# Supplementary material for: Transcriptional Responses of Lacticaseibacillus rhamnosus to TNFα, IL-6, IL-8, and IL-10 Cytokines
Source: Biology (Basel). 2024 Nov 15;13(11):931. doi: 10.3390/biology13110931 (PMC11591797; doi:10.3390/biology13110931)
Supplement: Supplementary file 1 [file biology-13-00931-s001.zip]

Archive with 10 entries (9 files):
- Supplementary files_v2/
- Supplementary files_v2/Figure_S1.pdf
- Supplementary files_v2/Figure_S2.png
- Supplementary files_v2/Figure_S3.jpg
- Supplementary files_v2/Table_S1.docx
- Supplementary files_v2/Table_S2.xlsx
- Supplementary files_v2/Table_S3.xlsx
- Supplementary files_v2/Table_S4.xlsx
- Supplementary files_v2/Table_S5.xlsx
- Supplementary files_v2/Table_S6.xlsx
