# Supplementary material for: Transcriptional Responses of Lacticaseibacillus rhamnosus to TNFα, IL-6, IL-8, and IL-10 Cytokines
Source: Biology (Basel). 2024 Nov 15;13(11):931. doi: 10.3390/biology13110931 (PMC11591797; doi:10.3390/biology13110931)
Supplement: Supplementary file 1 [file biology-13-00931-s001.zip › Supplementary files_v2/Table_S2.xlsx]

## Sheet: IL10
Lacticaseibacillus rhamnosus K32 (NZ_CP125315,1)			IL10_01vsConrol			IL10_10vsControl			IL10_1vsControl
Geneid	Annotation	gene	logFC	FC	FDR	logFC	FC	FDR	logFC	FC	FDR
QJQ50_RS00005	chromosomal replication initiator protein DnaA	dnaA	-0.0216123	-1.01509	0.885562	-0.0786828	-1.05605	0.471781	-0.0254197	-1.01778	0.840649
QJQ50_RS00010	DNA polymerase III subunit beta	dnaN	0.150447	1.10991	0.0945936	0.183641	1.13575	0.0299893	0.173776	1.12801	0.0458382
QJQ50_RS00015	S4 domain-containing protein YaaA	yaaA	0.29293	1.22513	0.194249	0.189818	1.14062	0.354723	0.308944	1.2388	0.151103
QJQ50_RS00020	DNA replication/repair protein RecF	recF	0.122657	1.08874	0.237837	0.164375	1.12068	0.0786993	0.166637	1.12244	0.0888505
QJQ50_RS00025	DNA topoisomerase (ATP-hydrolyzing) subunit B	gyrB	0.0534366	1.03773	0.589749	0.128971	1.09351	0.113793	0.131834	1.09569	0.120357
QJQ50_RS00030	DNA gyrase subunit A	gyrA	-0.0296099	-1.02074	0.791918	-0.0807987	-1.0576	0.342504	-0.0460995	-1.03247	0.63707
QJQ50_RS00035	deoxyribose-phosphate aldolase	deoC	0.0232569	1.01625	0.940565	0.158087	1.11581	0.439485	0.242893	1.18336	0.251883
QJQ50_RS00040	single-stranded DNA-binding protein	ssb	0.45774	1.37339	0.208291	0.558967	1.47321	0.0790991	-0.074194	-1.05277	0.879834
QJQ50_RS00045	30S ribosomal protein S6	rpsF	0.0706657	1.0502	0.64426	0.329083	1.25621	0.0144861	0.173434	1.12774	0.184648
QJQ50_RS00050	single-stranded DNA-binding protein	ssb	-0.171016	-1.12585	0.130689	-0.184145	-1.13614	0.0736228	-0.183948	-1.13599	0.0847854
QJQ50_RS00055	30S ribosomal protein S18	rpsR	0.73557	1.66506	0.000156881	0.657613	1.57747	0.000131066	0.674482	1.59602	0.000145568
QJQ50_RS00060	type 1 glutamine amidotransferase domain-containing protein		-0.40855	-1.32735	0.000552075	-0.500467	-1.41467	6.15089e-05	-0.47915	-1.39392	0.000124585
QJQ50_RS00065	cytochrome ubiquinol oxidase subunit I		0.1407	1.10244	0.667108	-0.139206	-1.1013	0.630315	0.033143	1.02324	0.926472
QJQ50_RS00070	cytochrome d ubiquinol oxidase subunit II	cydB	-0.30146	-1.23239	0.332798	-0.555733	-1.46992	0.0506842	-0.448275	-1.36441	0.140855
QJQ50_RS00075	hypothetical protein		0.254431	1.19286	0.748388	0.341478	1.26705	0.600916	-0.286604	-1.21977	0.736843
QJQ50_RS00080	CPBP family intramembrane metalloprotease		0.205069	1.15274	0.808057	0.100627	1.07224	0.895525	-0.0564006	-1.03987	0.952523
QJQ50_RS00085	IS5-like element ISLrh2 family transposase		0.452136	1.36806	0.667895	-0.382194	-1.30332	0.718863	-0.26389	-1.20071	0.825279
QJQ50_RS00090	type II CAAX endopeptidase family protein		-0.0730471	-1.05194	0.821998	-0.0629578	-1.04461	0.817036	0.0605671	1.04288	0.834354
QJQ50_RS00095	CPBP family intramembrane metalloprotease		-0.229026	-1.17204	0.380773	-0.129097	-1.09361	0.597432	-0.150845	-1.11022	0.561219
QJQ50_RS00100	ABC transporter permease		-0.0865897	-1.06186	0.719101	-0.214705	-1.16047	0.26367	-0.104315	-1.07498	0.64351
QJQ50_RS00105	ABC transporter ATP-binding protein		-0.294803	-1.22672	0.229783	-0.348157	-1.27293	0.113427	-0.164647	-1.12089	0.504851
QJQ50_RS00110	ammonium transporter		0.345825	1.27088	0.29702	0.179024	1.13212	0.573564	-0.013238	-1.00922	0.977336
QJQ50_RS00115	NAD(P)-binding domain-containing protein		0.190724	1.14134	0.541636	0.00159239	1.0011	0.996029	-0.211546	-1.15793	0.489947
QJQ50_RS00120	cell wall hydrolase P40		-0.0387911	-1.02725	0.825357	0.195196	1.14488	0.129977	0.124792	1.09035	0.366656
QJQ50_RS00125	ABC transporter permease		-0.0308142	-1.02159	0.850483	0.119613	1.08644	0.312663	-0.0310397	-1.02175	0.82649
QJQ50_RS00130	ABC transporter ATP-binding protein		-0.166795	-1.12256	0.372298	-0.099176	-1.07116	0.56824	-0.20546	-1.15305	0.252177
QJQ50_RS00135	TetR/AcrR family transcriptional regulator		0.234849	1.17678	0.0811632	0.211738	1.15808	0.0810217	0.161261	1.11826	0.213399
QJQ50_RS00140	HAD family hydrolase		0.093648	1.06706	0.441003	0.0072589	1.00504	0.955913	0.0493631	1.03481	0.690322
QJQ50_RS00145	sulfite exporter TauE/SafE family protein		-0.102674	-1.07376	0.532977	-0.196866	-1.14621	0.149314	-0.142616	-1.1039	0.338476
QJQ50_RS00150	TMEM175 family protein		0.0528643	1.03732	0.863694	0.131908	1.09574	0.566896	0.114666	1.08272	0.653865
QJQ50_RS00155	sugar O-acetyltransferase		-0.0427301	-1.03006	0.80608	-0.175698	-1.12951	0.175869	-0.0479272	-1.03378	0.762295
QJQ50_RS00160	hypothetical protein		0.0817963	1.05833	0.730123	0.108914	1.07842	0.584794	0.136747	1.09942	0.519033
QJQ50_RS00165	C69 family dipeptidase		-0.0113566	-1.0079	0.951873	-0.0160866	-1.01121	0.909942	0.0854993	1.06105	0.500905
QJQ50_RS00170	hypothetical protein		-0.0044726	-1.0031	0.987617	-0.311088	-1.24064	0.0270012	-0.0913182	-1.06534	0.550825
QJQ50_RS00175	hypothetical protein		0.025875	1.0181	0.930384	-0.259542	-1.1971	0.186363	-0.0904296	-1.06469	0.697376
QJQ50_RS00180	hypothetical protein		-0.046096	-1.03247	0.870629	-0.20621	-1.15365	0.309355	-0.187861	-1.13907	0.39753
QJQ50_RS00185	hypothetical protein		0.0642727	1.04556	0.730824	-0.218624	-1.16362	0.141558	-0.0691501	-1.0491	0.695091
QJQ50_RS00190	DUF1906 domain-containing protein		-0.0687716	-1.04882	0.805038	-0.29937	-1.23061	0.149721	-0.164095	-1.12046	0.485391
QJQ50_RS00195	AzlC family ABC transporter permease		0.320163	1.24847	0.257881	0.348756	1.27346	0.160952	-0.192922	-1.14308	0.533167
QJQ50_RS00200	AzlD domain-containing protein		-0.273255	-1.20853	0.545812	-0.171822	-1.12648	0.669984	-0.281774	-1.21569	0.519779
QJQ50_RS00205	beta-glucuronidase	uidA	-0.379055	-1.30049	0.263308	-0.605364	-1.52136	0.0500309	-0.513836	-1.42784	0.106197
QJQ50_RS00210	FIVAR domain-containing protein		-0.448282	-1.36441	0.068964	-0.248271	-1.18778	0.263623	-0.22577	-1.1694	0.344683
QJQ50_RS00215	hypothetical protein		-0.139203	-1.1013	0.738599	-0.168161	-1.12363	0.622024	-0.146428	-1.10683	0.732798
QJQ50_RS00220	bifunctional 4-hydroxy-2-oxoglutarate aldolase/2-dehydro-3-deoxy-phosphogluconate aldolase		-0.0822488	-1.05867	0.599893	-0.175025	-1.12898	0.174746	-0.198725	-1.14768	0.138555
QJQ50_RS00225	sugar kinase		-0.208269	-1.1553	0.117431	-0.270356	-1.20611	0.0299893	-0.187263	-1.1386	0.135865
QJQ50_RS00230	glucuronate isomerase	uxaC	-0.143098	-1.10427	0.219907	-0.137093	-1.09969	0.189033	-0.154292	-1.11288	0.158479
QJQ50_RS00235	mannonate dehydratase	uxuA	-0.0480131	-1.03384	0.682879	0.0764874	1.05445	0.428072	0.0317732	1.02227	0.781505
QJQ50_RS00240	mannitol dehydrogenase family protein		-0.136845	-1.0995	0.442723	0.160409	1.1176	0.297564	0.100163	1.07189	0.564999
QJQ50_RS00245	glycoside hydrolase family 30 beta sandwich domain-containing protein		-0.532285	-1.44622	0.00393292	-0.411533	-1.3301	0.0112038	-0.467097	-1.38233	0.0069299
QJQ50_RS00250	MFS transporter		-0.274588	-1.20965	0.0668575	-0.168076	-1.12356	0.210874	-0.209617	-1.15638	0.139441
QJQ50_RS00255	GntR family transcriptional regulator		0.301416	1.23235	0.19259	0.309065	1.2389	0.136836	0.398334	1.31799	0.0703077
QJQ50_RS00260	sugar kinase		0.0955075	1.06844	0.663224	0.173268	1.12761	0.328206	0.200695	1.14925	0.290467
QJQ50_RS00265	galactosidase		-0.103042	-1.07404	0.52374	-0.0175109	-1.01221	0.914836	-0.0579382	-1.04098	0.717626
QJQ50_RS00270	hypothetical protein		0.0325774	1.02284	0.949871	0.0285049	1.01995	0.940335	-0.0802012	-1.05717	0.839197
QJQ50_RS00275	pyridoxamine 5'-phosphate oxidase family protein		0.0697524	1.04954	0.641192	0.114624	1.08269	0.346671	0.11272	1.08127	0.394116
QJQ50_RS00280	MFS transporter		0.0561646	1.0397	0.745624	0.000697168	1.00048	0.996476	-0.0200225	-1.01398	0.913075
QJQ50_RS00285	hypothetical protein		0.553985	1.46814	0.171563	0.381665	1.30284	0.309355	0.761381	1.69511	0.0527064
QJQ50_RS00290	MMPL family transporter		0.0157649	1.01099	0.930983	0.156434	1.11453	0.191616	0.0854742	1.06104	0.528093
QJQ50_RS00295	TetR/AcrR family transcriptional regulator		-0.0707592	-1.05027	0.812144	-0.0760436	-1.05412	0.765336	-0.0914362	-1.06543	0.732798
QJQ50_RS00300	sulfite exporter TauE/SafE family protein		0.0764006	1.05438	0.611615	-0.0141952	-1.00989	0.92647	0.0636008	1.04507	0.657301
QJQ50_RS00305	amidohydrolase family protein		-0.0861615	-1.06154	0.551621	-0.241347	-1.1821	0.0481274	-0.150248	-1.10976	0.244793
QJQ50_RS00310	hypothetical protein		0.0727235	1.0517	0.857466	-0.317261	-1.24596	0.257681	-0.023836	-1.01666	0.950966
QJQ50_RS00315	DUF3100 domain-containing protein		-0.189231	-1.14016	0.418503	-0.182269	-1.13467	0.37148	-0.235823	-1.17758	0.288943
QJQ50_RS00320	hypothetical protein		-0.210673	-1.15723	0.603847	-0.149024	-1.10882	0.678389	-0.102797	-1.07385	0.814876
QJQ50_RS00325	ABC transporter permease		-0.0958342	-1.06868	0.551621	-0.233222	-1.17546	0.0810217	-0.197969	-1.14708	0.159158
QJQ50_RS00330	osmoprotectant ABC transporter substrate-binding protein		-0.242692	-1.1832	0.0168977	-0.152469	-1.11147	0.0828823	-0.142873	-1.1041	0.119641
QJQ50_RS00335	ABC transporter permease		-0.215618	-1.1612	0.0755483	-0.277854	-1.21239	0.0169937	-0.182847	-1.13512	0.111245
QJQ50_RS00340	ABC transporter ATP-binding protein		0.0133846	1.00932	0.918332	0.0903371	1.06462	0.310894	0.103619	1.07447	0.269967
QJQ50_RS00345	heavy metal translocating P-type ATPase		0.0846347	1.06042	0.827845	-0.0392515	-1.02758	0.914836	-0.10941	-1.07879	0.765592
QJQ50_RS00350	heavy-metal-associated domain-containing protein		0.280403	1.21453	0.576148	-0.0455418	-1.03207	0.94619	0.304674	1.23514	0.523674
QJQ50_RS00355	DNA-binding protein		0.479523	1.39428	0.166739	0.405896	1.32491	0.191616	0.378994	1.30043	0.274924
QJQ50_RS00360	Crp/Fnr family transcriptional regulator		0.0794337	1.0566	0.725081	-0.185763	-1.13742	0.306247	-0.0689918	-1.04898	0.753181
QJQ50_RS00365	hypothetical protein		-0.127052	-1.09206	0.730824	-0.688522	-1.61163	0.0309089	-0.462615	-1.37804	0.161617
QJQ50_RS00370	CPBP family intramembrane metalloprotease		-0.0728565	-1.0518	0.698129	-0.642246	-1.56076	0.000863255	-0.2848	-1.21824	0.083114
QJQ50_RS00380	tryptophan synthase subunit alpha	trpA	0.0594259	1.04205	0.801115	0.0395765	1.02781	0.847538	0.117423	1.0848	0.557682
QJQ50_RS00385	tryptophan synthase subunit beta	trpB	0.140862	1.10256	0.521303	-0.0307314	-1.02153	0.890056	0.103443	1.07433	0.631533
QJQ50_RS00390	phosphoribosylanthranilate isomerase		-0.203948	-1.15185	0.456538	-0.101784	-1.0731	0.693306	-0.208241	-1.15528	0.42688
QJQ50_RS00395	indole-3-glycerol phosphate synthase TrpC	trpC	0.111864	1.08062	0.685492	0.152691	1.11164	0.505641	0.0970981	1.06962	0.717566
QJQ50_RS00400	anthranilate phosphoribosyltransferase	trpD	-0.067375	-1.04781	0.797618	-0.155448	-1.11377	0.440165	-0.0405815	-1.02853	0.870853
QJQ50_RS00405	PTS ascorbate transporter subunit IIC		0.0740655	1.05268	0.493097	0.077897	1.05548	0.407797	0.0966458	1.06928	0.324873
QJQ50_RS00410	PTS sugar transporter subunit IIB		0.055707	1.03937	0.72874	0.157791	1.11558	0.214653	0.182657	1.13497	0.171761
QJQ50_RS00415	PTS sugar transporter subunit IIA		0.0196397	1.01371	0.920358	-0.126871	-1.09192	0.339069	0.013672	1.00952	0.937971
QJQ50_RS00420	IS5-like element ISLrh2 family transposase		0.17503	1.12899	0.572765	-0.428359	-1.3457	0.112119	0.211195	1.15765	0.465808
QJQ50_RS00425	hypothetical protein		-0.0891257	-1.06373	0.690663	-0.126021	-1.09128	0.505979	0.0703885	1.05	0.744341
QJQ50_RS00430	MFS transporter		0.0578001	1.04088	0.827845	-0.0650412	-1.04611	0.781365	-0.164493	-1.12077	0.472632
QJQ50_RS00435	TetR/AcrR family transcriptional regulator		0.233958	1.17606	0.0816391	0.134326	1.09758	0.26753	0.226967	1.17037	0.0778277
QJQ50_RS00440	hypothetical protein		0.506433	1.42053	0.00028057	0.858039	1.81257	1.80799e-06	0.67358	1.59503	1.63372e-05
QJQ50_RS00445	hypothetical protein		0.0319686	1.02241	0.917216	0.0443858	1.03124	0.855038	0.105446	1.07583	0.667733
QJQ50_RS00450	hypothetical protein		0.0721454	1.05128	0.871787	0.0812212	1.05791	0.820975	0.0143685	1.01001	0.976411
QJQ50_RS00455	ABC transporter ATP-binding protein		0.403908	1.32309	0.242307	0.0459825	1.03239	0.908209	0.224766	1.16859	0.54123
QJQ50_RS00460	IS5-like element ISLrh2 family transposase		-0.104279	-1.07496	0.583134	-0.19606	-1.14557	0.20994	-0.042849	-1.03015	0.821926
QJQ50_RS00465	Rgg/GadR/MutR family transcriptional regulator		-0.0649813	-1.04607	0.692448	-0.096493	-1.06917	0.487039	-0.12988	-1.0942	0.371864
QJQ50_RS00470	4-hydroxy-tetrahydrodipicolinate reductase	dapB	0.102568	1.07368	0.541636	0.281454	1.21542	0.0453801	0.225589	1.16925	0.122497
QJQ50_RS00475	4-hydroxy-tetrahydrodipicolinate synthase	dapA	0.141909	1.10336	0.425298	0.225368	1.16908	0.141265	0.148916	1.10874	0.374462
QJQ50_RS00480	N-acetyldiaminopimelate deacetylase		-0.183769	-1.13585	0.36597	0.00575948	1.004	0.978249	-0.047657	-1.03358	0.825279
QJQ50_RS00485	2,3,4,5-tetrahydropyridine-2,6-dicarboxylate N-acetyltransferase	dapD	0.0961615	1.06893	0.686195	0.0190192	1.01327	0.936149	0.060269	1.04266	0.799548
QJQ50_RS00490	diaminopimelate decarboxylase	lysA	-0.0856611	-1.06117	0.680457	-0.0478442	-1.03372	0.803297	-0.113901	-1.08215	0.547134
QJQ50_RS00495	aspartate kinase		0.252327	1.19113	0.068462	0.0570433	1.04033	0.681072	0.138329	1.10063	0.308511
QJQ50_RS00500	diaminopimelate epimerase	dapF	-0.0462281	-1.03256	0.788068	-0.0634524	-1.04496	0.649867	-0.0752705	-1.05356	0.616233
QJQ50_RS00505	aspartate-semialdehyde dehydrogenase		-0.00321955	-1.00223	0.98849	-0.00893831	-1.00621	0.947826	-0.0471975	-1.03326	0.719993
QJQ50_RS00510	hypothetical protein		0.351669	1.27604	0.0477862	0.220301	1.16498	0.163141	0.123672	1.0895	0.489229
QJQ50_RS00515	helix-turn-helix transcriptional regulator		0.498258	1.41251	0.0598751	0.395352	1.31526	0.0965344	0.304222	1.23475	0.24875
QJQ50_RS00520	NUDIX domain-containing protein		-0.00215935	-1.0015	0.995145	-0.217784	-1.16295	0.368706	-0.219726	-1.16451	0.41753
QJQ50_RS00525	DMT family transporter		-0.028619	-1.02004	0.930983	-0.151015	-1.11035	0.51101	-0.122006	-1.08825	0.641427
QJQ50_RS00530	DHH family phosphoesterase		0.000733106	1.00051	0.996842	-0.245549	-1.18554	0.0494876	-0.108941	-1.07844	0.413326
QJQ50_RS00535	50S ribosomal protein L9	rplI	0.596245	1.51178	0.000396311	0.349526	1.27414	0.00669042	0.547227	1.46127	0.000430978
QJQ50_RS00540	replicative DNA helicase	dnaB	0.244866	1.18498	0.0112979	0.11134	1.08023	0.177144	0.158071	1.11579	0.0693373
QJQ50_RS00545	hypothetical protein		0.0254223	1.01778	0.84811	0.026133	1.01828	0.813138	-0.056391	-1.03986	0.606148
QJQ50_RS00550	glucose PTS transporter subunit IIA		-0.0471273	-1.03321	0.863694	-0.216274	-1.16173	0.266931	-0.260733	-1.19809	0.221652
QJQ50_RS00555	N-acetylmuramic acid 6-phosphate etherase	murQ	0.189643	1.14048	0.616121	0.267497	1.20372	0.385004	0.394197	1.31421	0.236351
QJQ50_RS00560	MupG family TIM beta-alpha barrel fold protein		0.463901	1.37927	0.0924899	0.224215	1.16814	0.464892	0.102508	1.07364	0.781442
QJQ50_RS00565	MurR/RpiR family transcriptional regulator		0.133684	1.09709	0.358032	0.0726585	1.05165	0.597321	0.0248815	1.0174	0.877051
QJQ50_RS00570	TetR/AcrR family transcriptional regulator		-0.246199	-1.18608	0.261016	-0.401319	-1.32071	0.0444813	-0.472428	-1.38744	0.0315721
QJQ50_RS00575	ABC transporter ATP-binding protein		0.504196	1.41833	0.309343	0.183777	1.13585	0.722258	0.665886	1.58654	0.158479
QJQ50_RS00580	FtsX-like permease family protein		-0.0878107	-1.06276	0.692448	0.0661266	1.0469	0.746951	-0.070082	-1.04978	0.749853
QJQ50_RS00585	amidohydrolase family protein		-0.22327	-1.16738	0.249343	-0.147958	-1.108	0.40956	-0.185304	-1.13706	0.329681
QJQ50_RS00590	adenylosuccinate synthase		-0.0458107	-1.03226	0.670757	-0.168789	-1.12411	0.0539865	-0.0879421	-1.06285	0.342639
QJQ50_RS00595	heavy metal translocating P-type ATPase		-0.167101	-1.1228	0.215674	-0.261428	-1.19866	0.035222	-0.31028	-1.23995	0.0220468
QJQ50_RS00600	metalloregulator ArsR/SmtB family transcription factor		0.191162	1.14168	0.190683	-0.0145964	-1.01017	0.930156	0.0607477	1.04301	0.697127
QJQ50_RS00605	helix-turn-helix transcriptional regulator		-0.155444	-1.11376	0.428969	-0.149477	-1.10917	0.409907	-0.0989179	-1.07097	0.663447
QJQ50_RS00610	PLD nuclease N-terminal domain-containing protein		0.308007	1.238	0.501969	0.076786	1.05467	0.879854	0.330504	1.25745	0.467487
QJQ50_RS00615	ABC transporter ATP-binding protein		0.0278994	1.01953	0.931886	-0.094297	-1.06755	0.699976	-0.0976239	-1.07001	0.715051
QJQ50_RS00620	ABC transporter permease subunit		-0.234744	-1.1767	0.266928	-0.262549	-1.1996	0.163237	-0.327084	-1.25448	0.109793
QJQ50_RS00625	anaerobic ribonucleoside-triphosphate reductase	nrdD	-0.249934	-1.18915	0.00609018	-0.376769	-1.29843	0.00021139	-0.370332	-1.29265	0.00033157
QJQ50_RS00630	hypothetical protein		0.266946	1.20326	0.256853	-0.200681	-1.14924	0.356475	-0.00297444	-1.00206	0.992931
QJQ50_RS00635	hypothetical protein		-0.104287	-1.07496	0.759483	0.0191116	1.01334	0.953618	0.0867965	1.06201	0.789165
QJQ50_RS00640	hypothetical protein		0.377696	1.29927	0.0811632	0.307478	1.23754	0.114333	0.250998	1.19003	0.237569
QJQ50_RS00645	helix-turn-helix domain-containing protein		-0.0776745	-1.05532	0.651646	0.0177668	1.01239	0.915756	0.0193757	1.01352	0.917725
QJQ50_RS00650	RES family NAD+ phosphorylase		-0.1397	-1.10168	0.593036	0.118698	1.08575	0.610434	0.190434	1.14111	0.414183
QJQ50_RS00655	sce7725 family protein		-0.162578	-1.11929	0.500309	0.0283825	1.01987	0.910356	0.0917034	1.06563	0.701505
QJQ50_RS00660	sce7726 family protein		-0.00455842	-1.00316	0.991364	-0.0285919	-1.02002	0.920963	0.0846443	1.06043	0.763034
QJQ50_RS00665	phosphatase PAP2 family protein		-0.0364338	-1.02558	0.819311	-0.0926663	-1.06634	0.439627	-0.0573264	-1.04054	0.677542
QJQ50_RS00670	LD-carboxypeptidase		0.103419	1.07432	0.369422	0.381199	1.30242	0.00149837	0.233069	1.17533	0.0342451
QJQ50_RS00675	hypothetical protein		0.572441	1.48704	0.0116542	0.81198	1.75562	0.000696748	0.705959	1.63123	0.00280176
QJQ50_RS00680	hypothetical protein		0.03659	1.02569	0.870629	-0.159165	-1.11664	0.324399	-0.128966	-1.09351	0.472632
QJQ50_RS00685	D-alanine--D-alanine ligase		0.129583	1.09398	0.148221	-0.0957792	-1.06864	0.234232	-0.0212309	-1.01482	0.825279
QJQ50_RS00690	methylated-DNA--[protein]-cysteine S-methyltransferase		0.0265071	1.01854	0.924374	-0.297003	-1.22859	0.109121	0.0346068	1.02428	0.881608
QJQ50_RS00695	D-2-hydroxyisocaproate dehydrogenase		-0.0295897	-1.02072	0.84291	-0.172436	-1.12696	0.111375	-0.110286	-1.07944	0.341713
QJQ50_RS00700	PTS sugar transporter subunit IIB		-0.429626	-1.34688	0.00717595	-0.853227	-1.80654	4.10055e-05	-0.810855	-1.75425	8.78349e-05
QJQ50_RS00705	PTS lactose/cellobiose transporter subunit IIA		0.200165	1.14883	0.143251	-0.410538	-1.32918	0.00343108	-0.334788	-1.26119	0.0158214
QJQ50_RS00710	hypothetical protein		-0.494886	-1.40921	0.000608133	-0.876385	-1.83577	3.94294e-06	-0.914361	-1.88473	3.50876e-06
QJQ50_RS00715	PTS cellobiose transporter subunit IIC	celB	-0.423503	-1.34118	0.000462047	-0.747173	-1.6785	1.80799e-06	-0.795249	-1.73538	1.40293e-06
QJQ50_RS00720	6-phospho-beta-glucosidase		-0.544277	-1.45829	0.000473239	-0.986327	-1.98114	1.80799e-06	-0.981161	-1.97405	2.0752e-06
QJQ50_RS00725	GntR family transcriptional regulator		-0.30876	-1.23864	0.0668945	-0.879347	-1.83954	7.71821e-05	-0.732708	-1.66176	0.000420457
QJQ50_RS00730	hypothetical protein		0.428104	1.34546	0.0061415	0.595724	1.51123	0.000392071	0.393293	1.31339	0.0084996
QJQ50_RS00735	DUF1304 domain-containing protein		-0.211931	-1.15824	0.222904	-0.00257338	-1.00179	0.989343	-0.244708	-1.18485	0.136335
QJQ50_RS00740	YisL family protein		0.0168912	1.01178	0.952573	-0.336102	-1.26234	0.0566916	-0.103648	-1.07449	0.606441
QJQ50_RS00745	NCS2 family permease		-0.15622	-1.11436	0.219907	-0.218614	-1.16362	0.0581349	-0.355522	-1.27945	0.007137
QJQ50_RS00750	DsrE family protein		0.599158	1.51483	0.01223	0.45882	1.37442	0.0312097	0.441959	1.35845	0.048866
QJQ50_RS00755	hypothetical protein		0.169018	1.12429	0.586578	-0.113704	-1.082	0.693306	0.192982	1.14312	0.507691
QJQ50_RS00760	hypothetical protein		-0.0124766	-1.00869	0.969643	-0.000174962	-1.00012	0.998853	-0.0109244	-1.0076	0.964745
QJQ50_RS00765	ABC transporter ATP-binding protein		0.019452	1.01357	0.952193	0.0821525	1.0586	0.707261	-0.0516472	-1.03645	0.83232
QJQ50_RS00770	ABC transporter substrate-binding protein		-0.169912	-1.12499	0.532102	-0.185926	-1.13755	0.417122	-0.322617	-1.2506	0.193567
QJQ50_RS00775	hypothetical protein		0.409538	1.32826	0.343427	0.432292	1.34938	0.252472	0.149421	1.10912	0.762988
QJQ50_RS00780	ABC transporter permease		-0.077672	-1.05531	0.810806	-0.0234686	-1.0164	0.936149	0.00229912	1.00159	0.995327
QJQ50_RS00785	FAD-dependent oxidoreductase		-0.021662	-1.01513	0.931886	0.0899035	1.0643	0.617373	-0.0632805	-1.04484	0.761378
QJQ50_RS00790	YeeE/YedE family protein		-0.0099602	-1.00693	0.98745	0.119629	1.08646	0.699976	0.0292848	1.02051	0.939478
QJQ50_RS00795	LysR family transcriptional regulator		0.24667	1.18647	0.0580655	0.137067	1.09967	0.242633	0.0721292	1.05127	0.590945
QJQ50_RS00800	ring-cleaving dioxygenase		-0.133675	-1.09708	0.33434	-0.0881741	-1.06302	0.49078	-0.102049	-1.0733	0.452834
QJQ50_RS00805	hypothetical protein		-0.473357	-1.38834	0.0304954	-0.77888	-1.7158	0.00108492	-0.845082	-1.79637	0.000944805
QJQ50_RS00810	GNAT family N-acetyltransferase		0.146443	1.10684	0.456909	0.390217	1.31059	0.0257226	0.240969	1.18179	0.179872
QJQ50_RS00815	cell surface complex protein		0.121255	1.08768	0.445345	-0.0235386	-1.01645	0.887036	-0.117806	-1.08508	0.439587
QJQ50_RS00820	hypothetical protein		-0.0853849	-1.06097	0.80207	-0.0271417	-1.01899	0.9314	-0.230043	-1.17287	0.4265
QJQ50_RS00825	WxL domain-containing protein		-0.0443968	-1.03125	0.848725	0.0536215	1.03787	0.785217	-0.0876663	-1.06265	0.655736
QJQ50_RS00830	DUF916 and DUF3324 domain-containing protein		-0.0790055	-1.05629	0.688869	-0.162279	-1.11905	0.311602	-0.205806	-1.15333	0.233748
QJQ50_RS00835	hypothetical protein		-0.235317	-1.17717	0.458179	-0.214917	-1.16064	0.439477	-0.0837566	-1.05977	0.805969
QJQ50_RS00840	helix-turn-helix domain-containing protein		-0.263493	-1.20038	0.0718251	-0.141767	-1.10326	0.281421	-0.113015	-1.08149	0.433249
QJQ50_RS00845	DUF805 domain-containing protein		-0.0840312	-1.05998	0.418503	-0.0269244	-1.01884	0.797878	-0.0778642	-1.05545	0.42688
QJQ50_RS00850	hypothetical protein		0.788556	1.72735	0.000396311	1.07066	2.10039	2.06094e-05	0.934533	1.91127	8.13697e-05
QJQ50_RS00855	replication-associated recombination protein A		0.00468724	1.00325	0.98849	0.286925	1.22004	0.0857154	0.304842	1.23528	0.0815462
QJQ50_RS00860	acetate kinase		-0.111423	-1.08029	0.54429	0.00334268	1.00232	0.98518	0.0423743	1.02981	0.819141
QJQ50_RS00865	metallophosphoesterase family protein		0.0277775	1.01944	0.827444	0.100047	1.07181	0.282123	0.0267862	1.01874	0.814168
QJQ50_RS00870	endonuclease III		-0.0188208	-1.01313	0.925356	0.180417	1.13321	0.177144	0.0205521	1.01435	0.90922
QJQ50_RS00875	MFS transporter		0.00200493	1.00139	0.991364	0.00104121	1.00072	0.992882	0.0324296	1.02273	0.807756
QJQ50_RS00880	hypothetical protein		-0.0186207	-1.01299	0.945084	0.110047	1.07926	0.5304	0.0356654	1.02503	0.866621
QJQ50_RS00885	hypothetical protein		0.229007	1.17203	0.33434	-0.157994	-1.11573	0.478024	0.185476	1.13719	0.425486
QJQ50_RS00890	phosphoketolase family protein		-0.0058755	-1.00408	0.985363	0.0374044	1.02627	0.828177	0.192432	1.14269	0.2235
QJQ50_RS00895	peptide ABC transporter substrate-binding protein		-0.01288	-1.00897	0.953041	-0.0660726	-1.04686	0.648905	-0.0750307	-1.05338	0.631828
QJQ50_RS00900	NUDIX domain-containing protein		0.135816	1.09871	0.744567	0.0996925	1.07155	0.795929	0.0556983	1.03936	0.899402
QJQ50_RS00905	hypothetical protein		-0.0619083	-1.04385	0.567119	-0.0954352	-1.06839	0.287205	-0.0831911	-1.05936	0.393382
QJQ50_RS00910	FAD/NAD(P)-binding protein		0.0576463	1.04077	0.623394	0.177837	1.13119	0.0656472	0.145334	1.10599	0.149281
QJQ50_RS00915	FAD-dependent oxidoreductase		-0.0404437	-1.02843	0.718812	-0.0907336	-1.06491	0.313149	-0.0748612	-1.05326	0.442871
QJQ50_RS00920	LVIS_2131 family protein		0.141616	1.10314	0.298119	-0.0768798	-1.05473	0.554598	-0.0595487	-1.04214	0.679493
QJQ50_RS00925	TPM domain-containing protein		-0.173425	-1.12773	0.089278	-0.330509	-1.25746	0.00218429	-0.23547	-1.17729	0.0220524
QJQ50_RS00930	sulfite exporter TauE/SafE family protein		0.0419042	1.02947	0.791918	-0.125796	-1.09111	0.294292	-0.0461678	-1.03252	0.748083
QJQ50_RS00935	DUF1634 domain-containing protein		-0.249812	-1.18905	0.110881	-0.284356	-1.21787	0.0474548	-0.221326	-1.1658	0.138138
QJQ50_RS00940	LBP_cg2779 family protein		0.775136	1.71135	0.000552075	0.952117	1.93471	6.48269e-05	0.812676	1.75647	0.000288148
QJQ50_RS00945	hypothetical protein		-0.0575115	-1.04067	0.753604	-0.117471	-1.08483	0.40174	0.0548988	1.03879	0.737909
QJQ50_RS00950	flavodoxin domain-containing protein		0.0337984	1.0237	0.801629	0.058597	1.04145	0.583543	0.00495317	1.00344	0.97232
QJQ50_RS00955	hypothetical protein		-0.119604	-1.08644	0.413907	-0.117496	-1.08485	0.359981	-0.0588322	-1.04162	0.695091
QJQ50_RS00960	hypothetical protein		-0.383423	-1.30443	0.0373833	-0.0669642	-1.04751	0.715936	-0.125581	-1.09095	0.492464
QJQ50_RS00965	2-hydroxyacid dehydrogenase family protein		0.432954	1.34999	0.00669737	0.44098	1.35753	0.00365772	0.464656	1.37999	0.00369599
QJQ50_RS00970	pyridoxamine 5'-phosphate oxidase family protein		0.061791	1.04376	0.753794	0.040909	1.02876	0.818208	0.0935355	1.06698	0.603177
QJQ50_RS00975	GlsB/YeaQ/YmgE family stress response membrane protein		-0.0325275	-1.0228	0.947515	0.306345	1.23657	0.171752	0.0015118	1.00105	0.996624
QJQ50_RS00980	alkaline shock response membrane anchor protein AmaP	amaP	-0.27496	-1.20996	0.251606	-0.353934	-1.27804	0.0968013	-0.280534	-1.21464	0.228901
QJQ50_RS00985	hypothetical protein		0.213696	1.15966	0.58183	0.351492	1.27588	0.256334	-0.0464623	-1.03273	0.918184
QJQ50_RS00990	Asp23/Gls24 family envelope stress response protein		-0.0843852	-1.06024	0.79139	-0.032959	-1.02311	0.910245	-0.217231	-1.1625	0.414183
QJQ50_RS00995	Asp23/Gls24 family envelope stress response protein		-0.102232	-1.07343	0.664437	-0.0615547	-1.04359	0.782458	0.00279515	1.00194	0.992165
QJQ50_RS01000	HAD hydrolase-like protein		0.42065	1.33853	0.083447	0.388066	1.30864	0.0771549	0.196207	1.14568	0.42177
QJQ50_RS01005	DUF969 domain-containing protein		-0.184825	-1.13668	0.228289	-0.250994	-1.19003	0.0697439	-0.226054	-1.16963	0.119771
QJQ50_RS01010	DUF979 domain-containing protein		-0.155618	-1.1139	0.165207	-0.265848	-1.20234	0.0144861	-0.24078	-1.18163	0.030665
QJQ50_RS01015	pyroglutamyl-peptidase I	pcp	0.0107942	1.00751	0.931886	-0.0755561	-1.05377	0.379483	-0.0346261	-1.02429	0.73267
QJQ50_RS01020	NAD(P)-binding domain-containing protein		0.0848433	1.06057	0.590155	-0.0197898	-1.01381	0.901498	-0.0244444	-1.01709	0.881476
QJQ50_RS01025	cobalamin biosynthesis protein CobQ		0.148416	1.10835	0.403955	-0.084548	-1.06036	0.612018	0.0680483	1.0483	0.710662
QJQ50_RS01030	hypothetical protein		0.592307	1.50766	0.00105199	0.379171	1.30059	0.0111441	0.547016	1.46106	0.00145076
QJQ50_RS01035	16S rRNA (guanine(527)-N(7))-methyltransferase RsmG	rsmG	-0.157855	-1.11563	0.112142	-0.23468	-1.17665	0.0148202	-0.113675	-1.08198	0.234948
QJQ50_RS01040	nucleoid occlusion protein	noc	-0.159434	-1.11685	0.0588981	0.0158636	1.01106	0.860558	-0.0534593	-1.03775	0.528093
QJQ50_RS01045	AAA family ATPase		-0.15745	-1.11531	0.112195	-0.0618439	-1.0438	0.511154	-0.123111	-1.08908	0.194609
QJQ50_RS01050	ParB/RepB/Spo0J family partition protein		-0.142267	-1.10364	0.106256	-0.135837	-1.09873	0.0888066	-0.105806	-1.0761	0.209461
QJQ50_RS01055	DUF951 domain-containing protein		0.360648	1.284	0.0580655	0.241739	1.18242	0.155669	0.329095	1.25623	0.0696184
QJQ50_RS01060	redox-regulated ATPase YchF	ychF	-0.12561	-1.09097	0.168548	-0.107285	-1.0772	0.192286	-0.0845619	-1.06037	0.340249
QJQ50_RS01065	DUF1129 family protein		-0.082275	-1.05869	0.401847	-0.146171	-1.10663	0.0868581	-0.144782	-1.10556	0.103712
QJQ50_RS01070	IMP dehydrogenase	guaB	-0.093562	-1.067	0.526925	-0.322172	-1.25021	0.0145208	-0.2805	-1.21462	0.0343508
QJQ50_RS01075	hypothetical protein		-0.181846	-1.13433	0.568698	-0.295646	-1.22743	0.26411	0.0112511	1.00783	0.977034
QJQ50_RS01080	response regulator transcription factor		-0.127545	-1.09243	0.52374	-0.608617	-1.5248	0.0018764	-0.409837	-1.32854	0.0251168
QJQ50_RS01085	HAMP domain-containing sensor histidine kinase		-0.368156	-1.2907	0.0116882	-0.760508	-1.69409	5.24802e-05	-0.63286	-1.55064	0.000258211
QJQ50_RS01090	D-alanyl-D-alanine carboxypeptidase family protein		-0.125837	-1.09114	0.259561	-0.338706	-1.26462	0.00296807	-0.308855	-1.23872	0.00680959
QJQ50_RS01095	transcription elongation factor GreA	greA	0.218703	1.16369	0.11604	-0.0454321	-1.03199	0.75673	0.0703532	1.04997	0.631828
QJQ50_RS01100	UDP-N-acetylmuramoyl-L-alanyl-D-glutamate--2,6-diaminopimelate ligase		-0.0112398	-1.00782	0.927711	-0.102785	-1.07384	0.213487	-0.0475338	-1.0335	0.616233
QJQ50_RS01105	amino acid racemase		0.107558	1.0774	0.228289	-0.0352802	-1.02476	0.693306	0.0496784	1.03503	0.584953
QJQ50_RS01110	aldo/keto reductase		-0.0691919	-1.04913	0.504961	-0.103491	-1.07437	0.23853	-0.00702765	-1.00488	0.953316
QJQ50_RS01115	DeoR/GlpR family DNA-binding transcription regulator		-0.0222849	-1.01557	0.889038	-0.0158978	-1.01108	0.909942	-0.0662912	-1.04702	0.612635
QJQ50_RS01120	sugar porter family MFS transporter		0.155737	1.11399	0.569535	-0.0306298	-1.02146	0.912893	0.0244329	1.01708	0.937971
QJQ50_RS01125	CoA-acylating methylmalonate-semialdehyde dehydrogenase		0.00349563	1.00243	0.995145	0.323676	1.25152	0.322322	0.294479	1.22644	0.42177
QJQ50_RS01130	5-deoxy-glucuronate isomerase	iolB	0.269067	1.20503	0.610791	0.864571	1.8208	0.032905	0.572628	1.48723	0.204553
QJQ50_RS01135	5-dehydro-2-deoxygluconokinase	iolC	-0.0960153	-1.06882	0.848738	0.281508	1.21546	0.418613	-0.0113559	-1.0079	0.982263
QJQ50_RS01140	3D-(3,5/4)-trihydroxycyclohexane-1,2-dione acylhydrolase (decyclizing)	iolD	-0.109413	-1.07879	0.745755	0.191038	1.14158	0.475667	0.0246569	1.01724	0.946652
QJQ50_RS01145	Gfo/Idh/MocA family oxidoreductase		0.0188638	1.01316	0.991364	0.0996462	1.07151	0.762672	0.0267911	1.01874	0.946868
QJQ50_RS01150	inositol 2-dehydrogenase	iolG	0.00874042	1.00608	0.98849	-0.26848	-1.20454	0.361196	-0.219055	-1.16397	0.519779
QJQ50_RS01155	myo-inosose-2 dehydratase	iolE	0.0848817	1.0606	0.79297	-0.177317	-1.13078	0.490194	-0.003006	-1.00209	0.993234
QJQ50_RS01160	ketose-bisphosphate aldolase		-0.660189	-1.58029	0.0347291	-0.403409	-1.32263	0.130862	-0.401274	-1.32067	0.171605
QJQ50_RS01165	tautomerase family protein		0.145769	1.10632	0.77705	0.498589	1.41283	0.13517	0.260212	1.19765	0.567375
QJQ50_RS01170	TIM barrel protein		-0.0755714	-1.05378	0.827845	-0.0817726	-1.05832	0.789655	-0.139708	-1.10168	0.655736
QJQ50_RS01175	hypothetical protein		0.0342694	1.02404	0.975569	0.631398	1.54907	0.239611	0.0896675	1.06412	0.912082
QJQ50_RS01180	sugar phosphate isomerase/epimerase		-0.291879	-1.22423	0.38632	0.0488135	1.03441	0.898001	0.0671782	1.04767	0.876988
QJQ50_RS01185	TIM barrel protein		-0.0291025	-1.02038	0.976587	-0.274634	-1.20969	0.413007	0.0183586	1.01281	0.966337
QJQ50_RS01190	MurR/RpiR family transcriptional regulator		-0.164993	-1.12116	0.202968	0.142518	1.10383	0.217209	-0.0491516	-1.03466	0.720876
QJQ50_RS01195	decarboxylating 6-phosphogluconate dehydrogenase	gnd	0.12752	1.09241	0.449155	-0.0146166	-1.01018	0.936149	0.161964	1.11881	0.303807
QJQ50_RS01200	gluconokinase	gntK	-0.00426826	-1.00296	0.986558	0.0336849	1.02362	0.802442	0.0555854	1.03928	0.687245
QJQ50_RS01205	gluconate:H+ symporter		-0.0943702	-1.0676	0.635126	0.0618189	1.04378	0.733	0.1672	1.12288	0.337837
QJQ50_RS01210	hypothetical protein		0.176534	1.13017	0.341816	-0.112085	-1.08079	0.519668	-0.0730199	-1.05192	0.711651
QJQ50_RS01215	ATP-binding cassette domain-containing protein		-0.193941	-1.14388	0.0919927	-0.381467	-1.30267	0.0018764	-0.388348	-1.30889	0.0023987
QJQ50_RS01220	metal ABC transporter permease		-0.304097	-1.23465	0.0256716	-0.45642	-1.37213	0.00145614	-0.541231	-1.45521	0.000679688
QJQ50_RS01225	metallophosphoesterase family protein		0.344864	1.27003	0.0494145	0.463497	1.37888	0.00712017	0.381846	1.30301	0.0267532
QJQ50_RS01230	NAD(P)-dependent oxidoreductase		-0.0189342	-1.01321	0.918332	0.144236	1.10515	0.245883	0.0657662	1.04664	0.65293
QJQ50_RS01235	oligoendopeptidase F	pepF	0.0614758	1.04353	0.676597	0.131118	1.09514	0.268018	0.159832	1.11716	0.202668
QJQ50_RS01240	LCP family protein		-0.108025	-1.07775	0.56171	-0.492978	-1.40735	0.00438523	-0.4754	-1.3903	0.00698017
QJQ50_RS01245	branched-chain amino acid transport system II carrier protein	brnQ	-0.109798	-1.07908	0.533086	-0.287426	-1.22046	0.0534693	-0.261021	-1.19833	0.0921817
QJQ50_RS01250	hydrolase		0.129497	1.09391	0.316639	-0.0621124	-1.04399	0.617439	-0.0565287	-1.03996	0.676597
QJQ50_RS01255	DeoR/GlpR family DNA-binding transcription regulator		-0.142838	-1.10407	0.197367	-0.152303	-1.11134	0.127522	-0.189055	-1.14002	0.0722617
QJQ50_RS01260	glycosyltransferase family 2 protein		0.00121915	1.00085	0.995145	-0.0304082	-1.0213	0.79468	0.0088903	1.00618	0.946868
QJQ50_RS01265	DUF975 family protein		0.114598	1.08267	0.281895	-0.0661178	-1.0469	0.511175	0.0222251	1.01552	0.850525
QJQ50_RS01270	hypothetical protein		0.407406	1.3263	0.0325381	0.0765128	1.05447	0.686884	0.151963	1.11108	0.414148
QJQ50_RS01275	signal peptidase I	lepB	0.0226695	1.01584	0.875757	-0.00991639	-1.0069	0.937271	-0.0306852	-1.0215	0.806894
QJQ50_RS01280	ADP-ribosylglycohydrolase family protein		0.0103611	1.00721	0.972388	0.000315893	1.00022	0.998098	0.0257867	1.01803	0.901658
QJQ50_RS01285	ABC-F family ATP-binding cassette domain-containing protein		-0.060068	-1.04251	0.710938	-0.337463	-1.26353	0.0149399	-0.311556	-1.24105	0.0289297
QJQ50_RS01290	methyltransferase domain-containing protein		0.130813	1.09491	0.616682	0.135906	1.09878	0.547414	0.20432	1.15214	0.384285
QJQ50_RS01310	thioredoxin family protein		0.142442	1.10377	0.54429	0.2934	1.22553	0.129202	0.23659	1.1782	0.25957
QJQ50_RS01315	threonine/serine exporter family protein		-0.0209044	-1.0146	0.930983	0.214171	1.16004	0.176542	0.0090133	1.00627	0.966564
QJQ50_RS01320	threonine/serine exporter family protein		-0.067718	-1.04806	0.819311	-0.0753727	-1.05363	0.763625	0.0384404	1.027	0.886394
QJQ50_RS01325	ABC transporter substrate-binding protein		-0.17037	-1.12535	0.388685	0.0594334	1.04206	0.76856	0.0364292	1.02557	0.865982
QJQ50_RS01330	branched-chain amino acid ABC transporter permease		0.194847	1.1446	0.477382	0.110667	1.07973	0.666803	-0.0660067	-1.04682	0.840649
QJQ50_RS01335	branched-chain amino acid ABC transporter permease		-0.00856554	-1.00595	0.987617	-0.0237421	-1.01659	0.939105	0.0195158	1.01362	0.957665
QJQ50_RS01340	ABC transporter ATP-binding protein		0.0517909	1.03655	0.909077	0.0221832	1.0155	0.948903	-0.153472	-1.11224	0.539459
QJQ50_RS01345	ABC transporter ATP-binding protein		0.0872576	1.06235	0.819311	0.357484	1.28119	0.183756	0.13509	1.09816	0.684415
QJQ50_RS01350	MazG-like family protein		0.432264	1.34935	0.0273925	0.0407462	1.02865	0.842259	0.188949	1.13993	0.326712
QJQ50_RS01355	alpha/beta hydrolase		0.0111905	1.00779	0.946593	0.191543	1.14198	0.0639094	0.182495	1.13484	0.0903942
QJQ50_RS01360	PTS transporter subunit EIIC		0.199532	1.14833	0.0373833	0.389349	1.3098	0.000417025	0.282669	1.21644	0.00503003
QJQ50_RS01365	deoxyribose-phosphate aldolase	deoC	0.100387	1.07206	0.533086	0.203139	1.1512	0.129538	0.302846	1.23358	0.0365884
QJQ50_RS01370	phosphopentomutase		0.0477998	1.03369	0.690663	0.223132	1.16726	0.0273513	0.235954	1.17769	0.0266046
QJQ50_RS01375	purine-nucleoside phosphorylase	deoD	0.100421	1.07209	0.376221	0.230232	1.17302	0.0264735	0.253896	1.19242	0.0217989
QJQ50_RS01380	cell wall hydrolase P75	msp1	0.181877	1.13436	0.2692	-0.0134218	-1.00935	0.940338	0.165622	1.12165	0.293188
QJQ50_RS01385	FAD-dependent oxidoreductase		0.193681	1.14368	0.0475071	0.485929	1.40049	0.000103446	0.326075	1.2536	0.00223516
QJQ50_RS01390	PTS lactose transporter subunit IIBC		-0.26772	-1.2039	0.433894	-0.0394199	-1.0277	0.912893	0.0465039	1.03276	0.904216
QJQ50_RS01395	PRD domain-containing protein		-0.271501	-1.20706	0.569867	0.230711	1.17341	0.576185	0.316669	1.24545	0.460947
QJQ50_RS01400	PTS lactose/cellobiose transporter subunit IIA		0.254145	1.19263	0.450251	0.508201	1.42228	0.0740824	0.496785	1.41107	0.101997
QJQ50_RS01405	6-phospho-beta-galactosidase	lacG	-0.29822	-1.22963	0.118938	-0.274191	-1.20932	0.110733	-0.205474	-1.15306	0.267005
QJQ50_RS01410	sce7725 family protein		0.0333323	1.02337	0.870629	0.216164	1.16164	0.130862	0.13629	1.09908	0.388927
QJQ50_RS01415	hypothetical protein		0.107254	1.07718	0.725081	0.0680538	1.0483	0.808077	0.221647	1.16606	0.405103
QJQ50_RS01420	ATP-dependent DNA helicase		0.0818044	1.05834	0.425493	0.210232	1.15687	0.0241322	0.216111	1.1616	0.0272022
QJQ50_RS01425	ABC transporter substrate-binding protein		-0.0178348	-1.01244	0.917261	0.096945	1.06951	0.411235	0.0788822	1.0562	0.547134
QJQ50_RS01430	hypothetical protein		0.00248738	1.00173	0.989024	-0.185337	-1.13708	0.0539768	-0.127013	-1.09203	0.208269
QJQ50_RS01435	BglG family transcription antiterminator		0.115191	1.08312	0.560619	0.248632	1.18808	0.130862	0.321402	1.24954	0.0641148
QJQ50_RS01440	PTS sugar transporter subunit IIA		0.119056	1.08602	0.618144	0.404215	1.32337	0.0442412	0.440685	1.35725	0.0369943
QJQ50_RS01445	PTS fructose transporter subunit IIBC		-0.169767	-1.12488	0.426772	-0.0169565	-1.01182	0.940338	0.0145624	1.01014	0.954445
QJQ50_RS01450	mannose-6-phosphate isomerase, class I	manA	-0.124501	-1.09013	0.35168	-0.0380767	-1.02674	0.788933	-0.00783585	-1.00545	0.960677
QJQ50_RS01455	GntR family transcriptional regulator		-0.250038	-1.18924	0.0948319	-0.343492	-1.26882	0.0172152	-0.329822	-1.25686	0.0271336
QJQ50_RS01460	SIS domain-containing protein		-0.407306	-1.32621	0.00905307	-0.243223	-1.18363	0.0685962	-0.295719	-1.2275	0.038123
QJQ50_RS01465	N-acetylglucosamine-6-phosphate deacetylase	nagA	-0.338201	-1.26418	0.0524981	-0.321888	-1.24997	0.0427608	-0.33788	-1.2639	0.0435328
QJQ50_RS01470	beta-galactosidase		-0.408083	-1.32692	0.00660881	-0.352719	-1.27697	0.0105263	-0.393959	-1.31399	0.00662049
QJQ50_RS01475	PTS sugar transporter subunit IIB		-0.521839	-1.43578	0.000552075	-0.397784	-1.31748	0.0019574	-0.458622	-1.37423	0.000993858
QJQ50_RS01480	PTS sugar transporter subunit IIC		-0.420828	-1.3387	0.000552075	-0.448063	-1.36421	0.000174393	-0.427397	-1.34481	0.000336768
QJQ50_RS01485	PTS system mannose/fructose/sorbose family transporter subunit IID		-0.446127	-1.36238	0.000839004	-0.465045	-1.38036	0.000372989	-0.495902	-1.4102	0.000300743
QJQ50_RS01490	PTS sugar transporter subunit IIA		-0.233351	-1.17556	0.0396664	-0.357226	-1.28096	0.00237386	-0.292433	-1.2247	0.0110406
QJQ50_RS01495	glycosyltransferase		-0.0873705	-1.06243	0.604199	-0.239063	-1.18023	0.0834822	-0.142415	-1.10375	0.343043
QJQ50_RS01500	glycosyltransferase		-0.160941	-1.11802	0.312703	0.00639386	1.00444	0.967672	0.0107714	1.00749	0.956856
QJQ50_RS01505	DUF2325 domain-containing protein		-0.00024947	-1.00017	0.998657	-0.125505	-1.09089	0.312663	-0.0460408	-1.03243	0.757527
QJQ50_RS01510	PatB family C-S lyase		-0.287012	-1.22011	0.196314	-0.250373	-1.18951	0.203719	-0.342707	-1.26813	0.111825
QJQ50_RS01515	Xaa-Pro peptidase family protein		-0.258849	-1.19652	0.454008	0.0606938	1.04297	0.855548	-0.252335	-1.19113	0.454162
QJQ50_RS01520	PTS transporter subunit EIIC		-0.28818	-1.2211	0.259636	-0.0474337	-1.03343	0.855548	-0.326922	-1.25433	0.192468
QJQ50_RS01525	PTS sugar transporter subunit IIB		-0.446794	-1.36301	0.473215	-0.0238358	-1.01666	0.965341	-0.784599	-1.72261	0.206562
QJQ50_RS01530	PTS lactose/cellobiose transporter subunit IIA		0.0861199	1.06151	0.908433	0.329343	1.25644	0.519359	0.0362511	1.02545	0.960677
QJQ50_RS01535	M20/M25/M40 family metallo-hydrolase		0.04539	1.03196	0.934147	-0.342239	-1.26772	0.364639	-0.356399	-1.28023	0.407697
QJQ50_RS01540	PTS sugar transporter subunit IIA		0.0673401	1.04778	0.851232	-0.127338	-1.09228	0.668179	-0.0705939	-1.05015	0.825279
QJQ50_RS01545	peptidase T	pepT	0.0206623	1.01443	0.950132	0.298498	1.22986	0.128855	0.000587873	1.00041	0.997844
QJQ50_RS01550	peptide ABC transporter substrate-binding protein		-0.131066	-1.0951	0.418503	-0.157095	-1.11504	0.262482	-0.240344	-1.18127	0.107887
QJQ50_RS01555	N-acetyltransferase		0.0769349	1.05477	0.673246	0.135513	1.09848	0.359981	0.0674117	1.04784	0.697376
QJQ50_RS01560	hypothetical protein		0.133484	1.09694	0.531991	0.229875	1.17273	0.191528	0.21308	1.15916	0.262893
QJQ50_RS01565	ABC transporter ATP-binding protein		-0.155901	-1.11412	0.581098	-0.473256	-1.38824	0.0486778	-0.27013	-1.20592	0.297101
QJQ50_RS01575	ABC transporter ATP-binding protein		0.0412334	1.02899	0.949067	0.0527759	1.03726	0.905833	0.0716322	1.0509	0.870853
QJQ50_RS01580	energy-coupling factor transporter transmembrane component T		0.55392	1.46807	0.590155	0.836088	1.7852	0.297741	0.621791	1.53878	0.524548
QJQ50_RS01585	thiaminase II	tenA	0.330644	1.25757	0.594963	-0.0412959	-1.02904	0.951038	-0.551474	-1.46558	0.413822
QJQ50_RS01590	energy coupling factor transporter S component ThiW	thiW	-0.508114	-1.42219	0.489201	-0.0554685	-1.0392	0.944646	0.482833	1.39749	0.423422
QJQ50_RS01595	hydroxyethylthiazole kinase		0.108961	1.07845	0.864684	0.051386	1.03626	0.92647	-0.619459	-1.5363	0.266518
QJQ50_RS01600	thiamine phosphate synthase	thiE	-0.318754	-1.24725	0.56171	0.0250758	1.01753	0.961099	-0.435606	-1.35248	0.406157
QJQ50_RS01605	bifunctional hydroxymethylpyrimidine kinase/phosphomethylpyrimidine kinase	thiD	-0.110244	-1.07941	0.791918	-0.124714	-1.09029	0.684648	-0.289706	-1.22239	0.386474
QJQ50_RS01610	APC family permease		-0.022341	-1.01561	0.885955	-0.092643	-1.06632	0.408625	-0.208753	-1.15569	0.0714054
QJQ50_RS01615	LacI family DNA-binding transcriptional regulator		0.389674	1.3101	0.292384	0.536668	1.45062	0.103028	0.574884	1.48956	0.097685
QJQ50_RS01620	D-ribose pyranase	rbsD	0.270433	1.20617	0.707529	0.813629	1.75763	0.140538	0.671312	1.59252	0.271605
QJQ50_RS01625	sugar ABC transporter ATP-binding protein		0.292968	1.22516	0.5508	0.568034	1.4825	0.155669	0.65901	1.579	0.119818
QJQ50_RS01630	ribose ABC transporter permease	rbsC	-0.207052	-1.15433	0.642966	-0.0345307	-1.02422	0.937086	-0.0277021	-1.01939	0.956603
QJQ50_RS01635	D-ribose ABC transporter substrate-binding protein		-0.449782	-1.36583	0.185334	-0.264783	-1.20146	0.388328	-0.235753	-1.17752	0.489947
QJQ50_RS01640	ribokinase	rbsK	-0.472344	-1.38736	0.00669737	-0.501617	-1.4158	0.00275548	-0.55811	-1.47234	0.00216579
QJQ50_RS01645	ATP-binding cassette domain-containing protein		-0.381357	-1.30257	0.0181574	-0.491493	-1.4059	0.00252958	-0.548867	-1.46294	0.00186046
QJQ50_RS01650	ABC-2 family transporter protein		-0.388303	-1.30885	0.024825	-0.663309	-1.58371	0.000614431	-0.706839	-1.63222	0.000551894
QJQ50_RS01655	ABC-2 family transporter protein		-0.469295	-1.38443	0.0125236	-0.649986	-1.56915	0.00106204	-0.637619	-1.55576	0.00181554
QJQ50_RS01660	helix-turn-helix domain-containing protein		0.257788	1.19564	0.652309	-0.168798	-1.12412	0.764088	-0.0716981	-1.05095	0.913587
QJQ50_RS01665	PfkB family carbohydrate kinase		0.146374	1.10678	0.669706	-0.331055	-1.25793	0.253328	-0.189149	-1.14009	0.609559
QJQ50_RS01670	MFS transporter		0.202202	1.15045	0.730824	0.140072	1.10196	0.797005	-0.178515	-1.13172	0.770386
QJQ50_RS01675	hypothetical protein		-0.408595	-1.32739	0.287593	-0.754279	-1.68679	0.0243502	-0.639256	-1.55753	0.0874788
QJQ50_RS01680	hypothetical protein		-0.0101659	-1.00707	0.972388	0.372955	1.295	0.0237018	0.168806	1.12413	0.319031
QJQ50_RS01685	DUF2785 domain-containing protein		-0.00404872	-1.00281	0.984609	0.0893521	1.06389	0.342833	0.00387446	1.00269	0.977327
QJQ50_RS01690	penicillin-binding transpeptidase domain-containing protein		0.152205	1.11127	0.236168	-0.0375571	-1.02637	0.783445	0.032818	1.02301	0.814168
QJQ50_RS01695	hypothetical protein		0.100247	1.07196	0.889038	0.363389	1.28644	0.47094	0.147254	1.10746	0.817662
QJQ50_RS01700	ATP-binding cassette domain-containing protein		-0.155993	-1.11419	0.76012	-0.111736	-1.08053	0.806424	-0.118486	-1.08559	0.814582
QJQ50_RS01705	hypothetical protein		0.244381	1.18458	0.537664	-0.159387	-1.11681	0.690626	0.337641	1.26369	0.344683
QJQ50_RS01710	hypothetical protein		0.393235	1.31333	0.116579	0.22389	1.16788	0.328587	0.200776	1.14932	0.443592
QJQ50_RS01715	hypothetical protein		-0.0515164	-1.03635	0.866252	0.00970704	1.00675	0.967672	0.0323348	1.02267	0.911415
QJQ50_RS01720	MFS transporter		-0.0289234	-1.02025	0.866252	-0.0667182	-1.04733	0.609245	-0.154037	-1.11268	0.240216
QJQ50_RS01725	MarR family transcriptional regulator		0.194035	1.14396	0.345022	0.247947	1.18752	0.147397	0.125878	1.09117	0.557682
QJQ50_RS01730	hypothetical protein		0.0776155	1.05527	0.667108	0.0966977	1.06932	0.524785	-0.0790963	-1.05636	0.64351
QJQ50_RS01735	hypothetical protein		0.0681515	1.04837	0.849484	0.16985	1.12494	0.525226	-0.0352118	-1.02471	0.920036
QJQ50_RS01740	hypothetical protein		0.110953	1.07994	0.418503	0.0513102	1.03621	0.699976	-0.0364874	-1.02561	0.806251
QJQ50_RS01745	S-adenosyl-l-methionine hydroxide adenosyltransferase family protein		0.218061	1.16317	0.239395	0.103048	1.07404	0.563235	0.0872481	1.06234	0.655593
QJQ50_RS01750	ECF-type riboflavin transporter substrate-binding protein		-0.0922402	-1.06602	0.60241	-0.0795476	-1.05669	0.610434	-0.0521342	-1.0368	0.767139
QJQ50_RS01755	ABC transporter ATP-binding protein		-0.0844201	-1.06026	0.45491	-0.182606	-1.13493	0.0639126	-0.165358	-1.12144	0.103333
QJQ50_RS01760	energy-coupling factor transporter transmembrane component T		-0.097344	-1.0698	0.338713	0.0315319	1.0221	0.764316	-0.0620103	-1.04392	0.542385
QJQ50_RS01765	LacI family DNA-binding transcriptional regulator		0.0165399	1.01153	0.924912	-0.219748	-1.16453	0.062009	-0.173485	-1.12778	0.157012
QJQ50_RS01770	SLC45 family MFS transporter		-0.126089	-1.09133	0.567386	-0.129372	-1.09382	0.49532	-0.171506	-1.12623	0.394116
QJQ50_RS01775	alpha-glucosidase		-0.0668547	-1.04743	0.776437	0.0233666	1.01633	0.914836	-0.000583168	-1.0004	0.997844
QJQ50_RS01780	flavocytochrome c		0.271324	1.20691	0.241964	-0.0506863	-1.03576	0.834263	0.00365639	1.00254	0.990299
QJQ50_RS01785	class II aldolase/adducin family protein		-0.514617	-1.42861	0.0372352	-0.0832485	-1.0594	0.735794	-0.212211	-1.15846	0.371864
QJQ50_RS01790	PTS transporter subunit IIC		-0.803193	-1.74496	0.000529291	-0.427515	-1.34492	0.0136527	-0.424899	-1.34248	0.0193655
QJQ50_RS01795	hypothetical protein		-0.633384	-1.5512	0.0125236	-0.213792	-1.15973	0.321184	-0.295137	-1.227	0.200815
QJQ50_RS01800	PTS sugar transporter subunit IIA		-0.49851	-1.41275	0.0575888	-0.173689	-1.12794	0.460157	-0.320382	-1.24866	0.200815
QJQ50_RS01805	DeoR/GlpR family DNA-binding transcription regulator		-0.0992413	-1.07121	0.695832	-0.230874	-1.17355	0.26342	-0.131306	-1.09528	0.577722
QJQ50_RS01810	1-phosphofructokinase family hexose kinase		0.0696232	1.04944	0.685567	0.0381202	1.02678	0.812753	0.106552	1.07665	0.491917
QJQ50_RS01815	MurR/RpiR family transcriptional regulator		0.10186	1.07316	0.559356	0.0587995	1.0416	0.716885	0.0980196	1.0703	0.551731
QJQ50_RS01820	PTS sugar transporter subunit IIA		-0.361434	-1.2847	0.481253	-0.221138	-1.16565	0.630315	-0.183541	-1.13567	0.723086
QJQ50_RS01825	PTS transporter subunit IIC		-0.21032	-1.15694	0.409629	-0.309404	-1.2392	0.161635	-0.285529	-1.21886	0.240503
QJQ50_RS01830	PTS sugar transporter subunit IIB		0.0900123	1.06438	0.870629	-0.476026	-1.39091	0.300562	-0.345181	-1.27031	0.536158
QJQ50_RS01835	L-ascorbate 6-phosphate lactonase	ulaG	-0.0591763	-1.04187	0.819311	-0.0828836	-1.05913	0.693306	0.0221132	1.01545	0.932582
QJQ50_RS01840	Cof-type HAD-IIB family hydrolase		-0.0939109	-1.06726	0.730123	-0.166558	-1.12238	0.454703	-0.162183	-1.11898	0.510012
QJQ50_RS01845	6-phospho-alpha-glucosidase		-0.0913548	-1.06537	0.887506	0.306023	1.23629	0.510057	0.419963	1.33789	0.387654
QJQ50_RS01850	alpha-glucoside-specific PTS transporter subunit IIBC		0.0504934	1.03562	0.943679	0.493998	1.40834	0.256334	0.605561	1.52157	0.193765
QJQ50_RS01855	MurR/RpiR family transcriptional regulator		-0.00287103	-1.00199	0.995145	0.381132	1.30236	0.267485	0.457737	1.37339	0.210949
QJQ50_RS01860	hypothetical protein		0.324259	1.25202	0.449155	0.74886	1.68046	0.0399396	0.860967	1.81625	0.0292569
QJQ50_RS01865	PTS transporter subunit EIIB		0.15448	1.11302	0.812695	0.812726	1.75653	0.0779164	0.885027	1.8468	0.0715415
QJQ50_RS01870	PTS glucose transporter subunit IIA		0.25137	1.19034	0.683397	0.842218	1.7928	0.0778662	0.922574	1.89549	0.0700212
QJQ50_RS01875	HAD family phosphatase		-0.0317073	-1.02222	0.967016	0.598831	1.51449	0.129311	0.715028	1.64152	0.0879964
QJQ50_RS01880	PRD domain-containing protein		0.00436236	1.00303	0.993605	-0.0754265	-1.05367	0.83017	-0.178734	-1.13189	0.63707
QJQ50_RS01885	PTS sugar transporter subunit IIA		0.201089	1.14957	0.685962	0.096547	1.06921	0.853309	-0.0510369	-1.03601	0.936184
QJQ50_RS01890	ketose-bisphosphate aldolase		0.180171	1.13302	0.639364	0.141774	1.10326	0.685882	0.422861	1.34058	0.160872
QJQ50_RS01895	PTS sugar transporter subunit IIA		-0.310665	-1.24028	0.595257	-0.0207376	-1.01448	0.967672	-0.065596	-1.04652	0.918184
QJQ50_RS01900	fructose PTS transporter subunit IIB		-0.49754	-1.4118	0.28142	-0.332526	-1.25922	0.413035	-0.120485	-1.0871	0.809737
QJQ50_RS01905	PTS fructose transporter subunit IIC		0.0203391	1.0142	0.969643	-0.179975	-1.13286	0.561269	-0.244731	-1.18487	0.4687
QJQ50_RS01910	aldose 1-epimerase family protein		-0.175278	-1.12918	0.654273	-0.0620288	-1.04393	0.865161	0.0283957	1.01988	0.947247
QJQ50_RS01915	D-lyxose/D-mannose family sugar isomerase		-0.30386	-1.23444	0.156505	-0.413607	-1.33201	0.0358986	-0.211865	-1.15818	0.344683
QJQ50_RS01920	xylulokinase	xylB	0.0276968	1.01938	0.926922	-0.0735143	-1.05228	0.752307	-0.142427	-1.10376	0.550356
QJQ50_RS01925	PTS fructose transporter subunit IIA		0.344046	1.26931	0.619595	1.10991	2.15832	0.0448415	1.26085	2.39636	0.0336154
QJQ50_RS01930	PTS fructose-like transporter subunit IIBC		0.073209	1.05205	0.930384	0.816355	1.76095	0.129977	0.933808	1.91031	0.0989649
QJQ50_RS01935	PatB family C-S lyase		-0.246232	-1.1861	0.656255	0.234464	1.17647	0.614972	0.256841	1.19486	0.611743
QJQ50_RS01940	putative frv operon regulatory protein		-0.156778	-1.11479	0.554698	-0.153595	-1.11234	0.501396	-0.242805	-1.18329	0.313004
QJQ50_RS01945	SIS domain-containing protein		-0.111344	-1.08023	0.80608	-0.382677	-1.30376	0.265061	-0.415871	-1.3341	0.276577
QJQ50_RS01950	PTS sugar transporter subunit IIA		0.25496	1.1933	0.533086	0.0256538	1.01794	0.964278	0.215329	1.16097	0.597401
QJQ50_RS01955	PTS sugar transporter subunit IIB		-0.01593	-1.0111	0.990116	0.53185	1.44578	0.384322	0.394039	1.31407	0.592397
QJQ50_RS01960	PTS ascorbate transporter subunit IIC		0.122895	1.08892	0.749259	-0.0458234	-1.03227	0.903727	0.0570263	1.04032	0.885292
QJQ50_RS01965	dihydrodipicolinate synthase family protein		-0.497332	-1.4116	0.0532091	-0.243494	-1.18386	0.275524	-0.41266	-1.33114	0.0998078
QJQ50_RS01970	ketohydroxyglutarate aldolase		-0.131519	-1.09545	0.741373	-0.137572	-1.10005	0.655665	0.11243	1.08105	0.736503
QJQ50_RS01975	BglG family transcription antiterminator		-0.328107	-1.25536	0.141099	-0.158524	-1.11615	0.432959	-0.330775	-1.25769	0.120357
QJQ50_RS01980	helix-turn-helix domain-containing protein		0.355462	1.2794	0.281861	0.428914	1.34622	0.139787	0.177368	1.13082	0.634679
QJQ50_RS01985	nitroreductase		0.114531	1.08262	0.831074	0.354529	1.27857	0.363747	-0.0440358	-1.03099	0.937971
QJQ50_RS01990	hypothetical protein		0.298932	1.23023	0.349657	0.270466	1.2062	0.339069	0.20627	1.1537	0.527219
QJQ50_RS02005	GH25 family lysozyme		0.701475	1.62617	0.204391	0.660186	1.58029	0.177998	0.555805	1.46999	0.326794
QJQ50_RS02010	TetR/AcrR family transcriptional regulator		0.279979	1.21418	0.279043	0.0973363	1.0698	0.711483	0.284412	1.21791	0.264909
QJQ50_RS02015	ABC transporter permease		-0.14399	-1.10496	0.288379	-0.21528	-1.16093	0.077779	-0.0916329	-1.06558	0.503972
QJQ50_RS02020	ABC transporter ATP-binding protein		-0.172564	-1.12706	0.378211	-0.221646	-1.16606	0.192688	-0.2916	-1.224	0.113118
QJQ50_RS02025	FAD-dependent oxidoreductase		0.142523	1.10383	0.299737	0.292698	1.22493	0.0243099	0.234612	1.17659	0.0696184
QJQ50_RS02030	Cof-type HAD-IIB family hydrolase		0.163624	1.1201	0.217587	0.0411855	1.02896	0.766396	0.040682	1.0286	0.779025
QJQ50_RS02035	type II toxin-antitoxin system mRNA interferase toxin, RelE/StbE family		0.00150369	1.00104	0.997906	0.188611	1.13967	0.648905	0.202458	1.15066	0.667835
QJQ50_RS02040	hypothetical protein		0.119374	1.08626	0.693734	-0.0770451	-1.05486	0.79468	-0.103118	-1.07409	0.737665
QJQ50_RS02045	putative holin-like toxin		-0.607387	-1.5235	0.00143383	-0.826338	-1.77318	9.6999e-05	-0.804059	-1.74601	0.000161305
QJQ50_RS02050	linear amide C-N hydrolase		0.196007	1.14552	0.068964	0.317362	1.24605	0.00390088	0.298442	1.22982	0.00739543
QJQ50_RS02055	hypothetical protein		0.0800661	1.05707	0.529528	0.107119	1.07708	0.313986	0.0713379	1.05069	0.552433
QJQ50_RS02060	oleate hydratase		-0.0579216	-1.04097	0.624697	0.0235364	1.01645	0.832895	-0.0656044	-1.04652	0.551731
QJQ50_RS02065	hypothetical protein		0.243369	1.18375	0.58262	0.702374	1.62718	0.0433085	0.190355	1.14104	0.667835
QJQ50_RS02070	TetR/AcrR family transcriptional regulator		0.12239	1.08854	0.518496	0.181203	1.13383	0.250704	0.166783	1.12255	0.330331
QJQ50_RS02075	dihydroxyacetone kinase phosphoryl donor subunit DhaM	dhaM	-0.20189	-1.1502	0.296388	0.0390367	1.02743	0.846192	0.0529582	1.03739	0.802058
QJQ50_RS02080	dihydroxyacetone kinase subunit DhaL	dhaL	-0.19121	-1.14172	0.24248	-0.0595249	-1.04212	0.718871	-0.0181728	-1.01268	0.925264
QJQ50_RS02085	dihydroxyacetone kinase subunit DhaK	dhaK	0.268714	1.20473	0.15973	0.358064	1.2817	0.0425446	0.398407	1.31805	0.0336154
QJQ50_RS02090	OsmC family protein		0.064076	1.04542	0.715983	0.159916	1.11722	0.257713	0.123682	1.08951	0.416287
QJQ50_RS02095	hypothetical protein		0.113907	1.08215	0.616121	0.221993	1.16634	0.213487	0.180926	1.13361	0.382853
QJQ50_RS02100	3'-5' exonuclease		0.335412	1.26174	0.0598751	0.491535	1.40594	0.00574411	0.373208	1.29523	0.0328287
QJQ50_RS02105	type II toxin-antitoxin system YafQ family toxin		0.446768	1.36298	0.0156416	0.426312	1.34379	0.0130884	0.456256	1.37198	0.0125677
QJQ50_RS02110	type II toxin-antitoxin system RelB/DinJ family antitoxin		0.108441	1.07806	0.696231	-0.210975	-1.15747	0.360949	-0.0968395	-1.06943	0.724648
QJQ50_RS02115	metalloregulator ArsR/SmtB family transcription factor		0.131307	1.09529	0.577368	-0.0187806	-1.0131	0.937271	0.00424652	1.00295	0.987588
QJQ50_RS02120	MFS transporter		0.0319703	1.02241	0.931886	0.0652268	1.04625	0.817036	-0.206293	-1.15372	0.474781
QJQ50_RS02125	DNA-3-methyladenine glycosylase I		0.0168072	1.01172	0.956268	0.0946543	1.06781	0.630771	0.0992911	1.07125	0.64351
QJQ50_RS02130	hypothetical protein		0.289183	1.22195	0.0578637	0.0331213	1.02322	0.834263	0.0746511	1.05311	0.64351
QJQ50_RS02135	class II fructose-1,6-bisphosphate aldolase	fba	0.126477	1.09162	0.40934	-0.259233	-1.19684	0.0533968	-0.186611	-1.13809	0.177164
QJQ50_RS02140	pyruvate oxidase		-0.139516	-1.10154	0.556937	0.0638807	1.04527	0.783263	0.198098	1.14719	0.346268
QJQ50_RS02145	hypothetical protein		-0.14972	-1.10935	0.602304	0.0705999	1.05015	0.797005	-0.0101936	-1.00709	0.976548
QJQ50_RS02150	serine hydrolase domain-containing protein		0.179479	1.13247	0.460772	-0.0329043	-1.02307	0.898711	0.032499	1.02278	0.910336
QJQ50_RS02155	dipeptide epimerase		0.0230772	1.01612	0.940565	0.0118948	1.00828	0.96056	0.0428502	1.03015	0.86499
QJQ50_RS02160	class I SAM-dependent methyltransferase		0.221608	1.16603	0.262238	-0.00978911	-1.00681	0.96163	0.0683628	1.04853	0.752109
QJQ50_RS02165	hypothetical protein		0.0621421	1.04401	0.84291	0.0799554	1.05699	0.762557	0.0238061	1.01664	0.939258
QJQ50_RS02170	gamma-glutamyl-gamma-aminobutyrate hydrolase family protein		-0.10136	-1.07278	0.277704	-0.0227542	-1.0159	0.81559	-0.0791373	-1.05639	0.387356
QJQ50_RS02175	nucleotidyl transferase AbiEii/AbiGii toxin family protein		0.166039	1.12197	0.530877	0.280703	1.21479	0.19675	0.199841	1.14857	0.407697
QJQ50_RS02180	transcriptional regulator		-0.126919	-1.09196	0.590155	0.168512	1.1239	0.382759	-0.00985272	-1.00685	0.971575
QJQ50_RS02185	glutamine synthetase family protein		-0.0329483	-1.0231	0.803459	-0.128343	-1.09304	0.191616	-0.0715577	-1.05085	0.519033
QJQ50_RS02190	amidohydrolase family protein		0.0502518	1.03545	0.673246	0.0530386	1.03745	0.60843	0.0645535	1.04576	0.551025
QJQ50_RS02195	APC family permease		-0.0650827	-1.04614	0.658905	-0.0674983	-1.0479	0.597432	-0.0538713	-1.03805	0.700278
QJQ50_RS02200	MerR family transcriptional regulator		0.149061	1.10885	0.326516	0.0138129	1.00962	0.935924	0.0314042	1.02201	0.851795
QJQ50_RS02205	aldo/keto reductase		0.0397839	1.02796	0.821998	0.142176	1.10357	0.269567	0.145464	1.10609	0.297751
QJQ50_RS02210	zinc-binding alcohol dehydrogenase family protein		0.00983844	1.00684	0.972388	-0.00302428	-1.0021	0.986359	0.132493	1.09619	0.42688
QJQ50_RS02215	helix-turn-helix domain-containing protein		0.600329	1.51606	0.000205279	0.464439	1.37978	0.000461245	0.49813	1.41238	0.000392448
QJQ50_RS02220	sulfite exporter TauE/SafE family protein		0.162504	1.11923	0.532102	0.038019	1.0267	0.883703	0.0892555	1.06382	0.734869
QJQ50_RS02225	hypothetical protein		-0.31758	-1.24624	0.231475	-0.270509	-1.20623	0.249711	-0.57611	-1.49082	0.034685
QJQ50_RS02230	ABC transporter ATP-binding protein		0.222851	1.16704	0.218537	0.0865311	1.06181	0.621746	0.0924483	1.06618	0.629416
QJQ50_RS02235	hypothetical protein		-0.225422	-1.16912	0.0409105	-0.220413	-1.16507	0.0305773	-0.234954	-1.17687	0.0295195
QJQ50_RS02240	M1 family metallopeptidase		-0.112302	-1.08095	0.218098	0.0255068	1.01784	0.79468	0.027919	1.01954	0.777632
QJQ50_RS02245	amino acid permease		-0.260132	-1.19759	0.0244446	-0.170893	-1.12575	0.0931571	-0.28433	-1.21784	0.0128885
QJQ50_RS02250	MFS transporter		-0.0763475	-1.05435	0.56171	-0.00658302	-1.00457	0.96056	0.00243149	1.00169	0.987588
QJQ50_RS02255	DUF1440 domain-containing protein		0.23403	1.17612	0.0125236	0.37113	1.29337	0.000390325	0.319853	1.2482	0.00156867
QJQ50_RS02260	homoserine O-succinyltransferase		-0.0382049	-1.02684	0.788068	0.149844	1.10945	0.158585	0.0432881	1.03046	0.734577
QJQ50_RS02265	cysteine synthase A	cysK	0.293656	1.22574	0.0113189	0.2044	1.15221	0.0431898	0.20925	1.15609	0.0486279
QJQ50_RS02275	aminotransferase class I/II-fold pyridoxal phosphate-dependent enzyme		0.0698967	1.04964	0.722046	0.372088	1.29422	0.0213424	0.148648	1.10853	0.382853
QJQ50_RS02280	transporter substrate-binding domain-containing protein		-0.184506	-1.13643	0.537464	-0.0262651	-1.01837	0.931922	-0.196875	-1.14621	0.483895
QJQ50_RS02285	amino acid ABC transporter permease		0.231036	1.17368	0.348796	0.171668	1.12636	0.441967	0.237823	1.17921	0.322668
QJQ50_RS02290	hypothetical protein		0.515758	1.42975	0.00297652	0.400374	1.31985	0.00842057	0.438562	1.35525	0.00579802
QJQ50_RS02295	branched-chain amino acid transport system II carrier protein	brnQ	-0.132628	-1.09629	0.526169	-0.403754	-1.32295	0.02656	-0.313797	-1.24297	0.0874788
QJQ50_RS02300	WxL domain-containing protein		-0.184171	-1.13616	0.614138	-0.0774262	-1.05513	0.817036	0.059918	1.04241	0.870853
QJQ50_RS02305	DUF916 and DUF3324 domain-containing protein		-0.384513	-1.30542	0.0919927	-0.341891	-1.26742	0.0927505	-0.378488	-1.29998	0.0866772
QJQ50_RS02310	LPXTG cell wall anchor domain-containing protein		-0.368702	-1.29119	0.303235	-0.229814	-1.17268	0.473351	-0.0934621	-1.06693	0.811258
QJQ50_RS02315	L-type lectin-domain containing protein		-0.069278	-1.04919	0.598374	0.105816	1.0761	0.32887	-0.0832604	-1.05941	0.491364
QJQ50_RS02320	EamA family transporter		-0.158066	-1.11579	0.274177	-0.232263	-1.17468	0.0757131	-0.261386	-1.19863	0.0598738
QJQ50_RS02325	hypothetical protein		-0.103525	-1.0744	0.376221	0.0201658	1.01408	0.868463	-0.0803068	-1.05724	0.47984
QJQ50_RS02330	ABC transporter ATP-binding protein		-0.00747665	-1.0052	0.969392	-0.0467108	-1.03291	0.685116	-0.0560441	-1.03961	0.64351
QJQ50_RS02335	ECF transporter S component		-0.126957	-1.09199	0.564087	-0.140702	-1.10244	0.452611	-0.229618	-1.17252	0.249007
QJQ50_RS02340	PfkB family carbohydrate kinase		-0.0259132	-1.01812	0.907255	-0.105134	-1.07559	0.503351	-0.0634131	-1.04493	0.723594
QJQ50_RS02345	methylenetetrahydrofolate reductase [NAD(P)H]	metF	-0.192785	-1.14297	0.326388	-0.146899	-1.10719	0.409829	-0.185671	-1.13735	0.328288
QJQ50_RS02350	5-methyltetrahydropteroyltriglutamate--homocysteine S-methyltransferase	metE	-0.0633086	-1.04486	0.643245	-0.019771	-1.0138	0.8809	-0.102843	-1.07389	0.394116
QJQ50_RS02355	ABC transporter ATP-binding protein		-0.226621	-1.17009	0.179178	-0.648677	-1.56773	0.000696748	-0.522421	-1.43636	0.00391119
QJQ50_RS02360	ABC transporter ATP-binding protein		-0.169485	-1.12466	0.154083	-0.423286	-1.34098	0.00115734	-0.393821	-1.31387	0.00245877
QJQ50_RS02365	OFA family MFS transporter		-0.155884	-1.1141	0.363505	-0.180995	-1.13367	0.232134	-0.207255	-1.15449	0.200815
QJQ50_RS02370	trehalose operon repressor	treR	-0.454444	-1.37025	0.00121343	-1.0717	-2.1019	1.65639e-06	-1.04237	-2.0596	1.27037e-06
QJQ50_RS02375	alpha,alpha-phosphotrehalase	treC	-0.578821	-1.49363	0.000385527	-1.05998	-2.0849	1.80799e-06	-1.08939	-2.12784	1.27037e-06
QJQ50_RS02380	PTS glucose transporter subunit IIABC		-0.660971	-1.58115	0.000254869	-1.2247	-2.33707	1.65639e-06	-1.20502	-2.30541	1.27037e-06
QJQ50_RS02385	serine/threonine transporter SstT	sstT	-0.441208	-1.35774	0.000778958	-0.556694	-1.47089	7.8502e-05	-0.59337	-1.50877	8.26655e-05
QJQ50_RS02390	amino acid permease		-0.242845	-1.18332	0.0622842	-0.484359	-1.39896	0.000863255	-0.469665	-1.38479	0.00150552
QJQ50_RS02395	L-lactate dehydrogenase		-0.0437066	-1.03076	0.863694	0.176581	1.1302	0.328587	0.16537	1.12145	0.398873
QJQ50_RS02400	NADP-specific glutamate dehydrogenase	gdhA	0.153936	1.1126	0.352138	0.151102	1.11042	0.303567	0.286504	1.21968	0.0662576
QJQ50_RS02405	cold-shock protein		1.06216	2.08805	0.000296131	0.267946	1.20409	0.162849	0.590738	1.50602	0.00739543
QJQ50_RS02410	hypothetical protein		-0.0582299	-1.04119	0.857466	-0.421623	-1.33943	0.0709534	-0.450025	-1.36606	0.067356
QJQ50_RS02415	OsmC family protein		-0.0516616	-1.03646	0.760922	0.0387565	1.02723	0.802106	-0.075673	-1.05385	0.629397
QJQ50_RS02420	ABC-F type ribosomal protection protein	abc-f	-0.0992108	-1.07119	0.628349	-0.114367	-1.0825	0.513752	-0.123153	-1.08911	0.515662
QJQ50_RS02425	SDR family oxidoreductase		0.298214	1.22962	0.00393292	0.454791	1.37058	0.000119947	0.364841	1.28774	0.000794518
QJQ50_RS02430	aldo/keto reductase		0.0237259	1.01658	0.889038	0.157303	1.1152	0.187119	0.114417	1.08254	0.376403
QJQ50_RS02435	amino acid permease		-0.00445542	-1.00309	0.985363	0.094342	1.06758	0.411235	0.0557882	1.03943	0.668491
QJQ50_RS02440	DUF3800 domain-containing protein		0.301512	1.23244	0.0652273	0.212741	1.15889	0.148698	0.294822	1.22673	0.0588058
QJQ50_RS02445	sodium:proton antiporter		-0.106418	-1.07655	0.525078	-0.162618	-1.11932	0.244662	-0.141243	-1.10286	0.348882
QJQ50_RS02450	DUF3021 domain-containing protein		0.297746	1.22922	0.263308	0.386516	1.30723	0.101231	0.29156	1.22396	0.25957
QJQ50_RS02455	LytTR family DNA-binding domain-containing protein		0.0404423	1.02843	0.862195	0.116283	1.08394	0.49532	0.0369685	1.02596	0.857154
QJQ50_RS02460	ABC transporter permease		0.128218	1.09294	0.52406	-0.133237	-1.09675	0.442578	0.0145786	1.01016	0.949776
QJQ50_RS02465	ABC transporter ATP-binding protein		0.119509	1.08637	0.577368	-0.220207	-1.1649	0.214821	0.0121483	1.00846	0.960677
QJQ50_RS02470	alpha/beta fold hydrolase		-0.0282718	-1.01979	0.833575	0.104784	1.07533	0.297741	0.0280976	1.01967	0.817662
QJQ50_RS02475	carbonic anhydrase family protein		-0.117248	-1.08466	0.319778	-0.0795806	-1.05671	0.465499	-0.103409	-1.07431	0.363442
QJQ50_RS02480	heavy metal-binding domain-containing protein		0.324893	1.25257	0.0178318	-0.028735	-1.02012	0.836309	0.159523	1.11692	0.210742
QJQ50_RS02485	NUDIX domain-containing protein		-0.0469508	-1.03308	0.819311	0.0947061	1.06785	0.552065	0.0199207	1.0139	0.920042
QJQ50_RS02490	NADP-dependent oxidoreductase		-0.0774845	-1.05518	0.60842	-0.0894617	-1.06397	0.485057	-0.222805	-1.167	0.0891263
QJQ50_RS02495	ammonium transporter		-0.123743	-1.08956	0.437811	-0.0508628	-1.03588	0.748916	-0.154574	-1.11309	0.302731
QJQ50_RS02500	Dyp-type peroxidase		-0.0320117	-1.02244	0.865906	-0.294767	-1.22669	0.0327971	-0.331441	-1.25827	0.0246474
QJQ50_RS02505	MgtC/SapB family protein		-0.0651672	-1.04621	0.800052	-0.392778	-1.31292	0.0452587	-0.193129	-1.14324	0.353802
QJQ50_RS02510	DNA/RNA non-specific endonuclease		-0.111222	-1.08014	0.454008	-0.25611	-1.19425	0.0486778	-0.180197	-1.13304	0.184247
QJQ50_RS02515	ATP-binding cassette domain-containing protein		-0.160763	-1.11788	0.0583836	-0.412823	-1.33129	0.000119947	-0.35092	-1.27537	0.000503134
QJQ50_RS02520	hypothetical protein		0.0384645	1.02702	0.788854	-0.200569	-1.14915	0.0656371	-0.174711	-1.12874	0.121523
QJQ50_RS02525	uracil-DNA glycosylase family protein		0.081813	1.05835	0.563699	0.193743	1.14373	0.0962035	0.103333	1.07425	0.418738
QJQ50_RS02530	MIP/aquaporin family protein		-0.0846826	-1.06045	0.850084	-0.0539552	-1.03811	0.88872	0.0981343	1.07039	0.806272
QJQ50_RS02535	type 1 glycerol-3-phosphate oxidase	glpO	-0.394932	-1.31488	0.237248	-0.0148888	-1.01037	0.964004	0.110167	1.07935	0.757527
QJQ50_RS02540	glycerol kinase GlpK	glpK	0.266323	1.20274	0.533086	0.868207	1.82539	0.0169151	0.786633	1.72504	0.0367044
QJQ50_RS02545	glycosyltransferase family 2 protein		0.0452546	1.03187	0.948407	-0.12124	-1.08767	0.802106	-0.0552296	-1.03902	0.927211
QJQ50_RS02550	galactokinase		0.0977028	1.07007	0.748581	-0.101352	-1.07278	0.709957	-0.00433526	-1.00301	0.989952
QJQ50_RS02555	UDP-glucose 4-epimerase GalE	galE	-0.125791	-1.09111	0.427321	-0.017653	-1.01231	0.915756	0.00040648	1.00028	0.997844
QJQ50_RS02560	UDP-glucose--hexose-1-phosphate uridylyltransferase		-0.277521	-1.21211	0.0785188	-0.25685	-1.19487	0.0728096	-0.26773	-1.20391	0.0735742
QJQ50_RS02565	LacI family DNA-binding transcriptional regulator		-0.442788	-1.35923	0.00231425	-0.419166	-1.33715	0.00187176	-0.380464	-1.30176	0.00484958
QJQ50_RS02570	aldose epimerase family protein		-0.153738	-1.11245	0.258989	-0.0655801	-1.04651	0.617379	-0.080014	-1.05703	0.558807
QJQ50_RS02575	hypothetical protein		-0.0596321	-1.0422	0.930983	-0.345827	-1.27088	0.473351	-0.0314434	-1.02203	0.960677
QJQ50_RS02580	PTS sugar transporter subunit IIA		0.0687127	1.04878	0.863694	0.287131	1.22021	0.307714	0.274202	1.20933	0.368766
QJQ50_RS02585	PTS fructose transporter subunit IIB		-0.542976	-1.45698	0.0584272	-0.476783	-1.39164	0.0647677	-0.560068	-1.47434	0.0458382
QJQ50_RS02590	PTS transporter subunit IIC		-0.586568	-1.50167	0.0116882	-0.421481	-1.3393	0.0384706	-0.452123	-1.36805	0.0360876
QJQ50_RS02595	hypothetical protein		0.44852	1.36464	0.0589655	0.713567	1.63985	0.00313089	0.53114	1.44507	0.0250519
QJQ50_RS02600	serine hydrolase domain-containing protein		-0.0431226	-1.03034	0.865396	0.0897117	1.06416	0.644263	0.0146244	1.01019	0.953316
QJQ50_RS02605	DUF4867 family protein		-0.0757235	-1.05389	0.705288	-0.0316211	-1.02216	0.867178	-0.0245869	-1.01719	0.90922
QJQ50_RS02610	tagatose-6-phosphate kinase	lacC	0.0861903	1.06156	0.680457	0.219039	1.16396	0.187574	0.15525	1.11361	0.39753
QJQ50_RS02615	tagatose-bisphosphate aldolase		-0.269296	-1.20522	0.044063	-0.11139	-1.08027	0.354576	-0.165924	-1.12188	0.188218
QJQ50_RS02620	galactose-6-phosphate isomerase subunit LacB	lacB	-0.0232698	-1.01626	0.895966	0.127545	1.09243	0.299909	0.0512442	1.03616	0.724843
QJQ50_RS02625	galactose-6-phosphate isomerase subunit LacA	lacA	-0.0873521	-1.06242	0.636548	0.074324	1.05287	0.64637	0.00494584	1.00343	0.982263
QJQ50_RS02630	DeoR/GlpR family DNA-binding transcription regulator		-0.02286	-1.01597	0.863694	0.271463	1.20703	0.00842057	0.134483	1.0977	0.173513
QJQ50_RS02635	HAD-IA family hydrolase		0.217046	1.16235	0.0800814	0.356446	1.28027	0.00465524	0.342427	1.26789	0.00739543
QJQ50_RS02640	exonuclease SbcCD subunit D		0.000861499	1.0006	0.995145	0.0896095	1.06408	0.379483	0.0032349	1.00224	0.982263
QJQ50_RS02645	SMC family ATPase		0.10432	1.07499	0.341816	0.150451	1.10992	0.121793	0.163462	1.11997	0.107204
QJQ50_RS02650	hypothetical protein		1.35094	2.55078	0.000130151	0.867549	1.82456	0.00104884	1.04265	2.06001	0.000374909
QJQ50_RS02655	Hsp20/alpha crystallin family protein		-0.333091	-1.25971	0.0521131	-0.145532	-1.10614	0.347595	-0.18165	-1.13418	0.265227
QJQ50_RS02660	A/G-specific adenine glycosylase	mutY	-0.132436	-1.09614	0.371942	-0.105438	-1.07582	0.429595	-0.175396	-1.12927	0.208269
QJQ50_RS02665	alpha/beta hydrolase		-0.00381393	-1.00265	0.98849	-0.102922	-1.07395	0.414444	-0.0911608	-1.06523	0.514911
QJQ50_RS02670	NAD(P)H-dependent oxidoreductase		0.0657469	1.04663	0.690663	0.0361693	1.02539	0.815928	-0.0640921	-1.04543	0.687674
QJQ50_RS02675	hypothetical protein		-0.368647	-1.29114	0.0535818	-0.271922	-1.20742	0.104362	-0.298651	-1.22999	0.0978846
QJQ50_RS02680	DUF308 domain-containing protein		-0.312644	-1.24198	0.0694588	-0.250787	-1.18986	0.104362	-0.360792	-1.28413	0.0336154
QJQ50_RS02685	bifunctional hydroxymethylpyrimidine kinase/phosphomethylpyrimidine kinase	thiD	-0.105072	-1.07555	0.305219	-0.0859506	-1.06139	0.354084	-0.0753538	-1.05362	0.450326
QJQ50_RS02690	hypothetical protein		-0.128373	-1.09306	0.138977	-0.10437	-1.07502	0.181155	-0.0354127	-1.02485	0.698037
QJQ50_RS02695	hypothetical protein		0.121646	1.08798	0.382611	0.170154	1.12518	0.162881	0.24994	1.18916	0.0544035
QJQ50_RS02700	SDR family oxidoreductase		0.10893	1.07843	0.455507	-0.0531782	-1.03755	0.707261	0.0839432	1.05991	0.558168
QJQ50_RS02705	glycoside hydrolase family 3 C-terminal domain-containing protein		-0.10455	-1.07516	0.440464	-0.0770783	-1.05488	0.532257	-0.129827	-1.09416	0.306279
QJQ50_RS02710	ABC transporter substrate-binding protein		-0.00914016	-1.00636	0.969643	-0.0972434	-1.06973	0.478615	-0.189539	-1.1404	0.177777
QJQ50_RS02715	ABC transporter substrate-binding protein		-0.0947194	-1.06786	0.483356	-0.262279	-1.19937	0.027819	-0.235389	-1.17722	0.0540351
QJQ50_RS02720	ABC transporter permease		-0.292337	-1.22462	0.0081168	-0.364913	-1.2878	0.00125261	-0.426167	-1.34366	0.000551894
QJQ50_RS02725	ATP-binding cassette domain-containing protein		-0.235493	-1.17731	0.0256716	-0.363155	-1.28624	0.00124816	-0.388894	-1.30939	0.00100419
QJQ50_RS02730	acryloyl-CoA reductase		-0.0731879	-1.05204	0.614309	-0.066591	-1.04724	0.599397	0.0300369	1.02104	0.834354
QJQ50_RS02735	cation-translocating P-type ATPase		0.0361399	1.02537	0.875757	-0.0305648	-1.02141	0.875859	-0.139118	-1.10123	0.450971
QJQ50_RS02740	glycosyltransferase family 2 protein		0.32814	1.25539	0.20444	0.256541	1.19461	0.267146	0.350272	1.2748	0.158479
QJQ50_RS02745	glycosyltransferase family 39 protein		-0.0837874	-1.0598	0.691706	-0.166805	-1.12257	0.333814	-0.19219	-1.1425	0.314988
QJQ50_RS02750	GtrA family protein		0.116147	1.08384	0.868385	0.195574	1.14518	0.712772	-0.13919	-1.10129	0.819141
QJQ50_RS02755	response regulator transcription factor		-0.0301331	-1.02111	0.906345	0.0170158	1.01186	0.936149	-0.14593	-1.10644	0.450971
QJQ50_RS02760	HAMP domain-containing sensor histidine kinase		-0.0895722	-1.06405	0.578951	-0.247662	-1.18728	0.0649374	-0.180678	-1.13342	0.202042
QJQ50_RS02765	iron-sulfur cluster biosynthesis family protein		0.169324	1.12453	0.433894	0.268081	1.20421	0.146456	-0.0301102	-1.02109	0.910336
QJQ50_RS02770	nitroreductase family protein		-0.238119	-1.17945	0.305219	-0.0819462	-1.05844	0.727156	0.039622	1.02784	0.877399
QJQ50_RS02775	alpha-hydroxy-acid oxidizing protein		-0.117329	-1.08472	0.622434	-0.117336	-1.08473	0.572267	-0.0412709	-1.02902	0.86563
QJQ50_RS02780	hypothetical protein		-0.152871	-1.11178	0.382611	-0.135761	-1.09867	0.378131	-0.338358	-1.26432	0.0463958
QJQ50_RS02785	helix-turn-helix transcriptional regulator		0.0739332	1.05258	0.71549	0.0761414	1.05419	0.667634	0.140366	1.10218	0.4265
QJQ50_RS02790	tRNA-Ala		0.0450619	1.03173	0.91713	-0.0787192	-1.05608	0.817036	0.153944	1.11261	0.633646
QJQ50_RS02795	helix-turn-helix transcriptional regulator		0.0975162	1.06993	0.720562	0.244482	1.18467	0.255657	0.0917784	1.06568	0.722992
QJQ50_RS02800	tRNA-Ala		0.254934	1.19328	0.291339	0.157158	1.11509	0.48313	0.202968	1.15106	0.402339
QJQ50_RS02805	permease prefix domain 1-containing protein		0.139352	1.10141	0.234787	0.0882143	1.06305	0.411235	0.0406098	1.02855	0.749453
QJQ50_RS02810	PadR family transcriptional regulator		0.253842	1.19238	0.149398	0.208838	1.15576	0.184297	0.1969	1.14623	0.248904
QJQ50_RS02815	SemiSWEET family transporter		0.258234	1.19601	0.0988455	0.237306	1.17879	0.0931571	0.178007	1.13132	0.244291
QJQ50_RS02820	hypothetical protein		0.0789172	1.05622	0.654108	0.297289	1.22883	0.0393864	0.22102	1.16556	0.139441
QJQ50_RS02825	zinc-binding alcohol dehydrogenase family protein		-0.0129961	-1.00905	0.92531	-0.0135209	-1.00942	0.906716	-0.0167282	-1.01166	0.885319
QJQ50_RS02830	hypothetical protein		-0.309206	-1.23903	0.0608252	-0.381304	-1.30252	0.0157348	-0.496699	-1.41098	0.00507349
QJQ50_RS02835	transposase		0.253109	1.19177	0.429136	0.209867	1.15658	0.46212	0.251124	1.19013	0.416659
QJQ50_RS02840	transposase		0.10816	1.07785	0.797618	0.600992	1.51676	0.0452998	0.0450186	1.0317	0.917944
QJQ50_RS02845	hypothetical protein		-0.177144	-1.13064	0.147515	-0.0852182	-1.06085	0.45158	-0.174694	-1.12873	0.130461
QJQ50_RS02850	AI-2E family transporter		-0.315961	-1.24484	0.0150308	-0.336549	-1.26273	0.00686647	-0.350861	-1.27532	0.00684369
QJQ50_RS02855	hypothetical protein		0.61048	1.52677	0.0171925	0.461878	1.37733	0.0424581	0.683751	1.60631	0.00739543
QJQ50_RS02860	transcriptional repressor LexA	lexA	0.0896608	1.06412	0.345022	0.136112	1.09894	0.105852	0.0892485	1.06382	0.324976
QJQ50_RS02865	hypothetical protein		0.305348	1.23572	0.0324088	0.494303	1.40864	0.00123055	0.369566	1.29196	0.0104871
QJQ50_RS02870	AEC family transporter		-0.122564	-1.08867	0.436548	-0.103491	-1.07437	0.464245	-0.096919	-1.06949	0.528093
QJQ50_RS02875	flavin reductase family protein		-0.0549522	-1.03882	0.6684	-0.040734	-1.02864	0.727907	-0.0772349	-1.05499	0.503972
QJQ50_RS02880	hypothetical protein		0.0939178	1.06726	0.517945	0.0955918	1.0685	0.443601	-0.0288809	-1.02022	0.842879
QJQ50_RS02885	5-formyltetrahydrofolate cyclo-ligase		-0.116756	-1.08429	0.370561	-0.232792	-1.17511	0.0457858	-0.24767	-1.18729	0.0446859
QJQ50_RS02890	DUF488 family protein		-0.137355	-1.09989	0.497888	-0.20116	-1.14962	0.24052	-0.16622	-1.12211	0.371864
QJQ50_RS02895	magnesium transporter CorA family protein		-0.0124769	-1.00869	0.935724	0.024154	1.01688	0.83704	0.0578449	1.04091	0.627159
QJQ50_RS02900	LysR substrate-binding domain-containing protein		-0.142081	-1.1035	0.269823	0.0577558	1.04085	0.644263	0.00930311	1.00647	0.953316
QJQ50_RS02905	malolactic enzyme		-0.237122	-1.17864	0.0372352	-0.237574	-1.17901	0.025289	-0.310988	-1.24056	0.00787407
QJQ50_RS02910	AEC family transporter		-0.206006	-1.15349	0.124146	-0.260356	-1.19777	0.0359462	-0.339483	-1.2653	0.0138868
QJQ50_RS02915	peroxiredoxin		0.576527	1.49126	7.55106e-05	0.777649	1.71434	1.80799e-06	0.685381	1.60813	7.80055e-06
QJQ50_RS02920	flavodoxin domain-containing protein		0.215073	1.16076	0.237837	0.210679	1.15723	0.193561	0.127433	1.09235	0.495454
QJQ50_RS02925	Rgg/GadR/MutR family transcriptional regulator		0.0056712	1.00394	0.987889	0.227411	1.17073	0.181277	0.183456	1.1356	0.327357
QJQ50_RS02930	ABC transporter ATP-binding protein		-0.123125	-1.08909	0.40722	0.0135526	1.00944	0.932743	-0.0425132	-1.02991	0.786991
QJQ50_RS02935	oligoendopeptidase F	pepF	0.0750858	1.05342	0.486433	0.0544604	1.03847	0.576543	0.0467895	1.03296	0.661234
QJQ50_RS02940	nucleoside-diphosphate kinase	ndk	0.252518	1.19128	0.0580655	0.3203	1.24859	0.0131176	0.292364	1.22465	0.0257297
QJQ50_RS02945	hypothetical protein		0.479374	1.39414	0.0026187	0.526717	1.44065	0.00077854	0.400129	1.31963	0.00631598
QJQ50_RS02950	cation-translocating P-type ATPase		-0.260602	-1.19798	0.0252912	-0.282773	-1.21653	0.0114975	-0.379155	-1.30058	0.00236821
QJQ50_RS02955	proline iminopeptidase-family hydrolase		0.0905844	1.0648	0.568698	0.0298382	1.0209	0.847182	0.0622386	1.04408	0.687349
QJQ50_RS02960	hypothetical protein		0.356607	1.28041	0.00374014	0.188435	1.13953	0.0612205	0.316563	1.24536	0.0061062
QJQ50_RS02965	hypothetical protein		0.149109	1.10888	0.267595	0.102887	1.07392	0.407965	0.164812	1.12102	0.198791
QJQ50_RS02970	cation:proton antiporter		-0.0524173	-1.037	0.623494	0.0556686	1.03934	0.551084	-0.0431289	-1.03035	0.673863
QJQ50_RS02975	HAD hydrolase-like protein		-0.043202	-1.0304	0.688033	0.0730778	1.05196	0.412056	0.0370061	1.02598	0.717626
QJQ50_RS02980	MarR family winged helix-turn-helix transcriptional regulator		-0.00206914	-1.00144	0.991364	-0.18357	-1.13569	0.0833262	-0.136463	-1.09921	0.223395
QJQ50_RS02985	alpha/beta hydrolase		-0.301152	-1.23213	0.00683439	-0.475225	-1.39013	0.000180391	-0.508812	-1.42288	0.000161305
QJQ50_RS02990	class Ib ribonucleoside-diphosphate reductase assembly flavoprotein NrdI	nrdI	-0.201676	-1.15003	0.112142	-0.385587	-1.30639	0.0032214	-0.344201	-1.26945	0.00870783
QJQ50_RS02995	aldo/keto reductase		0.0643456	1.04561	0.637466	0.23536	1.1772	0.0387123	0.212796	1.15893	0.0688688
QJQ50_RS03000	hypothetical protein		0.050512	1.03563	0.628349	0.192424	1.14268	0.0291961	0.0112591	1.00783	0.920218
QJQ50_RS03005	alpha/beta hydrolase		-0.00287203	-1.00199	0.990116	-0.0315802	-1.02213	0.817036	-0.0294464	-1.02062	0.83827
QJQ50_RS03010	DUF421 domain-containing protein		-0.32901	-1.25615	0.00333795	-0.231266	-1.17386	0.0150076	-0.260046	-1.19752	0.0107677
QJQ50_RS03015	DUF3290 family protein		0.319938	1.24828	0.0169301	0.270501	1.20623	0.0257226	0.274973	1.20997	0.0312799
QJQ50_RS03020	vitamin B12 independent methionine synthase		-0.0845278	-1.06034	0.583134	0.0208357	1.01455	0.891612	0.033503	1.02349	0.826092
QJQ50_RS03025	S-ribosylhomocysteine lyase		-0.0713161	-1.05067	0.567143	0.112131	1.08082	0.280423	0.0757497	1.05391	0.51051
QJQ50_RS03030	VTT domain-containing protein		-0.0656123	-1.04653	0.614727	0.0696248	1.04944	0.535619	-0.0309118	-1.02166	0.814113
QJQ50_RS03035	Holliday junction branch migration protein RuvA	ruvA	-0.0796039	-1.05673	0.526169	-0.0746483	-1.0531	0.49457	-0.0188247	-1.01313	0.885319
QJQ50_RS03040	Holliday junction branch migration DNA helicase RuvB	ruvB	-0.145249	-1.10592	0.196314	-0.138792	-1.10098	0.170209	-0.103731	-1.07455	0.340414
QJQ50_RS03045	tRNA preQ1(34) S-adenosylmethionine ribosyltransferase-isomerase QueA	queA	-0.0925585	-1.06626	0.351097	-0.10372	-1.07454	0.24066	-0.0786812	-1.05605	0.407697
QJQ50_RS03050	tRNA guanosine(34) transglycosylase Tgt	tgt	-0.0552352	-1.03903	0.620542	-0.058888	-1.04166	0.542401	-0.0512195	-1.03614	0.630935
QJQ50_RS03055	preprotein translocase subunit YajC	yajC	0.354777	1.27879	0.00605142	0.08194	1.05844	0.459142	0.14445	1.10531	0.199234
QJQ50_RS03060	bifunctional acetaldehyde-CoA/alcohol dehydrogenase	adhE	-0.221409	-1.16587	0.016125	-0.214563	-1.16035	0.0128502	-0.223265	-1.16737	0.0126943
QJQ50_RS03065	metal-dependent transcriptional regulator		-0.0867515	-1.06198	0.665267	-0.466578	-1.38183	0.00856698	-0.295653	-1.22744	0.0801194
QJQ50_RS03070	glucose-6-phosphate dehydrogenase	zwf	-0.0226929	-1.01585	0.890832	-0.304004	-1.23457	0.0149399	-0.18856	-1.13963	0.120357
QJQ50_RS03075	DNA polymerase IV	dinB	-0.133123	-1.09666	0.270561	-0.0594906	-1.0421	0.610524	-0.106559	-1.07666	0.366951
QJQ50_RS03080	DRTGG domain-containing protein		-0.0688165	-1.04886	0.533086	-0.145769	-1.10632	0.112783	-0.056713	-1.04009	0.588737
QJQ50_RS03085	bifunctional oligoribonuclease/PAP phosphatase NrnA		-0.0597068	-1.04225	0.620833	0.0758955	1.05402	0.455637	0.0501569	1.03538	0.663447
QJQ50_RS03090	DEAD/DEAH box helicase		-0.0462471	-1.03258	0.604199	-0.0433101	-1.03048	0.579256	-0.0155278	-1.01082	0.865185
QJQ50_RS03095	hypothetical protein		0.0820496	1.05852	0.386137	-0.0192871	-1.01346	0.841221	0.0518714	1.03661	0.58108
QJQ50_RS03100	alanine--tRNA ligase	alaS	0.00483368	1.00336	0.978034	-0.0232705	-1.01626	0.821714	0.0239533	1.01674	0.825279
QJQ50_RS03105	hypothetical protein		-0.125585	-1.09095	0.36597	0.0848062	1.06055	0.505641	0.0911077	1.06519	0.505519
QJQ50_RS03110	IreB family regulatory phosphoprotein		0.392597	1.31275	0.0631707	0.0270951	1.01896	0.909757	0.216684	1.16206	0.287545
QJQ50_RS03115	Holliday junction resolvase RuvX	ruvX	-0.176108	-1.12983	0.225321	-0.398742	-1.31836	0.00601956	-0.278684	-1.21309	0.0458382
QJQ50_RS03120	DUF1292 domain-containing protein		-0.225774	-1.1694	0.210832	-0.372063	-1.2942	0.0275363	-0.286926	-1.22004	0.0903942
QJQ50_RS03125	cell division protein ZapA		0.196261	1.14573	0.2	-0.0554121	-1.03916	0.723581	-0.0526512	-1.03717	0.753555
QJQ50_RS03130	CvpA family protein		-0.287502	-1.22053	0.0268997	-0.364356	-1.28731	0.00465524	-0.381203	-1.30243	0.00484958
QJQ50_RS03135	endonuclease MutS2		-0.00743863	-1.00517	0.953521	-0.0885358	-1.06329	0.256753	-0.0390321	-1.02742	0.666045
QJQ50_RS03140	thioredoxin	trxA	0.147072	1.10732	0.0948319	0.0815362	1.05814	0.311602	0.117765	1.08505	0.157459
QJQ50_RS03145	teichoic acid D-Ala incorporation-associated protein DltX		0.506675	1.42077	0.0207949	1.14282	2.20812	5.31099e-05	0.886118	1.8482	0.000492509
QJQ50_RS03150	D-alanine--poly(phosphoribitol) ligase subunit DltA	dltA	-0.125126	-1.0906	0.157605	0.010211	1.0071	0.915756	0.00830474	1.00577	0.937971
QJQ50_RS03155	D-alanyl-lipoteichoic acid biosynthesis protein DltB	dltB	-0.375539	-1.29732	0.00903236	-0.192709	-1.14291	0.114513	-0.231235	-1.17384	0.0715415
QJQ50_RS03160	D-alanine--poly(phosphoribitol) ligase subunit 2	dltC	-0.299674	-1.23087	0.0247751	-0.130793	-1.0949	0.265768	-0.121061	-1.08753	0.33922
QJQ50_RS03165	D-alanyl-lipoteichoic acid biosynthesis protein DltD	dltD	-0.2717	-1.20723	0.0178318	-0.114407	-1.08253	0.256334	-0.139946	-1.10186	0.182702
QJQ50_RS03170	DUF2507 domain-containing protein		0.335564	1.26187	0.0169301	0.326766	1.2542	0.0129646	0.303257	1.23393	0.024945
QJQ50_RS03175	glutamate racemase	racE	-0.0570893	-1.04036	0.588662	-0.0904317	-1.06469	0.300562	-0.0947219	-1.06786	0.309249
QJQ50_RS03180	metallophosphoesterase		0.16569	1.1217	0.224772	0.268507	1.20456	0.032905	0.139061	1.10119	0.293188
QJQ50_RS03185	MIP/aquaporin family protein		-0.0873359	-1.06241	0.596268	-0.134632	-1.09781	0.325988	-0.216021	-1.16153	0.127055
QJQ50_RS03190	cyclic-di-AMP-binding protein CbpB	cbpB	-0.0979043	-1.07022	0.433894	-0.326856	-1.25428	0.00669042	-0.365311	-1.28816	0.00435623
QJQ50_RS03195	DUF368 domain-containing protein		-0.269401	-1.20531	0.00669737	-0.169993	-1.12505	0.0448415	-0.29937	-1.23061	0.00302072
QJQ50_RS03200	mechanosensitive ion channel family protein		-0.0640952	-1.04543	0.583134	0.0470878	1.03318	0.651109	-0.0930118	-1.06659	0.370537
QJQ50_RS03205	DUF948 domain-containing protein		0.385514	1.30633	0.00353315	0.164006	1.12039	0.1209	0.2717	1.20723	0.0206155
QJQ50_RS03210	YtxH domain-containing protein		0.141876	1.10334	0.187534	-0.0124112	-1.00864	0.915756	0.0708825	1.05036	0.512997
QJQ50_RS03215	transcription repressor NadR		0.343459	1.26879	0.0066365	0.187785	1.13901	0.0778662	0.257046	1.19503	0.0277473
QJQ50_RS03220	Xaa-Pro peptidase family protein		0.0360815	1.02533	0.797618	0.132786	1.09641	0.209652	0.115044	1.08301	0.309187
QJQ50_RS03225	catabolite control protein A	ccpA	0.0863458	1.06168	0.783633	0.295015	1.2269	0.216671	0.421098	1.33895	0.0905081
QJQ50_RS03230	transglycosylase domain-containing protein		0.102372	1.07354	0.349593	-0.103642	-1.07448	0.285966	-0.0941408	-1.06743	0.365193
QJQ50_RS03235	YjjG family noncanonical pyrimidine nucleotidase		-0.0368188	-1.02585	0.819311	-0.0764472	-1.05442	0.539966	-0.0789206	-1.05623	0.552433
QJQ50_RS03240	biotin--[acetyl-CoA-carboxylase] ligase		-0.211404	-1.15781	0.0338129	-0.250315	-1.18947	0.0100714	-0.141523	-1.10307	0.129102
QJQ50_RS03245	dipeptidase PepV	pepV	-0.0670501	-1.04757	0.541636	0.0596286	1.0422	0.536824	0.00299745	1.00208	0.982263
QJQ50_RS03250	glycerophosphodiester phosphodiesterase		0.000180265	1.00012	0.998657	-0.0981191	-1.07038	0.319741	-0.17091	-1.12577	0.0935145
QJQ50_RS03255	hypothetical protein		0.112819	1.08134	0.616121	0.0954436	1.06839	0.630544	0.388527	1.30906	0.0479436
QJQ50_RS03260	YibE/F family protein		-0.0710289	-1.05047	0.545807	-0.205335	-1.15295	0.0398958	-0.143282	-1.10441	0.16421
QJQ50_RS03265	YibE/F family protein		-0.180138	-1.13299	0.211903	-0.158627	-1.11622	0.218267	-0.253792	-1.19234	0.0673446
QJQ50_RS03270	metallophosphoesterase family protein		0.161784	1.11867	0.183237	0.0157066	1.01095	0.90918	0.0512069	1.03613	0.693908
QJQ50_RS03275	bifunctional UDP-sugar hydrolase/5'-nucleotidase		-0.0716693	-1.05093	0.431578	-0.0279462	-1.01956	0.762672	-0.036331	-1.0255	0.695091
QJQ50_RS03280	YutD family protein		0.250881	1.18993	0.0123311	0.345571	1.27065	0.00104884	0.29002	1.22266	0.00452947
QJQ50_RS03285	TIGR01457 family HAD-type hydrolase		0.15478	1.11325	0.0872015	0.188593	1.13965	0.0269369	0.145533	1.10614	0.0897124
QJQ50_RS03290	TIGR01906 family membrane protein		-0.206147	-1.1536	0.0635267	-0.204	-1.15189	0.0446826	-0.230007	-1.17284	0.034478
QJQ50_RS03295	VTT domain-containing protein		-0.0853139	-1.06092	0.637089	-0.40188	-1.32123	0.0117016	-0.392174	-1.31237	0.0161389
QJQ50_RS03300	phosphatidylglycerophosphatase A		0.150642	1.11006	0.184413	-0.0583404	-1.04127	0.595607	0.0553938	1.03914	0.64351
QJQ50_RS03305	NAD(P)/FAD-dependent oxidoreductase		-0.139344	-1.1014	0.157088	-0.21925	-1.16413	0.019544	-0.180661	-1.1334	0.0552449
QJQ50_RS03310	peptidylprolyl isomerase		0.103617	1.07446	0.418503	-0.0426309	-1.02999	0.738881	0.0888387	1.06351	0.469753
QJQ50_RS03315	CvfD/Ygs/GSP13 family RNA-binding post-transcriptional regulator		-0.13141	-1.09536	0.326761	-0.19983	-1.14856	0.0941602	-0.212193	-1.15845	0.088712
QJQ50_RS03340	tRNA-Lys		-0.280142	-1.21431	0.28	-0.163299	-1.11985	0.495644	-0.290278	-1.22288	0.252562
QJQ50_RS03345	tRNA-Thr		-0.164916	-1.1211	0.50255	-0.275464	-1.21038	0.182499	-0.18653	-1.13802	0.410165
QJQ50_RS03350	tRNA-Gly		0.103793	1.0746	0.563911	-0.240491	-1.18139	0.108708	-0.161895	-1.11876	0.324824
QJQ50_RS03355	tRNA-Arg		-0.0839132	-1.05989	0.738474	-0.556564	-1.47076	0.0112038	-0.242783	-1.18327	0.2568
QJQ50_RS03360	tRNA-Pro		-0.646901	-1.5658	0.142529	-0.636174	-1.5542	0.0968314	-0.187358	-1.13868	0.695091
QJQ50_RS03365	tRNA-Met		0.165396	1.12147	0.685567	-0.557773	-1.472	0.113503	0.212365	1.15859	0.578907
QJQ50_RS03370	tRNA-Ile		0.269911	1.20573	0.097475	-0.372568	-1.29466	0.0197396	-0.00348453	-1.00242	0.987588
QJQ50_RS03375	tRNA-Met		0.356396	1.28022	0.0498317	-0.0485309	-1.03421	0.799131	-0.00417369	-1.0029	0.986232
QJQ50_RS03385	tRNA-Phe		0.251746	1.19065	0.271405	-0.0196301	-1.0137	0.938186	0.0619084	1.04385	0.807756
QJQ50_RS03390	tRNA-Gly		0.167291	1.12295	0.748394	-0.260192	-1.19764	0.571718	-0.198438	-1.14745	0.71108
QJQ50_RS03395	tRNA-Ile		-0.549234	-1.46331	0.182996	-0.422111	-1.33989	0.24052	-0.217282	-1.16254	0.607733
QJQ50_RS03400	tRNA-Ser		0.0272731	1.01908	0.969643	0.00924964	1.00643	0.984113	-0.335785	-1.26206	0.48168
QJQ50_RS03410	tRNA-Ser		0.211422	1.15783	0.730824	-0.306026	-1.2363	0.57308	0.297967	1.22941	0.599514
QJQ50_RS03420	tRNA-Asp		0.110872	1.07988	0.857466	0.222632	1.16686	0.63172	0.277808	1.21235	0.582826
QJQ50_RS03425	tRNA-Phe		0.231884	1.17437	0.422452	-0.316103	-1.24496	0.226517	-0.297597	-1.2291	0.308511
QJQ50_RS03435	tRNA-Trp		-0.217282	-1.16254	0.554491	-0.530217	-1.44415	0.0874053	-0.439255	-1.3559	0.197331
QJQ50_RS03440	tRNA-His		0.194147	1.14405	0.493566	-0.316192	-1.24504	0.231493	-0.182033	-1.13448	0.567375
QJQ50_RS03445	tRNA-Gln		0.00739718	1.00514	0.989058	-0.493192	-1.40756	0.1008	-0.346663	-1.27162	0.293188
QJQ50_RS03450	tRNA-Cys		0.33696	1.26309	0.137677	-0.116515	-1.08411	0.595239	0.00667317	1.00464	0.982263
QJQ50_RS03455	tRNA-Leu		0.38266	1.30374	0.0170858	-0.0997159	-1.07156	0.491216	0.0835272	1.05961	0.600102
QJQ50_RS03460	sigma-70 family RNA polymerase sigma factor		-0.16135	-1.11833	0.247091	0.00539099	1.00374	0.969597	-0.0400412	-1.02814	0.792279
QJQ50_RS03465	APC family permease		-0.219884	-1.16464	0.0772959	-0.399254	-1.31883	0.00227014	-0.306038	-1.23631	0.0151041
QJQ50_RS03470	glycosyltransferase family 4 protein		-0.297331	-1.22887	0.00446729	-0.467418	-1.38263	0.000111113	-0.429757	-1.34701	0.000268379
QJQ50_RS03475	glycosyltransferase family 4 protein		-0.225593	-1.16926	0.0207374	-0.446096	-1.36235	0.000146455	-0.376316	-1.29802	0.000695109
QJQ50_RS03480	lysylphosphatidylglycerol synthase transmembrane domain-containing protein		-0.382685	-1.30377	0.00228593	-0.638994	-1.55724	3.26728e-05	-0.559698	-1.47396	0.000124585
QJQ50_RS03485	pyridoxal phosphate-dependent aminotransferase		0.0750129	1.05337	0.481068	0.0857511	1.06124	0.347692	0.0642449	1.04554	0.523674
QJQ50_RS03490	YkuJ family protein		0.514451	1.42845	0.00193788	0.41928	1.33726	0.00427443	0.423176	1.34088	0.00541682
QJQ50_RS03495	LTA synthase family protein		-0.180251	-1.13308	0.220446	-0.38117	-1.3024	0.00863756	-0.418426	-1.33647	0.00588314
QJQ50_RS03500	Fur family transcriptional regulator		-0.0453541	-1.03194	0.791918	-0.223111	-1.16725	0.0831012	-0.228501	-1.17162	0.0907483
QJQ50_RS03525	tRNA-Ser		-0.832834	-1.78118	0.0247751	-1.4543	-2.74024	0.00077854	-1.41378	-2.66434	0.00200528
QJQ50_RS03530	site-specific integrase		-0.0651568	-1.0462	0.807591	-0.529618	-1.44355	0.0149399	-0.393609	-1.31368	0.0726681
QJQ50_RS03540	hypothetical protein		0.192986	1.14313	0.188758	0.293288	1.22543	0.0311675	0.22106	1.16559	0.111541
QJQ50_RS03545	methionine adenosyltransferase	metK	-0.0703358	-1.04996	0.449354	-0.0824428	-1.05881	0.308671	-0.0552944	-1.03907	0.539459
QJQ50_RS03550	MDR family MFS transporter		-0.0384745	-1.02703	0.792804	-0.265728	-1.20224	0.0220983	-0.184663	-1.13655	0.111356
QJQ50_RS03555	MerR family transcriptional regulator		-0.285853	-1.21913	0.152116	-0.159953	-1.11725	0.3722	-0.367698	-1.29029	0.058174
QJQ50_RS03560	MDR family MFS transporter		-0.398995	-1.31859	0.0102212	-0.704776	-1.62989	0.000131066	-0.78261	-1.72024	0.00010014
QJQ50_RS03565	DUF4811 domain-containing protein		-0.111137	-1.08008	0.501697	-0.431941	-1.34905	0.00562354	-0.402357	-1.32167	0.0114091
QJQ50_RS03570	phosphatase PAP2 family protein		-0.0743407	-1.05288	0.686195	0.117082	1.08454	0.436251	-0.0563178	-1.03981	0.757527
QJQ50_RS03575	leucine--tRNA ligase	leuS	0.0262848	1.01839	0.821975	0.0631249	1.04473	0.478915	0.0285593	1.01999	0.781442
QJQ50_RS03580	polysaccharide biosynthesis protein		-0.245515	-1.18552	0.0735099	-0.402934	-1.32219	0.0040119	-0.37384	-1.2958	0.00802356
QJQ50_RS03585	pseudouridine synthase		-0.167766	-1.12332	0.09884	-0.165617	-1.12165	0.0740824	-0.173081	-1.12746	0.073632
QJQ50_RS03590	zinc ribbon domain-containing protein		-0.0715192	-1.05082	0.646316	0.118674	1.08574	0.351372	-0.112507	-1.08111	0.414148
QJQ50_RS03595	NAD(P)H-hydrate dehydratase		-0.0570439	-1.04033	0.648148	-0.0551341	-1.03896	0.614566	-0.0362834	-1.02547	0.766224
QJQ50_RS03600	NUDIX hydrolase		0.112695	1.08125	0.409629	0.058157	1.04113	0.652274	0.157022	1.11498	0.213658
QJQ50_RS03605	tRNA-Leu		-0.339999	-1.26576	0.533086	-0.933076	-1.90934	0.0561863	-0.53143	-1.44536	0.309799
QJQ50_RS03610	glutathione peroxidase		0.161676	1.11859	0.286023	-0.0807151	-1.05754	0.579256	-0.0186228	-1.01299	0.918184
QJQ50_RS03615	PatB family C-S lyase		-0.00991121	-1.00689	0.933888	-0.0862911	-1.06164	0.275524	-0.0312478	-1.0219	0.739263
QJQ50_RS03620	metallophosphoesterase		0.0638068	1.04522	0.577368	0.228055	1.17125	0.0216355	0.133844	1.09721	0.177777
QJQ50_RS03625	ACT domain-containing protein		0.139942	1.10186	0.421171	0.144069	1.10502	0.343639	0.0887431	1.06344	0.61312
QJQ50_RS03630	PFL family protein		-0.0478242	-1.0337	0.590155	-0.152472	-1.11147	0.0420887	-0.141671	-1.10318	0.0673446
QJQ50_RS03635	competence protein CoiA family protein		-0.18787	-1.13908	0.306756	-0.157717	-1.11552	0.33864	-0.181938	-1.13441	0.309077
QJQ50_RS03640	DsbA family protein		-0.190522	-1.14118	0.106256	-0.0416509	-1.02929	0.731759	-0.184706	-1.13659	0.0989397
QJQ50_RS03645	CYTH domain-containing protein		0.256328	1.19443	0.0306605	0.18394	1.13598	0.0796754	0.255967	1.19414	0.0272227
QJQ50_RS03650	GTP pyrophosphokinase family protein		0.0710364	1.05047	0.623494	-0.00367547	-1.00255	0.978416	0.0240279	1.01679	0.870853
QJQ50_RS03655	NAD kinase		-0.0848311	-1.06056	0.442723	-0.0685635	-1.04867	0.491216	-0.0515648	-1.03639	0.64351
QJQ50_RS03660	RluA family pseudouridine synthase		0.0125421	1.00873	0.941741	-0.0597478	-1.04228	0.609688	-0.0595253	-1.04212	0.637709
QJQ50_RS03665	FAD:protein FMN transferase		0.163397	1.11992	0.117476	-0.0290221	-1.02032	0.79468	-0.006843	-1.00475	0.958015
QJQ50_RS03670	copper homeostasis protein CutC		0.0283091	1.01982	0.830241	-0.141299	-1.1029	0.151172	-0.155481	-1.11379	0.129685
QJQ50_RS03675	undecaprenyl-diphosphate phosphatase		0.0012704	1.00088	0.995145	-0.0560355	-1.0396	0.644263	-0.135079	-1.09815	0.252188
QJQ50_RS03680	lactonase family protein		0.0895474	1.06404	0.318748	0.219725	1.16451	0.0117016	0.162027	1.11886	0.0573118
QJQ50_RS03685	PTS glucitol/sorbitol transporter subunit IIA		1.02046	2.02857	2.20257e-05	0.924563	1.89811	2.06094e-05	0.897099	1.86232	3.58375e-05
QJQ50_RS03690	30S ribosomal protein S14	rpsN	0.260865	1.1982	0.159822	-0.121022	-1.0875	0.487039	0.00790561	1.00549	0.973243
QJQ50_RS03695	GMP reductase		-0.213578	-1.15956	0.0551769	-0.175229	-1.12914	0.0786993	-0.27852	-1.21295	0.0126943
QJQ50_RS03700	magnesium transporter CorA family protein		0.415727	1.33397	0.00175807	0.364784	1.28769	0.00243593	0.377676	1.29925	0.00281382
QJQ50_RS03705	methyltransferase domain-containing protein		0.00849921	1.00591	0.972494	0.0729806	1.05189	0.608027	-0.106284	-1.07645	0.478675
QJQ50_RS03710	tRNA (uridine(34)/cytosine(34)/5-carboxymethylaminomethyluridine(34)-2'-O)-methyltransferase TrmL	trmL	0.0901672	1.06449	0.349217	-0.0140492	-1.00979	0.89206	0.0483369	1.03407	0.624581
QJQ50_RS03715	DUF1149 family protein		0.309649	1.23941	0.0220378	0.166218	1.12211	0.159329	0.180546	1.13331	0.143076
QJQ50_RS03720	DNA translocase FtsK		-0.150579	-1.11002	0.12676	-0.179798	-1.13273	0.0473508	-0.188205	-1.13935	0.0475251
QJQ50_RS03725	pitrilysin family protein		-0.0936772	-1.06709	0.326516	-0.108848	-1.07837	0.199685	-0.101881	-1.07317	0.25957
QJQ50_RS03730	pitrilysin family protein		-0.0497562	-1.03509	0.60273	-0.0480033	-1.03383	0.567897	-0.0392419	-1.02757	0.667835
QJQ50_RS03735	SDR family oxidoreductase		-0.0441064	-1.03104	0.658501	0.0206996	1.01445	0.821714	-0.0720478	-1.05121	0.409354
QJQ50_RS03740	helix-turn-helix domain-containing protein		-0.179076	-1.13216	0.157605	-0.493021	-1.40739	0.000614431	-0.388009	-1.30859	0.00391119
QJQ50_RS03745	CDP-diacylglycerol--glycerol-3-phosphate 3-phosphatidyltransferase	pgsA	-0.150073	-1.10963	0.252554	-0.313054	-1.24233	0.0131844	-0.305218	-1.23561	0.0187923
QJQ50_RS03750	competence/damage-inducible protein A		0.140364	1.10218	0.15973	0.235936	1.17767	0.0144861	0.202682	1.15084	0.037461
QJQ50_RS03755	recombinase RecA	recA	0.0557841	1.03942	0.685567	0.0435598	1.03065	0.730394	0.056489	1.03993	0.666045
QJQ50_RS03760	ribonuclease Y	rny	0.0740547	1.05267	0.621282	-0.120631	-1.08721	0.328587	-0.0726616	-1.05166	0.603177
QJQ50_RS03765	YigZ family protein		0.483026	1.39767	0.00669737	0.505454	1.41957	0.00293246	0.579593	1.49443	0.00190677
QJQ50_RS03770	helicase-related protein		0.130729	1.09485	0.673246	-0.161047	-1.1181	0.549544	-0.193272	-1.14335	0.512464
QJQ50_RS03775	ComF family protein		0.29904	1.23033	0.420393	-0.294695	-1.22663	0.400332	-0.0406585	-1.02858	0.939809
QJQ50_RS03780	ribosome-associated translation inhibitor RaiA	raiA	-0.163205	-1.11977	0.199877	-0.128402	-1.09308	0.26411	-0.0741932	-1.05277	0.564999
QJQ50_RS03785	preprotein translocase subunit SecA	secA	-0.0299934	-1.02101	0.819861	-0.149069	-1.10885	0.122881	-0.080827	-1.05762	0.439587
QJQ50_RS03790	peptide chain release factor 2	prfB	0.0548729	1.03877	0.545812	-0.0225898	-1.01578	0.797878	0.0293687	1.02057	0.744341
QJQ50_RS03795	cell division ATP-binding protein FtsE	ftsE	-0.277176	-1.21182	0.00541872	-0.186293	-1.13784	0.029534	-0.19933	-1.14816	0.026924
QJQ50_RS03800	permease-like cell division protein FtsX	ftsX	-0.166307	-1.12218	0.0919927	-0.0752628	-1.05355	0.411235	-0.137482	-1.09998	0.139441
QJQ50_RS03805	PDZ domain-containing protein		-0.0921554	-1.06596	0.298684	0.00148683	1.00103	0.987264	-0.0526727	-1.03718	0.555624
QJQ50_RS03810	response regulator transcription factor		-0.0680097	-1.04827	0.567386	-0.136813	-1.09947	0.163237	-0.12969	-1.09406	0.213399
QJQ50_RS03815	ATP-binding protein		-0.0356026	-1.02498	0.735522	-0.133347	-1.09684	0.111107	-0.0646483	-1.04583	0.489947
QJQ50_RS03820	phosphate ABC transporter substrate-binding protein PstS family protein		-0.313786	-1.24297	0.0294551	-0.690336	-1.61366	0.000119947	-0.676875	-1.59867	0.000195357
QJQ50_RS03825	phosphate ABC transporter permease subunit PstC	pstC	-0.59813	-1.51375	0.00110986	-0.802453	-1.74406	7.65641e-05	-0.780613	-1.71786	0.000138155
QJQ50_RS03830	phosphate ABC transporter permease PstA	pstA	-0.558008	-1.47224	0.00174927	-0.849715	-1.80215	5.24802e-05	-0.850903	-1.80363	8.29523e-05
QJQ50_RS03835	phosphate ABC transporter ATP-binding protein PstB	pstB	-0.622869	-1.53993	0.000720956	-0.691423	-1.61488	0.000180837	-0.72514	-1.65306	0.000187286
QJQ50_RS03840	phosphate ABC transporter ATP-binding protein PstB	pstB	-0.476994	-1.39184	0.000698506	-0.491882	-1.40628	0.000326215	-0.538901	-1.45287	0.000222207
QJQ50_RS03845	phosphate signaling complex protein PhoU	phoU	-0.321516	-1.24964	0.0123311	-0.390975	-1.31128	0.00233905	-0.442518	-1.35897	0.00145076
QJQ50_RS03850	daptomycin-sensing surface protein LiaX	liaX	-0.288439	-1.22132	0.00653395	-0.338235	-1.26421	0.00142624	-0.381748	-1.30292	0.000839148
QJQ50_RS03855	hypothetical protein		-0.420789	-1.33866	0.00353315	-0.276754	-1.21147	0.0220862	-0.509538	-1.42359	0.000774922
QJQ50_RS03860	phage holin family protein		-0.489221	-1.40369	0.00245664	-0.628572	-1.54603	0.000231698	-0.646964	-1.56587	0.000288148
QJQ50_RS03865	HPr(Ser) kinase/phosphatase	hprK	0.00519941	1.00361	0.975385	-0.0641641	-1.04548	0.482337	-0.00968905	-1.00674	0.934783
QJQ50_RS03870	prolipoprotein diacylglyceryl transferase	lgt	-0.37239	-1.2945	0.00295178	-0.277613	-1.21219	0.0105263	-0.318606	-1.24713	0.00575097
QJQ50_RS03875	NAD(P)H-dependent glycerol-3-phosphate dehydrogenase		-0.273259	-1.20853	0.00446729	-0.332293	-1.25901	0.000701359	-0.277466	-1.21206	0.003094
QJQ50_RS03880	thioredoxin-disulfide reductase	trxB	0.190766	1.14137	0.0332357	0.148193	1.10818	0.0660712	0.169427	1.12461	0.0467552
QJQ50_RS03885	phospho-sugar mutase		-0.243463	-1.18383	0.0476252	-0.258416	-1.19616	0.0248022	-0.162417	-1.11916	0.156808
QJQ50_RS03890	response regulator transcription factor		0.138617	1.10085	0.626836	0.154494	1.11303	0.525573	0.117874	1.08513	0.674478
QJQ50_RS03895	HAMP domain-containing sensor histidine kinase		-0.0491371	-1.03465	0.8808	-0.0423429	-1.02978	0.877627	0.00175554	1.00122	0.996484
QJQ50_RS03900	ABC transporter ATP-binding protein		0.255269	1.19356	0.35892	0.347957	1.27276	0.149295	0.332051	1.2588	0.209464
QJQ50_RS03905	ABC transporter permease		-0.0977956	-1.07014	0.663224	-0.0394318	-1.02771	0.852218	0.0235079	1.01643	0.921826
QJQ50_RS03910	HD domain-containing protein		0.253575	1.19216	0.107138	0.0713721	1.05072	0.64637	0.156962	1.11494	0.311935
QJQ50_RS03915	excinuclease ABC subunit UvrB	uvrB	0.000351695	1.00024	0.997906	0.0815458	1.05815	0.342833	0.0372331	1.02614	0.711604
QJQ50_RS03920	excinuclease ABC subunit UvrA	uvrA	0.00169936	1.00118	0.991364	0.0553605	1.03912	0.526599	0.0459985	1.0324	0.631828
QJQ50_RS03925	DUF308 domain-containing protein		-0.0316784	-1.0222	0.857466	-0.130225	-1.09446	0.304011	-0.119875	-1.08664	0.377554
QJQ50_RS03930	RNase adapter RapZ	rapZ	-0.151545	-1.11076	0.116579	-0.101009	-1.07252	0.248384	-0.137092	-1.09969	0.132301
QJQ50_RS03935	uridine diphosphate-N-acetylglucosamine-binding protein YvcK	yvcK	-0.183434	-1.13558	0.0502595	-0.224144	-1.16808	0.0130462	-0.105065	-1.07554	0.238294
QJQ50_RS03940	DNA-binding protein WhiA	whiA	-0.107612	-1.07744	0.263308	-0.136015	-1.09887	0.113503	-0.0773559	-1.05508	0.407697
QJQ50_RS03945	MarR family transcriptional regulator		0.0276649	1.01936	0.827845	0.204976	1.15267	0.0364154	0.115554	1.08339	0.255764
QJQ50_RS03950	ATP-dependent Clp endopeptidase proteolytic subunit ClpP	clpP	-0.18704	-1.13843	0.119578	0.0719406	1.05113	0.534549	-0.0239564	-1.01674	0.858169
QJQ50_RS03955	tRNA-Arg		0.142205	1.10359	0.779256	0.230634	1.17335	0.566896	-0.139652	-1.10164	0.781089
QJQ50_RS03960	site-specific integrase		-0.20059	-1.14917	0.09884	-0.285985	-1.21924	0.0150076	-0.20748	-1.15467	0.0756395
QJQ50_RS03965	Arm DNA-binding domain-containing protein		-0.284706	-1.21816	0.293026	-0.424595	-1.3422	0.0808026	-0.29029	-1.22289	0.274074
QJQ50_RS03970	hypothetical protein		0.0666032	1.04725	0.677611	0.105481	1.07585	0.421509	0.0950849	1.06813	0.51051
QJQ50_RS03975	ImmA/IrrE family metallo-endopeptidase		-0.379643	-1.30102	0.103873	-0.100737	-1.07232	0.656876	-0.228994	-1.17202	0.314535
QJQ50_RS03980	helix-turn-helix transcriptional regulator		0.0743834	1.05291	0.773771	0.256345	1.19445	0.189033	0.138297	1.10061	0.54123
QJQ50_RS03985	hypothetical protein		-0.323987	-1.25179	0.507882	-0.0138211	-1.00963	0.975923	-0.216993	-1.16231	0.658548
QJQ50_RS03990	sugar-binding domain-containing protein		-0.0399	-1.02804	0.735522	-0.181127	-1.13377	0.0561863	-0.108467	-1.07808	0.274924
QJQ50_RS03995	type I glyceraldehyde-3-phosphate dehydrogenase	gap	0.0907703	1.06494	0.522337	0.0613528	1.04344	0.632345	0.136613	1.09932	0.274924
QJQ50_RS04000	phosphoglycerate kinase		-0.162333	-1.1191	0.141668	-0.125469	-1.09086	0.207815	-0.112366	-1.081	0.287353
QJQ50_RS04005	triose-phosphate isomerase	tpiA	0.0165748	1.01156	0.912967	0.0405879	1.02853	0.726617	0.0777511	1.05537	0.489947
QJQ50_RS04010	phosphopyruvate hydratase	eno	-0.043588	-1.03067	0.722652	-0.0599235	-1.04241	0.566896	-0.0185652	-1.01295	0.877399
QJQ50_RS04015	hypothetical protein		-0.0149003	-1.01038	0.972695	0.067948	1.04822	0.802929	-0.0659008	-1.04674	0.821926
QJQ50_RS04020	ClC family H(+)/Cl(-) exchange transporter		-0.122751	-1.08881	0.259636	-0.144558	-1.10539	0.137969	-0.14219	-1.10358	0.163843
QJQ50_RS04025	hypothetical protein		-0.390866	-1.31118	0.014268	-0.305682	-1.236	0.0310925	-0.167841	-1.12338	0.253019
QJQ50_RS04030	preprotein translocase subunit SecG	secG	0.618104	1.53486	0.00535049	0.256528	1.1946	0.158585	0.365627	1.28844	0.0588058
QJQ50_RS04035	alpha/beta hydrolase		0.158591	1.1162	0.147515	0.145409	1.10604	0.139401	0.187568	1.13884	0.0701559
QJQ50_RS04040	ribonuclease R	rnr	-0.00847001	-1.00589	0.950132	-0.0928835	-1.0665	0.26025	-0.0225465	-1.01575	0.820356
QJQ50_RS04045	SsrA-binding protein SmpB	smpB	0.361464	1.28473	0.00140596	0.273448	1.20869	0.00520797	0.315478	1.24442	0.00278275
QJQ50_RS04050	LacI family DNA-binding transcriptional regulator		0.0612361	1.04336	0.730123	-0.0493399	-1.03479	0.764088	0.0163892	1.01142	0.932619
QJQ50_RS04055	alpha-glucosidase		0.0791523	1.0564	0.596004	0.150352	1.10984	0.218525	0.0705969	1.05015	0.623671
QJQ50_RS04060	glycoside hydrolase family 13 protein		-0.0336191	-1.02358	0.860009	0.109893	1.07915	0.421529	-0.0144216	-1.01005	0.937971
QJQ50_RS04065	glycoside hydrolase family 65 protein		0.0538134	1.03801	0.672989	0.161874	1.11874	0.112558	0.182782	1.13507	0.0889733
QJQ50_RS04070	beta-phosphoglucomutase	pgmB	-0.199236	-1.14809	0.235304	-0.033252	-1.02332	0.849381	-0.0842881	-1.06016	0.631828
QJQ50_RS04075	sn-glycerol-3-phosphate ABC transporter ATP-binding protein UgpC	ugpC	0.0358875	1.02519	0.861779	0.156572	1.11464	0.278913	0.229662	1.17256	0.131025
QJQ50_RS04080	alpha-glucosidase		-0.112031	-1.08075	0.590155	0.119418	1.0863	0.501396	0.148978	1.10878	0.42177
QJQ50_RS04085	extracellular solute-binding protein		0.00908383	1.00632	0.985363	0.423652	1.34132	0.0639126	0.388912	1.30941	0.104938
QJQ50_RS04090	sugar ABC transporter permease		-0.214676	-1.16044	0.511149	0.0380827	1.02675	0.909876	0.00532839	1.0037	0.989033
QJQ50_RS04095	sugar ABC transporter permease		-0.0168632	-1.01176	0.942157	0.00482445	1.00335	0.978249	-0.078592	-1.05599	0.652697
QJQ50_RS04100	hypothetical protein		0.0736054	1.05234	0.690663	-0.160681	-1.11781	0.289968	-0.0732249	-1.05207	0.695091
QJQ50_RS04105	helix-turn-helix transcriptional regulator		-0.0529141	-1.03736	0.830241	-0.113293	-1.08169	0.565347	-0.166331	-1.1222	0.414148
QJQ50_RS04110	MBL fold metallo-hydrolase		0.0672344	1.04771	0.567143	-0.151129	-1.11044	0.119581	-0.0456157	-1.03212	0.687567
QJQ50_RS04115	ABC transporter substrate-binding protein		0.0406159	1.02855	0.751427	0.244894	1.18501	0.0230599	0.152529	1.11152	0.151103
QJQ50_RS04120	carbohydrate ABC transporter permease		-0.0271357	-1.01899	0.887506	0.15827	1.11595	0.245184	0.0702535	1.0499	0.655217
QJQ50_RS04125	sugar ABC transporter permease		-0.343203	-1.26857	0.00793181	-0.214738	-1.16049	0.0533968	-0.248889	-1.18829	0.0348132
QJQ50_RS04130	ABC transporter ATP-binding protein		-0.130692	-1.09482	0.157642	0.0414305	1.02913	0.649581	-0.0361794	-1.02539	0.712254
QJQ50_RS04135	GNAT family N-acetyltransferase		-0.0318476	-1.02232	0.876953	-0.0887664	-1.06346	0.569235	-0.112046	-1.08076	0.493418
QJQ50_RS04140	hypothetical protein		0.0265081	1.01854	0.851698	0.137109	1.0997	0.178246	0.138567	1.10081	0.202626
QJQ50_RS04145	Cof-type HAD-IIB family hydrolase		0.0773089	1.05505	0.438341	0.153494	1.11226	0.0776857	0.143445	1.10454	0.111825
QJQ50_RS04150	uracil-DNA glycosylase		0.0539207	1.03808	0.587756	0.191866	1.14224	0.0247181	0.133711	1.09711	0.11756
QJQ50_RS04155	phosphate acetyltransferase	pta	-0.089287	-1.06384	0.643245	-0.04226	-1.02973	0.815928	0.112506	1.0811	0.518518
QJQ50_RS04160	tRNA (adenosine(37)-N6)-threonylcarbamoyltransferase complex ATPase subunit type 1 TsaE	tsaE	0.207175	1.15443	0.222429	0.237213	1.17871	0.1197	0.304642	1.23511	0.0598738
QJQ50_RS04165	ABC transporter ATP-binding protein		0.109737	1.07903	0.213739	-0.0217989	-1.01522	0.812753	0.054754	1.03868	0.539459
QJQ50_RS04170	ABC transporter permease		-0.0482439	-1.03401	0.725582	-0.155271	-1.11363	0.154785	-0.127627	-1.09249	0.272249
QJQ50_RS04175	3'-5' exonuclease		0.128568	1.09321	0.227145	0.0680446	1.04829	0.49532	0.120161	1.08686	0.239165
QJQ50_RS04180	exodeoxyribonuclease III		0.128158	1.0929	0.213367	0.00525364	1.00365	0.961163	0.0470357	1.03314	0.663142
QJQ50_RS04185	UDP-N-acetylmuramate dehydrogenase	murB	-0.127609	-1.09248	0.150697	-0.0848367	-1.06057	0.289074	-0.0812076	-1.0579	0.342639
QJQ50_RS04190	sodium:proton antiporter		-0.0463835	-1.03267	0.643768	-0.0962764	-1.06901	0.239611	-0.177691	-1.13107	0.0435328
QJQ50_RS04195	XRE family transcriptional regulator		0.212794	1.15893	0.124146	0.27181	1.20732	0.0341096	0.0940522	1.06736	0.505519
QJQ50_RS04200	ABC transporter ATP-binding protein		-0.138651	-1.10088	0.249891	-0.17563	-1.12946	0.102726	-0.124938	-1.09046	0.277811
QJQ50_RS04205	ABC transporter permease		-0.243051	-1.18349	0.110604	-0.0421459	-1.02964	0.79468	-0.196727	-1.1461	0.176798
QJQ50_RS04210	ABC transporter permease		-0.227561	-1.17085	0.0919927	-0.19796	-1.14707	0.10384	-0.259447	-1.19702	0.0476882
QJQ50_RS04215	ABC transporter substrate-binding protein		-0.302492	-1.23327	0.0306597	-0.137773	-1.10021	0.266931	-0.265643	-1.20217	0.0458382
QJQ50_RS04220	AbrB/MazE/SpoVT family DNA-binding domain-containing protein		-0.597228	-1.51281	0.0428866	-0.354311	-1.27837	0.161971	-0.581569	-1.49648	0.0458382
QJQ50_RS04225	hypothetical protein		0.207339	1.15456	0.592839	0.348874	1.27357	0.26025	0.316242	1.24508	0.367752
QJQ50_RS04230	cation-transporting P-type ATPase		-0.0898721	-1.06428	0.454008	-0.0935407	-1.06699	0.372788	-0.102713	-1.07379	0.354058
QJQ50_RS04235	TetR/AcrR family transcriptional regulator		0.20532	1.15294	0.302347	0.376418	1.29811	0.0375347	0.195905	1.14544	0.309489
QJQ50_RS04240	ABC transporter permease		0.16551	1.12156	0.145167	0.230277	1.17306	0.0291381	0.177606	1.13101	0.0969628
QJQ50_RS04245	ABC transporter ATP-binding protein		0.072918	1.05184	0.685492	0.0962336	1.06898	0.526776	0.10927	1.07868	0.500999
QJQ50_RS04250	diadenylate cyclase CdaA	cdaA	-0.0581956	-1.04116	0.640098	-0.250558	-1.18967	0.0190472	-0.1927	-1.1429	0.0693373
QJQ50_RS04255	CdaR family protein		-0.120769	-1.08731	0.193391	-0.0565214	-1.03996	0.521895	-0.0826106	-1.05893	0.355821
QJQ50_RS04260	phosphoglucosamine mutase	glmM	0.0582794	1.04122	0.559356	-0.0889223	-1.06358	0.282195	-0.0117486	-1.00818	0.913587
QJQ50_RS04265	glutamine--fructose-6-phosphate transaminase (isomerizing)	glmS	-0.380541	-1.30183	0.112463	-0.243348	-1.18374	0.265061	-0.0925009	-1.06622	0.717626
QJQ50_RS04270	M3 family oligoendopeptidase		-0.00513428	-1.00357	0.978052	0.148639	1.10852	0.128661	0.076616	1.05454	0.474972
QJQ50_RS04275	VanZ family protein		0.0198222	1.01383	0.960311	-0.132078	-1.09587	0.593129	-0.147254	-1.10746	0.584953
QJQ50_RS04280	YebC/PmpR family DNA-binding transcriptional regulator		0.319242	1.24767	0.0045561	0.137959	1.10035	0.132319	0.190697	1.14131	0.0502483
QJQ50_RS04285	ATPase, T2SS/T4P/T4SS family		-0.248749	-1.18818	0.384267	-0.170969	-1.12581	0.505363	-0.160793	-1.1179	0.577722
QJQ50_RS04290	type II secretion system F family protein		-0.0118886	-1.00827	0.982887	-0.0408764	-1.02874	0.899876	0.0168265	1.01173	0.958917
QJQ50_RS04295	type II secretion system protein		-0.0794089	-1.05659	0.907255	0.131154	1.09517	0.797675	-0.220173	-1.16487	0.702598
QJQ50_RS04300	type II secretion system protein		0.152402	1.11142	0.759483	0.0355799	1.02497	0.936149	-0.382312	-1.30343	0.407469
QJQ50_RS04305	hypothetical protein		0.147947	1.10799	0.838946	0.0512568	1.03617	0.9314	0.280938	1.21498	0.64351
QJQ50_RS04310	competence protein ComGC		-0.0467383	-1.03293	0.930384	0.367228	1.28987	0.264425	-0.180618	-1.13337	0.679493
QJQ50_RS04315	hypothetical protein		0.436446	1.35327	0.485648	0.150422	1.10989	0.815928	0.549219	1.46329	0.344683
QJQ50_RS04320	class I SAM-dependent methyltransferase		0.0348807	1.02447	0.751427	-0.0633507	-1.04489	0.485057	-0.0297358	-1.02083	0.778639
QJQ50_RS04325	hypothetical protein		-0.0213261	-1.01489	0.922441	-0.182067	-1.13451	0.210874	-0.199122	-1.148	0.203383
QJQ50_RS04330	amino acid permease		-0.33491	-1.2613	0.0198728	-0.436732	-1.35353	0.00257413	-0.51451	-1.42851	0.00135408
QJQ50_RS04335	1-acyl-sn-glycerol-3-phosphate acyltransferase		-0.29678	-1.2284	0.0583075	-0.421731	-1.33953	0.0068397	-0.346338	-1.27133	0.0261358
QJQ50_RS04340	glycosyltransferase		-0.441066	-1.35761	0.00373049	-0.416496	-1.33468	0.00283574	-0.446842	-1.36305	0.0027685
QJQ50_RS04345	glycosyltransferase family 8 protein		-0.115047	-1.08301	0.485648	-0.249096	-1.18846	0.0761001	-0.213646	-1.15961	0.147797
QJQ50_RS04350	lysophospholipid acyltransferase family protein		0.0199559	1.01393	0.913712	-0.0435883	-1.03067	0.763732	-0.115618	-1.08344	0.39753
QJQ50_RS04355	alpha-galactosidase		-0.131946	-1.09577	0.292306	-0.0982018	-1.07044	0.389062	-0.129678	-1.09405	0.280026
QJQ50_RS04360	transfer-messenger RNA	ssrA	0.123619	1.08946	0.614727	-0.114006	-1.08223	0.595792	-0.0881722	-1.06302	0.708267
QJQ50_RS04365	membrane protein		0.239017	1.18019	0.236698	0.136009	1.09886	0.47094	0.177357	1.13081	0.368121
QJQ50_RS04370	response regulator transcription factor		-0.0477111	-1.03362	0.753551	-0.211464	-1.15786	0.0790178	-0.0736261	-1.05236	0.590945
QJQ50_RS04375	sensor histidine kinase		-0.0913147	-1.06534	0.355992	-0.165379	-1.12146	0.0614025	-0.14341	-1.10451	0.115576
QJQ50_RS04380	RNA-guided endonuclease TnpB family protein		-0.153945	-1.11261	0.105829	-0.335169	-1.26152	0.00125457	-0.231803	-1.1743	0.0160064
QJQ50_RS04385	N-acetyltransferase		-0.0560915	-1.03965	0.657574	-0.104725	-1.07529	0.308671	-0.15758	-1.11541	0.141125
QJQ50_RS04390	hypothetical protein		0.188093	1.13926	0.326388	0.249817	1.18906	0.139787	0.199502	1.1483	0.277542
QJQ50_RS04395	ACT domain-containing protein		0.110552	1.07964	0.38767	0.0890411	1.06366	0.439627	0.160206	1.11745	0.173513
QJQ50_RS04400	hypothetical protein		-0.175013	-1.12897	0.155648	-0.24601	-1.18592	0.031596	-0.206797	-1.15412	0.0770338
QJQ50_RS04405	hypothetical protein		-0.113127	-1.08157	0.395601	-0.000513991	-1.00036	0.996505	-0.0330614	-1.02318	0.816955
QJQ50_RS04410	Y-family DNA polymerase		-0.114876	-1.08288	0.25269	-0.0532061	-1.03757	0.579256	-0.120956	-1.08746	0.203383
QJQ50_RS04415	hypothetical protein		0.361963	1.28517	0.00605142	0.279615	1.21387	0.0162648	0.289069	1.22185	0.0181752
QJQ50_RS04420	zinc ribbon domain-containing protein		0.099827	1.07164	0.358053	0.159392	1.11682	0.0968013	0.119927	1.08668	0.240216
QJQ50_RS04425	RNA-guided endonuclease TnpB family protein		-0.179239	-1.13229	0.0547578	-0.216942	-1.16227	0.0149399	-0.161536	-1.11848	0.0672054
QJQ50_RS04430	SGNH/GDSL hydrolase family protein		0.0356572	1.02502	0.84425	-0.0737786	-1.05247	0.600807	0.0457737	1.03224	0.774402
QJQ50_RS04435	DUF898 family protein		0.122029	1.08826	0.657574	0.0116888	1.00813	0.963181	-0.061464	-1.04352	0.824349
QJQ50_RS04440	DNA helicase PcrA	pcrA	-0.044422	-1.03127	0.614309	-0.0434684	-1.03059	0.572517	-0.00885124	-1.00615	0.925453
QJQ50_RS04445	NAD-dependent DNA ligase LigA	ligA	-0.146459	-1.10685	0.142529	-0.22088	-1.16544	0.0201593	-0.198145	-1.14722	0.0396807
QJQ50_RS04450	CamS family sex pheromone protein		0.00942459	1.00655	0.949871	-0.0840373	-1.05998	0.359981	0.00593256	1.00412	0.96119
QJQ50_RS04455	Asp-tRNA(Asn)/Glu-tRNA(Gln) amidotransferase subunit GatC	gatC	0.246553	1.18637	0.0661598	0.41678	1.33494	0.00270296	0.362913	1.28602	0.00844579
QJQ50_RS04460	Asp-tRNA(Asn)/Glu-tRNA(Gln) amidotransferase subunit GatA	gatA	-0.143371	-1.10448	0.242307	-0.0500842	-1.03533	0.68355	-0.0743141	-1.05286	0.547342
QJQ50_RS04465	Asp-tRNA(Asn)/Glu-tRNA(Gln) amidotransferase subunit GatB	gatB	0.0185592	1.01295	0.908433	0.0294968	1.02066	0.817036	0.0357131	1.02506	0.787264
QJQ50_RS04470	diacylglycerol kinase		0.102372	1.07354	0.30625	0.22598	1.16957	0.0176394	0.19446	1.1443	0.0434871
QJQ50_RS04475	23S rRNA (uracil(1939)-C(5))-methyltransferase RlmD	rlmD	0.0112426	1.00782	0.92531	0.0251409	1.01758	0.79441	0.0169629	1.01183	0.86563
QJQ50_RS04480	MFS transporter		0.00742425	1.00516	0.969205	-0.029497	-1.02066	0.802442	-0.0935095	-1.06696	0.403149
QJQ50_RS04485	Cof-type HAD-IIB family hydrolase		0.181181	1.13381	0.288803	0.0120722	1.0084	0.948903	0.119279	1.08619	0.489632
QJQ50_RS04490	PPK2 family polyphosphate--nucleotide phosphotransferase		0.32937	1.25646	0.0861231	0.248572	1.18803	0.149935	0.297112	1.22868	0.104961
QJQ50_RS04495	M13 family metallopeptidase		0.11509	1.08304	0.265319	0.0441204	1.03105	0.664808	0.160295	1.11752	0.0986207
QJQ50_RS04500	GNAT family N-acetyltransferase		0.0443332	1.03121	0.819127	0.104478	1.07511	0.471781	0.0358447	1.02516	0.833667
QJQ50_RS04505	DegV family protein		0.101379	1.0728	0.3744	0.217199	1.16247	0.0342883	0.179338	1.13236	0.0888505
QJQ50_RS04510	SPFH domain-containing protein		0.137315	1.09986	0.172033	0.104231	1.07492	0.253328	0.153146	1.11199	0.106877
QJQ50_RS04515	hypothetical protein		0.495715	1.41002	0.00446729	0.574245	1.4889	0.000990971	0.530998	1.44493	0.00236013
QJQ50_RS04520	GH25 family lysozyme		0.13557	1.09853	0.316639	0.0384511	1.02701	0.790796	-0.0394141	-1.0277	0.791752
QJQ50_RS04525	YxeA family protein		0.486311	1.40086	0.000994589	0.618662	1.53545	0.000103446	0.596609	1.51216	0.000172528
QJQ50_RS04530	Asp23/Gls24 family envelope stress response protein		0.284638	1.2181	0.0580655	0.260211	1.19765	0.0557241	0.343013	1.2684	0.0218715
QJQ50_RS04535	DUF4828 domain-containing protein		0.706091	1.63138	0.000338389	0.835144	1.78404	4.0175e-05	0.749512	1.68122	0.000134707
QJQ50_RS04540	Gfo/Idh/MocA family oxidoreductase		-0.040268	-1.0283	0.751427	-0.0205704	-1.01436	0.86422	0.00381345	1.00265	0.979302
QJQ50_RS04545	DEAD/DEAH box helicase		-0.0200277	-1.01398	0.879596	-0.0284396	-1.01991	0.796969	-0.0278307	-1.01948	0.807773
QJQ50_RS04550	PTS lactose/cellobiose transporter subunit IIA		0.40057	1.32003	0.0325381	0.390784	1.31111	0.0251242	0.420805	1.33867	0.0230003
QJQ50_RS04555	DUF3284 domain-containing protein		0.136825	1.09948	0.303235	0.124207	1.08991	0.297564	0.0936654	1.06708	0.479359
QJQ50_RS04560	tRNA-Arg		0.0251382	1.01758	0.967016	0.0428729	1.03016	0.913512	-0.109428	-1.0788	0.796193
QJQ50_RS04565	hypothetical protein		0.0583388	1.04127	0.870629	0.0751424	1.05347	0.799332	-0.0865211	-1.06181	0.786427
QJQ50_RS04570	DNA helicase RecQ	recQ	-0.16259	-1.11929	0.105829	-0.192122	-1.14244	0.039002	-0.223934	-1.16791	0.0261358
QJQ50_RS04575	aminopeptidase		0.0922018	1.066	0.370561	0.0948242	1.06794	0.298213	0.0874726	1.06251	0.370537
QJQ50_RS04580	TetR/AcrR family transcriptional regulator		0.159562	1.11695	0.315132	-0.144332	-1.10522	0.311669	-0.0562079	-1.03973	0.737665
QJQ50_RS04585	DUF2252 domain-containing protein		0.100625	1.07224	0.472739	-0.000452103	-1.00031	0.996828	0.0737004	1.05241	0.590086
QJQ50_RS04590	YihY/virulence factor BrkB family protein		0.018762	1.01309	0.879281	-0.0709639	-1.05042	0.429595	-0.112363	-1.081	0.229584
QJQ50_RS04595	flavodoxin		0.384912	1.30578	0.00535049	0.251225	1.19022	0.0321483	0.206905	1.15421	0.0847554
QJQ50_RS04600	type I methionyl aminopeptidase	map	0.231539	1.17409	0.0630093	0.0225792	1.01577	0.865161	0.196318	1.14577	0.0924326
QJQ50_RS04605	glycosyltransferase family 2 protein		-0.109055	-1.07852	0.222429	-0.0903002	-1.06459	0.262389	-0.121415	-1.0878	0.148129
QJQ50_RS04610	DUF2922 domain-containing protein		-0.115804	-1.08358	0.607941	-0.392224	-1.31242	0.0394374	-0.266132	-1.20258	0.179902
QJQ50_RS04615	hypothetical protein		0.0294357	1.02061	0.909575	-0.171006	-1.12584	0.336954	-0.122369	-1.08852	0.544605
QJQ50_RS04620	glycosyltransferase		0.0375992	1.0264	0.755087	0.140779	1.1025	0.139843	0.155369	1.11371	0.119641
QJQ50_RS04625	phosphomevalonate kinase		-0.0132797	-1.00925	0.921492	-0.208778	-1.15571	0.0257226	-0.150684	-1.1101	0.104961
QJQ50_RS04630	UTP--glucose-1-phosphate uridylyltransferase GalU	galU	-0.14462	-1.10544	0.172033	-0.177535	-1.13095	0.0661689	-0.09338	-1.06687	0.36446
QJQ50_RS04635	peptidase		0.167251	1.12292	0.345022	0.176193	1.1299	0.262632	0.281985	1.21587	0.0882726
QJQ50_RS04640	family 1 glycosylhydrolase		0.237559	1.179	0.431578	0.309731	1.23948	0.233099	0.22908	1.17209	0.428903
QJQ50_RS04645	beta-glucoside-specific PTS transporter subunit IIABC		0.191931	1.14229	0.146202	0.144811	1.10559	0.221798	0.214041	1.15993	0.0871776
QJQ50_RS04650	YfhO family protein		0.291303	1.22375	0.0116267	0.254187	1.19266	0.0157514	0.174397	1.12849	0.0914292
QJQ50_RS04655	hypothetical protein		0.0696676	1.04947	0.614309	-0.077882	-1.05547	0.511414	-0.0422079	-1.02969	0.758706
QJQ50_RS04660	glycosyltransferase family 2 protein		0.0752126	1.05352	0.488638	0.0843682	1.06022	0.363126	0.115032	1.083	0.240216
QJQ50_RS04665	YkyA family protein		0.154554	1.11308	0.309343	0.284472	1.21796	0.0409633	0.252243	1.19106	0.0781657
QJQ50_RS04670	aromatic acid exporter family protein		-0.0294177	-1.0206	0.865396	-0.226178	-1.16973	0.0671876	-0.138053	-1.10042	0.298017
QJQ50_RS04675	cold-shock protein		0.65843	1.57836	0.000939312	0.189933	1.14071	0.199189	0.407618	1.32649	0.0140956
QJQ50_RS04680	AbrB family transcriptional regulator		0.310685	1.2403	0.104352	0.0286353	1.02005	0.89206	0.125134	1.09061	0.52611
QJQ50_RS04685	GNAT family N-acetyltransferase		0.275828	1.21069	0.1826	0.0525593	1.0371	0.80933	0.12337	1.08928	0.564999
QJQ50_RS04690	glycoside hydrolase family 73 protein		0.0552834	1.03906	0.72874	-0.0105489	-1.00734	0.945572	0.053879	1.03805	0.719472
QJQ50_RS04695	xanthine phosphoribosyltransferase		-0.14344	-1.10454	0.255493	-0.325484	-1.25308	0.00882255	-0.271784	-1.2073	0.0285466
QJQ50_RS04700	nucleobase:cation symporter-2 family protein		-0.272667	-1.20804	0.0229922	-0.488135	-1.40263	0.000377021	-0.450571	-1.36658	0.000887516
QJQ50_RS04705	ATP-grasp domain-containing protein		-0.326535	-1.254	0.0116882	-0.429208	-1.34649	0.00129682	-0.404683	-1.3238	0.00266768
QJQ50_RS04710	adenylosuccinate lyase	purB	-0.0347584	-1.02439	0.786862	-0.147278	-1.10748	0.127633	-0.106337	-1.07649	0.303154
QJQ50_RS04715	hypothetical protein		0.114448	1.08256	0.400508	0.219809	1.16458	0.0651673	0.073178	1.05203	0.590469
QJQ50_RS04720	hypothetical protein		-0.0947304	-1.06787	0.499695	-0.09788	-1.0702	0.417122	-0.1786	-1.13178	0.150989
QJQ50_RS04725	LTA synthase family protein		-0.0747701	-1.05319	0.579498	-0.155421	-1.11375	0.161198	-0.208717	-1.15566	0.0726681
QJQ50_RS04730	VanZ family protein		-0.0541578	-1.03825	0.723377	-0.00961545	-1.00669	0.948484	-0.225648	-1.1693	0.0805141
QJQ50_RS04735	GRP family sugar transporter		-0.0408099	-1.02869	0.725081	-0.207495	-1.15468	0.0299893	-0.174514	-1.12858	0.0716172
QJQ50_RS04740	glucose-6-phosphate isomerase		-0.0245881	-1.01719	0.825359	-0.0561788	-1.03971	0.512483	-0.0366078	-1.0257	0.701526
QJQ50_RS04745	tyrosine-type recombinase/integrase		-0.110993	-1.07997	0.409629	0.192384	1.14265	0.0998452	-0.00960946	-1.00668	0.952625
QJQ50_RS04750	hypothetical protein		0.216834	1.16218	0.0848956	0.439833	1.35645	0.00129682	0.287613	1.22062	0.0220524
QJQ50_RS04755	pyridoxamine 5'-phosphate oxidase family protein		0.0174884	1.0122	0.918332	0.205265	1.1529	0.0778662	0.147261	1.10746	0.230019
QJQ50_RS04760	hypothetical protein		-0.147342	-1.10753	0.264195	0.135464	1.09845	0.255697	-0.0750275	-1.05338	0.575607
QJQ50_RS04765	hypothetical protein		-0.225093	-1.16885	0.0828918	-0.058855	-1.04164	0.64637	-0.116803	-1.08433	0.352972
QJQ50_RS04770	DUF3862 domain-containing protein		0.0168859	1.01177	0.91797	-0.0598612	-1.04237	0.616179	-0.0137955	-1.00961	0.923767
QJQ50_RS04775	ImmA/IrrE family metallo-endopeptidase		0.207847	1.15496	0.2035	0.118143	1.08534	0.433996	0.154376	1.11294	0.327826
QJQ50_RS04780	helix-turn-helix transcriptional regulator		-0.392058	-1.31226	0.00127159	-0.430115	-1.34734	0.000392071	-0.375861	-1.29761	0.00145076
QJQ50_RS04785	helix-turn-helix transcriptional regulator		-0.132787	-1.09641	0.681234	0.303096	1.23379	0.239611	0.037997	1.02669	0.912082
QJQ50_RS04790	hypothetical protein		-0.106565	-1.07666	0.56171	-0.143432	-1.10453	0.350147	-0.1772	-1.13069	0.277008
QJQ50_RS04795	hypothetical protein		0.0351556	1.02467	0.870629	0.39824	1.3179	0.0162563	0.10879	1.07832	0.527813
QJQ50_RS04800	hypothetical protein		-0.392377	-1.31255	0.0481001	-0.305664	-1.23599	0.0834511	-0.394392	-1.31439	0.0393431
QJQ50_RS04805	hypothetical protein		-0.0266175	-1.01862	0.927711	-0.00218926	-1.00152	0.992137	-0.197735	-1.1469	0.355821
QJQ50_RS04810	hypothetical protein		0.624905	1.54211	0.00472021	0.777376	1.71401	0.000621817	0.626442	1.54375	0.00385997
QJQ50_RS04815	hypothetical protein		0.633531	1.55136	0.00541872	0.756093	1.68891	0.0010393	0.595452	1.51095	0.00662871
QJQ50_RS04820	RecT family recombinase		0.146593	1.10695	0.219655	0.298479	1.22985	0.0110366	0.181554	1.1341	0.103326
QJQ50_RS04825	PD-(D/E)XK nuclease-like domain-containing protein		0.0364003	1.02555	0.819311	0.309969	1.23968	0.0136981	0.122112	1.08833	0.327561
QJQ50_RS04830	DnaD domain protein		-0.0264752	-1.01852	0.862195	0.107237	1.07716	0.325988	0.00665129	1.00462	0.963708
QJQ50_RS04835	DUF2513 domain-containing protein		-0.437743	-1.35448	0.0118007	-0.00100842	-1.0007	0.995739	-0.271884	-1.20738	0.082471
QJQ50_RS04840	helix-turn-helix transcriptional regulator		0.763305	1.69738	0.000529291	0.942859	1.92233	5.24802e-05	0.746256	1.67743	0.000403057
QJQ50_RS04845	hypothetical protein		0.285429	1.21877	0.0342789	0.359872	1.28331	0.00703108	0.236385	1.17804	0.0634922
QJQ50_RS04850	hypothetical protein		0.382059	1.3032	0.00612623	0.4174	1.33552	0.00208349	0.313337	1.24258	0.0160064
QJQ50_RS04855	endodeoxyribonuclease		0.0630862	1.0447	0.710938	0.197708	1.14687	0.14669	0.112964	1.08145	0.44671
QJQ50_RS04860	DNA (cytosine-5-)-methyltransferase	dcm	0.152934	1.11183	0.222429	0.280909	1.21496	0.0190538	0.146496	1.10688	0.217486
QJQ50_RS04865	N-6 DNA methylase		0.0835318	1.05961	0.433894	0.216034	1.16154	0.026201	0.11921	1.08614	0.224239
QJQ50_RS04870	hypothetical protein		1.39628	2.63222	0.000552075	1.539	2.90593	0.000131066	1.4572	2.74575	0.000290143
QJQ50_RS04875	DUF1642 domain-containing protein		0.510089	1.42414	0.00172426	0.474157	1.38911	0.00166737	0.404737	1.32385	0.00579802
QJQ50_RS04880	hypothetical protein		0.521306	1.43525	0.00535049	0.424125	1.34176	0.0115528	0.474591	1.38952	0.00739237
QJQ50_RS04885	hypothetical protein		0.133473	1.09693	0.39223	0.29107	1.22355	0.0379289	0.0732394	1.05208	0.64351
QJQ50_RS04890	hypothetical protein		0.162004	1.11884	0.434255	0.317151	1.24587	0.0786993	0.178266	1.13152	0.356771
QJQ50_RS04895	hypothetical protein		0.329272	1.25638	0.0234469	0.5052	1.41932	0.00120478	0.333655	1.2602	0.0184133
QJQ50_RS04900	hypothetical protein		0.224098	1.16805	0.081876	0.311785	1.24124	0.0131249	0.160595	1.11775	0.190141
QJQ50_RS04905	hypothetical protein		0.00582828	1.00405	0.984609	0.207966	1.15506	0.129977	0.0182918	1.01276	0.918184
QJQ50_RS04910	GcrA family cell cycle regulator		0.113925	1.08217	0.331599	0.282974	1.2167	0.0128502	0.12669	1.09179	0.252562
QJQ50_RS04915	ribonucleoside-diphosphate reductase		0.847103	1.79889	9.51688e-05	0.763053	1.69708	7.08831e-05	0.726598	1.65473	0.000134937
QJQ50_RS04920	terminase small subunit		0.213689	1.15965	0.15973	0.255314	1.1936	0.066294	0.197387	1.14662	0.168618
QJQ50_RS04925	PBSX family phage terminase large subunit		0.0102565	1.00713	0.96328	0.12377	1.08958	0.328493	0.0108906	1.00758	0.947927
QJQ50_RS04930	phage portal protein		0.214779	1.16053	0.0988191	0.45383	1.36967	0.00141185	0.2534	1.19201	0.0447006
QJQ50_RS04935	minor capsid protein		0.195917	1.14545	0.112463	0.373161	1.29519	0.00350877	0.217954	1.16308	0.0647259
QJQ50_RS04940	DUF4355 domain-containing protein		0.353617	1.27776	0.0102212	0.494454	1.40879	0.00077854	0.364923	1.28781	0.00671526
QJQ50_RS04945	hypothetical protein		0.195491	1.14511	0.119464	0.413957	1.33234	0.00206317	0.239659	1.18071	0.0475251
QJQ50_RS04950	phage head-tail connector protein		0.218703	1.16369	0.0962558	0.463999	1.37936	0.00131236	0.283866	1.21745	0.0288099
QJQ50_RS04955	hypothetical protein		-0.130884	-1.09496	0.277266	0.128127	1.09287	0.243587	-0.0644053	-1.04565	0.603177
QJQ50_RS04960	phage-related head tail joining protein		0.23527	1.17713	0.0499387	0.377339	1.29894	0.00246066	0.25435	1.1928	0.0288099
QJQ50_RS04965	DUF3168 domain-containing protein		0.263674	1.20053	0.0356461	0.436241	1.35307	0.00129682	0.295913	1.22766	0.0174021
QJQ50_RS04970	phage tail tube protein		0.273794	1.20898	0.0332357	0.312349	1.24173	0.0123381	0.247614	1.18724	0.0435328
QJQ50_RS04975	tail assembly chaperone		0.0801621	1.05714	0.587756	0.253413	1.19202	0.0425446	0.106679	1.07675	0.4159
QJQ50_RS04980	hypothetical protein		0.242002	1.18263	0.0856569	0.375277	1.29709	0.00794115	0.246805	1.18658	0.0661888
QJQ50_RS04985	tape measure protein		0.108501	1.07811	0.483991	0.262362	1.19944	0.0504104	0.117502	1.08485	0.407391
QJQ50_RS04990	phage tail family protein		0.128168	1.09291	0.322869	0.31528	1.24425	0.0123502	0.153564	1.11231	0.206365
QJQ50_RS04995	phage tail protein		0.195582	1.14519	0.152116	0.39916	1.31874	0.0042294	0.220313	1.16499	0.0859292
QJQ50_RS05000	hypothetical protein		0.199546	1.14834	0.138021	0.21307	1.15915	0.0792509	0.114418	1.08254	0.377433
QJQ50_RS05005	XkdX family protein		0.596439	1.51198	0.000673006	0.688423	1.61152	0.000131066	0.614914	1.53147	0.000419479
QJQ50_RS05010	hypothetical protein		0.293618	1.22571	0.0642019	0.416956	1.33511	0.00855446	0.289294	1.22204	0.0568137
QJQ50_RS05015	phage holin		0.62933	1.54685	0.000396311	0.821865	1.76769	2.58125e-05	0.648252	1.56727	0.000172528
QJQ50_RS05020	DUF6275 family protein		0.577923	1.4927	0.00356032	0.858628	1.81331	0.000131066	0.653045	1.57248	0.00116331
QJQ50_RS05025	GH25 family lysozyme		0.166477	1.12231	0.249891	0.228111	1.1713	0.0796754	0.127961	1.09275	0.355026
QJQ50_RS05030	putative quinol monooxygenase		0.302635	1.23339	0.0463115	0.4412	1.35773	0.00380012	0.449067	1.36516	0.00487758
QJQ50_RS05035	DNA/RNA non-specific endonuclease		0.126086	1.09133	0.3618	0.349919	1.27449	0.00889341	0.19708	1.14638	0.12359
QJQ50_RS05040	hypothetical protein		0.118785	1.08582	0.408541	0.0498967	1.03519	0.723837	0.199518	1.14831	0.127892
QJQ50_RS05045	glycosyltransferase		-0.0905305	-1.06476	0.652309	0.0960009	1.06881	0.576543	0.1171	1.08455	0.519779
QJQ50_RS05050	Gfo/Idh/MocA family oxidoreductase		0.298313	1.22971	0.0872015	0.104357	1.07502	0.529695	0.215876	1.16141	0.193631
QJQ50_RS05055	nucleoside deaminase		-0.00302	-1.0021	0.98849	-0.116639	-1.08421	0.297741	-0.0657736	-1.04665	0.608817
QJQ50_RS05060	tRNA-Glu		0.433889	1.35087	0.236698	0.0173248	1.01208	0.964004	0.405994	1.325	0.260345
QJQ50_RS05065	hypothetical protein		0.208288	1.15532	0.300167	0.207873	1.15498	0.245184	0.11861	1.08569	0.568685
QJQ50_RS05070	MFS transporter		0.0970321	1.06957	0.455509	0.0655622	1.04649	0.58444	0.0500268	1.03528	0.706505
QJQ50_RS05075	C69 family dipeptidase		0.134204	1.09749	0.231199	0.202356	1.15058	0.0486778	0.197821	1.14696	0.0631996
QJQ50_RS05080	tRNA-Gln		0.155509	1.11381	0.827845	0.0822147	1.05864	0.896966	0.0588969	1.04167	0.937971
QJQ50_RS05085	hypothetical protein		-0.138973	-1.10112	0.648884	0.0315	1.02207	0.915756	0.279941	1.21414	0.285377
QJQ50_RS05090	hypothetical protein		-0.0146058	-1.01018	0.972388	-0.103624	-1.07447	0.670471	0.00734911	1.00511	0.982263
QJQ50_RS05095	hypothetical protein		-0.201727	-1.15007	0.387477	-0.275713	-1.21059	0.175216	-0.259664	-1.1972	0.244793
QJQ50_RS05100	hypothetical protein		0.154772	1.11325	0.229323	0.364286	1.28724	0.00482253	0.26221	1.19931	0.0360876
QJQ50_RS05105	histidine phosphatase family protein		-0.0255518	-1.01787	0.899859	-0.246247	-1.18612	0.0808026	-0.040118	-1.0282	0.816426
QJQ50_RS05110	TetR/AcrR family transcriptional regulator		0.101853	1.07315	0.329555	-0.0739771	-1.05261	0.439627	-0.0831136	-1.0593	0.410165
QJQ50_RS05115	ABC transporter ATP-binding protein		-0.173113	-1.12749	0.0713212	-0.34199	-1.2675	0.00119668	-0.326403	-1.25388	0.00213572
QJQ50_RS05120	ABC transporter ATP-binding protein		-0.118517	-1.08562	0.207375	-0.319557	-1.24795	0.00145825	-0.284871	-1.2183	0.00413698
QJQ50_RS05125	flavodoxin family protein		-0.0251567	-1.01759	0.88823	0.0844266	1.06027	0.523778	0.0686961	1.04877	0.641192
QJQ50_RS05130	ring-cleavage extradiol dioxygenase		-0.0469393	-1.03307	0.849484	-0.0640409	-1.04539	0.780198	-0.13902	-1.10116	0.497224
QJQ50_RS05135	serine hydrolase domain-containing protein		0.296408	1.22808	0.0211172	0.189563	1.14042	0.0912466	0.240231	1.18118	0.047663
QJQ50_RS05140	Mur ligase family protein		0.140903	1.10259	0.156609	0.164337	1.12065	0.0681156	0.183326	1.1355	0.0541866
QJQ50_RS05145	thymidine kinase		0.117005	1.08448	0.40722	-0.0419671	-1.02952	0.76927	-0.0445081	-1.03133	0.765592
QJQ50_RS05150	peptide chain release factor 1	prfA	0.201959	1.15026	0.0313302	0.1432	1.10435	0.0845115	0.176284	1.12997	0.0479436
QJQ50_RS05155	peptide chain release factor N(5)-glutamine methyltransferase	prmC	-0.140575	-1.10234	0.172596	-0.137658	-1.10012	0.139672	-0.109519	-1.07887	0.271518
QJQ50_RS05160	L-threonylcarbamoyladenylate synthase		-0.0246827	-1.01726	0.827845	-0.016091	-1.01122	0.872709	0.0176457	1.01231	0.865982
QJQ50_RS05165	serine hydroxymethyltransferase	glyA	0.0605473	1.04286	0.56171	0.114516	1.08261	0.185029	0.0512573	1.03617	0.605463
QJQ50_RS05170	uracil phosphoribosyltransferase	upp	0.143902	1.10489	0.15253	0.148805	1.10865	0.0998452	0.154344	1.11292	0.100869
QJQ50_RS05175	F0F1 ATP synthase subunit A	atpB	-0.0050954	-1.00354	0.980515	0.138586	1.10083	0.17904	0.0632177	1.04479	0.588322
QJQ50_RS05180	F0F1 ATP synthase subunit C	atpE	-0.0714258	-1.05075	0.507882	-0.202173	-1.15043	0.0310925	-0.143241	-1.10438	0.129958
QJQ50_RS05185	F0F1 ATP synthase subunit B	atpF	-0.396456	-1.31627	0.00174403	-0.406785	-1.32573	0.000897629	-0.380459	-1.30176	0.00186046
QJQ50_RS05190	ATP synthase F1 subunit delta	atpH	-0.0947338	-1.06787	0.394159	-0.0425526	-1.02993	0.696024	-0.0426291	-1.02999	0.710541
QJQ50_RS05195	F0F1 ATP synthase subunit alpha	atpA	-0.218051	-1.16316	0.0327784	-0.247051	-1.18678	0.0123502	-0.203907	-1.15181	0.0366058
QJQ50_RS05200	F0F1 ATP synthase subunit gamma		-0.0983402	-1.07054	0.412973	-0.115842	-1.08361	0.268358	-0.0710206	-1.05046	0.544605
QJQ50_RS05205	F0F1 ATP synthase subunit beta	atpD	-0.190143	-1.14088	0.0796343	-0.259729	-1.19725	0.0136527	-0.195016	-1.14474	0.0594752
QJQ50_RS05210	F0F1 ATP synthase subunit epsilon		0.0302821	1.02121	0.827845	-0.100474	-1.07213	0.336954	-0.00585626	-1.00407	0.966556
QJQ50_RS05215	DUF1146 family protein		-0.0356355	-1.02501	0.92531	-0.0694172	-1.04929	0.813138	-0.0801021	-1.05709	0.80247
QJQ50_RS05220	rod shape-determining protein		0.0843787	1.06023	0.406878	-0.110514	-1.07961	0.210075	-0.0457554	-1.03222	0.655217
QJQ50_RS05225	DNA-directed RNA polymerase subunit beta		0.323646	1.25149	0.0783393	-0.0856429	-1.06116	0.640984	0.160121	1.11738	0.384883
QJQ50_RS05230	membrane protein insertion efficiency factor YidD	yidD	-0.202416	-1.15062	0.0907707	-0.24409	-1.18435	0.0296154	-0.275637	-1.21053	0.0217989
QJQ50_RS05235	DUF2969 domain-containing protein		0.042893	1.03018	0.830241	0.0858719	1.06133	0.5914	0.0517563	1.03653	0.776485
QJQ50_RS05240	FtsW/RodA/SpoVE family cell cycle protein		0.0237494	1.0166	0.819311	-0.109508	-1.07886	0.149721	-0.0647608	-1.04591	0.431884
QJQ50_RS05245	glycine cleavage system protein H		0.257165	1.19513	0.0303111	0.0528557	1.03732	0.644263	0.144568	1.1054	0.190315
QJQ50_RS05250	ArgE/DapE family deacylase		-0.0488215	-1.03442	0.693566	-0.0477513	-1.03365	0.666224	-0.0800248	-1.05704	0.470913
QJQ50_RS05255	MetQ/NlpA family ABC transporter substrate-binding protein		-0.234388	-1.17641	0.160568	-0.211799	-1.15813	0.159246	-0.324079	-1.25187	0.0487211
QJQ50_RS05260	MetQ/NlpA family ABC transporter substrate-binding protein		-0.122295	-1.08847	0.182	-0.024399	-1.01706	0.800236	-0.108612	-1.07819	0.213399
QJQ50_RS05265	ATP-binding cassette domain-containing protein		-0.261554	-1.19877	0.0220378	-0.333978	-1.26048	0.00331297	-0.317638	-1.24629	0.00601159
QJQ50_RS05270	methionine ABC transporter permease		-0.112974	-1.08146	0.276944	-0.111659	-1.08047	0.233845	-0.178695	-1.13186	0.0702959
QJQ50_RS05275	Fe-S cluster assembly ATPase SufC	sufC	-0.121877	-1.08815	0.305378	-0.114154	-1.08234	0.28245	-0.100198	-1.07192	0.38542
QJQ50_RS05280	SufD family Fe-S cluster assembly protein		0.0518192	1.03657	0.702775	0.0715768	1.05086	0.535619	0.0987489	1.07084	0.406537
QJQ50_RS05285	SufS family cysteine desulfurase		-0.0248632	-1.01738	0.870629	-0.0586833	-1.04151	0.617379	0.00943204	1.00656	0.949074
QJQ50_RS05290	SUF system NifU family Fe-S cluster assembly protein		-0.231199	-1.17381	0.0557069	-0.163593	-1.12007	0.128351	-0.231095	-1.17373	0.0467552
QJQ50_RS05295	Fe-S cluster assembly protein SufB	sufB	-0.0948799	-1.06798	0.305378	-0.00665636	-1.00462	0.947826	-0.0423189	-1.02977	0.660765
QJQ50_RS05300	hypothetical protein		1.51243	2.85291	0.0109094	0.958871	1.94379	0.0768221	1.37924	2.60131	0.020086
QJQ50_RS05305	DUF1694 domain-containing protein		-0.00537356	-1.00373	0.98745	-0.0156643	-1.01092	0.935924	-0.0103711	-1.00721	0.960677
QJQ50_RS05310	DUF2785 domain-containing protein		-0.301147	-1.23212	0.0148436	-0.165132	-1.12127	0.120145	-0.179952	-1.13285	0.107948
QJQ50_RS05315	helix-turn-helix transcriptional regulator		0.0676126	1.04798	0.612887	0.0640299	1.04538	0.581739	0.0424038	1.02983	0.742508
QJQ50_RS05320	universal stress protein		0.126251	1.09145	0.39223	0.297157	1.22872	0.027601	0.202382	1.1506	0.132301
QJQ50_RS05325	hypothetical protein		0.203484	1.15148	0.323287	0.485206	1.39979	0.0130311	0.428706	1.34603	0.0318937
QJQ50_RS05330	replication-associated recombination protein A		0.142758	1.10401	0.157605	0.16862	1.12398	0.0659674	0.176638	1.13025	0.0673446
QJQ50_RS05335	glutamate--cysteine ligase		0.0454741	1.03202	0.738474	-0.0098363	-1.00684	0.940338	-0.00713962	-1.00496	0.960677
QJQ50_RS05340	YueI family protein		0.314025	1.24317	0.0178318	0.427058	1.34449	0.00171724	0.388439	1.30898	0.00460465
QJQ50_RS05345	DUF1054 family protein		0.0707123	1.05024	0.628349	0.249393	1.18871	0.039828	0.252334	1.19113	0.048866
QJQ50_RS05350	L-serine ammonia-lyase, iron-sulfur-dependent subunit beta	sdaAB	0.0230494	1.0161	0.872346	0.0158508	1.01105	0.898711	-0.01818	-1.01268	0.886394
QJQ50_RS05355	L-serine ammonia-lyase, iron-sulfur-dependent, subunit alpha	sdaAA	0.122526	1.08864	0.365761	-0.106634	-1.07671	0.379483	-0.000524522	-1.00036	0.997732
QJQ50_RS05360	histidine phosphatase family protein		0.14602	1.10651	0.29702	0.0684876	1.04862	0.611515	0.123605	1.08945	0.363442
QJQ50_RS05365	peptide-methionine (S)-S-oxide reductase MsrA	msrA	0.298262	1.22966	0.134657	0.177306	1.13077	0.328002	0.268535	1.20458	0.160992
QJQ50_RS05370	SDR family NAD(P)-dependent oxidoreductase		0.0876397	1.06263	0.730123	-0.0618879	-1.04383	0.795688	-0.0633289	-1.04487	0.802473
QJQ50_RS05375	nicotinamide riboside transporter PnuC	pnuC	-0.311089	-1.24064	0.0463115	-0.34816	-1.27294	0.0185543	-0.368191	-1.29073	0.017705
QJQ50_RS05380	deoxynucleoside kinase		-0.325229	-1.25286	0.0116882	-0.396429	-1.31625	0.00218429	-0.464711	-1.38004	0.000985468
QJQ50_RS05385	PHP domain-containing protein		0.0319197	1.02237	0.825359	-0.155831	-1.11406	0.140538	-0.11014	-1.07933	0.33922
QJQ50_RS05390	peptide ABC transporter substrate-binding protein		0.000783815	1.00054	0.995145	0.00863101	1.006	0.941333	-0.0940238	-1.06734	0.371864
QJQ50_RS05395	HAMP domain-containing sensor histidine kinase		0.266852	1.20318	0.0499387	0.293723	1.2258	0.021367	0.202925	1.15103	0.113571
QJQ50_RS05400	response regulator transcription factor		-0.00725409	-1.00504	0.98398	0.0839948	1.05995	0.632345	0.0170338	1.01188	0.938851
QJQ50_RS05405	ABC transporter ATP-binding protein		0.0359907	1.02526	0.88462	0.0200373	1.01399	0.92647	-0.0761986	-1.05424	0.717626
QJQ50_RS05410	ABC transporter permease		-0.0644682	-1.0457	0.819311	0.153811	1.1125	0.454703	0.277026	1.21169	0.197005
QJQ50_RS05415	LysR family transcriptional regulator		0.209639	1.1564	0.339745	0.305872	1.23617	0.110733	0.34266	1.26809	0.0943284
QJQ50_RS05420	cupin domain-containing protein		0.356523	1.28034	0.221687	0.259359	1.19695	0.324578	0.47935	1.39412	0.0847854
QJQ50_RS05425	carboxymuconolactone decarboxylase family protein		0.114409	1.08253	0.723422	0.0872882	1.06237	0.768956	0.00653702	1.00454	0.986553
QJQ50_RS05430	hypothetical protein		-0.357984	-1.28163	0.0384047	-0.339093	-1.26496	0.032905	-0.481477	-1.39617	0.00739237
QJQ50_RS05435	GNAT family N-acetyltransferase		0.0556644	1.03934	0.80608	0.043364	1.03051	0.820975	0.195171	1.14486	0.278963
QJQ50_RS05440	GNAT family N-acetyltransferase		-0.208128	-1.15519	0.15253	-0.110817	-1.07984	0.405053	-0.0403099	-1.02833	0.802038
QJQ50_RS05445	DegV family protein		-0.0101403	-1.00705	0.979536	0.171028	1.12586	0.402046	0.509417	1.42347	0.0214789
QJQ50_RS05450	IS5-like element ISLrh2 family transposase		0.0912026	1.06526	0.91361	0.264364	1.20111	0.60283	0.137957	1.10035	0.832484
QJQ50_RS05455	MFS transporter		0.0150591	1.01049	0.956639	0.251016	1.19004	0.128855	0.0464769	1.03274	0.819141
QJQ50_RS05460	Rgg/GadR/MutR family transcriptional regulator		-0.0276682	-1.01936	0.908433	0.17278	1.12723	0.289968	0.139892	1.10182	0.432754
QJQ50_RS05465	response regulator transcription factor		0.00963178	1.0067	0.969643	-0.0291227	-1.02039	0.855548	-0.0320323	-1.02245	0.846503
QJQ50_RS05470	sensor histidine kinase		0.105629	1.07596	0.427062	0.0353575	1.02481	0.795922	0.0227359	1.01588	0.873471
QJQ50_RS05475	ABC transporter permease		0.0437526	1.03079	0.775685	-0.116415	-1.08404	0.325988	-0.0429691	-1.03023	0.763034
QJQ50_RS05480	RNA-guided endonuclease TnpB family protein		-0.18375	-1.13583	0.0713212	-0.37687	-1.29852	0.000902109	-0.36954	-1.29194	0.00144228
QJQ50_RS05485	ABC transporter ATP-binding protein		0.268354	1.20443	0.0573544	0.0478315	1.03371	0.740876	0.114759	1.08279	0.403149
QJQ50_RS05490	hypothetical protein		0.034642	1.0243	0.832795	0.264123	1.20091	0.0338972	0.114168	1.08235	0.391952
QJQ50_RS05495	hypothetical protein		-0.142699	-1.10397	0.449461	-0.124539	-1.09016	0.455402	-0.0899512	-1.06433	0.639051
QJQ50_RS05500	SbcC/MukB-like Walker B domain-containing protein		0.0258602	1.01809	0.870629	0.11355	1.08189	0.315882	-0.0247263	-1.01729	0.861859
QJQ50_RS05505	DUF2399 domain-containing protein		0.0449192	1.03163	0.84811	0.043298	1.03047	0.820517	-0.0559935	-1.03957	0.796627
QJQ50_RS05510	hypothetical protein		0.00462743	1.00321	0.991364	0.453122	1.369	0.0732616	0.455463	1.37122	0.0874788
QJQ50_RS05515	MurR/RpiR family transcriptional regulator		0.370774	1.29305	0.222429	0.847486	1.79936	0.00491695	0.777723	1.71442	0.0113815
QJQ50_RS05520	maltose-6'-phosphate glucosidase		-0.100026	-1.07179	0.820675	-0.0188127	-1.01313	0.961099	-0.0306935	-1.0215	0.944714
QJQ50_RS05525	alpha-glucoside-specific PTS transporter subunit IIBC		-0.137144	-1.09973	0.606179	-0.152083	-1.11117	0.502167	-0.105066	-1.07554	0.686055
QJQ50_RS05530	PTS glucose transporter subunit IIA		0.572245	1.48684	0.081876	0.109693	1.079	0.79468	0.164424	1.12072	0.717626
QJQ50_RS05535	Tex family protein		0.0703961	1.05	0.467238	-0.100693	-1.07229	0.226517	-0.025736	-1.018	0.798251
QJQ50_RS05540	gamma-glutamyl-gamma-aminobutyrate hydrolase family protein		0.031296	1.02193	0.89289	-0.151093	-1.11041	0.361118	-0.017518	-1.01222	0.953316
QJQ50_RS05545	APC family permease		-0.223508	-1.16757	0.132461	-0.0284272	-1.0199	0.855548	-0.0384347	-1.027	0.814582
QJQ50_RS05550	LysM peptidoglycan-binding domain-containing protein		0.41059	1.32923	0.00124375	0.32829	1.25552	0.00315146	0.360388	1.28377	0.00236821
QJQ50_RS05555	helix-turn-helix transcriptional regulator		0.417583	1.33569	0.20456	0.336471	1.26266	0.255697	0.486247	1.4008	0.123503
QJQ50_RS05560	helix-turn-helix domain-containing protein		0.104566	1.07517	0.478514	0.255655	1.19388	0.0440578	0.196237	1.14571	0.135729
QJQ50_RS05565	30S ribosomal protein S4	rpsD	0.0390171	1.02741	0.690663	-0.00602616	-1.00419	0.950938	-0.0142692	-1.00994	0.885292
QJQ50_RS05570	GAF domain-containing protein		0.492174	1.40656	0.00113362	0.438533	1.35523	0.00141185	0.306913	1.23706	0.017518
QJQ50_RS05575	septation ring formation regulator EzrA	ezrA	-0.15277	-1.1117	0.146648	-0.229639	-1.17254	0.0213752	-0.182199	-1.13461	0.0673446
QJQ50_RS05580	cysteine desulfurase family protein		-0.135061	-1.09814	0.179139	-0.103853	-1.07464	0.253328	-0.112199	-1.08087	0.246568
QJQ50_RS05585	tRNA uracil 4-sulfurtransferase ThiI	thiI	0.0290983	1.02037	0.779256	-0.117894	-1.08515	0.135611	-0.0659217	-1.04675	0.445076
QJQ50_RS05590	redox-sensing transcriptional repressor Rex		-0.195095	-1.1448	0.307386	-0.0726865	-1.05167	0.70054	-0.131657	-1.09555	0.493418
QJQ50_RS05595	valine--tRNA ligase		-0.0375494	-1.02637	0.690663	-0.0132438	-1.00922	0.885883	0.00672707	1.00467	0.947339
QJQ50_RS05600	folylpolyglutamate synthase/dihydrofolate synthase family protein		0.165364	1.12145	0.15905	-0.0143425	-1.00999	0.912893	0.077228	1.05499	0.516821
QJQ50_RS05605	HAD-IA family hydrolase		-0.195258	-1.14493	0.15746	-0.232554	-1.17491	0.0638307	-0.158727	-1.1163	0.233748
QJQ50_RS05610	DNA repair protein RadC	radC	0.173696	1.12794	0.119336	0.196059	1.14556	0.0539768	0.10849	1.0781	0.322354
QJQ50_RS05615	rod shape-determining protein		0.0654444	1.04641	0.587767	-0.109761	-1.07905	0.268358	-0.0706875	-1.05022	0.521111
QJQ50_RS05620	rod shape-determining protein MreC	mreC	0.0506006	1.0357	0.660529	-0.0433663	-1.03052	0.671283	0.0064304	1.00447	0.960677
QJQ50_RS05625	rod shape-determining protein MreD	mreD	-0.117113	-1.08456	0.30625	-0.139314	-1.10138	0.172495	-0.199394	-1.14822	0.0666572
QJQ50_RS05630	septum site-determining protein MinC		0.0190791	1.01331	0.886824	-0.109664	-1.07898	0.245184	-0.132198	-1.09596	0.180751
QJQ50_RS05635	septum site-determining protein MinD	minD	-0.025677	-1.01796	0.839804	-0.221849	-1.16623	0.0232303	-0.162109	-1.11892	0.0941443
QJQ50_RS05640	amino acid ABC transporter permease		0.404469	1.3236	0.00921803	0.090236	1.06454	0.515673	0.140566	1.10234	0.324856
QJQ50_RS05645	ATP-binding cassette domain-containing protein		0.479678	1.39443	0.00303022	-0.0742709	-1.05283	0.588509	0.110662	1.07972	0.4265
QJQ50_RS05650	amino acid ABC transporter substrate-binding protein		0.767361	1.70215	1.90451e-05	0.320856	1.24907	0.00278722	0.420872	1.33874	0.000609909
QJQ50_RS05655	cardiolipin synthase	cls	0.200936	1.14944	0.143069	0.0574846	1.04065	0.671494	0.178838	1.13197	0.168618
QJQ50_RS05660	DUF4044 domain-containing protein		-0.235752	-1.17752	0.161893	-0.55568	-1.46986	0.00203803	-0.381438	-1.30264	0.0251955
QJQ50_RS05665	hypothetical protein		-0.12064	-1.08722	0.538841	-0.0561681	-1.0397	0.766396	-0.0817591	-1.05831	0.671222
QJQ50_RS05670	division/cell wall cluster transcriptional repressor MraZ	mraZ	-0.187674	-1.13893	0.142529	-0.133206	-1.09673	0.245883	-0.0877852	-1.06274	0.492464
QJQ50_RS05675	16S rRNA (cytosine(1402)-N(4))-methyltransferase RsmH	rsmH	0.117598	1.08493	0.219373	0.102956	1.07397	0.231493	0.112887	1.08139	0.213399
QJQ50_RS05680	cell division protein FtsL	ftsL	-0.156506	-1.11458	0.329555	-0.119887	-1.08665	0.411235	-0.182948	-1.1352	0.232904
QJQ50_RS05685	penicillin-binding protein		-0.0992993	-1.07125	0.265768	-0.208629	-1.15559	0.0149399	-0.154463	-1.11301	0.0677491
QJQ50_RS05690	phospho-N-acetylmuramoyl-pentapeptide-transferase	mraY	-0.220775	-1.16536	0.0294551	-0.320787	-1.24901	0.00218429	-0.281667	-1.2156	0.00662871
QJQ50_RS05695	UDP-N-acetylmuramoyl-L-alanine--D-glutamate ligase	murD	0.00260878	1.00181	0.98849	0.0228742	1.01598	0.828889	0.034547	1.02424	0.753555
QJQ50_RS05700	undecaprenyldiphospho-muramoylpentapeptide beta-N-acetylglucosaminyltransferase	murG	-0.00224188	-1.00156	0.991364	0.193696	1.14369	0.0689738	0.088179	1.06303	0.444028
QJQ50_RS05705	FtsQ-type POTRA domain-containing protein		0.0258033	1.01805	0.886855	0.218453	1.16349	0.0861514	0.182805	1.13509	0.170635
QJQ50_RS05710	cell division protein FtsA	ftsA	0.109989	1.07922	0.239395	0.163365	1.1199	0.0549527	0.160987	1.11805	0.068679
QJQ50_RS05715	cell division protein FtsZ	ftsZ	0.0349849	1.02455	0.74265	0.121125	1.08758	0.151172	0.133859	1.09722	0.127892
QJQ50_RS05720	cell division protein SepF		-0.0945561	-1.06774	0.412581	0.0302249	1.02117	0.797005	0.0876133	1.06261	0.419239
QJQ50_RS05725	YggT family protein		-0.210865	-1.15738	0.301434	0.113638	1.08195	0.552428	-0.0133934	-1.00933	0.958015
QJQ50_RS05730	YlmH/Sll1252 family protein		-0.0822958	-1.0587	0.501969	-0.00910391	-1.00633	0.941333	0.0299569	1.02098	0.813065
QJQ50_RS05735	DivIVA domain-containing protein		0.17555	1.1294	0.117999	0.172741	1.1272	0.0890356	0.165831	1.12181	0.116494
QJQ50_RS05740	isoleucine--tRNA ligase	ileS	-0.0500215	-1.03528	0.688655	-0.0326281	-1.02287	0.787146	0.00358123	1.00249	0.981199
QJQ50_RS05745	cold shock domain-containing protein		0.168356	1.12378	0.138261	0.163655	1.12012	0.107707	0.141214	1.10283	0.193147
QJQ50_RS05750	phosphate ABC transporter substrate-binding protein PstS family protein		-0.108917	-1.07842	0.560149	-0.0676695	-1.04802	0.693184	-0.225836	-1.16945	0.171094
QJQ50_RS05755	MFS transporter		-0.177942	-1.13127	0.325199	-0.55915	-1.4734	0.00263658	-0.370988	-1.29324	0.034478
QJQ50_RS05760	toxic anion resistance protein		0.211175	1.15763	0.0294551	0.236889	1.17845	0.0113944	0.157466	1.11533	0.0799063
QJQ50_RS05765	5-bromo-4-chloroindolyl phosphate hydrolysis family protein		-0.0701901	-1.04986	0.460275	0.0447851	1.03153	0.61264	-0.088275	-1.0631	0.315748
QJQ50_RS05770	NUDIX hydrolase		-0.00853815	-1.00594	0.96362	-0.0965354	-1.0692	0.361118	-0.071063	-1.05049	0.551106
QJQ50_RS05775	hypothetical protein		0.283685	1.2173	0.156505	0.031838	1.02231	0.883703	0.163721	1.12017	0.419239
QJQ50_RS05780	5'-methylthioadenosine/adenosylhomocysteine nucleosidase		-0.0446754	-1.03145	0.705191	-0.0910798	-1.06517	0.34022	0.0332774	1.02333	0.771719
QJQ50_RS05785	cysteine desulfurase family protein		-0.0338483	-1.02374	0.731257	-0.0478035	-1.03369	0.569235	-0.048492	-1.03418	0.587378
QJQ50_RS05790	DUF1831 domain-containing protein		-0.0686421	-1.04873	0.587756	-0.00879772	-1.00612	0.944646	-0.0500269	-1.03528	0.681027
QJQ50_RS05795	excinuclease ABC subunit UvrA		-0.0186528	-1.01301	0.870629	0.0692891	1.0492	0.409476	0.0701813	1.04985	0.428903
QJQ50_RS05800	tRNA 2-thiouridine(34) synthase MnmA	mnmA	0.0430035	1.03026	0.672989	-0.120675	-1.08724	0.139843	-0.119905	-1.08666	0.160498
QJQ50_RS05805	histidine phosphatase family protein		-0.130831	-1.09492	0.29702	-0.0962257	-1.06897	0.401032	-0.0668225	-1.04741	0.606148
QJQ50_RS05810	tetratricopeptide repeat protein		0.206482	1.15387	0.151075	0.0801827	1.05715	0.561726	0.218976	1.16391	0.106395
QJQ50_RS05815	ATP-dependent RecD-like DNA helicase		-0.0210868	-1.01472	0.851233	0.00961709	1.00669	0.925069	0.0571686	1.04042	0.528093
QJQ50_RS05820	GNAT family N-acetyltransferase		0.0826239	1.05894	0.432306	0.0994114	1.07134	0.276013	0.167744	1.1233	0.0799063
QJQ50_RS05825	diacylglycerol kinase family lipid kinase		-0.101698	-1.07304	0.326516	-0.0593585	-1.042	0.544937	-0.125873	-1.09117	0.197331
QJQ50_RS05830	ribonuclease J		-0.106195	-1.07639	0.26981	-0.171359	-1.12612	0.0511152	-0.0898221	-1.06424	0.333836
QJQ50_RS05835	DNA-dependent RNA polymerase subunit epsilon		0.282071	1.21594	0.0862388	0.216785	1.16214	0.14294	0.24592	1.18585	0.117936
QJQ50_RS05840	hypothetical protein		-0.0661812	-1.04694	0.672683	-0.138875	-1.10105	0.268018	-0.293778	-1.22585	0.0345099
QJQ50_RS05845	hypothetical protein		0.376716	1.29838	0.0309699	0.437149	1.35393	0.00957641	0.384924	1.30579	0.0257297
QJQ50_RS05850	peptide deformylase	def	-0.00482523	-1.00335	0.980859	0.115801	1.08358	0.243607	0.0583379	1.04127	0.606148
QJQ50_RS05855	ATPase		-0.137638	-1.1001	0.429136	-0.0992008	-1.07118	0.535619	-0.308795	-1.23867	0.0541278
QJQ50_RS05860	pyruvate dehydrogenase (acetyl-transferring) E1 component subunit alpha	pdhA	-0.0835956	-1.05966	0.702775	0.040184	1.02824	0.847097	0.181901	1.13438	0.33922
QJQ50_RS05865	alpha-ketoacid dehydrogenase subunit beta		-0.203533	-1.15151	0.39223	-0.00811194	-1.00564	0.973674	0.117157	1.0846	0.629476
QJQ50_RS05870	dihydrolipoyllysine-residue acetyltransferase		-0.334096	-1.26059	0.0811632	-0.13946	-1.10149	0.433802	-0.0840458	-1.05999	0.678731
QJQ50_RS05875	dihydrolipoyl dehydrogenase	lpdA	-0.418315	-1.33637	0.0374821	-0.497425	-1.41169	0.0113944	-0.368884	-1.29135	0.0544727
QJQ50_RS05880	lactate dehydrogenase		-0.0736563	-1.05238	0.541636	0.0695083	1.04936	0.505641	-0.0664067	-1.04711	0.558644
QJQ50_RS05885	UPF0223 family protein		-0.295739	-1.22751	0.0758161	-0.315819	-1.24472	0.0392345	-0.302937	-1.23365	0.0603199
QJQ50_RS05890	inositol monophosphatase family protein		-0.157354	-1.11524	0.155648	-0.258789	-1.19647	0.0149399	-0.192465	-1.14271	0.067356
QJQ50_RS05895	translational GTPase TypA	typA	-0.047095	-1.03318	0.740978	-0.1013	-1.07274	0.375925	-0.11899	-1.08597	0.324856
QJQ50_RS05900	FtsW/RodA/SpoVE family cell cycle protein		-0.235469	-1.17729	0.221687	-0.133947	-1.09729	0.452611	-0.117516	-1.08487	0.547134
QJQ50_RS05905	pyruvate carboxylase		0.0118061	1.00822	0.925017	0.102008	1.07327	0.225435	0.0474696	1.03345	0.623671
QJQ50_RS05910	YlbG family protein		-0.0370555	-1.02602	0.827845	0.164992	1.12116	0.191616	0.093588	1.06702	0.514173
QJQ50_RS05915	16S rRNA (guanine(966)-N(2))-methyltransferase RsmD	rsmD	-0.0457147	-1.03219	0.696231	0.140573	1.10234	0.137616	0.0399347	1.02807	0.720883
QJQ50_RS05920	pantetheine-phosphate adenylyltransferase	coaD	-0.028013	-1.01961	0.867749	-0.187421	-1.13873	0.116258	-0.0376907	-1.02647	0.797041
QJQ50_RS05925	SepM family pheromone-processing serine protease		-0.0547284	-1.03866	0.651984	-0.0306405	-1.02147	0.79468	-0.0475798	-1.03353	0.679194
QJQ50_RS05930	helix-hairpin-helix domain-containing protein		-0.135216	-1.09826	0.626836	-0.019427	-1.01356	0.992137	-0.0374873	-1.02632	0.922157
QJQ50_RS05935	ComEC/Rec2 family competence protein		-0.124695	-1.09028	0.433894	0.177794	1.13115	0.189927	0.0948194	1.06793	0.542385
QJQ50_RS05940	DNA polymerase III subunit delta	holA	0.13123	1.09523	0.358053	0.17909	1.13217	0.153124	0.15245	1.11146	0.25957
QJQ50_RS05945	30S ribosomal protein S20	rpsT	1.06931	2.09844	8.02427e-06	0.662905	1.58327	6.56804e-05	0.834455	1.78318	1.43444e-05
QJQ50_RS05950	30S ribosomal protein S15	rpsO	0.465903	1.38118	0.0220378	0.366249	1.289	0.0439544	0.313929	1.24309	0.0897583
QJQ50_RS05955	hypothetical protein		-0.0217168	-1.01517	0.918332	-0.239053	-1.18022	0.0965344	-0.108119	-1.07782	0.505519
QJQ50_RS05960	ribonuclease J		-0.0634462	-1.04496	0.485657	-0.0469105	-1.03305	0.570054	-0.0199246	-1.01391	0.828581
QJQ50_RS05965	hypothetical protein		0.137658	1.10012	0.214738	0.0428476	1.03015	0.699976	0.100899	1.07244	0.347588
QJQ50_RS05970	elongation factor Tu	tuf	-0.00556506	-1.00386	0.974305	-0.0261322	-1.01828	0.806799	0.0100519	1.00699	0.934783
QJQ50_RS05975	DUF3737 family protein		0.0297904	1.02086	0.914198	0.185399	1.13713	0.315882	0.150019	1.10958	0.468997
QJQ50_RS05980	Sir2 family NAD-dependent protein deacetylase		-0.0612683	-1.04338	0.754107	-0.0806179	-1.05747	0.630315	-0.125981	-1.09125	0.468997
QJQ50_RS05985	carboxymuconolactone decarboxylase family protein		0.167051	1.12276	0.590155	0.080387	1.0573	0.792054	0.169503	1.12467	0.564966
QJQ50_RS05990	MerR family transcriptional regulator		0.199908	1.14862	0.528762	0.380894	1.30215	0.137831	0.324896	1.25257	0.252177
QJQ50_RS05995	ABC transporter ATP-binding protein		0.0276856	1.01938	0.914991	-0.158453	-1.11609	0.370135	-0.0867578	-1.06198	0.677225
QJQ50_RS06000	trigger factor	tig	-0.0274416	-1.0192	0.867749	-0.267992	-1.20413	0.027601	-0.112899	-1.0814	0.368057
QJQ50_RS06005	ATP-dependent Clp protease ATP-binding subunit ClpX	clpX	0.000481217	1.00033	0.996842	-0.189316	-1.14022	0.0288545	-0.0854569	-1.06102	0.339123
QJQ50_RS06010	ribosome biogenesis GTP-binding protein YihA/YsxC	yihA	0.25988	1.19738	0.0242055	0.205184	1.15283	0.046169	0.211946	1.15825	0.0508536
QJQ50_RS06015	nucleoside triphosphate pyrophosphohydrolase family protein		0.187054	1.13844	0.209657	0.315807	1.24471	0.0239612	0.293844	1.2259	0.0422388
QJQ50_RS06020	SPJ_0845 family protein		1.4016	2.64194	0.000649212	1.10077	2.14469	0.00199446	1.16216	2.23792	0.00205597
QJQ50_RS06025	ABC transporter substrate-binding protein/permease		-0.0567737	-1.04014	0.643848	0.117142	1.08458	0.244662	0.0764443	1.05442	0.489947
QJQ50_RS06030	amino acid ABC transporter ATP-binding protein		0.0136026	1.00947	0.910281	0.0144816	1.01009	0.883029	0.000660266	1.00046	0.996178
QJQ50_RS06035	excinuclease ABC subunit UvrC	uvrC	0.259401	1.19698	0.0124667	0.219058	1.16397	0.0207354	0.251085	1.1901	0.0126942
QJQ50_RS06040	fructose-specific PTS transporter subunit EIIC		-0.44089	-1.35744	0.00298846	-0.618198	-1.53496	0.000146455	-0.77954	-1.71658	3.9825e-05
QJQ50_RS06045	1-phosphofructokinase	pfkB	-0.5561	-1.47029	0.000839004	-0.634167	-1.55204	0.000180391	-0.774629	-1.71075	6.59075e-05
QJQ50_RS06050	DeoR/GlpR family DNA-binding transcription regulator		-0.660722	-1.58087	6.23622e-05	-0.779909	-1.71702	4.87299e-06	-0.941443	-1.92045	1.27037e-06
QJQ50_RS06055	GTPase ObgE	obgE	-0.121431	-1.08781	0.193817	-0.229143	-1.17214	0.0120971	-0.210364	-1.15698	0.0234758
QJQ50_RS06060	acyltransferase family protein		-0.3392	-1.26506	0.0172142	-0.310013	-1.23972	0.0185651	-0.376309	-1.29802	0.00763919
QJQ50_RS06065	ribonuclease Z	rnz	0.0368223	1.02585	0.732913	0.0357576	1.02509	0.711483	0.056126	1.03967	0.561219
QJQ50_RS06070	SDR family oxidoreductase		0.0388884	1.02732	0.738443	-0.123367	-1.08927	0.179918	0.0148664	1.01036	0.900459
QJQ50_RS06075	LapA family protein		0.0475897	1.03354	0.685492	0.118016	1.08524	0.212055	0.0612341	1.04336	0.565648
QJQ50_RS06080	ATP-dependent chaperone ClpB	clpB	-0.117313	-1.08471	0.205171	-0.0245542	-1.01717	0.800121	-0.094055	-1.06737	0.290467
QJQ50_RS06085	50S ribosomal protein L32	rpmF	0.299756	1.23094	0.00478847	0.437241	1.35401	0.000205137	0.342601	1.26804	0.00156867
QJQ50_RS06090	DUF1836 domain-containing protein		-0.195506	-1.14513	0.197622	0.180905	1.13359	0.179103	0.158885	1.11642	0.273584
QJQ50_RS06095	bifunctional metallophosphatase/5'-nucleotidase		-0.0892699	-1.06383	0.329555	0.036591	1.02569	0.686946	0.090634	1.06484	0.300067
QJQ50_RS06100	hypothetical protein		0.269926	1.20575	0.00777944	0.116115	1.08381	0.175858	0.178813	1.13195	0.0508536
QJQ50_RS06105	YjzD family protein		0.492971	1.40734	0.0370147	0.635705	1.5537	0.00672848	0.530689	1.44462	0.0230825
QJQ50_RS06110	DNA polymerase III subunit alpha	dnaE	-0.141764	-1.10325	0.159822	0.00685831	1.00477	0.95131	-0.0612631	-1.04338	0.551969
QJQ50_RS06115	6-phosphofructokinase	pfkA	0.0235674	1.01647	0.875757	-0.199043	-1.14794	0.0659517	-0.109344	-1.07874	0.340415
QJQ50_RS06120	pyruvate kinase	pyk	-0.0278403	-1.01948	0.827845	-0.15673	-1.11476	0.0998452	-0.0403422	-1.02836	0.717721
QJQ50_RS06125	DUF441 domain-containing protein		-0.174566	-1.12863	0.263308	-0.252376	-1.19117	0.0724082	-0.223474	-1.16754	0.131815
QJQ50_RS06130	S1-like domain-containing RNA-binding protein		-0.114806	-1.08283	0.224772	-0.165392	-1.12147	0.0539768	-0.171194	-1.12599	0.0592139
QJQ50_RS06135	site-specific tyrosine recombinase XerD	xerD	-0.0460558	-1.03244	0.722652	0.121117	1.08758	0.239611	-0.0332989	-1.02335	0.791208
QJQ50_RS06140	hypothetical protein		-0.238804	-1.18001	0.0949539	-0.262536	-1.19959	0.0457899	-0.230716	-1.17342	0.0907483
QJQ50_RS06145	segregation/condensation protein A		-0.174968	-1.12894	0.0718039	-0.304887	-1.23532	0.00258128	-0.275219	-1.21018	0.00664222
QJQ50_RS06150	SMC-Scp complex subunit ScpB	scpB	-0.109279	-1.07869	0.226758	-0.167427	-1.12305	0.0430348	-0.189742	-1.14056	0.0321433
QJQ50_RS06155	pseudouridine synthase		0.103959	1.07472	0.307386	-0.0100932	-1.00702	0.930156	-0.00652365	-1.00453	0.958917
QJQ50_RS06160	ECF transporter S component		0.0258213	1.01806	0.916576	0.158779	1.11634	0.339069	0.131887	1.09573	0.471391
QJQ50_RS06165	ferredoxin		0.353027	1.27724	0.0184032	0.556003	1.47019	0.000648712	0.460638	1.37615	0.00347696
QJQ50_RS06170	helix-turn-helix domain-containing protein		-0.17569	-1.1295	0.197622	-0.20823	-1.15527	0.0888066	-0.167962	-1.12347	0.198906
QJQ50_RS06175	RecQ family ATP-dependent DNA helicase		0.151108	1.11042	0.180033	0.222283	1.16658	0.0333282	0.275276	1.21023	0.0155913
QJQ50_RS06180	LysM domain-containing protein		0.246375	1.18622	0.0198728	0.20571	1.15325	0.0316467	0.233359	1.17557	0.0220524
QJQ50_RS06185	(d)CMP kinase	cmk	-0.0418037	-1.0294	0.705743	-0.173597	-1.12787	0.0539768	-0.0528884	-1.03734	0.603177
QJQ50_RS06190	30S ribosomal protein S1	rpsA	-0.00837341	-1.00582	0.955102	-0.0898618	-1.06427	0.319926	-0.00286152	-1.00199	0.982263
QJQ50_RS06195	ribosome biogenesis GTPase Der	der	-0.0450581	-1.03172	0.681234	0.0177112	1.01235	0.866202	-0.0092484	-1.00643	0.937971
QJQ50_RS06200	HU family DNA-binding protein		0.526777	1.44071	0.000916189	0.366607	1.28932	0.00579401	0.462294	1.37773	0.0017652
QJQ50_RS06205	tetratricopeptide repeat protein		-0.162162	-1.11896	0.0767508	-0.121141	-1.08759	0.141256	-0.13086	-1.09495	0.130713
QJQ50_RS06210	YitT family protein		0.00625603	1.00435	0.969643	0.0604218	1.04277	0.529695	-0.000412563	-1.00029	0.997732
QJQ50_RS06215	CCA tRNA nucleotidyltransferase		-0.168147	-1.12361	0.163563	-0.0840968	-1.06002	0.454779	-0.12759	-1.09247	0.274918
QJQ50_RS06220	hypothetical protein		-0.110419	-1.07954	0.58262	0.30538	1.23574	0.0671876	0.147253	1.10746	0.410165
QJQ50_RS06225	ABC-F family ATP-binding cassette domain-containing protein		0.066337	1.04705	0.545812	0.138655	1.10088	0.129977	0.168861	1.12417	0.0786672
QJQ50_RS06230	thymidylate synthase		0.0559436	1.03954	0.579498	0.0166555	1.01161	0.866202	0.0513024	1.0362	0.58916
QJQ50_RS06235	dihydrofolate reductase		0.103025	1.07402	0.412581	0.100635	1.07225	0.361118	0.056999	1.0403	0.655736
QJQ50_RS06240	hemolysin III family protein		-0.273171	-1.20846	0.202004	-0.0387369	-1.02721	0.864429	0.252242	1.19106	0.211604
QJQ50_RS06245	DegV family protein		0.141711	1.10321	0.157642	0.156692	1.11473	0.0834822	0.232937	1.17523	0.0206003
QJQ50_RS06250	SGNH/GDSL hydrolase family protein		0.223662	1.16769	0.0181574	0.151842	1.11099	0.0677386	0.20463	1.15239	0.0251168
QJQ50_RS06255	YpmS family protein		-0.0211492	-1.01477	0.87502	-0.184007	-1.13603	0.0571576	-0.104039	-1.07478	0.314201
QJQ50_RS06260	peptide-methionine (S)-S-oxide reductase MsrA	msrA	0.0331089	1.02321	0.79297	0.0287412	1.02012	0.796707	0.0254221	1.01778	0.825279
QJQ50_RS06265	YozE family protein		-0.11344	-1.0818	0.396916	-0.102788	-1.07385	0.38538	-0.0866857	-1.06193	0.510012
QJQ50_RS06270	S41 family peptidase		-0.144235	-1.10514	0.116579	-0.223333	-1.16743	0.0129523	-0.188585	-1.13965	0.0347756
QJQ50_RS06275	DUF6176 family protein		0.0727114	1.05169	0.792804	0.389878	1.31028	0.0574703	0.192038	1.14238	0.401284
QJQ50_RS06280	DUF4918 family protein		0.118938	1.08594	0.451761	0.264417	1.20115	0.0533968	0.356903	1.28067	0.0184133
QJQ50_RS06285	ribosome biogenesis GTPase YlqF	ylqF	-0.123333	-1.08925	0.29702	-0.236273	-1.17795	0.0308398	-0.0974032	-1.06985	0.401084
QJQ50_RS06290	ribonuclease HII		-0.0207172	-1.01446	0.912928	-0.112749	-1.08129	0.380589	0.016219	1.01131	0.922478
QJQ50_RS06295	DNA-processing protein DprA	dprA	0.0335958	1.02356	0.879281	0.0470879	1.03318	0.797005	-0.120318	-1.08697	0.497224
QJQ50_RS06300	type I DNA topoisomerase	topA	-0.0476591	-1.03359	0.685492	0.0168288	1.01173	0.882405	-0.00470003	-1.00326	0.971648
QJQ50_RS06305	methylenetetrahydrofolate--tRNA-(uracil(54)-C(5))-methyltransferase (FADH(2)-oxidizing) TrmFO	trmFO	-0.0703127	-1.04994	0.592591	-0.00800379	-1.00556	0.951626	-0.0323633	-1.02269	0.806894
QJQ50_RS06310	tyrosine recombinase XerC	xerC	0.136716	1.0994	0.252554	0.223746	1.16776	0.0401293	0.236899	1.17846	0.0398808
QJQ50_RS06315	ATP-dependent protease subunit HslV	hslV	0.247297	1.18698	0.139542	0.186689	1.13815	0.214335	0.204101	1.15197	0.202668
QJQ50_RS06320	ATP-dependent protease ATPase subunit HslU	hslU	0.0772329	1.05499	0.501278	0.162378	1.11913	0.0931571	0.141187	1.10281	0.162828
QJQ50_RS06325	aldose 1-epimerase family protein		-0.258863	-1.19654	0.00857529	-0.0631594	-1.04475	0.466756	-0.103271	-1.07421	0.246568
QJQ50_RS06330	glycerol-3-phosphate 1-O-acyltransferase PlsY	plsY	0.171042	1.12587	0.114425	0.195884	1.14543	0.0486778	0.134106	1.09741	0.197331
QJQ50_RS06335	DNA topoisomerase IV subunit B	parE	0.067559	1.04794	0.545812	0.0910919	1.06518	0.334066	0.0952318	1.06824	0.340537
QJQ50_RS06340	DNA topoisomerase IV subunit A	parC	0.0330223	1.02315	0.794392	0.0763299	1.05433	0.437351	0.0921722	1.06597	0.368121
QJQ50_RS06345	formate C-acetyltransferase	pflB	-0.119414	-1.08629	0.692448	0.242744	1.18324	0.33265	0.287866	1.22083	0.273004
QJQ50_RS06350	pyruvate formate-lyase-activating protein	pflA	0.468666	1.38383	0.345327	1.04248	2.05977	0.0248922	1.13317	2.1934	0.0213268
QJQ50_RS06355	LysR family transcriptional regulator		-0.164911	-1.1211	0.268239	-0.0367239	-1.02578	0.813143	-0.0401285	-1.02821	0.806491
QJQ50_RS06360	manganese-dependent inorganic pyrophosphatase		-0.00856789	-1.00596	0.951864	-0.0299208	-1.02096	0.76474	0.023509	1.01643	0.820089
QJQ50_RS06365	tyrosine recombinase XerS	xerS	0.189883	1.14067	0.249891	0.173849	1.12806	0.239186	0.0880798	1.06295	0.607733
QJQ50_RS06370	FtsX-like permease family protein		-0.0199078	-1.01389	0.882682	0.200814	1.14935	0.0388611	0.187902	1.13911	0.0628431
QJQ50_RS06375	ABC transporter ATP-binding protein		0.0118421	1.00824	0.963905	0.038204	1.02683	0.818208	0.0515138	1.03635	0.772029
QJQ50_RS06380	sensor histidine kinase		-0.116789	-1.08432	0.359999	0.0182793	1.01275	0.893246	0.0372713	1.02617	0.785144
QJQ50_RS06385	response regulator transcription factor		-0.00911904	-1.00634	0.975982	0.0290059	1.02031	0.879854	0.0840647	1.06	0.65544
QJQ50_RS06390	MFS transporter		0.228783	1.17185	0.0685449	0.430064	1.34729	0.00141146	0.372432	1.29453	0.00508937
QJQ50_RS06395	nitroreductase family protein		-0.17309	-1.12747	0.260156	-0.0384706	-1.02702	0.810595	0.0395568	1.0278	0.814168
QJQ50_RS06400	fumarylacetoacetate hydrolase family protein		0.246774	1.18655	0.182	0.455038	1.37082	0.0121063	0.49064	1.40507	0.00966179
QJQ50_RS06405	histidinol-phosphate transaminase	hisC	0.187861	1.13907	0.309343	0.56104	1.47533	0.00259802	0.490223	1.40466	0.00888677
QJQ50_RS06410	phosphoribosyl-ATP diphosphatase	hisE	0.380004	1.30135	0.276944	0.705557	1.63077	0.0244112	0.715953	1.64257	0.0336154
QJQ50_RS06415	phosphoribosyl-AMP cyclohydrolase	hisI	0.425764	1.34328	0.263308	0.25531	1.19359	0.471781	-0.0643296	-1.0456	0.889568
QJQ50_RS06420	imidazole glycerol phosphate synthase subunit HisF	hisF	0.318248	1.24682	0.120755	0.443995	1.36037	0.0210617	0.456484	1.37219	0.0262214
QJQ50_RS06425	1-(5-phosphoribosyl)-5-[(5-phosphoribosylamino)methylideneamino] imidazole-4-carboxamide isomerase		0.141624	1.10315	0.616121	0.188897	1.13989	0.413294	0.156491	1.11457	0.554669
QJQ50_RS06430	imidazole glycerol phosphate synthase subunit HisH	hisH	0.219384	1.16424	0.520152	0.269327	1.20525	0.339069	0.0850588	1.06073	0.814113
QJQ50_RS06435	imidazoleglycerol-phosphate dehydratase HisB	hisB	0.424106	1.34174	0.0988191	0.295079	1.22695	0.203719	0.286367	1.21957	0.26582
QJQ50_RS06440	histidinol dehydrogenase	hisD	0.639377	1.55766	0.0061415	0.478365	1.39316	0.0203266	0.378204	1.29972	0.0718009
QJQ50_RS06445	ATP phosphoribosyltransferase	hisG	0.427164	1.34459	0.068964	0.0810653	1.0578	0.743774	0.198203	1.14727	0.407697
QJQ50_RS06450	ATP phosphoribosyltransferase regulatory subunit		0.558781	1.47302	0.0463115	0.120053	1.08677	0.666941	0.272705	1.20807	0.323628
QJQ50_RS06455	histidinol-phosphate transaminase	hisC	0.00917221	1.00638	0.969118	0.21736	1.1626	0.0797089	0.149169	1.10893	0.265227
QJQ50_RS06460	NUDIX hydrolase		-0.160292	-1.11751	0.164469	-0.174538	-1.1286	0.0931571	-0.119218	-1.08615	0.287545
QJQ50_RS06465	DegV family protein		0.025718	1.01799	0.847875	-0.0578194	-1.04089	0.573564	-0.0351756	-1.02468	0.762896
QJQ50_RS06470	hypothetical protein		0.376586	1.29827	0.00779728	0.270498	1.20622	0.029534	0.318309	1.24687	0.0176997
QJQ50_RS06475	NFACT RNA binding domain-containing protein		0.0796549	1.05677	0.371166	0.0952428	1.06825	0.226363	0.0851008	1.06076	0.311935
QJQ50_RS06480	MazG-like family protein		0.378001	1.29954	0.0220378	0.450845	1.36684	0.00516196	0.449999	1.36604	0.0069805
QJQ50_RS06485	PTS sugar transporter subunit IIC		0.019658	1.01372	0.931886	0.033763	1.02368	0.852218	-0.0477648	-1.03366	0.803237
QJQ50_RS06490	orotate phosphoribosyltransferase	pyrE	0.0553193	1.03909	0.698129	0.106154	1.07636	0.361118	0.129208	1.09369	0.298017
QJQ50_RS06495	orotidine-5'-phosphate decarboxylase	pyrF	-0.0396181	-1.02784	0.800836	0.0622158	1.04407	0.62142	0.0236376	1.01652	0.870853
QJQ50_RS06500	dihydroorotate dehydrogenase		-0.010934	-1.00761	0.956639	0.177531	1.13095	0.141265	0.160713	1.11784	0.210749
QJQ50_RS06505	carbamoyl-phosphate synthase large subunit	carB	-0.11807	-1.08528	0.38937	0.0529848	1.03741	0.693306	-0.0042358	-1.00294	0.981199
QJQ50_RS06510	carbamoyl phosphate synthase small subunit		0.0123584	1.0086	0.956277	0.276804	1.21151	0.0442016	0.108233	1.07791	0.468303
QJQ50_RS06515	dihydroorotase		-0.114832	-1.08285	0.442702	0.118315	1.08547	0.365972	0.0247313	1.01729	0.877399
QJQ50_RS06520	aspartate carbamoyltransferase catalytic subunit		-0.127475	-1.09238	0.297731	0.102903	1.07393	0.349098	0.0431337	1.03035	0.74062
QJQ50_RS06525	solute carrier family 23 protein		0.067338	1.04778	0.623394	0.104343	1.075	0.355612	0.0870639	1.06221	0.483895
QJQ50_RS06530	bifunctional pyr operon transcriptional regulator/uracil phosphoribosyltransferase PyrR	pyrR	0.250013	1.18922	0.120755	0.420759	1.33863	0.00842057	0.29421	1.22621	0.0589871
QJQ50_RS06535	RluA family pseudouridine synthase		0.0253437	1.01772	0.872346	-0.118104	-1.08531	0.297422	-0.0544643	-1.03847	0.680988
QJQ50_RS06540	signal peptidase II	lspA	0.023304	1.01628	0.925017	-0.00402195	-1.00279	0.984113	-0.0063932	-1.00444	0.979155
QJQ50_RS06545	formate--tetrahydrofolate ligase		-0.115624	-1.08344	0.263308	0.0193487	1.0135	0.860711	-0.023556	-1.01646	0.832484
QJQ50_RS06550	EbsA family protein		-0.0570693	-1.04035	0.827845	0.120105	1.08681	0.554709	0.154142	1.11276	0.470913
QJQ50_RS06555	ribonuclease HI family protein		0.103307	1.07423	0.56171	0.215845	1.16138	0.139787	0.135752	1.09867	0.401243
QJQ50_RS06560	nitroreductase family protein		0.204063	1.15194	0.0652273	0.281718	1.21564	0.0101637	0.214975	1.16068	0.0447006
QJQ50_RS06565	cardiolipin synthase	cls	-0.054199	-1.03828	0.675515	-0.0257104	-1.01798	0.829628	-0.104924	-1.07544	0.350652
QJQ50_RS06570	hypothetical protein		0.169051	1.12432	0.441003	-0.156071	-1.11425	0.421121	-0.0282102	-1.01975	0.910336
QJQ50_RS06575	helix-turn-helix domain-containing protein		0.0629036	1.04457	0.643533	0.157571	1.11541	0.149123	0.101662	1.07301	0.400036
QJQ50_RS06580	glutaredoxin-like protein NrdH	nrdH	1.39143	2.62339	0.00028057	1.30564	2.47193	0.000174733	1.15041	2.21977	0.000652134
QJQ50_RS06585	class 1b ribonucleoside-diphosphate reductase subunit alpha	nrdE	-0.0782647	-1.05575	0.505972	0.0202616	1.01414	0.86422	-0.0415465	-1.02922	0.720201
QJQ50_RS06590	class 1b ribonucleoside-diphosphate reductase subunit beta	nrdF	-0.0304877	-1.02136	0.80608	0.0777448	1.05537	0.412807	0.0334018	1.02342	0.764094
QJQ50_RS06595	LysR family transcriptional regulator		0.168517	1.1239	0.577368	0.12745	1.09236	0.63756	0.272195	1.20764	0.309249
QJQ50_RS06600	M13-type metalloendopeptidase		0.129588	1.09398	0.263002	0.278904	1.21327	0.0129646	0.361158	1.28446	0.00360452
QJQ50_RS06605	lipoate--protein ligase		0.0215425	1.01504	0.908361	0.14722	1.10743	0.246282	0.192755	1.14294	0.145433
QJQ50_RS06610	hypothetical protein		0.178403	1.13163	0.255493	0.0981616	1.07041	0.505184	0.135518	1.09849	0.368578
QJQ50_RS06615	phosphoglycerate dehydrogenase		-0.00354468	-1.00246	0.98745	0.0437192	1.03077	0.707261	0.0500219	1.03528	0.680988
QJQ50_RS06620	class I SAM-dependent RNA methyltransferase		0.0333467	1.02338	0.779256	-0.0434737	-1.03059	0.661383	-0.0176076	-1.01228	0.875913
QJQ50_RS06625	RNase P RNA component class B	rnpB	0.129656	1.09403	0.614309	0.0159844	1.01114	0.95088	-0.0685483	-1.04866	0.78512
QJQ50_RS06630	cell division regulator GpsB	gpsB	-0.292591	-1.22484	0.0109989	-0.38471	-1.3056	0.00123865	-0.3152	-1.24418	0.00565267
QJQ50_RS06635	DUF1273 domain-containing protein		0.157662	1.11548	0.341816	0.0577514	1.04084	0.730394	0.132599	1.09627	0.409354
QJQ50_RS06640	Holliday junction resolvase RecU	recU	0.116718	1.08427	0.419239	0.00686028	1.00477	0.96163	0.0870415	1.06219	0.54161
QJQ50_RS06645	PBP1A family penicillin-binding protein		0.0340502	1.02388	0.775582	-0.025926	-1.01813	0.807297	-0.0452915	-1.03189	0.668491
QJQ50_RS06650	deaminase		0.0565397	1.03997	0.681234	0.146475	1.10686	0.184297	0.177214	1.1307	0.126379
QJQ50_RS06655	endonuclease III	nth	-0.257588	-1.19548	0.0578262	0.00842072	1.00585	0.955595	-0.0404736	-1.02845	0.782319
QJQ50_RS06660	DnaD domain protein		-0.28494	-1.21836	0.0722722	0.0058642	1.00407	0.97171	-0.126807	-1.09187	0.414148
QJQ50_RS06665	asparagine--tRNA ligase	asnS	-0.158535	-1.11615	0.119336	0.0261742	1.01831	0.807903	-0.0359992	-1.02527	0.74216
QJQ50_RS06670	pyridoxal phosphate-dependent aminotransferase		-0.0476043	-1.03355	0.680457	0.0496388	1.03501	0.620882	0.0447859	1.03153	0.679846
QJQ50_RS06675	DUF5590 domain-containing protein		0.125241	1.09069	0.287593	0.277777	1.21233	0.0138644	0.149157	1.10892	0.181506
QJQ50_RS06680	helicase C-terminal domain-containing protein		-0.0153939	-1.01073	0.903479	0.131242	1.09524	0.130862	0.102571	1.07369	0.266518
QJQ50_RS06685	helicase-exonuclease AddAB subunit AddA	addA	0.0608916	1.04311	0.541798	0.293336	1.22547	0.00235842	0.207897	1.155	0.0234758
QJQ50_RS06690	exodeoxyribonuclease V subunit gamma		0.00595128	1.00413	0.969392	0.12406	1.0898	0.132319	0.0832244	1.05938	0.347588
QJQ50_RS06695	mevalonate kinase	mvk	0.229691	1.17258	0.0642019	0.140818	1.10253	0.208278	0.246505	1.18633	0.0417661
QJQ50_RS06700	diphosphomevalonate decarboxylase	mvaD	-0.0250507	-1.01752	0.869325	0.106942	1.07694	0.325121	0.0979661	1.07026	0.405103
QJQ50_RS06705	type 2 isopentenyl-diphosphate Delta-isomerase	fni	0.158312	1.11598	0.121691	0.147524	1.10767	0.110154	0.171906	1.12655	0.0784309
QJQ50_RS06710	hypothetical protein		-0.0940122	-1.06733	0.733738	-0.217911	-1.16305	0.325988	-0.224692	-1.16853	0.355821
QJQ50_RS06715	RsmF rRNA methyltransferase first C-terminal domain-containing protein		-0.330392	-1.25735	0.00393292	-0.329321	-1.25642	0.00229075	-0.350253	-1.27478	0.00221111
QJQ50_RS06720	ABC transporter permease		-0.0252648	-1.01767	0.846723	-0.0869507	-1.06212	0.359981	-0.0372932	-1.02619	0.7398
QJQ50_RS06725	hypothetical protein		-0.148032	-1.10806	0.136717	-0.0605405	-1.04286	0.51966	-0.20112	-1.14959	0.0373908
QJQ50_RS06730	metal-sulfur cluster assembly factor		0.0519721	1.03668	0.614309	0.00558516	1.00388	0.95806	0.011361	1.00791	0.918184
QJQ50_RS06735	2-hydroxymuconate tautomerase		0.226456	1.16996	0.0848956	0.277122	1.21177	0.0252546	0.174738	1.12876	0.162882
QJQ50_RS06740	ABC transporter ATP-binding protein		-0.179579	-1.13255	0.236641	-0.0802714	-1.05722	0.576557	-0.171519	-1.12624	0.241736
QJQ50_RS06745	ABC transporter ATP-binding protein		-0.112486	-1.08109	0.391593	-0.128187	-1.09292	0.263713	-0.0683673	-1.04853	0.606441
QJQ50_RS06750	Nif3-like dinuclear metal center hexameric protein		0.0533848	1.0377	0.668057	0.0625314	1.0443	0.55854	0.109337	1.07873	0.309489
QJQ50_RS06755	tRNA (adenine(22)-N(1))-methyltransferase TrmK		-0.00291341	-1.00202	0.98849	0.00806011	1.0056	0.946893	0.0710037	1.05045	0.521193
QJQ50_RS06760	RNA polymerase sigma factor RpoD	rpoD	-0.119246	-1.08617	0.165207	-0.0938719	-1.06723	0.230018	-0.115964	-1.0837	0.152787
QJQ50_RS06765	DNA primase	dnaG	-0.0426954	-1.03004	0.675673	0.0171311	1.01195	0.860711	-0.015905	-1.01109	0.875913
QJQ50_RS06770	glycine--tRNA ligase subunit beta	glyS	-0.115878	-1.08363	0.316639	-0.104673	-1.07525	0.315882	-0.0847967	-1.06054	0.45262
QJQ50_RS06775	glycine--tRNA ligase subunit alpha	glyQ	-0.227917	-1.17114	0.0312913	-0.0581425	-1.04112	0.563371	-0.0852127	-1.06084	0.40395
QJQ50_RS06780	GNAT family N-acetyltransferase		-0.217618	-1.16281	0.287664	-0.347532	-1.27238	0.0614025	-0.365972	-1.28875	0.0651671
QJQ50_RS06785	ABC-2 transporter permease		-0.196394	-1.14583	0.235304	-0.0381112	-1.02677	0.820397	-0.0437603	-1.0308	0.809996
QJQ50_RS06790	ABC transporter ATP-binding protein		-0.0911299	-1.0652	0.690663	-0.131823	-1.09568	0.494349	0.008669	1.00603	0.973863
QJQ50_RS06795	hypothetical protein		-0.00899614	-1.00626	0.983559	0.47369	1.38866	0.0221811	0.35802	1.28167	0.0867748
QJQ50_RS06800	DNA repair protein RecO	recO	-0.0853753	-1.06096	0.56171	-0.0977985	-1.07014	0.433745	0.0603921	1.04275	0.673145
QJQ50_RS06805	GTPase Era	era	0.12371	1.08953	0.261016	0.19436	1.14422	0.0518013	0.172319	1.12687	0.0935145
QJQ50_RS06810	cytidine deaminase		0.230285	1.17307	0.0454767	0.0707714	1.05028	0.511175	0.142534	1.10384	0.192195
QJQ50_RS06815	diacylglycerol kinase family protein		-0.266576	-1.20295	0.0325381	-0.0513697	-1.03625	0.671185	-0.0914356	-1.06543	0.452812
QJQ50_RS06820	rRNA maturation RNase YbeY	ybeY	0.16699	1.12271	0.220336	0.303318	1.23398	0.0188006	0.294121	1.22614	0.0281743
QJQ50_RS06825	PhoH family protein		0.214698	1.16046	0.0892987	0.0367061	1.02577	0.788226	0.220056	1.16478	0.0679409
QJQ50_RS06830	GatB/YqeY domain-containing protein		-0.131949	-1.09577	0.157642	-0.405844	-1.32486	0.000274332	-0.260659	-1.19803	0.00680959
QJQ50_RS06835	30S ribosomal protein S21	rpsU	0.255697	1.19391	0.0945936	-0.0308926	-1.02164	0.849381	0.0370723	1.02603	0.82386
QJQ50_RS06840	pyruvate, water dikinase regulatory protein		-0.0170667	-1.0119	0.927711	0.220678	1.16528	0.0782638	0.192609	1.14283	0.142659
QJQ50_RS06845	deoxyribonuclease IV		0.0300962	1.02108	0.820675	0.176413	1.13007	0.0722265	0.0305931	1.02143	0.796999
QJQ50_RS06850	YitT family protein		-0.0626155	-1.04436	0.590155	-0.133009	-1.09658	0.164616	-0.111847	-1.08061	0.274924
QJQ50_RS06855	peptide-methionine (R)-S-oxide reductase MsrB	msrB	-0.0715663	-1.05086	0.732913	0.0589472	1.04171	0.760807	0.1057	1.07602	0.577478
QJQ50_RS06860	aspartate--tRNA ligase	aspS	0.0867361	1.06196	0.407338	0.127001	1.09202	0.162881	0.0992973	1.07125	0.308351
QJQ50_RS06865	histidine--tRNA ligase	hisS	0.0412129	1.02898	0.714005	0.0910359	1.06513	0.314808	0.0580425	1.04105	0.564999
QJQ50_RS06870	DeoR family transcriptional regulator		-0.00394702	-1.00274	0.991754	-0.204124	-1.15199	0.407303	-0.0589619	-1.04172	0.840649
QJQ50_RS06875	N-acetylmuramoyl-L-alanine amidase		0.0618052	1.04377	0.529396	0.0794525	1.05662	0.33546	0.0261657	1.0183	0.792279
QJQ50_RS06880	HAD hydrolase-like protein		-0.151867	-1.11101	0.212694	0.0460756	1.03245	0.704774	-0.00743718	-1.00517	0.960677
QJQ50_RS06885	D-aminoacyl-tRNA deacylase	dtd	0.214789	1.16053	0.126164	0.156032	1.11422	0.21828	0.196148	1.14564	0.142659
QJQ50_RS06890	bifunctional (p)ppGpp synthetase/guanosine-3',5'-bis(diphosphate) 3'-pyrophosphohydrolase		-0.0638965	-1.04529	0.611567	0.0857253	1.06122	0.41375	0.0233443	1.01631	0.851907
QJQ50_RS06895	hypothetical protein		-0.303585	-1.23421	0.081876	-0.0612974	-1.0434	0.730394	-0.269438	-1.20534	0.104938
QJQ50_RS06900	RsmE family RNA methyltransferase		-0.174077	-1.12824	0.103873	-0.0375799	-1.02639	0.733036	-0.0784218	-1.05586	0.464746
QJQ50_RS06905	50S ribosomal protein L11 methyltransferase	prmA	0.0224216	1.01566	0.866252	-0.0826052	-1.05893	0.389111	0.0169428	1.01181	0.885847
QJQ50_RS06910	DUF3013 family protein		0.145727	1.10629	0.217587	0.144473	1.10533	0.170837	0.19841	1.14743	0.0761344
QJQ50_RS06915	DNA-3-methyladenine glycosylase		0.0564079	1.03987	0.682231	0.112758	1.08129	0.311163	0.0668792	1.04745	0.601855
QJQ50_RS06920	hypothetical protein		0.0957622	1.06863	0.628349	0.0455053	1.03204	0.808327	-0.0417559	-1.02937	0.832484
QJQ50_RS06925	DUF1093 domain-containing protein		0.46532	1.38062	0.00989375	0.3391	1.26497	0.0322606	0.173565	1.12784	0.293188
QJQ50_RS06930	hypothetical protein		0.0939765	1.06731	0.588662	-0.460955	-1.37645	0.00465524	-0.250512	-1.18963	0.100496
QJQ50_RS06935	hypothetical protein		0.00730175	1.00507	0.984609	-0.0275357	-1.01927	0.895525	-0.133765	-1.09715	0.481901
QJQ50_RS06940	tRNA-Ser		-0.542113	-1.4561	0.0320821	-1.03447	-2.04837	0.000448404	-0.808705	-1.75164	0.00369599
QJQ50_RS06945	Ltp family lipoprotein		0.12162	1.08796	0.67206	0.397224	1.31697	0.0843287	0.363776	1.28679	0.131255
QJQ50_RS06950	N-formylglutamate amidohydrolase		0.00349802	1.00243	0.991364	0.265215	1.20182	0.158672	0.347891	1.2727	0.080782
QJQ50_RS06955	DUF960 domain-containing protein		-0.0344066	-1.02414	0.740978	-0.0694262	-1.0493	0.410993	-0.0385308	-1.02707	0.690322
QJQ50_RS06960	Cys-tRNA(Pro) deacylase	ybaK	-0.230625	-1.17334	0.0373833	-0.338669	-1.26459	0.00283574	-0.289658	-1.22235	0.0100582
QJQ50_RS06965	adenine phosphoribosyltransferase		0.101656	1.073	0.270788	0.0912308	1.06528	0.273276	0.112566	1.08115	0.200815
QJQ50_RS06970	single-stranded-DNA-specific exonuclease RecJ	recJ	0.0630037	1.04464	0.464146	0.0142831	1.00995	0.871612	0.0669454	1.0475	0.405103
QJQ50_RS06975	hypothetical protein		0.659383	1.57941	0.000505406	0.683735	1.60629	0.000174393	0.752603	1.68483	0.000124585
QJQ50_RS06980	ASCH domain-containing protein		0.145458	1.10608	0.520404	0.190636	1.14127	0.311874	0.242666	1.18318	0.229352
QJQ50_RS06985	hypothetical protein		0.8016	1.74303	0.00169977	0.926571	1.90075	0.000326708	0.83334	1.78181	0.0011285
QJQ50_RS06990	translation elongation factor 4	lepA	-0.0163752	-1.01142	0.877212	-0.0837716	-1.05978	0.267478	0.0029382	1.00204	0.978612
QJQ50_RS06995	molecular chaperone DnaJ	dnaJ	-0.165849	-1.12183	0.0580655	-0.223839	-1.16784	0.0094618	-0.215382	-1.16101	0.0140423
QJQ50_RS07000	molecular chaperone DnaK	dnaK	-0.156262	-1.1144	0.12227	0.0316508	1.02218	0.76856	-0.035162	-1.02467	0.748083
QJQ50_RS07005	nucleotide exchange factor GrpE	grpE	-0.316915	-1.24566	0.00605142	-0.147312	-1.1075	0.125066	-0.204297	-1.15212	0.0462473
QJQ50_RS07010	heat-inducible transcriptional repressor HrcA	hrcA	-0.179265	-1.13231	0.0557855	-0.0549414	-1.03882	0.535619	-0.0761436	-1.0542	0.403149
QJQ50_RS07015	radical SAM family heme chaperone HemW	hemW	-0.19373	-1.14372	0.103873	0.0357928	1.02512	0.778447	-0.0705384	-1.05011	0.562036
QJQ50_RS07020	riboflavin biosynthesis protein RibF	ribF	-0.157908	-1.11567	0.178734	-0.239651	-1.18071	0.0291961	-0.132844	-1.09645	0.240216
QJQ50_RS07025	tRNA pseudouridine(55) synthase TruB	truB	0.0912286	1.06528	0.326388	-0.021118	-1.01475	0.822773	0.0903638	1.06464	0.309622
QJQ50_RS07030	DUF475 domain-containing protein		-0.382977	-1.30403	0.0119241	-0.402769	-1.32204	0.00573904	-0.253921	-1.19244	0.067356
QJQ50_RS07035	30S ribosome-binding factor RbfA	rbfA	0.0858458	1.06131	0.447585	-0.019305	-1.01347	0.867178	0.0879352	1.06285	0.407154
QJQ50_RS07040	translation initiation factor IF-2	infB	0.0805125	1.05739	0.387561	0.0659113	1.04675	0.432959	0.0941868	1.06746	0.275608
QJQ50_RS07045	YlxQ-related RNA-binding protein		0.156752	1.11477	0.0924899	0.292647	1.22489	0.00252958	0.197152	1.14643	0.0319479
QJQ50_RS07050	YlxR family protein		-0.0439456	-1.03093	0.755427	-0.00326379	-1.00226	0.979718	-0.0540296	-1.03816	0.680496
QJQ50_RS07055	transcription termination factor NusA	nusA	-0.0346358	-1.0243	0.730928	0.015109	1.01053	0.875018	-0.00587438	-1.00408	0.958015
QJQ50_RS07060	ribosome maturation factor RimP	rimP	0.212696	1.15885	0.0227179	0.393431	1.31351	0.000283306	0.347026	1.27194	0.000944805
QJQ50_RS07065	PolC-type DNA polymerase III		-0.0521034	-1.03678	0.642687	0.0282772	1.01979	0.79468	0.00617188	1.00429	0.960677
QJQ50_RS07070	proline--tRNA ligase		-0.0911585	-1.06523	0.271576	-0.0942535	-1.06751	0.208444	-0.0763348	-1.05434	0.340537
QJQ50_RS07075	RIP metalloprotease RseP	rseP	-0.12856	-1.0932	0.157605	-0.180464	-1.13325	0.032905	-0.158284	-1.11596	0.067356
QJQ50_RS07080	phosphatidate cytidylyltransferase		-0.19571	-1.14529	0.0578262	-0.0345341	-1.02423	0.744428	-0.145258	-1.10593	0.131844
QJQ50_RS07085	isoprenyl transferase		-0.0798334	-1.0569	0.433894	-0.267666	-1.20386	0.00651542	-0.181404	-1.13399	0.0552551
QJQ50_RS07090	ribosome recycling factor	frr	0.255376	1.19365	0.0074795	0.0343573	1.0241	0.703462	0.136155	1.09897	0.104659
QJQ50_RS07095	UMP kinase	pyrH	0.186898	1.13831	0.0875808	0.00314348	1.00218	0.978416	0.0886526	1.06338	0.406869
QJQ50_RS07100	translation elongation factor Ts	tsf	-0.107798	-1.07758	0.286754	-0.146514	-1.10689	0.106469	-0.12013	-1.08683	0.20889
QJQ50_RS07105	30S ribosomal protein S2	rpsB	0.11819	1.08537	0.207053	0.0588267	1.04162	0.505248	0.091454	1.06544	0.309077
QJQ50_RS07110	GIY-YIG nuclease family protein		0.281933	1.21582	0.196212	0.164893	1.12108	0.411235	0.232801	1.17511	0.276435
QJQ50_RS07115	tRNA1(Val) (adenine(37)-N6)-methyltransferase		0.190744	1.14135	0.105605	0.139036	1.10117	0.190886	0.174557	1.12862	0.119641
QJQ50_RS07120	1-acyl-sn-glycerol-3-phosphate acyltransferase		-0.0160629	-1.0112	0.916405	-0.138182	-1.10052	0.17641	-0.133281	-1.09679	0.21993
QJQ50_RS07125	amino acid permease		-0.18427	-1.13624	0.211865	-0.224389	-1.16828	0.0890029	-0.20952	-1.1563	0.131948
QJQ50_RS07130	DUF1003 domain-containing protein		-0.0579674	-1.041	0.71987	0.0258277	1.01806	0.865114	-0.0852463	-1.06087	0.558807
QJQ50_RS07135	ABC transporter ATP-binding protein		-0.125553	-1.09093	0.225319	-0.161113	-1.11815	0.0828358	-0.184123	-1.13613	0.0626544
QJQ50_RS07140	ABC transporter transmembrane domain-containing protein		-0.220848	-1.16542	0.0627412	-0.250221	-1.18939	0.0251242	-0.256781	-1.19481	0.0285466
QJQ50_RS07145	YneF family protein		0.227103	1.17048	0.259004	0.216505	1.16192	0.231493	0.218957	1.16389	0.252177
QJQ50_RS07150	DUF896 domain-containing protein		0.252044	1.19089	0.120755	0.299289	1.23054	0.0448415	0.256228	1.19435	0.0962185
QJQ50_RS07155	hypothetical protein		-0.00423103	-1.00294	0.985363	0.0003513	1.00024	0.996892	0.0453715	1.03195	0.711604
QJQ50_RS07160	50S ribosomal protein L19	rplS	0.335774	1.26205	0.00499929	0.186723	1.13818	0.0593658	0.21923	1.16411	0.0366058
QJQ50_RS07165	tRNA (guanosine(37)-N1)-methyltransferase TrmD	trmD	0.0742032	1.05278	0.509393	-0.0904385	-1.06469	0.342504	0.03	1.02101	0.795069
QJQ50_RS07170	ribosome maturation factor RimM	rimM	0.079506	1.05666	0.487265	0.137444	1.09995	0.154299	0.176014	1.12976	0.0847956
QJQ50_RS07175	KH domain-containing protein		0.454322	1.37014	0.0012427	0.346726	1.27167	0.00427348	0.366771	1.28946	0.00391119
QJQ50_RS07180	30S ribosomal protein S16	rpsP	0.19921	1.14807	0.0461237	0.0778026	1.05541	0.390916	0.124806	1.09036	0.179874
QJQ50_RS07185	signal recognition particle protein	ffh	0.103079	1.07406	0.270788	0.0551502	1.03897	0.536071	0.144241	1.10515	0.100915
QJQ50_RS07190	putative DNA-binding protein		0.459645	1.3752	0.0169301	0.650825	1.57007	0.00123055	0.543334	1.45734	0.00555203
QJQ50_RS07195	hypothetical protein		-0.0354438	-1.02487	0.93623	0.0597472	1.04228	0.860558	0.352699	1.27695	0.250887
QJQ50_RS07200	hypothetical protein		0.00549035	1.00381	0.969643	-0.00235907	-1.00164	0.979377	0.0171608	1.01197	0.861859
QJQ50_RS07205	signal recognition particle-docking protein FtsY	ftsY	-0.0130383	-1.00908	0.916405	-0.136223	-1.09902	0.10169	-0.0445022	-1.03133	0.64523
QJQ50_RS07210	chromosome segregation protein SMC	smc	0.0214175	1.01496	0.861779	0.042397	1.02982	0.65406	0.0825354	1.05888	0.37639
QJQ50_RS07215	ribonuclease III	rnc	0.242711	1.18321	0.0640284	0.396292	1.31612	0.00312483	0.399666	1.3192	0.00429944
QJQ50_RS07220	oligopeptide ABC transporter substrate-binding protein		-0.0861547	-1.06154	0.416352	-0.0551643	-1.03898	0.575689	-0.0401179	-1.0282	0.711604
QJQ50_RS07225	ABC transporter permease		-0.16746	-1.12308	0.15973	0.0355507	1.02495	0.781365	-0.0354286	-1.02486	0.785144
QJQ50_RS07230	ABC transporter permease		-0.20953	-1.15631	0.0588981	0.092898	1.06651	0.358009	0.0744521	1.05296	0.503119
QJQ50_RS07235	ATP-binding cassette domain-containing protein		-0.0811839	-1.05789	0.386137	0.186444	1.13796	0.0292171	0.15132	1.11059	0.0786672
QJQ50_RS07240	ABC transporter ATP-binding protein		0.107357	1.07725	0.258989	0.20767	1.15482	0.0212115	0.265522	1.20207	0.00671935
QJQ50_RS07245	acyl carrier protein	acpP	-0.248973	-1.18836	0.0885136	-0.49092	-1.40534	0.0017218	-0.481051	-1.39576	0.00277891
QJQ50_RS07250	phosphate acyltransferase PlsX	plsX	0.0147432	1.01027	0.906801	0.09303	1.06661	0.274636	0.0603585	1.04272	0.524548
QJQ50_RS07255	ATP-dependent DNA helicase RecG	recG	-0.202999	-1.15109	0.0211172	-0.139699	-1.10168	0.0721309	-0.145944	-1.10645	0.0714054
QJQ50_RS07260	DAK2 domain-containing protein		0.0404612	1.02844	0.692448	0.0416401	1.02928	0.64637	0.0507171	1.03578	0.590945
QJQ50_RS07265	Asp23/Gls24 family envelope stress response protein		0.452845	1.36874	0.000529291	0.501193	1.41538	0.000119947	0.526572	1.4405	0.000124585
QJQ50_RS07270	50S ribosomal protein L28	rpmB	0.578188	1.49297	0.00535049	0.180945	1.13363	0.2874	0.348452	1.27319	0.0538328
QJQ50_RS07275	thiamine diphosphokinase		-0.179087	-1.13217	0.27528	-0.0976717	-1.07005	0.530064	-0.153532	-1.11229	0.336694
QJQ50_RS07280	ribulose-phosphate 3-epimerase	rpe	-0.158957	-1.11648	0.15746	-0.0852409	-1.06086	0.410422	-0.123301	-1.08922	0.254045
QJQ50_RS07285	ribosome small subunit-dependent GTPase A	rsgA	-0.198728	-1.14769	0.146993	-0.15237	-1.11139	0.214554	-0.149963	-1.10954	0.252685
QJQ50_RS07290	Stk1 family PASTA domain-containing Ser/Thr kinase	pknB	0.034797	1.02441	0.763699	0.0890811	1.06369	0.330615	0.105509	1.07587	0.273196
QJQ50_RS07295	Stp1/IreP family PP2C-type Ser/Thr phosphatase		-0.0182266	-1.01271	0.927444	-0.0342782	-1.02404	0.820617	-0.0198704	-1.01387	0.910336
QJQ50_RS07300	16S rRNA (cytosine(967)-C(5))-methyltransferase RsmB	rsmB	-0.00699981	-1.00486	0.969643	0.107159	1.0771	0.274799	0.0990223	1.07105	0.346268
QJQ50_RS07305	methionyl-tRNA formyltransferase	fmt	0.0547548	1.03868	0.675673	0.214826	1.16056	0.0447155	0.161655	1.11857	0.142603
QJQ50_RS07310	primosomal protein N'	priA	-0.0376048	-1.02641	0.725081	0.0328644	1.02304	0.735771	0.00864927	1.00601	0.939258
QJQ50_RS07315	bifunctional phosphopantothenoylcysteine decarboxylase/phosphopantothenate--cysteine ligase CoaBC	coaBC	-0.012266	-1.00854	0.930983	0.0467651	1.03295	0.644327	-0.0598912	-1.04239	0.573211
QJQ50_RS07320	DNA-directed RNA polymerase subunit omega	rpoZ	0.0686954	1.04877	0.595257	0.196757	1.14612	0.0660712	0.147829	1.1079	0.188228
QJQ50_RS07325	guanylate kinase	gmk	0.179569	1.13255	0.159822	0.0102113	1.0071	0.941333	0.133982	1.09732	0.276499
QJQ50_RS07330	patatin-like phospholipase family protein		0.0430618	1.0303	0.874219	-0.0610218	-1.0432	0.792054	0.0693434	1.04924	0.76816
QJQ50_RS07335	hypothetical protein		0.307151	1.23726	0.0932892	0.659321	1.57934	0.00104884	0.472083	1.38711	0.0117346
QJQ50_RS07340	DNA repair protein RecN	recN	0.039272	1.0276	0.800052	0.105192	1.07564	0.369652	0.134057	1.09738	0.275608
QJQ50_RS07345	arginine repressor		0.344137	1.26939	0.00127159	0.380743	1.30201	0.000377671	0.357615	1.28131	0.00081568
QJQ50_RS07350	TlyA family RNA methyltransferase		-0.219539	-1.16436	0.159822	-0.036357	-1.02552	0.820975	-0.105448	-1.07583	0.504759
QJQ50_RS07355	polyprenyl synthetase family protein		-0.0223555	-1.01562	0.876998	0.00476443	1.00331	0.967672	-0.0351269	-1.02465	0.777768
QJQ50_RS07360	exodeoxyribonuclease VII small subunit		-0.0396425	-1.02786	0.851698	0.316477	1.24529	0.0402285	0.158686	1.11627	0.338167
QJQ50_RS07365	exodeoxyribonuclease VII large subunit	xseA	-0.0221523	-1.01547	0.855986	0.0033736	1.00234	0.973674	0.0146344	1.0102	0.89401
QJQ50_RS07370	bifunctional methylenetetrahydrofolate dehydrogenase/methenyltetrahydrofolate cyclohydrolase FolD	folD	0.0912292	1.06528	0.422855	0.0503604	1.03552	0.64026	0.0892858	1.06384	0.406869
QJQ50_RS07375	transcription antitermination factor NusB	nusB	0.211674	1.15803	0.068964	0.180945	1.13363	0.0845819	0.224605	1.16846	0.0458382
QJQ50_RS07380	Asp23/Gls24 family envelope stress response protein		0.18449	1.13641	0.0949685	0.0183081	1.01277	0.878587	0.150091	1.10964	0.151352
QJQ50_RS07385	elongation factor P	efp	0.23349	1.17568	0.068931	0.230829	1.17351	0.0496697	0.237552	1.17899	0.0540351
QJQ50_RS07390	Xaa-Pro peptidase family protein		0.00138509	1.00096	0.993468	-0.0293318	-1.02054	0.79468	0.0319063	1.02236	0.778639
QJQ50_RS07395	50S ribosomal protein L27	rpmA	0.510783	1.42482	0.000396311	0.301247	1.23221	0.00593486	0.350507	1.27501	0.00290309
QJQ50_RS07400	ribosomal-processing cysteine protease Prp		-0.0567111	-1.04009	0.643768	-0.118889	-1.0859	0.233845	-0.0963289	-1.06905	0.367752
QJQ50_RS07405	50S ribosomal protein L21	rplU	0.536318	1.45027	0.000552075	0.509131	1.42319	0.000435863	0.516738	1.43072	0.000503134
QJQ50_RS07410	hypothetical protein		0.629938	1.5475	0.0351447	0.617509	1.53422	0.0258557	0.658524	1.57847	0.0269774
QJQ50_RS07415	hypothetical protein		0.305805	1.23611	0.132618	0.033362	1.02339	0.880361	0.128058	1.09282	0.545489
QJQ50_RS07420	hypothetical protein		-0.0297876	-1.02086	0.830241	-0.0271584	-1.019	0.818208	0.0262101	1.01833	0.834354
QJQ50_RS07425	tRNA-Arg		0.054108	1.03822	0.941741	0.201303	1.14974	0.689288	-0.224754	-1.16858	0.711986
QJQ50_RS07430	ABC transporter ATP-binding protein		-0.14701	-1.10727	0.446343	-0.0719957	-1.05117	0.696024	-0.037987	-1.02668	0.852752
QJQ50_RS07435	Xaa-Pro dipeptidyl-peptidase		-0.125458	-1.09085	0.394647	0.0160809	1.01121	0.917703	-0.0718736	-1.05108	0.632947
QJQ50_RS07440	type I glutamate--ammonia ligase	glnA	-0.145288	-1.10595	0.236819	-0.00398276	-1.00276	0.975923	-0.0871359	-1.06226	0.471391
QJQ50_RS07445	MerR family transcriptional regulator		-0.203596	-1.15157	0.059856	-0.106917	-1.07692	0.273254	-0.118828	-1.08585	0.251883
QJQ50_RS07450	ornithine decarboxylase		-0.00687135	-1.00477	0.975896	0.111939	1.08068	0.357182	0.0580438	1.04105	0.68088
QJQ50_RS07455	methionine gamma-lyase family protein		-0.0201104	-1.01404	0.896199	-0.019595	-1.01367	0.878534	-0.0254989	-1.01783	0.843102
QJQ50_RS07460	tRNA (adenosine(37)-N6)-dimethylallyltransferase MiaA	miaA	-0.189138	-1.14008	0.0642019	-0.255055	-1.19338	0.0112038	-0.184163	-1.13616	0.0598738
QJQ50_RS07465	DUF3042 family protein		0.572159	1.48675	0.00541872	0.665259	1.58585	0.00123055	0.588226	1.5034	0.00385997
QJQ50_RS07470	rhodanese-like domain-containing protein		0.322865	1.25081	0.00447868	0.17402	1.1282	0.063504	0.204827	1.15255	0.0396807
QJQ50_RS07475	ROK family glucokinase		0.16793	1.12345	0.0524981	-0.0202974	-1.01417	0.818208	0.0629534	1.0446	0.456023
QJQ50_RS07480	YqgQ family protein		-0.0439055	-1.0309	0.788068	-0.121981	-1.08823	0.324384	-0.106731	-1.07679	0.427316
QJQ50_RS07485	rhomboid family intramembrane serine protease		-0.11822	-1.0854	0.382594	-0.2195	-1.16433	0.0660712	-0.26741	-1.20365	0.0372275
QJQ50_RS07490	penicillin-binding protein 2		-0.272221	-1.20767	0.0294551	-0.459255	-1.37483	0.000825658	-0.434828	-1.35175	0.00156427
QJQ50_RS07495	YfhO family protein		0.0870573	1.0622	0.40581	0.131009	1.09506	0.147251	0.0401915	1.02825	0.710842
QJQ50_RS07500	iron-sulfur cluster biosynthesis protein		0.435404	1.35229	0.00579624	0.576442	1.49117	0.000509928	0.499268	1.4135	0.00204402
QJQ50_RS07505	response regulator transcription factor		-0.0401984	-1.02826	0.825359	-0.128833	-1.09341	0.33864	-0.171127	-1.12594	0.232904
QJQ50_RS07510	sensor histidine kinase		-0.257385	-1.19531	0.0313302	-0.389637	-1.31006	0.00185078	-0.330651	-1.25758	0.00709785
QJQ50_RS07515	cell wall-active antibiotics response protein LiaF	liaF	0.0856638	1.06118	0.660658	-0.0589455	-1.0417	0.744428	-0.0889419	-1.06359	0.631828
QJQ50_RS07520	transcription elongation factor GreA	greA	0.144321	1.10521	0.440464	-0.22113	-1.16565	0.171678	-0.0560129	-1.03959	0.774897
QJQ50_RS07525	uridine kinase	udk	-0.038199	-1.02683	0.763699	0.00959662	1.00667	0.937271	-0.00019879	-1.00014	0.998501
QJQ50_RS07530	endolytic transglycosylase MltG	mltG	-0.13482	-1.09796	0.172033	-0.0585375	-1.04141	0.535619	-0.0573444	-1.04055	0.567375
QJQ50_RS07535	phenylalanine--tRNA ligase subunit beta	pheT	-0.106592	-1.07668	0.291567	-0.0637979	-1.04521	0.502167	-0.0778277	-1.05543	0.4265
QJQ50_RS07540	phenylalanine--tRNA ligase subunit alpha	pheS	0.136205	1.09901	0.154577	0.207817	1.15494	0.0218202	0.229173	1.17216	0.0167154
QJQ50_RS07545	winged helix-turn-helix transcriptional regulator		0.296106	1.22783	0.0885136	0.104744	1.0753	0.529273	0.193544	1.14357	0.252562
QJQ50_RS07550	HD domain-containing protein		0.0369999	1.02598	0.851548	-0.0870753	-1.06221	0.56824	-0.141394	-1.10297	0.352972
QJQ50_RS07555	RNA methyltransferase		0.0656925	1.04659	0.59959	0.0118363	1.00824	0.92647	0.0710421	1.05048	0.54161
QJQ50_RS07560	acylphosphatase		-0.063905	-1.04529	0.526169	-0.0661709	-1.04693	0.442831	-0.0692005	-1.04914	0.453741
QJQ50_RS07565	membrane protein insertase YidC	yidC	-0.216335	-1.16178	0.0622842	-0.47913	-1.3939	0.000392071	-0.4129	-1.33136	0.00150034
QJQ50_RS07570	HAMP domain-containing histidine kinase		-0.112633	-1.0812	0.556937	-0.464118	-1.37947	0.00799615	-0.39328	-1.31338	0.0240163
QJQ50_RS07575	response regulator transcription factor		0.0853522	1.06095	0.667895	-0.252182	-1.19101	0.113427	-0.224993	-1.16877	0.179607
QJQ50_RS07580	NADP-dependent phosphogluconate dehydrogenase	gndA	-0.0656152	-1.04653	0.571706	0.0857387	1.06123	0.381217	0.0767657	1.05465	0.467983
QJQ50_RS07585	YceD family protein		-0.0367177	-1.02578	0.791918	-0.0124009	-1.00863	0.924429	-0.0289914	-1.0203	0.819141
QJQ50_RS07590	nucleotidyltransferase		0.0355472	1.02495	0.763699	0.0589042	1.04167	0.550224	0.0646749	1.04585	0.533167
QJQ50_RS07595	class I SAM-dependent methyltransferase		-0.0120797	-1.00841	0.924382	0.0989699	1.07101	0.241335	0.0336804	1.02362	0.737665
QJQ50_RS07600	ribosome silencing factor	rsfS	0.521049	1.435	0.00694501	0.423271	1.34096	0.0149399	0.570749	1.48529	0.00360452
QJQ50_RS07605	bis(5'-nucleosyl)-tetraphosphatase (symmetrical) YqeK	yqeK	-0.0917493	-1.06566	0.358053	-0.0496318	-1.035	0.598287	-0.0625484	-1.04431	0.527219
QJQ50_RS07610	nicotinate-nucleotide adenylyltransferase		0.11542	1.08329	0.328098	0.130535	1.0947	0.212948	0.210763	1.1573	0.0598738
QJQ50_RS07615	YhbY family RNA-binding protein		0.21963	1.16444	0.068462	0.237289	1.17878	0.033338	0.193554	1.14358	0.0905081
QJQ50_RS07620	ribosome biogenesis GTPase YqeH	yqeH	-0.0226	-1.01579	0.899432	0.175705	1.12952	0.153924	0.160233	1.11747	0.221652
QJQ50_RS07625	YqeG family HAD IIIA-type phosphatase		0.180172	1.13302	0.240503	0.114551	1.08264	0.414416	0.16496	1.12114	0.266518
QJQ50_RS07630	VOC family protein		-0.199022	-1.14792	0.319778	-0.119611	-1.08644	0.518402	0.0356474	1.02502	0.871411
QJQ50_RS07635	ring-cleaving dioxygenase		0.270567	1.20628	0.258166	0.449491	1.36556	0.0366291	0.27037	1.20612	0.244793
QJQ50_RS07640	alpha/beta hydrolase		-0.186051	-1.13765	0.340638	-0.0986531	-1.07077	0.587548	-0.0869155	-1.0621	0.703639
QJQ50_RS07645	NADP-dependent oxidoreductase		-0.0962284	-1.06898	0.651984	0.10474	1.0753	0.565347	-0.0102606	-1.00714	0.965471
QJQ50_RS07650	TIGR00730 family Rossman fold protein		0.151514	1.11073	0.208657	0.2123	1.15853	0.0518741	0.178764	1.13191	0.115576
QJQ50_RS07655	50S ribosomal protein L20	rplT	0.0885769	1.06332	0.455506	-0.116936	-1.08443	0.254914	-0.0240888	-1.01684	0.844734
QJQ50_RS07660	50S ribosomal protein L35	rpmI	0.192465	1.14271	0.0718039	0.0568461	1.04019	0.581195	0.170623	1.12554	0.0897583
QJQ50_RS07665	translation initiation factor IF-3	infC	0.0213186	1.01489	0.875757	-0.0833138	-1.05945	0.402833	-0.0262098	-1.01833	0.822846
QJQ50_RS07670	enhanced serine sensitivity protein SseB C-terminal domain-containing protein		-0.152721	-1.11166	0.254365	-0.308159	-1.23813	0.0158736	-0.306091	-1.23635	0.0222856
QJQ50_RS07675	hypothetical protein		-0.0269371	-1.01885	0.923591	-0.056321	-1.03981	0.795929	0.0310204	1.02173	0.896286
QJQ50_RS07680	threonine--tRNA ligase	thrS	-0.0729586	-1.05187	0.449461	-0.042108	-1.02962	0.644263	0.00585722	1.00407	0.95973
QJQ50_RS07685	primosomal protein DnaI	dnaI	-0.0740028	-1.05263	0.565151	-0.0819308	-1.05843	0.456252	-0.0598396	-1.04235	0.630006
QJQ50_RS07690	DnaD domain protein		-0.133427	-1.0969	0.240555	-0.05428	-1.03834	0.622109	-0.124514	-1.09014	0.252562
QJQ50_RS07695	transcriptional regulator NrdR	nrdR	0.0256804	1.01796	0.848738	-0.0395478	-1.02779	0.717986	-0.0477087	-1.03362	0.677347
QJQ50_RS07700	dephospho-CoA kinase	coaE	-0.000921489	-1.00064	0.995145	-0.200691	-1.14925	0.0843287	-0.000771761	-1.00054	0.996624
QJQ50_RS07705	DNA-formamidopyrimidine glycosylase	mutM	-0.0818389	-1.05837	0.416352	-0.117059	-1.08452	0.179103	-0.0302028	-1.02116	0.776227
QJQ50_RS07710	DNA polymerase I	polA	-0.0435163	-1.03062	0.672683	0.028994	1.0203	0.764316	0.0660476	1.04684	0.468303
QJQ50_RS07715	Bax inhibitor-1/YccA family protein		0.0604611	1.0428	0.643768	0.0230092	1.01608	0.854836	-0.0296012	-1.02073	0.818316
QJQ50_RS07720	DUF916 and DUF3324 domain-containing protein		-0.206707	-1.15405	0.569563	-0.153986	-1.11264	0.630771	-0.290296	-1.22289	0.390514
QJQ50_RS07725	hypothetical protein		0.056889	1.04022	0.952573	0.524018	1.43795	0.33265	0.294653	1.22659	0.667012
QJQ50_RS07730	WxL domain-containing protein		0.166513	1.12234	0.688033	-0.213776	-1.15972	0.584794	0.0826699	1.05898	0.844267
QJQ50_RS07735	WxL domain-containing protein		0.311685	1.24116	0.345022	0.245678	1.18565	0.409907	0.387902	1.30849	0.218353
QJQ50_RS07740	helix-turn-helix domain-containing protein		0.220332	1.165	0.52374	0.267321	1.20357	0.3472	0.331622	1.25843	0.289435
QJQ50_RS07745	UDP-N-acetylmuramate--L-alanine ligase	murC	-0.0704923	-1.05007	0.492132	0.0334989	1.02349	0.736153	-8.5934e-05	-1.00006	0.998879
QJQ50_RS07750	DNA translocase FtsK		0.0615665	1.0436	0.614309	0.0540325	1.03816	0.617258	0.0985226	1.07068	0.357417
QJQ50_RS07755	hypothetical protein		-0.0086313	-1.006	0.985363	0.0889822	1.06362	0.750242	0.00636548	1.00442	0.984374
QJQ50_RS07760	DUF4479 and tRNA-binding domain-containing protein		-0.0494368	-1.03486	0.640098	-0.292855	-1.22506	0.00283574	-0.232824	-1.17513	0.0151041
QJQ50_RS07765	thioredoxin family protein		-0.190098	-1.14084	0.270788	-0.127739	-1.09258	0.419281	-0.185488	-1.1372	0.266518
QJQ50_RS07770	hypothetical protein		-0.280393	-1.21453	0.0126178	-0.198588	-1.14757	0.0439489	-0.260378	-1.19779	0.016656
QJQ50_RS07775	tRNA (guanosine(46)-N7)-methyltransferase TrmB	trmB	-0.044496	-1.03132	0.711211	-0.00224849	-1.00156	0.984113	-0.00912391	-1.00634	0.944071
QJQ50_RS07780	phosphotransferase family protein		-0.110487	-1.07959	0.224772	-0.0040893	-1.00284	0.964326	-0.130846	-1.09494	0.124686
QJQ50_RS07785	ABC transporter permease		-0.249252	-1.18859	0.0760098	-0.175691	-1.12951	0.162881	-0.0697602	-1.04954	0.63707
QJQ50_RS07790	ABC transporter ATP-binding protein		0.140844	1.10255	0.537464	-0.0782551	-1.05574	0.715204	0.00100786	1.0007	0.997465
QJQ50_RS07795	HIT family protein		0.0497854	1.03511	0.720741	0.055165	1.03898	0.647073	0.0508271	1.03586	0.695091
QJQ50_RS07800	hypothetical protein		0.0142081	1.0099	0.934147	0.0300502	1.02105	0.818208	-0.00549909	-1.00382	0.973028
QJQ50_RS07805	peptidylprolyl isomerase		0.0306818	1.02149	0.84425	-0.264271	-1.20103	0.0252065	-0.210222	-1.15687	0.0742169
QJQ50_RS07810	OB-fold nucleic acid binding domain-containing protein		-0.121083	-1.08755	0.30625	-0.190162	-1.14089	0.0739648	-0.102544	-1.07367	0.368766
QJQ50_RS07815	YlbF family regulator		0.357845	1.28151	0.00127159	0.262993	1.19997	0.00574411	0.291755	1.22413	0.00389542
QJQ50_RS07820	PBP1A family penicillin-binding protein		-0.10605	-1.07628	0.341816	-0.326122	-1.25364	0.00364064	-0.282701	-1.21647	0.0113815
QJQ50_RS07825	RluA family pseudouridine synthase		0.15075	1.11015	0.378357	0.172103	1.1267	0.25069	0.0515646	1.03639	0.779329
QJQ50_RS07830	arginine repressor	argR	0.116618	1.08419	0.208666	0.100952	1.07248	0.226617	0.0285745	1.02	0.777102
QJQ50_RS07835	arginine--tRNA ligase	argS	0.0391545	1.02751	0.690663	0.189247	1.14017	0.0239612	0.140817	1.10253	0.0897583
QJQ50_RS07840	tRNA-Gly		0.527113	1.44104	0.421718	0.27504	1.21003	0.666941	0.41921	1.33719	0.53745
QJQ50_RS07845	hypothetical protein		0.158358	1.11602	0.457915	0.330332	1.2573	0.0689475	0.182088	1.13452	0.367152
QJQ50_RS07850	hypothetical protein		-0.172318	-1.12687	0.685492	-0.0333938	-1.02342	0.936149	-0.264052	-1.20085	0.511451
QJQ50_RS07855	dihydroorotate oxidase		-0.0837445	-1.05977	0.454008	-0.0792657	-1.05648	0.421412	-0.0777627	-1.05538	0.463618
QJQ50_RS07860	glycerophosphodiester phosphodiesterase		-0.0555356	-1.03924	0.658501	-0.0211269	-1.01475	0.860711	-0.0547181	-1.03866	0.643416
QJQ50_RS07865	adaptor protein MecA		0.302352	1.23315	0.00535049	0.1579	1.11566	0.0778662	0.205599	1.15316	0.0332201
QJQ50_RS07870	transcriptional regulator SpxA	spxA	-0.20797	-1.15506	0.0567005	-0.0452074	-1.03183	0.673012	-0.131401	-1.09536	0.202993
QJQ50_RS07875	MBL fold metallo-hydrolase		0.138406	1.10069	0.159822	0.0199189	1.0139	0.849631	0.130459	1.09464	0.164591
QJQ50_RS07880	site-specific integrase		0.0275136	1.01925	0.882394	0.130549	1.09471	0.324384	0.177226	1.13071	0.200815
QJQ50_RS07885	helix-turn-helix transcriptional regulator		0.201245	1.14969	0.35557	0.0916195	1.06557	0.664808	0.200268	1.14891	0.339388
QJQ50_RS07890	helix-turn-helix domain-containing protein		0.318694	1.2472	0.100546	0.12903	1.09356	0.481563	0.181438	1.13401	0.342639
QJQ50_RS07895	hypothetical protein		-0.123082	-1.08906	0.569657	-0.0977774	-1.07012	0.612018	-0.0721024	-1.05125	0.736843
QJQ50_RS07900	hypothetical protein		0.242191	1.18279	0.339745	0.233183	1.17543	0.300974	0.34806	1.27285	0.141125
QJQ50_RS07905	GH25 family lysozyme		-0.117478	-1.08484	0.577477	-0.212502	-1.1587	0.221996	-0.182832	-1.13511	0.333836
QJQ50_RS07910	phage holin		-0.346827	-1.27176	0.176038	-0.310818	-1.24041	0.171678	-0.317667	-1.24631	0.215365
QJQ50_RS07915	hypothetical protein		0.318273	1.24684	0.514042	0.366272	1.28902	0.363881	0.398863	1.31847	0.373941
QJQ50_RS07920	XkdX family protein		0.680666	1.60288	0.265768	0.637991	1.55616	0.245883	1.08307	2.11854	0.0508536
QJQ50_RS07925	hypothetical protein		0.476407	1.39127	0.269823	0.195154	1.14485	0.649581	0.414336	1.33268	0.340249
QJQ50_RS07930	phage tail protein		0.0627974	1.04449	0.735454	0.135514	1.09848	0.359981	-0.0466526	-1.03287	0.798382
QJQ50_RS07935	phage tail family protein		0.18681	1.13824	0.502682	0.326436	1.25391	0.153552	0.274474	1.20955	0.280421
QJQ50_RS07940	tape measure protein		0.089887	1.06429	0.79297	0.383131	1.30417	0.12186	0.26297	1.19995	0.346163
QJQ50_RS07955	phage tail protein		0.0462014	1.03254	0.960311	0.0168813	1.01177	0.978416	0.29433	1.22632	0.640085
QJQ50_RS07965	HK97 gp10 family phage protein		0.24125	1.18202	0.791918	0.603029	1.5189	0.350292	0.992424	1.98952	0.135637
QJQ50_RS07970	phage head closure protein		-0.849886	-1.80236	0.179178	-0.253051	-1.19172	0.648905	-0.720305	-1.64753	0.250365
QJQ50_RS07980	phage major capsid protein		-0.0929664	-1.06656	0.827845	0.277906	1.21243	0.356524	-0.072109	-1.05125	0.855488
QJQ50_RS07985	phage portal protein		-0.145773	-1.10632	0.827845	-0.312161	-1.24157	0.552175	-0.309964	-1.23968	0.60657
QJQ50_RS07990	terminase large subunit		-0.271871	-1.20737	0.38937	0.0195216	1.01362	0.958702	-0.0613768	-1.04346	0.870853
QJQ50_RS07995	phage terminase small subunit P27 family		-0.0852343	-1.06086	0.899137	0.398738	1.31835	0.332465	-0.154873	-1.11332	0.784598
QJQ50_RS08000	recombinase family protein		0.32544	1.25305	0.172455	0.309686	1.23944	0.146346	0.215176	1.16085	0.414148
QJQ50_RS08005	LPXTG cell wall anchor domain-containing protein		-0.0834234	-1.05953	0.903479	-0.0230616	-1.01611	0.964278	-0.451139	-1.36712	0.418474
QJQ50_RS08010	glycosyltransferase family 2 protein		-0.609784	-1.52603	0.0189564	-0.607611	-1.52373	0.0128502	-0.678071	-1.6	0.00984618
QJQ50_RS08020	HNH endonuclease signature motif containing protein		0.424302	1.34192	0.497846	-0.162374	-1.11913	0.803297	0.0789833	1.05627	0.918184
QJQ50_RS08025	single-stranded DNA-binding protein		0.425098	1.34266	0.557185	0.591391	1.5067	0.298703	0.165769	1.12176	0.839197
QJQ50_RS08040	NUMOD1 domain-containing DNA-binding protein		0.143061	1.10425	0.584704	0.271403	1.20698	0.198834	0.0820907	1.05855	0.757996
QJQ50_RS08050	hypothetical protein		0.0122886	1.00855	0.987889	0.140732	1.10246	0.739409	0.386539	1.30725	0.339388
QJQ50_RS08055	virulence-associated E family protein		-0.0245373	-1.01715	0.906801	0.049883	1.03518	0.762557	0.0835602	1.05963	0.60657
QJQ50_RS08060	hypothetical protein		0.141002	1.10267	0.663224	0.414476	1.33281	0.099445	0.197145	1.14643	0.507089
QJQ50_RS08065	hypothetical protein		0.211563	1.15794	0.0932892	0.427347	1.34476	0.00161902	0.317736	1.24637	0.0132688
QJQ50_RS08070	FtsX-like permease family protein		-0.0555232	-1.03924	0.614309	0.00977552	1.0068	0.9314	-0.0553627	-1.03912	0.589584
QJQ50_RS08075	ABC transporter ATP-binding protein		0.050543	1.03565	0.865396	0.0746231	1.05309	0.760807	0.137023	1.09963	0.567375
QJQ50_RS08080	response regulator transcription factor		0.0460117	1.03241	0.753794	-0.0275708	-1.01929	0.837341	0.0424218	1.02984	0.763034
QJQ50_RS08085	HAMP domain-containing sensor histidine kinase		0.123332	1.08925	0.191244	0.136628	1.09933	0.107611	0.16548	1.12154	0.0662576
QJQ50_RS08090	anaerobic ribonucleoside-triphosphate reductase activating protein	nrdG	-0.0491051	-1.03462	0.810806	0.00799887	1.00556	0.992882	-0.124193	-1.0899	0.467487
QJQ50_RS08095	heavy metal translocating P-type ATPase		-0.188081	-1.13925	0.169133	-0.0884544	-1.06323	0.491284	-0.157438	-1.1153	0.233748
QJQ50_RS08100	CopY/TcrY family copper transport repressor		0.0756803	1.05386	0.715983	0.336161	1.26239	0.0424581	0.144986	1.10572	0.4265
QJQ50_RS08105	phosphoribosylamine--glycine ligase	purD	-0.220697	-1.1653	0.276618	-0.0820102	-1.05849	0.682595	-0.223101	-1.16724	0.256856
QJQ50_RS08110	bifunctional phosphoribosylaminoimidazolecarboxamide formyltransferase/IMP cyclohydrolase	purH	-0.0674681	-1.04788	0.690663	0.0219167	1.01531	0.895525	-0.0463121	-1.03262	0.782284
QJQ50_RS08115	phosphoribosylglycinamide formyltransferase	purN	-0.0456352	-1.03214	0.876384	0.17135	1.12611	0.411235	0.0647726	1.04592	0.802058
QJQ50_RS08120	phosphoribosylformylglycinamidine cyclo-ligase	purM	0.00457419	1.00318	0.98849	0.0995518	1.07144	0.571579	0.0199731	1.01394	0.92921
QJQ50_RS08125	amidophosphoribosyltransferase	purF	-0.0719178	-1.05111	0.698908	0.123865	1.08965	0.414476	-0.0452206	-1.03184	0.807371
QJQ50_RS08130	phosphoribosylformylglycinamidine synthase subunit PurL	purL	-0.0283459	-1.01984	0.886718	0.0617875	1.04376	0.689288	0.0528235	1.03729	0.753555
QJQ50_RS08135	phosphoribosylformylglycinamidine synthase subunit PurQ	purQ	0.488636	1.40312	0.0555917	0.234364	1.17639	0.31187	0.251578	1.19051	0.325973
QJQ50_RS08140	phosphoribosylformylglycinamidine synthase subunit PurS	purS	-0.364631	-1.28755	0.411914	0.11189	1.08064	0.79468	0.194384	1.14424	0.655217
QJQ50_RS08145	phosphoribosylaminoimidazolesuccinocarboxamide synthase		-0.0300527	-1.02105	0.925017	0.0644808	1.04571	0.79468	-0.123549	-1.08941	0.622775
QJQ50_RS08150	5-(carboxyamino)imidazole ribonucleotide synthase	purK	-0.00567782	-1.00394	0.985363	0.152477	1.11148	0.281936	0.0864347	1.06174	0.602933
QJQ50_RS08155	5-(carboxyamino)imidazole ribonucleotide mutase	purE	0.125105	1.09059	0.717981	0.340926	1.26657	0.198241	0.398289	1.31794	0.166237
QJQ50_RS08160	energy-coupled thiamine transporter ThiT	thiT	0.115526	1.08337	0.556937	0.0354634	1.02489	0.853525	0.0599144	1.0424	0.762988
QJQ50_RS08165	sugar porter family MFS transporter		-0.163981	-1.12037	0.479191	-0.214618	-1.1604	0.274305	0.00504979	1.00351	0.986137
QJQ50_RS08170	phosphoenolpyruvate--protein phosphotransferase	ptsP	-0.0622118	-1.04407	0.658501	-0.145321	-1.10598	0.200335	-0.0161606	-1.01126	0.913587
QJQ50_RS08175	phosphocarrier protein HPr		0.463574	1.37895	0.0233532	0.482012	1.39669	0.0130604	0.602917	1.51878	0.00439942
QJQ50_RS08180	hypothetical protein		0.68594	1.60875	0.000130151	0.467453	1.38267	0.000752702	0.596096	1.51162	0.000172528
QJQ50_RS08185	ATP-dependent Clp protease ATP-binding subunit		-0.391241	-1.31152	0.000608133	-0.163518	-1.12002	0.0539768	-0.232691	-1.17502	0.0129079
QJQ50_RS08190	DUF1827 family protein		0.203921	1.15182	0.207897	0.564134	1.4785	0.00123865	0.458459	1.37407	0.00636724
QJQ50_RS08195	peptide chain release factor 3		0.0250489	1.01751	0.819311	-0.116162	-1.08385	0.145522	-0.0387726	-1.02724	0.678731
QJQ50_RS08200	hemolysin family protein		-0.237874	-1.17925	0.0061415	-0.327211	-1.25459	0.000437971	-0.32539	-1.253	0.000610204
QJQ50_RS08205	AI-2E family transporter		-0.191831	-1.14221	0.167521	-0.0268437	-1.01878	0.855548	-0.198206	-1.14727	0.131679
QJQ50_RS08210	GNAT family N-acetyltransferase		-0.0547898	-1.03871	0.612887	-0.147399	-1.10757	0.0934751	-0.0911787	-1.06524	0.339388
QJQ50_RS08215	hypothetical protein		0.0972102	1.0697	0.445625	-0.0329947	-1.02313	0.797552	-0.0481038	-1.03391	0.712254
QJQ50_RS08220	DUF402 domain-containing protein		0.0687447	1.0488	0.658058	-0.00694952	-1.00483	0.96163	0.0313557	1.02197	0.836675
QJQ50_RS08225	recombination regulator RecX	recX	-0.0611592	-1.0433	0.667895	-0.226615	-1.17009	0.0511152	-0.163402	-1.11993	0.178415
QJQ50_RS08230	helix-turn-helix domain-containing protein		-0.00396765	-1.00275	0.985558	-0.052117	-1.03679	0.648905	-0.0162546	-1.01133	0.906319
QJQ50_RS08235	hypothetical protein		-0.293612	-1.22571	0.0259484	-0.266156	-1.2026	0.027587	-0.268456	-1.20452	0.0336154
QJQ50_RS08240	23S rRNA (uracil(1939)-C(5))-methyltransferase RlmD	rlmD	0.110051	1.07927	0.435868	0.252614	1.19136	0.0430322	0.184408	1.13635	0.151352
QJQ50_RS08245	nucleoside 2-deoxyribosyltransferase		0.16925	1.12447	0.348796	0.269344	1.20526	0.08968	0.189635	1.14048	0.270063
QJQ50_RS08250	pyruvate oxidase	spxB	-0.177238	-1.13072	0.2	-0.0283734	-1.01986	0.846519	0.0193641	1.01351	0.905391
QJQ50_RS08255	hydroxymethylglutaryl-CoA synthase		0.000331247	1.00023	0.997906	0.0669035	1.04747	0.465499	-0.00889979	-1.00619	0.939478
QJQ50_RS08260	hydroxymethylglutaryl-CoA reductase, degradative		-0.000116509	-1.00008	0.998856	-0.0165308	-1.01152	0.873447	-0.0457156	-1.0322	0.651597
QJQ50_RS08265	acetyl-CoA C-acyltransferase		0.0386925	1.02718	0.741505	-0.0359601	-1.02524	0.735085	-0.0553929	-1.03914	0.603177
QJQ50_RS08270	hypothetical protein		-0.00220956	-1.00153	0.991754	0.0292036	1.02045	0.849694	0.00671904	1.00467	0.971575
QJQ50_RS08275	sugar phosphate isomerase/epimerase		-0.287455	-1.22049	0.016125	-0.298392	-1.22977	0.00858472	-0.28315	-1.21685	0.0151041
QJQ50_RS08280	restriction endonuclease		-0.0966594	-1.06929	0.434315	-0.0801591	-1.05713	0.47094	-0.0233476	-1.01631	0.861859
QJQ50_RS08285	aldose epimerase		0.0546564	1.03861	0.748581	0.305621	1.23595	0.0289917	0.250381	1.18952	0.0788631
QJQ50_RS08290	M20 family metallopeptidase		0.0157521	1.01098	0.899432	0.0437263	1.03077	0.640984	0.0540266	1.03816	0.578968
QJQ50_RS08295	ECF transporter S component		-0.126809	-1.09188	0.388452	0.0612011	1.04333	0.662813	-0.0564311	-1.03989	0.711604
QJQ50_RS08300	tRNA-Leu		-0.14321	-1.10436	0.823507	-0.618173	-1.53493	0.208444	-0.384429	-1.30534	0.493418
QJQ50_RS08305	GNAT family N-acetyltransferase		-0.00477121	-1.00331	0.995145	-0.0516412	-1.03644	0.756681	0.0302273	1.02117	0.867902
QJQ50_RS08310	SprT family protein		-0.0384332	-1.027	0.861779	-0.0258563	-1.01808	0.89008	-0.0700286	-1.04974	0.708267
QJQ50_RS08315	ATP-binding cassette domain-containing protein		-0.0770477	-1.05486	0.595257	-0.155676	-1.11394	0.190886	-0.108796	-1.07833	0.405103
QJQ50_RS08320	branched-chain amino acid ABC transporter permease		0.114796	1.08282	0.394647	0.042546	1.02993	0.756681	-0.0354135	-1.02485	0.807756
QJQ50_RS08325	tryptophan ABC transporter substrate-binding protein	trpX	-0.287459	-1.22049	0.0220378	-0.125633	-1.09099	0.250429	-0.0856644	-1.06118	0.48168
QJQ50_RS08330	hypothetical protein		-0.113467	-1.08182	0.228289	-0.187516	-1.1388	0.0317118	-0.226341	-1.16986	0.0165851
QJQ50_RS08335	cation-translocating P-type ATPase		-0.112608	-1.08118	0.185334	-0.193641	-1.14365	0.0176394	-0.180549	-1.13332	0.0297791
QJQ50_RS08340	serine hydrolase domain-containing protein		-0.179841	-1.13276	0.0596308	-0.344309	-1.26954	0.00104884	-0.393241	-1.31334	0.000551894
QJQ50_RS08345	ammonia-dependent NAD(+) synthetase	nadE	0.123897	1.08967	0.240503	-0.0343325	-1.02408	0.756586	0.060956	1.04316	0.567375
QJQ50_RS08350	serine hydrolase domain-containing protein		-0.0541888	-1.03828	0.577368	-0.0547922	-1.03871	0.514468	-0.0189017	-1.01319	0.844734
QJQ50_RS08355	nicotinate phosphoribosyltransferase		0.0142822	1.00995	0.910281	0.00525154	1.00365	0.96056	-0.00237129	-1.00165	0.984575
QJQ50_RS08360	GntR family transcriptional regulator		-0.0213123	-1.01488	0.87502	-0.0132774	-1.00925	0.911977	-0.0160947	-1.01122	0.894843
QJQ50_RS08365	N-acetylglucosamine-6-phosphate deacetylase	nagA	0.198352	1.14739	0.0325381	0.243059	1.1835	0.0078577	0.264182	1.20095	0.00575097
QJQ50_RS08370	pyrroline-5-carboxylate reductase	proC	-0.11977	-1.08656	0.219907	-0.141228	-1.10284	0.105796	-0.036702	-1.02577	0.721836
QJQ50_RS08375	S9 family peptidase		-0.0822876	-1.0587	0.426575	-0.219267	-1.16414	0.0210617	-0.141827	-1.1033	0.129132
QJQ50_RS08380	DUF1542 domain-containing protein		0.0717941	1.05102	0.644302	-0.182362	-1.13474	0.149721	-0.162325	-1.11909	0.234913
QJQ50_RS08385	helix-turn-helix domain-containing protein		-0.0531794	-1.03755	0.867749	0.067152	1.04765	0.797005	0.0834094	1.05952	0.762896
QJQ50_RS08390	tRNA-Tyr		-0.222017	-1.16636	0.836034	-0.122128	-1.08834	0.895525	0.293738	1.22581	0.748083
QJQ50_RS08395	metallophosphoesterase		-0.114999	-1.08297	0.349217	-0.279923	-1.21413	0.0158675	-0.188993	-1.13997	0.0969628
QJQ50_RS08400	peptide MFS transporter		-0.153503	-1.11227	0.229323	-0.124519	-1.09014	0.278308	-0.0874783	-1.06251	0.491917
QJQ50_RS08405	ATP-binding cassette domain-containing protein		-0.151302	-1.11057	0.151096	-0.340893	-1.26654	0.00208349	-0.304008	-1.23457	0.00567962
QJQ50_RS08410	hypothetical protein		0.146507	1.10689	0.341816	0.148691	1.10856	0.274799	0.165281	1.12138	0.259777
QJQ50_RS08415	hypothetical protein		-0.0811526	-1.05786	0.805126	-0.0676542	-1.04801	0.811134	-0.0411566	-1.02894	0.895644
QJQ50_RS08420	MFS transporter		-0.172576	-1.12707	0.190995	-0.0290365	-1.02033	0.830963	-0.0631969	-1.04478	0.649068
QJQ50_RS08425	alpha-L-fucosidase		-0.121678	-1.088	0.406173	-0.0220896	-1.01543	0.884399	-0.0848543	-1.06058	0.555492
QJQ50_RS08430	glutaredoxin		-0.0832345	-1.05939	0.566685	-0.312087	-1.2415	0.0151133	-0.175328	-1.12922	0.167041
QJQ50_RS08435	phosphoenolpyruvate carboxykinase (ATP)		-0.10314	-1.07411	0.40934	-0.118458	-1.08557	0.275552	-0.0467196	-1.03291	0.7153
QJQ50_RS08440	FeoB-associated Cys-rich membrane protein		0.146485	1.10687	0.502234	0.134201	1.09748	0.480973	0.154634	1.11314	0.446822
QJQ50_RS08445	ferrous iron transport protein B	feoB	-0.116401	-1.08403	0.213739	-0.156638	-1.11469	0.0651673	-0.0894514	-1.06397	0.323628
QJQ50_RS08450	ferrous iron transport protein A		-0.00699806	-1.00486	0.972388	-0.15385	-1.11253	0.152908	-0.0667638	-1.04736	0.589584
QJQ50_RS08455	acyltransferase		0.284215	1.21775	0.0280835	-0.0570805	-1.04036	0.647291	0.0928465	1.06647	0.464487
QJQ50_RS08460	tRNA-Thr		0.110597	1.07967	0.825359	-0.597121	-1.51269	0.130846	-0.22423	-1.16815	0.629476
QJQ50_RS08470	NAD(P)H-binding protein		0.317829	1.24645	0.00306275	0.59455	1.51	2.06094e-05	0.444098	1.36046	0.00021857
QJQ50_RS08475	MucBP domain-containing protein		0.0148198	1.01033	0.953041	0.380667	1.30194	0.018203	0.276845	1.21154	0.0845334
QJQ50_RS08480	hypothetical protein		0.0757868	1.05394	0.570703	-0.186185	-1.13775	0.0931571	-0.14897	-1.10878	0.208808
QJQ50_RS08485	tRNA-Asn		-0.287499	-1.22052	0.309238	-0.746739	-1.678	0.00921737	-0.274246	-1.20936	0.326794
QJQ50_RS08515	serine--tRNA ligase	serS	0.00959421	1.00667	0.950132	0.0982037	1.07044	0.298659	0.0810549	1.05779	0.424097
QJQ50_RS08520	helix-turn-helix domain-containing protein		-0.0914038	-1.06541	0.489201	-0.0336172	-1.02358	0.797005	-0.0969014	-1.06947	0.4265
QJQ50_RS08525	helix-turn-helix domain-containing protein		0.132941	1.09653	0.341816	0.390885	1.3112	0.00477738	0.301459	1.23239	0.0267639
QJQ50_RS08530	amino acid permease		-0.0336708	-1.02361	0.827845	-0.245457	-1.18547	0.0393864	-0.263346	-1.20026	0.0366058
QJQ50_RS08535	acetolactate decarboxylase	budA	-0.0348049	-1.02442	0.838946	0.0661233	1.0469	0.62756	0.145939	1.10645	0.274924
QJQ50_RS08540	acetolactate synthase AlsS	alsS	-0.170671	-1.12558	0.406906	-0.0426273	-1.02999	0.83704	0.12807	1.09283	0.521193
QJQ50_RS08545	hypothetical protein		-0.0916654	-1.0656	0.598264	-0.0809518	-1.05772	0.597432	-0.266249	-1.20268	0.0780153
QJQ50_RS08550	GNAT family N-acetyltransferase		-0.0439442	-1.03093	0.900095	-0.14322	-1.10437	0.579256	0.0560397	1.03961	0.852743
QJQ50_RS08555	DUF916 domain-containing protein		-0.0847694	-1.06052	0.743234	-0.181185	-1.13381	0.382265	-0.0266291	-1.01863	0.922242
QJQ50_RS08560	hypothetical protein		-0.162574	-1.11928	0.0777608	0.1284	1.09308	0.12186	0.00104835	1.00073	0.993234
QJQ50_RS08565	50S ribosomal protein L33	rpmG	0.365654	1.28847	0.0259484	-0.114926	-1.08292	0.436668	0.104563	1.07517	0.514173
QJQ50_RS08570	Fic family protein		-0.0117064	-1.00815	0.969118	-0.149821	-1.10943	0.353298	-0.199314	-1.14815	0.247373
QJQ50_RS08575	RluA family pseudouridine synthase		0.0760635	1.05414	0.663224	-0.416959	-1.33511	0.0076731	-0.361658	-1.2849	0.0218715
QJQ50_RS08580	alpha/beta hydrolase		-0.236156	-1.17785	0.110881	-0.591947	-1.50728	0.000537174	-0.486111	-1.40066	0.00281382
QJQ50_RS08585	hypothetical protein		0.718797	1.64581	0.00694501	0.0917066	1.06563	0.712772	0.198932	1.14785	0.406537
QJQ50_RS08590	hypothetical protein		0.163837	1.12026	0.261152	0.349577	1.27419	0.0125795	0.134501	1.09771	0.343043
QJQ50_RS08595	triphosphoribosyl-dephospho-CoA synthase CitG	citG	-0.052559	-1.0371	0.643768	-0.101548	-1.07292	0.270688	-0.0507717	-1.03582	0.63707
QJQ50_RS08600	GntR family transcriptional regulator		-0.0998092	-1.07163	0.418503	0.00632109	1.00439	0.961099	-0.100852	-1.07241	0.387654
QJQ50_RS08605	oxaloacetate decarboxylase subunit alpha		-0.112231	-1.0809	0.328098	0.0489726	1.03453	0.664073	-0.0850318	-1.06071	0.445076
QJQ50_RS08610	citrate lyase holo-[acyl-carrier protein] synthase	citX	0.0197764	1.0138	0.882266	0.0410174	1.02884	0.696024	-0.0174272	-1.01215	0.88171
QJQ50_RS08615	citrate lyase subunit alpha	citF	-0.0592114	-1.0419	0.616913	0.02833	1.01983	0.802106	-0.0658956	-1.04673	0.545376
QJQ50_RS08620	aldolase/citrate lyase family protein		0.00187184	1.0013	0.991364	-0.00059563	-1.00041	0.99605	-0.00522318	-1.00363	0.971575
QJQ50_RS08625	citrate lyase acyl carrier protein	citD	0.0797201	1.05681	0.52374	0.191999	1.14235	0.0669834	0.145161	1.10585	0.185373
QJQ50_RS08630	[citrate (pro-3S)-lyase] ligase	citC	-0.0251571	-1.01759	0.862195	0.0767602	1.05465	0.47094	0.0256191	1.01792	0.834354
QJQ50_RS08635	OadG-related small transporter subunit		0.31818	1.24676	0.0530593	0.516969	1.43095	0.00229075	0.304233	1.23476	0.0541866
QJQ50_RS08640	sodium ion-translocating decarboxylase subunit beta		0.185368	1.13711	0.201843	0.345935	1.27097	0.0138644	0.252346	1.19114	0.0673446
QJQ50_RS08645	acetyl-CoA carboxylase biotin carboxyl carrier protein subunit		0.33473	1.26114	0.0241472	0.311541	1.24103	0.0232255	0.333376	1.25996	0.0217989
QJQ50_RS08650	hypothetical protein		0.241351	1.1821	0.028085	0.16925	1.12447	0.0810217	0.198268	1.14732	0.0568137
QJQ50_RS08655	citrate:proton symporter		0.0315166	1.02209	0.887506	0.258437	1.19618	0.0965413	0.0771314	1.05492	0.675313
QJQ50_RS08660	hypothetical protein		0.0198705	1.01387	0.931886	-0.141806	-1.10329	0.367862	-0.123191	-1.08914	0.470913
QJQ50_RS08665	RNA 2'-phosphotransferase		-0.0996619	-1.07152	0.737489	-0.0691179	-1.04908	0.797005	0.127721	1.09257	0.64351
QJQ50_RS08670	GNAT family N-acetyltransferase		0.272022	1.2075	0.156609	0.225337	1.16905	0.18994	0.339485	1.2653	0.0662576
QJQ50_RS08675	NAD(P)-binding domain-containing protein		0.132443	1.09615	0.525898	0.0969819	1.06953	0.600916	0.137614	1.10008	0.479359
QJQ50_RS08680	PadR family transcriptional regulator		0.195903	1.14544	0.543566	0.370935	1.29319	0.155669	0.114551	1.08264	0.72544
QJQ50_RS08685	hypothetical protein		-0.420185	-1.3381	0.0555917	-0.239217	-1.18035	0.210075	-0.357286	-1.28101	0.0879964
QJQ50_RS08690	NADPH-dependent oxidoreductase		0.152196	1.11126	0.172033	0.386581	1.30729	0.00129682	0.291572	1.22397	0.0108155
QJQ50_RS08695	ABC transporter ATP-binding protein		-0.0399878	-1.02811	0.821998	-0.067397	-1.04782	0.632345	-0.0959445	-1.06876	0.514917
QJQ50_RS08700	hypothetical protein		-0.108517	-1.07812	0.490616	-0.089341	-1.06388	0.523507	-0.141837	-1.10331	0.326466
QJQ50_RS08705	TetR/AcrR family transcriptional regulator		-0.0378556	-1.02659	0.867749	0.118898	1.08591	0.47094	-0.0431091	-1.03033	0.825279
QJQ50_RS08710	MFS transporter		0.0723514	1.05143	0.668593	0.14135	1.10294	0.298213	0.0527574	1.03725	0.748083
QJQ50_RS08715	sulfite exporter TauE/SafE family protein		-0.0181895	-1.01269	0.953041	-0.0167312	-1.01166	0.941235	-0.102146	-1.07337	0.648844
QJQ50_RS08720	helix-turn-helix transcriptional regulator		-0.0531446	-1.03752	0.701181	0.17515	1.12908	0.113205	-0.0323047	-1.02264	0.814168
QJQ50_RS08725	alpha/beta hydrolase		0.128247	1.09296	0.541741	-0.102413	-1.07357	0.58444	-0.076547	-1.05449	0.7153
QJQ50_RS08730	GntR family transcriptional regulator		0.374462	1.29636	0.127411	0.46728	1.3825	0.0373779	0.545206	1.45923	0.0262214
QJQ50_RS08735	ATP-binding cassette domain-containing protein		0.0658964	1.04674	0.672989	0.228302	1.17146	0.06789	0.133642	1.09706	0.326356
QJQ50_RS08740	hypothetical protein		0.13309	1.09664	0.463415	0.472263	1.38728	0.00594672	0.375914	1.29766	0.0278591
QJQ50_RS08745	ATP-binding cassette domain-containing protein		0.0247322	1.01729	0.848738	0.0866463	1.0619	0.359981	0.0511688	1.0361	0.63707
QJQ50_RS08750	ABC transporter ATP-binding protein		-0.026194	-1.01832	0.866252	-0.0144903	-1.01009	0.914836	0.00445394	1.00309	0.977645
QJQ50_RS08755	hypothetical protein		0.057207	1.04045	0.680457	0.167676	1.12325	0.132114	0.166817	1.12258	0.153439
QJQ50_RS08760	ABC transporter permease		-0.27222	-1.20766	0.0233532	-0.206766	-1.1541	0.0533452	-0.227857	-1.17109	0.0441834
QJQ50_RS08765	ABC transporter permease		-0.0502242	-1.03543	0.623763	-0.045071	-1.03173	0.618746	-0.0344916	-1.0242	0.727464
QJQ50_RS08770	peptide ABC transporter substrate-binding protein		0.020348	1.0142	0.848725	0.00168533	1.00117	0.98518	0.0396258	1.02785	0.655736
QJQ50_RS08775	hypothetical protein		0.380261	1.30158	0.0426247	0.0834057	1.05952	0.647443	0.109915	1.07916	0.562185
QJQ50_RS08780	ABC transporter ATP-binding protein		-0.132103	-1.09589	0.616121	-0.131456	-1.0954	0.565347	-0.329023	-1.25616	0.163173
QJQ50_RS08785	ABC transporter ATP-binding protein		0.0458758	1.03231	0.91361	-0.0922146	-1.06601	0.784287	0.0814985	1.05812	0.817662
QJQ50_RS08790	iron-sulfur cluster biosynthesis family protein		0.454101	1.36993	0.0112979	0.373732	1.2957	0.0210617	0.533647	1.44758	0.00369599
QJQ50_RS08795	aminoglycoside phosphotransferase family protein		0.00403815	1.0028	0.98849	-0.106987	-1.07698	0.460157	-0.149771	-1.10939	0.330094
QJQ50_RS08800	matrixin family metalloprotease		0.194919	1.14466	0.168045	0.0179393	1.01251	0.910245	0.0128392	1.00894	0.93984
QJQ50_RS08805	helix-turn-helix transcriptional regulator		-0.479887	-1.39463	0.127821	-0.590358	-1.50562	0.0355057	-0.931888	-1.90777	0.00739543
QJQ50_RS08810	DUF3278 domain-containing protein		-0.0717708	-1.05101	0.811492	-0.178055	-1.13136	0.411954	-0.126828	-1.09189	0.661882
QJQ50_RS08815	LysM domain-containing protein		0.0317365	1.02224	0.825359	-0.0457614	-1.03223	0.697288	-0.0288195	-1.02018	0.821926
QJQ50_RS08820	helix-turn-helix transcriptional regulator		0.607632	1.52376	0.000649212	0.802691	1.74435	4.65225e-05	0.502927	1.41709	0.00207528
QJQ50_RS08825	winged helix-turn-helix domain-containing protein		-0.00339487	-1.00236	0.991364	-0.0198936	-1.01388	0.915756	-0.0985801	-1.07072	0.578968
QJQ50_RS08830	plasmid pRiA4b ORF-3 family protein		0.276965	1.21164	0.100177	0.100553	1.07218	0.534549	0.0735902	1.05233	0.687349
QJQ50_RS08835	transposase		-0.303214	-1.23389	0.174658	-0.101561	-1.07293	0.632345	-0.0763427	-1.05434	0.754852
QJQ50_RS08840	nucleotidyl transferase AbiEii/AbiGii toxin family protein		-0.140128	-1.102	0.587756	-0.065382	-1.04636	0.794424	-0.0313312	-1.02195	0.912082
QJQ50_RS08845	type IV toxin-antitoxin system AbiEi family antitoxin domain-containing protein		0.0648515	1.04598	0.871147	0.206109	1.15357	0.475667	0.110491	1.0796	0.753555
QJQ50_RS08850	hypothetical protein		-0.393009	-1.31313	0.0178318	-0.335791	-1.26207	0.0252678	-0.505277	-1.4194	0.00391119
QJQ50_RS08855	helix-turn-helix transcriptional regulator		-0.416086	-1.3343	0.071955	-0.623005	-1.54008	0.00741735	-0.525656	-1.43959	0.0257297
QJQ50_RS08860	hypothetical protein		-0.243633	-1.18397	0.452755	-0.405794	-1.32482	0.146456	-0.420053	-1.33798	0.162869
QJQ50_RS08865	LysM domain-containing protein		0.0941365	1.06743	0.673246	-0.0339593	-1.02382	0.874386	0.00338864	1.00235	0.989429
QJQ50_RS08870	hypothetical protein		-0.0761019	-1.05417	0.789421	0.123697	1.08952	0.581436	0.0592655	1.04194	0.82092
QJQ50_RS08880	FRG domain-containing protein		0.0641236	1.04545	0.690663	0.119973	1.08671	0.361118	0.176567	1.13019	0.204332
QJQ50_RS08885	reverse transcriptase domain-containing protein		0.0823301	1.05873	0.762735	0.102626	1.07373	0.65813	0.156586	1.11465	0.515502
QJQ50_RS08890	glutamine-hydrolyzing GMP synthase	guaA	-0.00725698	-1.00504	0.972695	0.0820353	1.05851	0.49532	0.00646501	1.00449	0.966556
QJQ50_RS08895	type I pantothenate kinase	coaA	0.104567	1.07517	0.517945	0.0909963	1.06511	0.521895	0.140451	1.10225	0.33543
QJQ50_RS08900	hypothetical protein		0.117076	1.08453	0.680457	0.234886	1.17681	0.275524	-0.0407053	-1.02862	0.886394
QJQ50_RS08905	hypothetical protein		-0.12468	-1.09027	0.590155	0.108338	1.07799	0.584794	-0.165543	-1.12159	0.434914
QJQ50_RS08910	C69 family dipeptidase		-0.0259944	-1.01818	0.827845	0.05329	1.03763	0.579217	0.0402244	1.02827	0.702926
QJQ50_RS08915	acyl-CoA thioesterase		-0.120212	-1.08689	0.352138	-0.364819	-1.28772	0.00465524	-0.296684	-1.22832	0.0206155
QJQ50_RS08920	RNA polymerase recycling motor HelD	helD	-0.108423	-1.07805	0.180948	-0.127666	-1.09253	0.08106	-0.120389	-1.08703	0.113861
QJQ50_RS08925	hypothetical protein		0.427048	1.34448	0.0945936	0.131672	1.09556	0.600245	0.217202	1.16248	0.405103
QJQ50_RS08930	cation:proton antiporter		0.0775751	1.05524	0.496566	0.132108	1.09589	0.169117	0.0960559	1.06885	0.353802
QJQ50_RS08935	proline-specific peptidase family protein		0.114667	1.08273	0.36597	0.135131	1.09819	0.230009	0.196559	1.14596	0.0917195
QJQ50_RS08940	hypothetical protein		-0.222777	-1.16698	0.15746	-0.194981	-1.14471	0.16673	-0.142481	-1.1038	0.35248
QJQ50_RS08945	Nramp family divalent metal transporter		-0.117175	-1.08461	0.409283	-0.158707	-1.11629	0.195225	-0.0693871	-1.04927	0.630935
QJQ50_RS08950	ferrochelatase	hemH	0.0466293	1.03285	0.802041	-0.0209699	-1.01464	0.912893	0.0883124	1.06313	0.578907
QJQ50_RS08955	histidine phosphatase family protein		0.467021	1.38225	0.0233532	0.351489	1.27588	0.054476	0.491921	1.40632	0.0155204
QJQ50_RS08960	rhamnulose-1-phosphate aldolase	rhaD	-0.170678	-1.12559	0.478317	-0.130313	-1.09453	0.544252	-0.135249	-1.09828	0.564999
QJQ50_RS08965	FtsX-like permease family protein		-0.14953	-1.10921	0.193963	0.00247699	1.00172	0.984113	-0.0585772	-1.04144	0.626414
QJQ50_RS08970	ABC transporter ATP-binding protein		0.0161062	1.01123	0.899841	-0.0206416	-1.01441	0.841029	0.0822048	1.05863	0.393382
QJQ50_RS08975	amino acid permease		-0.131391	-1.09535	0.237248	-0.2699	-1.20572	0.0125795	-0.30013	-1.23126	0.00787687
QJQ50_RS08980	diacylglycerol kinase family lipid kinase		0.231408	1.17398	0.0697428	0.274325	1.20943	0.0232303	0.222697	1.16691	0.068769
QJQ50_RS08985	GTPase HflX	hflX	0.0587736	1.04158	0.643768	0.00246911	1.00171	0.984113	0.00775197	1.00539	0.956856
QJQ50_RS08990	polysaccharide deacetylase family protein		-0.0202983	-1.01417	0.89012	-0.11758	-1.08491	0.259132	-0.121529	-1.08789	0.273004
QJQ50_RS08995	alkaline phosphatase family protein		-0.143064	-1.10425	0.298448	-0.28495	-1.21837	0.02656	-0.247659	-1.18728	0.0578086
QJQ50_RS09000	EpsG family protein		-0.121095	-1.08756	0.426575	-0.262762	-1.19977	0.0501208	-0.278917	-1.21328	0.0475251
QJQ50_RS09005	CpsD/CapB family tyrosine-protein kinase		-0.209701	-1.15645	0.0932892	-0.551704	-1.46582	0.000244253	-0.448315	-1.36445	0.00149455
QJQ50_RS09010	Wzz/FepE/Etk N-terminal domain-containing protein		-0.273621	-1.20884	0.0372352	-0.599366	-1.51505	0.000174733	-0.498106	-1.41236	0.000906221
QJQ50_RS09015	O-unit flippase-like protein	wzx	-0.315402	-1.24436	0.00694501	-0.325851	-1.2534	0.00361231	-0.378226	-1.29974	0.00189205
QJQ50_RS09020	glycosyltransferase		-0.424472	-1.34208	0.00057643	-0.673181	-1.59459	1.08289e-05	-0.564144	-1.47851	6.16972e-05
QJQ50_RS09025	glycosyltransferase		-0.196758	-1.14612	0.127121	-0.455002	-1.37078	0.00124904	-0.325765	-1.25333	0.0129079
QJQ50_RS09030	hypothetical protein		-0.119124	-1.08608	0.330206	-0.108538	-1.07813	0.324147	-0.121408	-1.0878	0.300888
QJQ50_RS09035	GW dipeptide domain-containing protein		0.118352	1.08549	0.196206	0.153445	1.11222	0.0656472	0.121877	1.08815	0.156067
QJQ50_RS09040	glycosyltransferase family 39 protein		-0.181971	-1.13443	0.101892	-0.0470228	-1.03313	0.670471	-0.0988445	-1.07092	0.36446
QJQ50_RS09045	acyltransferase family protein		-0.24248	-1.18302	0.0169301	-0.23961	-1.18067	0.0123025	-0.238915	-1.1801	0.0151634
QJQ50_RS09050	glycosyltransferase family 2 protein		-0.103359	-1.07427	0.332548	-0.175699	-1.12951	0.0661689	-0.16486	-1.12106	0.0970963
QJQ50_RS09055	UDP-N-acetylglucosamine 2-epimerase (non-hydrolyzing)	wecB	-0.123962	-1.08972	0.183106	-0.197331	-1.14658	0.0251242	-0.144705	-1.1055	0.0977197
QJQ50_RS09060	hypothetical protein		-0.144655	-1.10547	0.325881	0.0495697	1.03496	0.739409	-0.0231956	-1.01621	0.886394
QJQ50_RS09065	sugar transferase		-0.140646	-1.1024	0.339216	-0.272226	-1.20767	0.0411492	-0.309892	-1.23962	0.0285466
QJQ50_RS09070	glycosyltransferase		-0.328452	-1.25567	0.0100544	-0.277212	-1.21185	0.0165396	-0.308922	-1.23878	0.0116173
QJQ50_RS09075	glycosyltransferase family 2 protein		-0.321572	-1.24969	0.0220378	-0.300401	-1.23149	0.0210617	-0.285216	-1.21859	0.0328833
QJQ50_RS09080	NAD-dependent epimerase/dehydratase family protein		-0.191105	-1.14164	0.0270427	-0.127526	-1.09242	0.0947129	-0.175119	-1.12906	0.0336154
QJQ50_RS09085	amino acid ABC transporter permease		-0.180467	-1.13325	0.263623	-0.231072	-1.17371	0.108483	-0.109968	-1.0792	0.50055
QJQ50_RS09090	amino acid ABC transporter permease		-0.167301	-1.12296	0.319778	-0.209857	-1.15657	0.159329	-0.287424	-1.22046	0.0753213
QJQ50_RS09095	glutamate ABC transporter substrate-binding protein		-0.00505417	-1.00351	0.985558	-0.102651	-1.07374	0.452611	-0.115432	-1.0833	0.429421
QJQ50_RS09100	amino acid ABC transporter ATP-binding protein		-0.202749	-1.15089	0.425298	-0.213715	-1.15967	0.335521	-0.213811	-1.15975	0.377206
QJQ50_RS09105	hypothetical protein		-0.181437	-1.13401	0.0674008	-0.438867	-1.35554	0.000236549	-0.411793	-1.33034	0.0005169
QJQ50_RS09110	hypothetical protein		0.114595	1.08267	0.422698	-0.0361574	-1.02538	0.802106	-0.0596829	-1.04224	0.681027
QJQ50_RS09115	Fur family transcriptional regulator		-0.0255343	-1.01786	0.884887	-0.247433	-1.18709	0.0489727	-0.160186	-1.11743	0.227376
QJQ50_RS09120	putative metal homeostasis protein		1.18354	2.27134	0.000488207	0.857258	1.81159	0.0022694	0.87578	1.835	0.00323653
QJQ50_RS09125	guanylate kinase		0.00267282	1.00185	0.988109	-0.0779473	-1.05552	0.361152	-0.0430418	-1.03028	0.663447
QJQ50_RS09130	GNAT family N-acetyltransferase		-0.162013	-1.11885	0.264236	-0.1053	-1.07572	0.4261	-0.0959574	-1.06877	0.514911
QJQ50_RS09135	C40 family peptidase		-0.0793197	-1.05652	0.507997	0.166666	1.12246	0.0995138	0.0990979	1.0711	0.360982
QJQ50_RS09140	tyrosine--tRNA ligase	tyrS	-0.0833951	-1.05951	0.38937	-0.102994	-1.074	0.226517	-0.0861917	-1.06156	0.344683
QJQ50_RS09145	cation diffusion facilitator family transporter		-0.0540589	-1.03818	0.746985	-0.203053	-1.15113	0.127633	-0.105243	-1.07568	0.478864
QJQ50_RS09150	metalloregulator ArsR/SmtB family transcription factor		0.148622	1.10851	0.486167	0.160779	1.11789	0.375129	0.0258284	1.01806	0.91734
QJQ50_RS09155	FAD:protein FMN transferase		0.0814591	1.05809	0.541636	-0.00634206	-1.00441	0.961147	0.0736135	1.05235	0.557662
QJQ50_RS09160	glycoside hydrolase family 13 protein		-0.149962	-1.10954	0.326516	-0.176459	-1.13011	0.191616	-0.109782	-1.07907	0.467497
QJQ50_RS09165	glycogen/starch/alpha-glucan phosphorylase		-0.221148	-1.16566	0.0347998	-0.191131	-1.14166	0.0442016	-0.193384	-1.14344	0.0541278
QJQ50_RS09170	glycogen synthase GlgA	glgA	-0.13365	-1.09707	0.3706	-0.145048	-1.10577	0.267447	-0.0577265	-1.04082	0.711868
QJQ50_RS09175	glucose-1-phosphate adenylyltransferase subunit GlgD	glgD	-0.22566	-1.16931	0.270625	0.134691	1.09786	0.47094	0.0512187	1.03614	0.819141
QJQ50_RS09180	glucose-1-phosphate adenylyltransferase		-0.142148	-1.10355	0.587756	0.262337	1.19942	0.209983	0.11609	1.08379	0.64351
QJQ50_RS09185	1,4-alpha-glucan branching protein GlgB	glgB	-0.102906	-1.07393	0.745374	0.161612	1.11854	0.536197	0.134613	1.0978	0.64351
QJQ50_RS09190	branched-chain amino acid aminotransferase		0.0213765	1.01493	0.887654	0.231359	1.17394	0.0336785	0.169147	1.12439	0.129864
QJQ50_RS09195	sortase		0.297245	1.2288	0.429136	0.0296479	1.02076	0.941235	0.222547	1.16679	0.561219
QJQ50_RS09200	YitT family protein		-0.285914	-1.21918	0.380116	0.054203	1.03829	0.872393	0.0974347	1.06987	0.777632
QJQ50_RS09205	fructose-1,6-bisphosphatase		0.0500467	1.0353	0.908433	0.524455	1.43839	0.077779	0.600397	1.51613	0.0568137
QJQ50_RS09210	Spx/MgsR family RNA polymerase-binding regulatory protein		0.163629	1.1201	0.264236	0.148762	1.10862	0.260158	0.241872	1.18253	0.0802095
QJQ50_RS09215	ATP-dependent Clp protease ATP-binding subunit		-0.209873	-1.15659	0.11177	-0.206896	-1.1542	0.0816129	-0.276489	-1.21124	0.034478
QJQ50_RS09220	tyrosine protein phosphatase		0.00495821	1.00344	0.985558	-0.0747777	-1.0532	0.592474	0.0940389	1.06735	0.518518
QJQ50_RS09225	LCP family protein		0.0877639	1.06272	0.443536	-0.239377	-1.18048	0.0216355	-0.19123	-1.14174	0.0662576
QJQ50_RS09230	dTDP-4-dehydrorhamnose reductase	rfbD	0.174419	1.12851	0.0631707	0.182837	1.13511	0.03554	0.214798	1.16054	0.0215425
QJQ50_RS09235	dTDP-glucose 4,6-dehydratase	rfbB	0.0187699	1.0131	0.88267	0.108722	1.07827	0.228865	0.0994712	1.07138	0.298958
QJQ50_RS09240	dTDP-4-dehydrorhamnose 3,5-epimerase	rfbC	0.0281642	1.01971	0.849484	0.078947	1.05625	0.478913	0.0952254	1.06823	0.410165
QJQ50_RS09245	glucose-1-phosphate thymidylyltransferase RfbA	rfbA	-0.0608757	-1.0431	0.599263	-0.0446843	-1.03146	0.670471	-0.0191274	-1.01335	0.870853
QJQ50_RS09250	glycosyltransferase family 2 protein		-0.091517	-1.06549	0.587756	-0.0833933	-1.05951	0.574581	-0.104096	-1.07482	0.499511
QJQ50_RS09255	flippase		-0.341429	-1.26701	0.057173	-0.379546	-1.30093	0.0243475	-0.371464	-1.29366	0.0322756
QJQ50_RS09260	glycosyltransferase family 2 protein		-0.229892	-1.17275	0.160547	-0.272028	-1.2075	0.0689738	-0.235924	-1.17766	0.127183
QJQ50_RS09265	glycosyltransferase		-0.178396	-1.13163	0.343185	-0.0599786	-1.04245	0.758275	-0.124536	-1.09016	0.503119
QJQ50_RS09270	EpsG family protein		-0.458691	-1.37429	0.0148436	-0.441883	-1.35838	0.0123502	-0.44587	-1.36213	0.0145263
QJQ50_RS09275	glycosyltransferase family 2 protein		-0.557213	-1.47142	0.0036745	-0.475309	-1.39022	0.00577058	-0.470777	-1.38586	0.00739543
QJQ50_RS09280	sugar transferase		-0.096284	-1.06902	0.46087	-0.13179	-1.09565	0.244662	-0.0526926	-1.0372	0.689666
QJQ50_RS09285	CpsD/CapB family tyrosine-protein kinase		-0.211577	-1.15795	0.138957	-0.15011	-1.10965	0.245883	-0.0858493	-1.06131	0.552433
QJQ50_RS09290	Wzz/FepE/Etk N-terminal domain-containing protein		-0.108386	-1.07802	0.54429	0.0138102	1.00962	0.939992	-0.0149325	-1.0104	0.939478
QJQ50_RS09295	ISLre2 family transposase		-0.0061447	-1.00427	0.985099	-0.174117	-1.12827	0.243064	-0.103092	-1.07407	0.541556
QJQ50_RS09300	acyltransferase		0.029268	1.02049	0.884961	0.0533416	1.03767	0.743124	0.0192873	1.01346	0.918184
QJQ50_RS09305	QueT transporter family protein		0.0922903	1.06606	0.469105	0.16502	1.12118	0.130862	0.0584935	1.04138	0.64351
QJQ50_RS09310	3-oxoacyl-ACP reductase		-0.0439367	-1.03092	0.753604	-0.107678	-1.07749	0.335521	-0.127153	-1.09214	0.28282
QJQ50_RS09315	DUF2829 domain-containing protein		0.000131041	1.00009	0.998966	0.0493222	1.03478	0.77029	-0.0395729	-1.02781	0.825279
QJQ50_RS09320	helix-turn-helix transcriptional regulator		0.152754	1.11169	0.541798	-0.235178	-1.17705	0.269065	-0.158504	-1.11613	0.536184
QJQ50_RS09325	histidine phosphatase family protein		0.291652	1.22404	0.0700835	0.205642	1.1532	0.15576	0.289535	1.22225	0.0625064
QJQ50_RS09330	ATP-binding cassette domain-containing protein		-0.0584656	-1.04136	0.489201	-0.106498	-1.07661	0.137076	-0.0640426	-1.04539	0.407697
QJQ50_RS09335	ABC transporter ATP-binding protein		-0.189522	-1.14039	0.145913	-0.0723244	-1.05141	0.565347	-0.119586	-1.08642	0.340414
QJQ50_RS09340	ABC transporter permease		-0.283941	-1.21752	0.0275849	-0.203805	-1.15173	0.0756164	-0.237246	-1.17874	0.0502483
QJQ50_RS09345	ABC transporter permease		-0.235611	-1.17741	0.0374285	-0.243714	-1.18404	0.0226362	-0.248083	-1.18763	0.025739
QJQ50_RS09350	peptide ABC transporter substrate-binding protein		-0.272133	-1.20759	0.0148436	-0.27092	-1.20658	0.0105263	-0.27109	-1.20672	0.0124989
QJQ50_RS09355	peptide ABC transporter substrate-binding protein		-0.0376909	-1.02647	0.827845	0.0127574	1.00888	0.936149	-0.103582	-1.07444	0.4687
QJQ50_RS09360	MFS transporter		-0.0622359	-1.04408	0.830241	-0.0131533	-1.00916	0.96056	-0.00430614	-1.00299	0.989033
QJQ50_RS09365	elongation factor P	efp	0.247775	1.18737	0.0596308	0.163439	1.11995	0.166187	0.280496	1.21461	0.0293302
QJQ50_RS09370	lactate utilization protein C		0.176035	1.12977	0.265141	0.319703	1.24807	0.029534	0.304439	1.23494	0.0458382
QJQ50_RS09375	LutB/LldF family L-lactate oxidation iron-sulfur protein		-0.0580956	-1.04109	0.754107	0.0914188	1.06542	0.561914	0.159209	1.11667	0.313671
QJQ50_RS09380	(Fe-S)-binding protein		-0.155889	-1.11411	0.31505	-0.0479859	-1.03382	0.766396	0.0473781	1.03339	0.777632
QJQ50_RS09385	hypothetical protein		0.0677907	1.04811	0.88462	0.111709	1.08051	0.766396	0.274415	1.2095	0.444855
QJQ50_RS09390	PTS lactose/cellobiose transporter subunit IIA		0.425781	1.3433	0.230122	0.421711	1.33952	0.178545	0.137694	1.10015	0.734869
QJQ50_RS09395	MupG family TIM beta-alpha barrel fold protein		-0.117633	-1.08495	0.709899	0.198622	1.1476	0.419973	0.197784	1.14694	0.475946
QJQ50_RS09400	DUF3284 domain-containing protein		-0.0576019	-1.04073	0.924374	-0.492652	-1.40703	0.245883	0.187622	1.13888	0.717626
QJQ50_RS09410	PTS sugar transporter subunit IIC		0.126889	1.09194	0.643533	0.2475	1.18715	0.221996	0.0425089	1.0299	0.910336
QJQ50_RS09415	alpha-galactosidase		-0.132678	-1.09633	0.298684	-0.108972	-1.07846	0.342504	-0.0409595	-1.0288	0.766179
QJQ50_RS09420	peroxide stress protein YaaA	yaaA	0.0902222	1.06453	0.609223	-0.00543722	-1.00378	0.974251	0.0908786	1.06502	0.582132
QJQ50_RS09425	DUF2087 domain-containing protein		0.17227	1.12683	0.35892	0.0559634	1.03955	0.774261	0.167592	1.12318	0.354058
QJQ50_RS09430	AAA family ATPase		0.0036399	1.00253	0.985099	-0.0208218	-1.01454	0.83704	-0.00557128	-1.00387	0.963014
QJQ50_RS09435	hypothetical protein		0.0790094	1.05629	0.687564	0.112135	1.08083	0.49532	0.124506	1.09013	0.483895
QJQ50_RS09440	WxL domain-containing protein		-0.238207	-1.17953	0.15973	-0.0460853	-1.03246	0.795929	-0.0156784	-1.01093	0.939258
QJQ50_RS09445	PfkB family carbohydrate kinase		-0.1134	-1.08177	0.479191	-0.255453	-1.19371	0.0639094	-0.0971406	-1.06965	0.525338
QJQ50_RS09450	LPXTG cell wall anchor domain-containing protein		0.152733	1.11167	0.519528	-0.0549254	-1.03881	0.811535	-0.0451733	-1.03181	0.855488
QJQ50_RS09455	phosphodiester glycosidase family protein		0.0512975	1.0362	0.899512	0.0703855	1.05	0.823502	0.0958933	1.06873	0.781913
QJQ50_RS09460	hydantoinase/oxoprolinase family protein		0.0190836	1.01332	0.944536	0.0498399	1.03515	0.801906	-0.0895412	-1.06403	0.662498
QJQ50_RS09465	DUF917 domain-containing protein		0.114526	1.08262	0.723524	0.143687	1.10472	0.597494	0.0903835	1.06465	0.778639
QJQ50_RS09470	cytosine permease		-0.193408	-1.14346	0.669706	0.0273787	1.01916	0.948903	0.00541239	1.00376	0.992165
QJQ50_RS09475	hypothetical protein		-0.0916351	-1.06558	0.680473	-0.0610306	-1.04321	0.76856	-0.0997739	-1.07161	0.63707
QJQ50_RS09480	DUF262 domain-containing protein		-0.0246754	-1.01725	0.863694	-0.0167584	-1.01168	0.891612	0.0643244	1.0456	0.577722
QJQ50_RS09485	protease Lon-related BREX system protein BrxL	brxL	-0.0642194	-1.04552	0.623394	0.0712029	1.05059	0.526599	0.0398331	1.02799	0.758706
QJQ50_RS09490	BREX-1 system phosphatase PglZ type A	pglZ	-0.0636144	-1.04508	0.514042	-0.00267082	-1.00185	0.978249	0.0289937	1.0203	0.767327
QJQ50_RS09495	BREX-1 system adenine-specific DNA-methyltransferase PglX	pglX	-0.261801	-1.19897	0.154637	0.0165547	1.01154	0.935924	-0.0894453	-1.06396	0.64351
QJQ50_RS09500	tyrosine-type recombinase/integrase		0.013091	1.00912	0.959503	0.225077	1.16884	0.130748	0.170533	1.12547	0.290385
QJQ50_RS09505	BREX-1 system adenine-specific DNA-methyltransferase PglX	pglX	-0.142732	-1.10399	0.120692	-0.00849711	-1.00591	0.935924	-0.0353988	-1.02484	0.717626
QJQ50_RS09510	BREX system P-loop protein BrxC	brxC	-0.193638	-1.14364	0.034443	-0.17977	-1.1327	0.0331366	-0.186222	-1.13778	0.034478
QJQ50_RS09515	DUF1788 domain-containing protein		0.0626183	1.04436	0.614309	0.0174795	1.01219	0.886779	0.100454	1.07211	0.36154
QJQ50_RS09520	DUF1819 family protein		-0.126758	-1.09184	0.362211	-0.326396	-1.25388	0.0136527	-0.205681	-1.15323	0.111825
QJQ50_RS09525	transcriptional regulator		-0.061389	-1.04347	0.730824	-0.609804	-1.52605	0.000696748	-0.461594	-1.37706	0.00579775
QJQ50_RS09530	YhgE/Pip domain-containing protein		-0.0725108	-1.05155	0.599263	-0.171139	-1.12595	0.130862	-0.232888	-1.17519	0.0540351
QJQ50_RS09535	PTS transporter subunit IIBCA		-0.121837	-1.08812	0.454128	-0.0985009	-1.07066	0.501396	-0.105084	-1.07556	0.505863
QJQ50_RS09540	alpha-glucosidase		-0.166253	-1.12214	0.353984	0.00977509	1.0068	0.96056	-0.045325	-1.03192	0.816122
QJQ50_RS09545	LacI family DNA-binding transcriptional regulator		-0.18172	-1.13424	0.343428	-0.347837	-1.27265	0.0445141	-0.36578	-1.28858	0.0467552
QJQ50_RS09550	sucrose-6-phosphate hydrolase		0.0578197	1.04089	0.589749	-0.00651435	-1.00453	0.951626	0.0472616	1.0333	0.644793
QJQ50_RS09555	cyclopropane-fatty-acyl-phospholipid synthase family protein		0.0928918	1.06651	0.316597	0.0548272	1.03873	0.530359	0.0629401	1.04459	0.491917
QJQ50_RS09560	carboxyltransferase subunit alpha	accA	0.16995	1.12502	0.247238	0.232114	1.17455	0.0792509	0.247666	1.18729	0.0726681
QJQ50_RS09565	acetyl-CoA carboxylase carboxyltransferase subunit beta		0.310185	1.23987	0.0223273	0.379637	1.30101	0.00465524	0.382946	1.304	0.00564017
QJQ50_RS09570	acetyl-CoA carboxylase biotin carboxylase subunit		0.0429002	1.03018	0.80608	0.0361522	1.02538	0.811674	0.0835495	1.05962	0.567421
QJQ50_RS09575	3-hydroxyacyl-ACP dehydratase FabZ	fabZ	0.0754314	1.05368	0.628349	0.192783	1.14297	0.132114	0.227559	1.17085	0.08862
QJQ50_RS09580	acetyl-CoA carboxylase biotin carboxyl carrier protein	accB	-0.0542272	-1.0383	0.712591	-0.00794429	-1.00552	0.957084	0.0266272	1.01863	0.852743
QJQ50_RS09585	beta-ketoacyl-ACP synthase II	fabF	0.0566515	1.04005	0.690663	0.00665271	1.00462	0.961147	0.0795638	1.0567	0.539459
QJQ50_RS09590	3-oxoacyl-ACP reductase family protein		-0.0203311	-1.01419	0.916405	0.0632855	1.04484	0.655665	0.092537	1.06624	0.521846
QJQ50_RS09595	ACP S-malonyltransferase		0.0964394	1.06913	0.507882	0.15202	1.11112	0.215824	0.192184	1.14249	0.131618
QJQ50_RS09600	nitronate monooxygenase		0.0661351	1.04691	0.598264	-0.14053	-1.10231	0.171861	0.0142972	1.00996	0.91734
QJQ50_RS09605	acyl carrier protein	acpP	0.733182	1.6623	5.0824e-05	0.717064	1.64383	2.16359e-05	0.784559	1.72257	1.17079e-05
QJQ50_RS09610	beta-ketoacyl-ACP synthase III		-0.0394368	-1.02771	0.819956	-0.0235363	-1.01645	0.877403	-0.00367215	-1.00255	0.98365
QJQ50_RS09615	MarR family transcriptional regulator		0.110906	1.07991	0.433894	0.333599	1.26015	0.0127736	0.220573	1.1652	0.0871776
QJQ50_RS09620	3-hydroxyacyl-ACP dehydratase FabZ family protein		0.165097	1.12124	0.138261	0.169209	1.12444	0.0918241	0.174034	1.12821	0.0943284
QJQ50_RS09625	alpha/beta hydrolase		-0.0976191	-1.07001	0.318748	0.0891405	1.06374	0.310894	0.0494558	1.03487	0.627159
QJQ50_RS09630	iron-containing alcohol dehydrogenase		0.00643281	1.00447	0.975569	0.110629	1.0797	0.322031	0.130498	1.09467	0.270927
QJQ50_RS09635	GGDEF domain-containing protein		-0.104926	-1.07544	0.623394	-0.194208	-1.1441	0.266569	-0.0941179	-1.06741	0.649068
QJQ50_RS09640	cellulose biosynthesis cyclic di-GMP-binding regulatory protein BcsB		-0.193642	-1.14365	0.102783	-0.232106	-1.17455	0.0350558	-0.221818	-1.1662	0.0550134
QJQ50_RS09645	glycosyltransferase		-0.10168	-1.07302	0.542021	-0.229293	-1.17226	0.0979211	-0.387199	-1.30785	0.0154529
QJQ50_RS09650	hypothetical protein		0.120421	1.08705	0.512052	-0.196598	-1.14599	0.203733	-0.193866	-1.14382	0.249675
QJQ50_RS09655	hypothetical protein		-0.0395072	-1.02776	0.867749	-0.323659	-1.2515	0.0595938	-0.341829	-1.26736	0.0656471
QJQ50_RS09660	hypothetical protein		-0.0864112	-1.06173	0.723524	-0.266671	-1.20303	0.170877	-0.217118	-1.16241	0.313392
QJQ50_RS09665	GGDEF domain-containing protein		-0.0212246	-1.01482	0.966325	0.0447666	1.03152	0.890056	0.00918774	1.00639	0.982263
QJQ50_RS09670	FAD-dependent oxidoreductase		-0.100149	-1.07188	0.612887	-0.140567	-1.10234	0.388328	-0.0131306	-1.00914	0.996624
QJQ50_RS09675	EAL domain-containing protein		-0.0735017	-1.05227	0.79139	-0.224184	-1.16812	0.28245	-0.0528495	-1.03731	0.834354
QJQ50_RS09680	hypothetical protein		0.665702	1.58634	0.000227796	0.715483	1.64203	5.14775e-05	0.494301	1.40864	0.000959616
QJQ50_RS09685	MarR family winged helix-turn-helix transcriptional regulator		-0.153397	-1.11219	0.312406	-0.177483	-1.13091	0.189023	-0.0711464	-1.05055	0.655217
QJQ50_RS09690	zinc ribbon domain-containing protein		0.0681003	1.04834	0.527959	0.0120444	1.00838	0.912893	0.00532698	1.0037	0.965471
QJQ50_RS09695	alpha/beta hydrolase-fold protein		-0.0465171	-1.03277	0.723422	-0.180062	-1.13293	0.0841803	-0.0945034	-1.0677	0.405103
QJQ50_RS09700	zinc ribbon domain-containing protein		-0.18152	-1.13408	0.281442	-0.365414	-1.28825	0.0222806	-0.240281	-1.18122	0.131948
QJQ50_RS09705	MarR family transcriptional regulator		-0.146829	-1.10713	0.422999	-0.282198	-1.21605	0.0778662	-0.16331	-1.11985	0.346268
QJQ50_RS09710	NUDIX hydrolase		0.451032	1.36702	0.0116267	0.282162	1.21602	0.0671876	0.342565	1.26801	0.0393431
QJQ50_RS09715	2,3-diphosphoglycerate-dependent phosphoglycerate mutase		0.121531	1.08789	0.388685	-0.0754991	-1.05373	0.566896	0.0223172	1.01559	0.884454
QJQ50_RS09720	hypothetical protein		-0.187164	-1.13852	0.587756	0.216606	1.162	0.434237	-0.201748	-1.15009	0.540386
QJQ50_RS09725	zinc-ribbon domain-containing protein		0.0359817	1.02525	0.79297	0.0140425	1.00978	0.912893	0.0136329	1.00949	0.919754
QJQ50_RS09730	serine hydrolase domain-containing protein		-0.115036	-1.083	0.270561	-0.19492	-1.14466	0.0420887	-0.203201	-1.15125	0.0458382
QJQ50_RS09735	AI-2E family transporter		-0.142643	-1.10393	0.244798	-0.308788	-1.23867	0.0104182	-0.206468	-1.15386	0.0763979
QJQ50_RS09740	class A sortase		0.00328665	1.00228	0.98849	-0.227641	-1.17092	0.052987	-0.142548	-1.10385	0.250887
QJQ50_RS09745	GtrA family protein		-0.0824946	-1.05885	0.730824	0.13195	1.09577	0.49897	-0.241877	-1.18253	0.250887
QJQ50_RS09750	pyruvate oxidase	spxB	0.104677	1.07525	0.675673	-0.169715	-1.12484	0.413294	-0.00428792	-1.00298	0.98816
QJQ50_RS09755	glycine betaine ABC transporter substrate-binding protein		-0.153052	-1.11192	0.299737	-0.6018	-1.51761	0.000419653	-0.569303	-1.48381	0.000887516
QJQ50_RS09760	proline/glycine betaine ABC transporter permease		-0.272661	-1.20803	0.0776392	-0.747462	-1.67884	0.000131066	-0.616041	-1.53266	0.000794518
QJQ50_RS09765	glycine betaine/L-proline ABC transporter ATP-binding protein		-0.237303	-1.17879	0.0517558	-0.559854	-1.47412	0.000174393	-0.426185	-1.34368	0.00181143
QJQ50_RS09770	DNA/RNA nuclease SfsA	sfsA	0.0555628	1.03926	0.676597	-0.0562934	-1.03979	0.627763	-0.109906	-1.07916	0.344461
QJQ50_RS09775	universal stress protein		0.111189	1.08012	0.346976	-0.0809669	-1.05773	0.454703	-0.0366571	-1.02573	0.77038
QJQ50_RS09780	carboxylate--amine ligase		-0.00173177	-1.0012	0.991364	0.104664	1.07524	0.257642	0.0288525	1.0202	0.796942
QJQ50_RS09785	homoserine kinase	thrB	0.0236775	1.01655	0.899137	-0.0253221	-1.01771	0.867853	0.051567	1.03639	0.737665
QJQ50_RS09790	threonine synthase	thrC	-0.213145	-1.15921	0.0362847	-0.227776	-1.17103	0.0182159	-0.249101	-1.18847	0.015143
QJQ50_RS09795	homoserine dehydrogenase		-0.0723063	-1.0514	0.685492	-0.197886	-1.14702	0.16804	-0.183899	-1.13595	0.233723
QJQ50_RS09800	aspartate kinase		-0.140115	-1.10199	0.24266	-0.142283	-1.10365	0.184297	-0.184003	-1.13603	0.103815
QJQ50_RS09805	flotillin family protein		-0.152928	-1.11182	0.226644	-0.152469	-1.11147	0.179103	-0.14478	-1.10556	0.228765
QJQ50_RS09810	hypothetical protein		-0.103658	-1.07449	0.481068	-0.27093	-1.20659	0.0348366	-0.200784	-1.14932	0.124161
QJQ50_RS09815	PTS sugar transporter subunit IIC		-0.240197	-1.18115	0.274484	-0.222642	-1.16687	0.257713	-0.161552	-1.11849	0.464489
QJQ50_RS09820	D-2-hydroxyacid dehydrogenase		-0.218509	-1.16353	0.278236	-0.252961	-1.19165	0.159329	-0.25024	-1.18941	0.200815
QJQ50_RS09825	aminotransferase class I/II-fold pyridoxal phosphate-dependent enzyme		-0.0710774	-1.0505	0.740978	-0.0683083	-1.04849	0.720467	-0.0355411	-1.02494	0.869369
QJQ50_RS09830	hypothetical protein		0.0355963	1.02498	0.917896	0.0565638	1.03999	0.840294	0.169507	1.12467	0.519275
QJQ50_RS09835	TIGR00266 family protein		0.0742255	1.0528	0.565151	0.12774	1.09258	0.233099	0.159752	1.11709	0.154671
QJQ50_RS09840	alpha/beta hydrolase		0.0495039	1.03491	0.722032	0.0538808	1.03805	0.653208	0.0937449	1.06714	0.4352
QJQ50_RS09845	TetR/AcrR family transcriptional regulator		0.0516455	1.03645	0.773511	-0.0217783	-1.01521	0.936149	-0.0453696	-1.03195	0.814073
QJQ50_RS09850	YhgE/Pip family protein		0.0224236	1.01566	0.967016	0.0544724	1.03848	0.873447	-0.203793	-1.15172	0.557662
QJQ50_RS09855	cation diffusion facilitator family transporter		0.509868	1.42392	0.106502	0.431244	1.3484	0.140364	0.143654	1.1047	0.7153
QJQ50_RS09860	PTS sugar transporter subunit IIA		0.0990348	1.07106	0.794392	0.475659	1.39055	0.0953956	0.523306	1.43724	0.080782
QJQ50_RS09865	PTS sugar transporter subunit IIA		-0.132882	-1.09648	0.748178	0.415545	1.3338	0.191616	0.495553	1.40986	0.141125
QJQ50_RS09870	PTS transporter subunit IIC		-0.05905	-1.04178	0.890832	0.327056	1.25445	0.27741	0.380904	1.30216	0.237569
QJQ50_RS09875	PTS sugar transporter subunit IIB		-0.48768	-1.40219	0.265768	-0.230404	-1.17316	0.575689	-0.10195	-1.07322	0.826723
QJQ50_RS09880	YjbQ family protein		-0.409134	-1.32789	0.148465	-0.0706927	-1.05022	0.808321	-0.0547336	-1.03867	0.861859
QJQ50_RS09885	SIS domain-containing protein		-0.522053	-1.436	0.0303111	-0.473281	-1.38826	0.0308398	-0.489933	-1.40438	0.0347756
QJQ50_RS09890	ribulose-phosphate 3-epimerase		-0.696722	-1.62082	0.00373049	-0.63126	-1.54892	0.00380734	-0.590595	-1.50587	0.00787687
QJQ50_RS09895	SIS domain-containing protein		-0.621416	-1.53838	0.00605142	-0.776266	-1.71269	0.000863255	-0.628334	-1.54578	0.0048993
QJQ50_RS09900	asparagine synthase (glutamine-hydrolyzing)	asnB	-0.0738364	-1.05251	0.418788	-0.189075	-1.14003	0.0237018	-0.0822111	-1.05864	0.335538
QJQ50_RS09905	metallophosphoesterase		-0.151965	-1.11108	0.176839	-0.252278	-1.19109	0.0190472	-0.230639	-1.17335	0.0366058
QJQ50_RS09910	1,4-dihydroxy-2-naphthoate polyprenyltransferase		-0.0886017	-1.06334	0.54432	-0.225871	-1.16948	0.0657123	-0.23743	-1.17889	0.0668706
QJQ50_RS09915	polyprenyl synthetase family protein		0.224732	1.16856	0.0176868	0.219643	1.16445	0.0131844	0.2692	1.20514	0.00526808
QJQ50_RS09920	acetate kinase		0.0336046	1.02357	0.827084	0.0329386	1.02309	0.800236	-0.021439	-1.01497	0.878674
QJQ50_RS09925	ABC transporter ATP-binding protein		-0.223982	-1.16795	0.412973	0.140424	1.10223	0.569235	-0.0556299	-1.03931	0.849092
QJQ50_RS09930	ABC transporter permease		-0.0251493	-1.01759	0.907577	0.19585	1.1454	0.174068	0.122662	1.08874	0.446089
QJQ50_RS09935	GntR family transcriptional regulator		0.174132	1.12829	0.279228	0.23408	1.17616	0.103028	0.242201	1.1828	0.111541
QJQ50_RS09940	ABC transporter ATP-binding protein		-0.167624	-1.12321	0.237248	-0.147436	-1.1076	0.245883	-0.17537	-1.12925	0.197219
QJQ50_RS09945	ABC-2 transporter permease		-0.0700913	-1.04978	0.797618	0.0730557	1.05194	0.756681	-0.00341366	-1.00237	0.99068
QJQ50_RS09950	SDR family oxidoreductase		-0.144158	-1.10509	0.311569	-0.0577876	-1.04087	0.680667	0.0727943	1.05175	0.622775
QJQ50_RS09955	6-phospho-beta-glucosidase		-0.306561	-1.23676	0.24626	-0.137819	-1.10024	0.576543	-0.134074	-1.09739	0.630006
QJQ50_RS09960	beta-glucoside-specific PTS transporter subunit IIABC		-0.0102833	-1.00715	0.984609	0.177114	1.13062	0.462295	0.209852	1.15657	0.419239
QJQ50_RS09965	PRD domain-containing protein		-0.200908	-1.14942	0.0509989	-0.11673	-1.08427	0.20116	-0.227149	-1.17052	0.0256154
QJQ50_RS09970	ABC transporter ATP-binding protein		-0.136589	-1.0993	0.195111	-0.244181	-1.18442	0.0157348	-0.14186	-1.10333	0.155883
QJQ50_RS09975	ATP-binding cassette domain-containing protein		-0.0452496	-1.03186	0.709375	-0.168878	-1.12418	0.0817475	-0.0653228	-1.04632	0.552433
QJQ50_RS09980	NusG domain II-containing protein		0.0756607	1.05384	0.797935	0.227567	1.17086	0.299909	0.425711	1.34323	0.0675574
QJQ50_RS09985	hypothetical protein		0.116521	1.08412	0.658822	0.26764	1.20384	0.210075	0.320559	1.24881	0.151195
QJQ50_RS09990	hypothetical protein		0.207116	1.15438	0.365189	0.195542	1.14515	0.33546	0.216221	1.16169	0.324674
QJQ50_RS09995	type II-A CRISPR-associated protein Csn2	csn2	-0.491229	-1.40564	0.0198728	-0.241928	-1.18257	0.183756	-0.19561	-1.14521	0.324674
QJQ50_RS10000	CRISPR-associated endonuclease Cas2	cas2	-0.961168	-1.94688	0.00535049	-0.729213	-1.65773	0.0131844	-0.788822	-1.72766	0.0149196
QJQ50_RS10005	type II CRISPR-associated endonuclease Cas1	cas1	-0.773614	-1.70955	0.00228593	-0.68045	-1.60264	0.00264225	-0.973924	-1.96418	0.000430978
QJQ50_RS10010	type II CRISPR RNA-guided endonuclease Cas9	cas9	-0.165251	-1.12136	0.556937	0.128206	1.09293	0.610434	0.202637	1.1508	0.421977
QJQ50_RS10015	thiol reductant ABC exporter subunit CydC	cydC	-0.209825	-1.15655	0.0492626	-0.177438	-1.13087	0.0651715	-0.188212	-1.13935	0.0614309
QJQ50_RS10020	thiol reductant ABC exporter subunit CydD	cydD	-0.290479	-1.22305	0.00353315	-0.28402	-1.21758	0.0022694	-0.241113	-1.1819	0.00787687
QJQ50_RS10025	cytochrome d ubiquinol oxidase subunit II	cydB	-0.213037	-1.15913	0.0171925	-0.252086	-1.19093	0.0040851	-0.211658	-1.15802	0.0150008
QJQ50_RS10030	cytochrome ubiquinol oxidase subunit I		-0.23043	-1.17318	0.0103627	-0.147435	-1.1076	0.0578246	-0.165142	-1.12128	0.0446363
QJQ50_RS10035	pyrimidine-nucleoside phosphorylase		0.0328217	1.02301	0.80921	-0.0543532	-1.03839	0.617373	-0.0596886	-1.04224	0.606156
QJQ50_RS10040	adenosine deaminase	add	0.0882151	1.06305	0.439706	0.126762	1.09184	0.197754	0.176069	1.1298	0.0895445
QJQ50_RS10045	hypothetical protein		0.0109052	1.00759	0.966125	0.33322	1.25982	0.0216037	0.248538	1.188	0.0874788
QJQ50_RS10050	hypothetical protein		-0.00584467	-1.00406	0.975569	0.0534775	1.03776	0.625428	-0.000329435	-1.00023	0.997844
QJQ50_RS10055	hypothetical protein		0.110172	1.07936	0.419307	0.264644	1.20134	0.0299893	0.173523	1.12781	0.165366
QJQ50_RS10060	DMT family transporter		0.166805	1.12257	0.2692	0.121862	1.08814	0.374923	0.0151372	1.01055	0.934783
QJQ50_RS10065	DNA-3-methyladenine glycosylase I		-0.0520341	-1.03673	0.827845	0.124223	1.08992	0.49078	0.0340217	1.02386	0.901658
QJQ50_RS10070	universal stress protein		0.732655	1.66169	0.000152416	0.813075	1.75695	2.58125e-05	0.734702	1.66405	8.13697e-05
QJQ50_RS10075	helix-turn-helix transcriptional regulator		0.476365	1.39123	0.00149432	0.207631	1.15479	0.0749201	0.263365	1.20027	0.034478
QJQ50_RS10080	tyrosine-protein phosphatase		-0.00989327	-1.00688	0.96328	-0.0282669	-1.01979	0.840663	-0.0136659	-1.00952	0.933897
QJQ50_RS10085	tRNA epoxyqueuosine(34) reductase QueG	queG	-0.133671	-1.09708	0.121176	0.0322007	1.02257	0.713848	-0.0467441	-1.03293	0.603177
QJQ50_RS10090	hypothetical protein		0.0836753	1.05971	0.531387	0.173786	1.12801	0.117415	0.144627	1.10545	0.21993
QJQ50_RS10095	BioY family transporter		0.259471	1.19704	0.0355005	0.132478	1.09618	0.231493	0.106784	1.07683	0.368121
QJQ50_RS10100	tRNA-Asn		0.367931	1.2905	0.681234	0.0848306	1.06056	0.92647	0.68931	1.61251	0.370537
QJQ50_RS10105	class I SAM-dependent methyltransferase		0.127709	1.09256	0.307179	0.313651	1.24285	0.0099498	0.24603	1.18594	0.0422388
QJQ50_RS10110	hydrolase		0.260007	1.19748	0.0462325	0.417923	1.336	0.00214573	0.387515	1.30814	0.00470273
QJQ50_RS10115	type 1 glutamine amidotransferase		0.227034	1.17043	0.254197	0.107835	1.07761	0.57083	0.092616	1.0663	0.661277
QJQ50_RS10120	TIGR02452 family protein		0.155112	1.11351	0.287202	0.213293	1.15933	0.0998452	0.321958	1.25003	0.0257236
QJQ50_RS10125	hemolysin family protein		-0.186155	-1.13773	0.127411	-0.0923828	-1.06613	0.413794	-0.167087	-1.12279	0.147059
QJQ50_RS10130	alpha/beta hydrolase		0.0453441	1.03193	0.827845	-0.0588669	-1.04165	0.736931	-0.135747	-1.09866	0.423422
QJQ50_RS10135	acyltransferase family protein		-0.21775	-1.16292	0.367167	-0.0926931	-1.06636	0.689673	-0.127706	-1.09255	0.606156
QJQ50_RS10140	MDR family MFS transporter		-0.0285602	-1.01999	0.867749	0.0247543	1.01731	0.86422	-0.0121187	-1.00844	0.939788
QJQ50_RS10145	DUF4811 domain-containing protein		-0.0714283	-1.05076	0.564087	0.06377	1.04519	0.560732	-0.04263	-1.02999	0.724648
QJQ50_RS10150	Maf family protein		0.215335	1.16097	0.0332357	0.102808	1.07386	0.255736	0.0420513	1.02958	0.693908
QJQ50_RS10155	DNA mismatch repair endonuclease MutL	mutL	-0.00615974	-1.00428	0.969643	-0.0234161	-1.01636	0.817036	-0.0259057	-1.01812	0.807756
QJQ50_RS10160	DNA mismatch repair protein MutS	mutS	0.00406761	1.00282	0.976587	-0.0569575	-1.04027	0.453039	-0.0380397	-1.02672	0.655593
QJQ50_RS10165	APC family permease		-0.164198	-1.12054	0.118116	-0.371342	-1.29356	0.00123865	-0.314323	-1.24343	0.00480152
QJQ50_RS10170	DUF1827 family protein		0.00956174	1.00665	0.967532	0.114779	1.08281	0.367862	-0.0219274	-1.01532	0.888553
QJQ50_RS10175	chaperonin GroEL	groL	-0.205977	-1.15347	0.0562508	-0.15088	-1.11025	0.118588	-0.114597	-1.08267	0.26313
[truncated: 637 more rows]

## Sheet: IL8
Lacticaseibacillus rhamnosus K32 (NZ_CP125315,1)			IL8_10vsControl			IL8_1vsControl
Geneid	Annotation	gene	logFC	FC	FDR	logFC	FC	FDR
QJQ50_RS00005	chromosomal replication initiator protein DnaA	dnaA	-0.0979833	-1.07028	0.296742	-0.0392944	-1.02761	0.660342
QJQ50_RS00010	DNA polymerase III subunit beta	dnaN	0.15909	1.11658	0.0435919	0.162038	1.11887	0.0268483
QJQ50_RS00015	S4 domain-containing protein YaaA	yaaA	0.181144	1.13378	0.36849	0.316668	1.24545	0.0789809
QJQ50_RS00020	DNA replication/repair protein RecF	recF	0.208994	1.15588	0.0183564	0.200862	1.14939	0.0145434
QJQ50_RS00025	DNA topoisomerase (ATP-hydrolyzing) subunit B	gyrB	0.11812	1.08532	0.119062	0.203034	1.15112	0.00707032
QJQ50_RS00030	DNA gyrase subunit A	gyrA	-0.0101786	-1.00708	0.927955	0.0567399	1.04011	0.445787
QJQ50_RS00035	deoxyribose-phosphate aldolase	deoC	0.175359	1.12925	0.309872	0.263288	1.20021	0.091811
QJQ50_RS00040	single-stranded DNA-binding protein	ssb	0.280632	1.21473	0.434527	0.663265	1.58366	0.0235112
QJQ50_RS00045	30S ribosomal protein S6	rpsF	0.131763	1.09563	0.120516	0.153009	1.11189	0.0519461
QJQ50_RS00050	single-stranded DNA-binding protein	ssb	-0.154	-1.11265	0.0816975	-0.185651	-1.13733	0.0251536
QJQ50_RS00055	30S ribosomal protein S18	rpsR	0.560906	1.4752	0.000613477	0.563106	1.47745	0.000246146
QJQ50_RS00060	type 1 glutamine amidotransferase domain-containing protein		-0.358602	-1.28218	0.000712571	-0.502341	-1.41651	2.38419e-05
QJQ50_RS00065	cytochrome ubiquinol oxidase subunit I		0.126318	1.0915	0.641502	-0.0841252	-1.06004	0.737096
QJQ50_RS00070	cytochrome d ubiquinol oxidase subunit II	cydB	-0.108405	-1.07804	0.72236	-0.414746	-1.33306	0.111181
QJQ50_RS00075	hypothetical protein		0.500482	1.41469	0.359802	-0.466409	-1.38167	0.451603
QJQ50_RS00080	CPBP family intramembrane metalloprotease		0.0965812	1.06924	0.907603	0.137352	1.09988	0.831666
QJQ50_RS00085	IS5-like element ISLrh2 family transposase		0.347278	1.27216	0.666866	0.767844	1.70272	0.223632
QJQ50_RS00090	type II CAAX endopeptidase family protein		-0.0741124	-1.05271	0.805858	-0.00447609	-1.00311	0.987363
QJQ50_RS00095	CPBP family intramembrane metalloprotease		0.00318833	1.00221	0.989478	-0.100768	-1.07234	0.652946
QJQ50_RS00100	ABC transporter permease		-0.0728478	-1.05179	0.741661	-0.471865	-1.3869	0.0125326
QJQ50_RS00105	ABC transporter ATP-binding protein		-0.197902	-1.14703	0.250521	-0.704161	-1.6292	0.00047822
QJQ50_RS00110	ammonium transporter		0.106225	1.07641	0.78378	-0.111181	-1.08011	0.737096
QJQ50_RS00115	NAD(P)-binding domain-containing protein		0.121125	1.08758	0.650034	-0.146303	-1.10673	0.538724
QJQ50_RS00120	cell wall hydrolase P40		0.20171	1.15006	0.0420119	0.125801	1.09111	0.153018
QJQ50_RS00125	ABC transporter permease		0.0369336	1.02593	0.760865	0.111692	1.08049	0.232619
QJQ50_RS00130	ABC transporter ATP-binding protein		-0.139601	-1.1016	0.507476	-0.101491	-1.07288	0.595722
QJQ50_RS00135	TetR/AcrR family transcriptional regulator		0.14087	1.10257	0.261316	0.244815	1.18494	0.0360782
QJQ50_RS00140	HAD family hydrolase		0.0973541	1.06981	0.35714	0.0547412	1.03867	0.577677
QJQ50_RS00145	sulfite exporter TauE/SafE family protein		-0.154134	-1.11275	0.174055	-0.126459	-1.09161	0.222433
QJQ50_RS00150	TMEM175 family protein		-0.00450202	-1.00313	0.986709	0.0452212	1.03184	0.816427
QJQ50_RS00155	sugar O-acetyltransferase		-0.0515803	-1.0364	0.718687	-0.0462123	-1.03255	0.71145
QJQ50_RS00160	hypothetical protein		0.111975	1.08071	0.641502	0.0752149	1.05352	0.726287
QJQ50_RS00165	C69 family dipeptidase		-0.0406945	-1.02861	0.68267	-0.0128776	-1.00897	0.892135
QJQ50_RS00170	hypothetical protein		-0.25182	-1.19071	0.102483	-0.278772	-1.21316	0.053385
QJQ50_RS00175	hypothetical protein		-0.172275	-1.12683	0.435316	-0.374902	-1.29675	0.0617585
QJQ50_RS00180	hypothetical protein		-0.202211	-1.15046	0.368343	-0.249995	-1.1892	0.211522
QJQ50_RS00185	hypothetical protein		-0.184226	-1.13621	0.180191	-0.238958	-1.18014	0.0635859
QJQ50_RS00190	DUF1906 domain-containing protein		-0.168412	-1.12382	0.437972	-0.310337	-1.24	0.113866
QJQ50_RS00195	AzlC family ABC transporter permease		0.255338	1.19362	0.355008	0.275812	1.21068	0.268456
QJQ50_RS00200	AzlD domain-containing protein		-0.0973689	-1.06982	0.818874	-0.241917	-1.18256	0.489844
QJQ50_RS00205	beta-glucuronidase	uidA	-0.643843	-1.56249	0.0127254	-0.106445	-1.07657	0.648512
QJQ50_RS00210	FIVAR domain-containing protein		-0.28415	-1.21769	0.101679	0.379564	1.30095	0.020513
QJQ50_RS00215	hypothetical protein		-0.0827813	-1.05906	0.837462	-0.415415	-1.33368	0.185306
QJQ50_RS00220	bifunctional 4-hydroxy-2-oxoglutarate aldolase/2-dehydro-3-deoxy-phosphogluconate aldolase		-0.160806	-1.11791	0.0372628	-0.21143	-1.15784	0.00532634
QJQ50_RS00225	sugar kinase		-0.139136	-1.10125	0.261316	-0.130872	-1.09496	0.241656
QJQ50_RS00230	glucuronate isomerase	uxaC	-0.121582	-1.08793	0.279479	-0.00593643	-1.00412	0.962245
QJQ50_RS00235	mannonate dehydratase	uxuA	0.020202	1.0141	0.869711	0.220576	1.1652	0.019646
QJQ50_RS00240	mannitol dehydrogenase family protein		0.00805254	1.0056	0.966198	0.392624	1.31278	0.00169052
QJQ50_RS00245	glycoside hydrolase family 30 beta sandwich domain-containing protein		-0.633069	-1.55086	0.000277192	0.0201581	1.01407	0.877951
QJQ50_RS00250	MFS transporter		-0.364982	-1.28787	0.00334941	-0.0730545	-1.05194	0.468367
QJQ50_RS00255	GntR family transcriptional regulator		0.29343	1.22555	0.0856117	0.49119	1.4056	0.00443022
QJQ50_RS00260	sugar kinase		0.281223	1.21522	0.159687	0.426178	1.34367	0.0251536
QJQ50_RS00265	galactosidase		-0.0612944	-1.0434	0.667683	0.203602	1.15157	0.0793875
QJQ50_RS00270	hypothetical protein		-0.00796083	-1.00553	0.983457	-0.145301	-1.10596	0.588408
QJQ50_RS00275	pyridoxamine 5'-phosphate oxidase family protein		0.0448517	1.03158	0.753657	0.14168	1.10319	0.200535
QJQ50_RS00280	MFS transporter		-0.0233587	-1.01632	0.897767	-0.00869816	-1.00605	0.955171
QJQ50_RS00285	hypothetical protein		0.381877	1.30304	0.355809	0.12498	1.09049	0.77453
QJQ50_RS00290	MMPL family transporter		0.128632	1.09326	0.25817	0.109502	1.07886	0.288377
QJQ50_RS00295	TetR/AcrR family transcriptional regulator		-0.153504	-1.11227	0.594712	-0.0838943	-1.05988	0.749699
QJQ50_RS00300	sulfite exporter TauE/SafE family protein		0.109843	1.07911	0.424125	0.047136	1.03321	0.719226
QJQ50_RS00305	amidohydrolase family protein		-0.120405	-1.08704	0.274807	-0.129613	-1.094	0.193536
QJQ50_RS00310	hypothetical protein		-0.0791879	-1.05642	0.834786	0.114829	1.08285	0.713656
QJQ50_RS00315	DUF3100 domain-containing protein		-0.0540887	-1.0382	0.784449	-0.30703	-1.23716	0.0508348
QJQ50_RS00320	hypothetical protein		-0.131948	-1.09577	0.768681	-0.135481	-1.09846	0.725576
QJQ50_RS00325	ABC transporter permease		-0.0919157	-1.06578	0.369455	-0.228381	-1.17152	0.0174093
QJQ50_RS00330	osmoprotectant ABC transporter substrate-binding protein		-0.181153	-1.13379	0.0868923	-0.106831	-1.07686	0.262367
QJQ50_RS00335	ABC transporter permease		-0.0856837	-1.06119	0.527396	-0.11586	-1.08362	0.318316
QJQ50_RS00340	ABC transporter ATP-binding protein		0.0101466	1.00706	0.929116	0.149268	1.10901	0.050266
QJQ50_RS00345	heavy metal translocating P-type ATPase		0.0625252	1.04429	0.844441	0.0784453	1.05588	0.773255
QJQ50_RS00350	heavy-metal-associated domain-containing protein		-0.377106	-1.29873	0.459821	-0.442367	-1.35883	0.343126
QJQ50_RS00355	DNA-binding protein		0.522255	1.4362	0.131304	0.402543	1.32184	0.220166
QJQ50_RS00360	Crp/Fnr family transcriptional regulator		-0.137067	-1.09967	0.44194	-0.0998868	-1.07169	0.537164
QJQ50_RS00365	hypothetical protein		-0.677963	-1.59988	0.0553864	-0.36003	-1.28345	0.251187
QJQ50_RS00370	CPBP family intramembrane metalloprotease		-0.273876	-1.20905	0.249536	-0.538503	-1.45246	0.0213243
QJQ50_RS00380	tryptophan synthase subunit alpha	trpA	0.0549318	1.03881	0.793685	0.0880113	1.0629	0.596303
QJQ50_RS00385	tryptophan synthase subunit beta	trpB	0.0587031	1.04153	0.729416	0.102408	1.07356	0.454355
QJQ50_RS00390	phosphoribosylanthranilate isomerase		-0.100061	-1.07182	0.73307	-0.105109	-1.07558	0.677159
QJQ50_RS00395	indole-3-glycerol phosphate synthase TrpC	trpC	0.251008	1.19004	0.301234	0.260863	1.19819	0.23817
QJQ50_RS00400	anthranilate phosphoribosyltransferase	trpD	0.0079552	1.00553	0.977129	-0.0539527	-1.03811	0.765717
QJQ50_RS00405	PTS ascorbate transporter subunit IIC		0.0871148	1.06224	0.368343	0.0372714	1.02617	0.682478
QJQ50_RS00410	PTS sugar transporter subunit IIB		0.093429	1.0669	0.592856	0.11964	1.08646	0.409159
QJQ50_RS00415	PTS sugar transporter subunit IIA		-0.0697369	-1.04953	0.597063	-0.0423474	-1.02979	0.719226
QJQ50_RS00420	IS5-like element ISLrh2 family transposase		-0.184816	-1.13667	0.583445	-0.0538103	-1.038	0.86776
QJQ50_RS00425	hypothetical protein		-0.00871851	-1.00606	0.976163	-0.0673482	-1.04779	0.709804
QJQ50_RS00430	MFS transporter		-0.119755	-1.08655	0.6445	-0.177669	-1.13106	0.417639
QJQ50_RS00435	TetR/AcrR family transcriptional regulator		0.193222	1.14331	0.175151	0.276791	1.2115	0.0389153
QJQ50_RS00440	hypothetical protein		0.508561	1.42263	0.000826733	0.757121	1.69011	1.71896e-05
QJQ50_RS00445	hypothetical protein		-0.00340928	-1.00237	0.986709	0.00588409	1.00409	0.978985
QJQ50_RS00450	hypothetical protein		0.127708	1.09256	0.760865	0.0793697	1.05656	0.830389
QJQ50_RS00455	ABC transporter ATP-binding protein		0.112344	1.08098	0.803767	0.259592	1.19714	0.460288
QJQ50_RS00460	IS5-like element ISLrh2 family transposase		-0.135847	-1.09874	0.426265	-0.189291	-1.1402	0.208176
QJQ50_RS00465	Rgg/GadR/MutR family transcriptional regulator		-0.148296	-1.10826	0.261417	-0.109766	-1.07905	0.362501
QJQ50_RS00470	4-hydroxy-tetrahydrodipicolinate reductase	dapB	0.0662322	1.04698	0.646097	0.300762	1.2318	0.01528
QJQ50_RS00475	4-hydroxy-tetrahydrodipicolinate synthase	dapA	0.0884716	1.06324	0.661737	0.234266	1.17631	0.152075
QJQ50_RS00480	N-acetyldiaminopimelate deacetylase		-0.13739	-1.09991	0.436223	-0.0676594	-1.04802	0.682511
QJQ50_RS00485	2,3,4,5-tetrahydropyridine-2,6-dicarboxylate N-acetyltransferase	dapD	0.174539	1.1286	0.314206	0.0271353	1.01899	0.883191
QJQ50_RS00490	diaminopimelate decarboxylase	lysA	-0.263953	-1.20076	0.0961499	-0.106924	-1.07693	0.465344
QJQ50_RS00495	aspartate kinase		0.105909	1.07617	0.411706	0.137217	1.09978	0.227189
QJQ50_RS00500	diaminopimelate epimerase	dapF	-0.0694421	-1.04931	0.5868	-0.0660216	-1.04683	0.549096
QJQ50_RS00505	aspartate-semialdehyde dehydrogenase		-0.045243	-1.03186	0.75422	-0.0534485	-1.03774	0.654422
QJQ50_RS00510	hypothetical protein		0.190838	1.14143	0.18831	0.0262249	1.01834	0.863805
QJQ50_RS00515	helix-turn-helix transcriptional regulator		0.355696	1.2796	0.181027	0.408516	1.32732	0.0988426
QJQ50_RS00520	NUDIX domain-containing protein		-0.0772933	-1.05504	0.812954	-0.0571747	-1.04043	0.84047
QJQ50_RS00525	DMT family transporter		-0.124605	-1.09021	0.513801	-0.23625	-1.17793	0.159757
QJQ50_RS00530	DHH family phosphoesterase		-0.0640355	-1.04539	0.526977	-0.00597879	-1.00415	0.954674
QJQ50_RS00535	50S ribosomal protein L9	rplI	0.402409	1.32171	0.0025126	0.450201	1.36623	0.000591015
QJQ50_RS00540	replicative DNA helicase	dnaB	0.180175	1.13302	0.0767218	0.172782	1.12723	0.0648076
QJQ50_RS00545	hypothetical protein		0.0285709	1.02	0.801124	-0.0747939	-1.05321	0.382642
QJQ50_RS00550	glucose PTS transporter subunit IIA		-0.0621475	-1.04402	0.792127	-0.213039	-1.15913	0.240645
QJQ50_RS00555	N-acetylmuramic acid 6-phosphate etherase	murQ	0.19987	1.14859	0.524541	0.429289	1.34657	0.100938
QJQ50_RS00560	MupG family TIM beta-alpha barrel fold protein		0.356329	1.28016	0.187736	0.0278442	1.01949	0.93924
QJQ50_RS00565	MurR/RpiR family transcriptional regulator		-0.00491013	-1.00341	0.977129	-0.00024106	-1.00017	0.998596
QJQ50_RS00570	TetR/AcrR family transcriptional regulator		-0.229441	-1.17238	0.171853	-0.200748	-1.14929	0.191097
QJQ50_RS00575	ABC transporter ATP-binding protein		0.358107	1.28174	0.48403	0.391711	1.31195	0.390124
QJQ50_RS00580	FtsX-like permease family protein		-0.0196455	-1.01371	0.952589	-0.170949	-1.1258	0.397148
QJQ50_RS00585	amidohydrolase family protein		-0.10253	-1.07365	0.641249	-0.25201	-1.19087	0.171195
QJQ50_RS00590	adenylosuccinate synthase		-0.104639	-1.07523	0.178134	-0.222862	-1.16705	0.0046749
QJQ50_RS00595	heavy metal translocating P-type ATPase		-0.161507	-1.11846	0.285269	-0.239138	-1.18029	0.0848088
QJQ50_RS00600	metalloregulator ArsR/SmtB family transcription factor		0.0251016	1.01755	0.884125	-0.00998248	-1.00694	0.947206
QJQ50_RS00605	helix-turn-helix transcriptional regulator		-0.00119325	-1.00083	0.994889	-0.145729	-1.10629	0.389269
QJQ50_RS00610	PLD nuclease N-terminal domain-containing protein		-0.117419	-1.08479	0.82078	0.0287585	1.02013	0.959174
QJQ50_RS00615	ABC transporter ATP-binding protein		0.111784	1.08056	0.674001	-0.0842364	-1.06013	0.729291
QJQ50_RS00620	ABC transporter permease subunit		-0.240388	-1.18131	0.236414	-0.373971	-1.29592	0.0543748
QJQ50_RS00625	anaerobic ribonucleoside-triphosphate reductase	nrdD	-0.297093	-1.22867	0.00081363	-0.326463	-1.25394	0.000170875
QJQ50_RS00630	hypothetical protein		-0.145425	-1.10606	0.540151	-0.23306	-1.17533	0.258656
QJQ50_RS00635	hypothetical protein		-0.0494543	-1.03487	0.87943	-0.101002	-1.07252	0.690189
QJQ50_RS00640	hypothetical protein		0.272792	1.20814	0.138374	0.499899	1.41411	0.00639701
QJQ50_RS00645	helix-turn-helix domain-containing protein		-0.10619	-1.07638	0.4704	0.191503	1.14195	0.130503
QJQ50_RS00650	RES family NAD+ phosphorylase		0.103006	1.07401	0.583681	0.455804	1.37155	0.0074495
QJQ50_RS00655	sce7725 family protein		0.0458253	1.03227	0.839817	0.0681061	1.04834	0.713216
QJQ50_RS00660	sce7726 family protein		0.00898152	1.00624	0.977858	0.0231272	1.01616	0.922807
QJQ50_RS00665	phosphatase PAP2 family protein		-0.0682498	-1.04844	0.642459	-0.0717821	-1.05101	0.566928
QJQ50_RS00670	LD-carboxypeptidase		0.258048	1.19586	0.0211998	0.242394	1.18295	0.0192529
QJQ50_RS00675	hypothetical protein		0.525055	1.43899	0.00993593	0.616209	1.53284	0.00223309
QJQ50_RS00680	hypothetical protein		-0.109122	-1.07857	0.544025	-0.112181	-1.08086	0.476906
QJQ50_RS00685	D-alanine--D-alanine ligase		-0.0502725	-1.03546	0.583445	-0.208294	-1.15532	0.0105101
QJQ50_RS00690	methylated-DNA--[protein]-cysteine S-methyltransferase		-0.0606912	-1.04297	0.692617	-0.0621419	-1.04401	0.637086
QJQ50_RS00695	D-2-hydroxyisocaproate dehydrogenase		-0.13876	-1.10096	0.152659	-0.251907	-1.19078	0.00838732
QJQ50_RS00700	PTS sugar transporter subunit IIB		-0.997584	-1.99665	4.24563e-06	-1.16862	-2.24796	7.39362e-07
QJQ50_RS00705	PTS lactose/cellobiose transporter subunit IIA		-0.544825	-1.45884	0.00205615	-0.718625	-1.64561	0.000150216
QJQ50_RS00710	hypothetical protein		-1.00996	-2.01386	6.06415e-07	-1.19031	-2.28202	1.05252e-07
QJQ50_RS00715	PTS cellobiose transporter subunit IIC	celB	-0.938761	-1.91688	1.51398e-07	-1.18948	-2.28071	7.90075e-09
QJQ50_RS00720	6-phospho-beta-glucosidase		-1.16663	-2.24486	9.42467e-08	-1.39107	-2.62273	7.90075e-09
QJQ50_RS00725	GntR family transcriptional regulator		-0.745071	-1.67606	9.54066e-05	-0.975878	-1.96684	5.25375e-06
QJQ50_RS00730	hypothetical protein		0.478367	1.39317	0.0153507	0.183129	1.13534	0.291329
QJQ50_RS00735	DUF1304 domain-containing protein		-0.144017	-1.10498	0.234888	-0.344558	-1.26976	0.00522273
QJQ50_RS00740	YisL family protein		0.0106582	1.00742	0.964116	-0.44738	-1.36356	0.00414757
QJQ50_RS00745	NCS2 family permease		-0.204668	-1.15242	0.0389651	-0.435449	-1.35233	0.000226428
QJQ50_RS00750	DsrE family protein		0.306951	1.23709	0.201395	0.438168	1.35488	0.051067
QJQ50_RS00755	hypothetical protein		0.055617	1.0393	0.847935	-0.37915	-1.30058	0.111898
QJQ50_RS00760	hypothetical protein		-0.0468453	-1.033	0.837201	-0.0704135	-1.05002	0.712638
QJQ50_RS00765	ABC transporter ATP-binding protein		0.0844932	1.06032	0.678058	-0.0096629	-1.00672	0.963826
QJQ50_RS00770	ABC transporter substrate-binding protein		-0.0844876	-1.06031	0.719535	-0.237508	-1.17895	0.221324
QJQ50_RS00775	hypothetical protein		0.716854	1.64359	0.0258204	0.522383	1.43633	0.0850876
QJQ50_RS00780	ABC transporter permease		0.0558677	1.03948	0.809875	-0.115975	-1.08371	0.497948
QJQ50_RS00785	FAD-dependent oxidoreductase		0.0851922	1.06083	0.612254	0.0167141	1.01165	0.920507
QJQ50_RS00790	YeeE/YedE family protein		0.112164	1.08085	0.703515	0.0672275	1.0477	0.801589
QJQ50_RS00795	LysR family transcriptional regulator		0.186643	1.13811	0.126488	0.0763439	1.05434	0.508326
QJQ50_RS00800	ring-cleaving dioxygenase		0.102491	1.07363	0.427635	0.0156031	1.01087	0.907705
QJQ50_RS00805	hypothetical protein		-0.695942	-1.61994	0.000143388	-1.00228	-2.00316	4.69116e-06
QJQ50_RS00810	GNAT family N-acetyltransferase		0.260712	1.19807	0.171558	0.208807	1.15573	0.233782
QJQ50_RS00815	cell surface complex protein		-0.0260114	-1.01819	0.893313	-0.0620493	-1.04395	0.67272
QJQ50_RS00820	hypothetical protein		0.0400848	1.02817	0.908367	-0.0765964	-1.05453	0.753614
QJQ50_RS00825	WxL domain-containing protein		-0.12192	-1.08818	0.457651	-0.137107	-1.0997	0.343126
QJQ50_RS00830	DUF916 and DUF3324 domain-containing protein		-0.196646	-1.14603	0.165683	-0.26011	-1.19757	0.0527854
QJQ50_RS00835	hypothetical protein		-0.246733	-1.18652	0.354252	-0.147327	-1.10752	0.553401
QJQ50_RS00840	helix-turn-helix domain-containing protein		-0.1668	-1.12257	0.179452	-0.277606	-1.21218	0.0213243
QJQ50_RS00845	DUF805 domain-containing protein		0.0695611	1.0494	0.541658	0.0215492	1.01505	0.840384
QJQ50_RS00850	hypothetical protein		0.728655	1.65709	0.000461451	0.967614	1.9556	2.18537e-05
QJQ50_RS00855	replication-associated recombination protein A		0.217171	1.16245	0.10173	0.562675	1.47701	0.000325316
QJQ50_RS00860	acetate kinase		0.0408836	1.02874	0.784449	0.386213	1.30696	0.00262422
QJQ50_RS00865	metallophosphoesterase family protein		0.00911848	1.00634	0.950268	0.084846	1.06057	0.338552
QJQ50_RS00870	endonuclease III		0.0634793	1.04498	0.619156	0.118665	1.08573	0.257374
QJQ50_RS00875	MFS transporter		0.0383169	1.02692	0.708157	0.0231774	1.0162	0.797747
QJQ50_RS00880	hypothetical protein		0.0201089	1.01404	0.940546	0.1169	1.0844	0.500436
QJQ50_RS00885	hypothetical protein		0.169142	1.12439	0.415369	-0.0206961	-1.01445	0.924584
QJQ50_RS00890	phosphoketolase family protein		0.0591773	1.04187	0.699713	0.214812	1.16055	0.0852496
QJQ50_RS00895	peptide ABC transporter substrate-binding protein		-0.0604422	-1.04279	0.703515	-0.0140918	-1.00982	0.924584
QJQ50_RS00900	NUDIX domain-containing protein		-0.0929268	-1.06653	0.815818	-0.0724313	-1.05149	0.821566
QJQ50_RS00905	hypothetical protein		-0.0471661	-1.03323	0.625125	-0.0744587	-1.05297	0.350053
QJQ50_RS00910	FAD/NAD(P)-binding protein		0.0841936	1.0601	0.385016	0.112311	1.08096	0.186797
QJQ50_RS00915	FAD-dependent oxidoreductase		-0.0621299	-1.04401	0.488839	-0.122136	-1.08834	0.115096
QJQ50_RS00920	LVIS_2131 family protein		-0.0240364	-1.0168	0.877615	-0.0642639	-1.04555	0.587983
QJQ50_RS00925	TPM domain-containing protein		-0.179128	-1.1322	0.0722179	-0.273391	-1.20865	0.00620184
QJQ50_RS00930	sulfite exporter TauE/SafE family protein		0.00818025	1.00569	0.960433	-0.133502	-1.09695	0.168773
QJQ50_RS00935	DUF1634 domain-containing protein		-0.0679228	-1.04821	0.789476	-0.364026	-1.28701	0.0654942
QJQ50_RS00940	LBP_cg2779 family protein		0.678652	1.60064	0.000317777	0.937641	1.91539	1.01297e-05
QJQ50_RS00945	hypothetical protein		0.0364972	1.02562	0.83231	-0.0015332	-1.00106	0.99757
QJQ50_RS00950	flavodoxin domain-containing protein		0.0153067	1.01067	0.913633	0.0442613	1.03116	0.66388
QJQ50_RS00955	hypothetical protein		0.0847977	1.06054	0.623996	0.0404159	1.02841	0.796994
QJQ50_RS00960	hypothetical protein		-0.170334	-1.12532	0.130194	-0.232259	-1.17467	0.029857
QJQ50_RS00965	2-hydroxyacid dehydrogenase family protein		0.381664	1.30284	0.000481718	0.477395	1.39223	3.82041e-05
QJQ50_RS00970	pyridoxamine 5'-phosphate oxidase family protein		0.0955082	1.06844	0.546978	0.0203381	1.0142	0.897341
QJQ50_RS00975	GlsB/YeaQ/YmgE family stress response membrane protein		0.297073	1.22865	0.403661	0.0799106	1.05695	0.827685
QJQ50_RS00980	alkaline shock response membrane anchor protein AmaP	amaP	-0.379287	-1.3007	0.0636437	-0.45254	-1.36845	0.0226605
QJQ50_RS00985	hypothetical protein		0.0766081	1.05454	0.849154	0.249868	1.1891	0.417768
QJQ50_RS00990	Asp23/Gls24 family envelope stress response protein		0.0169974	1.01185	0.955211	0.0225518	1.01575	0.917695
QJQ50_RS00995	Asp23/Gls24 family envelope stress response protein		-0.0058496	-1.00406	0.984656	-0.0917662	-1.06567	0.675221
QJQ50_RS01000	HAD hydrolase-like protein		0.236264	1.17794	0.164728	0.338666	1.26459	0.0351862
QJQ50_RS01005	DUF969 domain-containing protein		-0.130507	-1.09468	0.396931	-0.364319	-1.28727	0.013255
QJQ50_RS01010	DUF979 domain-containing protein		-0.103137	-1.07411	0.389853	-0.2375	-1.17895	0.0308693
QJQ50_RS01015	pyroglutamyl-peptidase I	pcp	-0.10492	-1.07544	0.28232	-0.0265928	-1.0186	0.779531
QJQ50_RS01020	NAD(P)-binding domain-containing protein		-0.0360216	-1.02528	0.792127	0.0382227	1.02685	0.732817
QJQ50_RS01025	cobalamin biosynthesis protein CobQ		-0.00606264	-1.00421	0.977129	-0.0616696	-1.04367	0.645876
QJQ50_RS01030	hypothetical protein		0.386255	1.307	0.0233788	0.324499	1.25223	0.0349075
QJQ50_RS01035	16S rRNA (guanine(527)-N(7))-methyltransferase RsmG	rsmG	-0.157644	-1.11546	0.0605687	-0.167038	-1.12275	0.0323643
QJQ50_RS01040	nucleoid occlusion protein	noc	-0.0695174	-1.04937	0.389936	-0.0722129	-1.05133	0.310376
QJQ50_RS01045	AAA family ATPase		-0.0464822	-1.03274	0.640229	-0.15614	-1.1143	0.0580807
QJQ50_RS01050	ParB/RepB/Spo0J family partition protein		-0.0984593	-1.07063	0.185685	-0.110427	-1.07955	0.10557
QJQ50_RS01055	DUF951 domain-containing protein		0.254379	1.19282	0.123583	0.321284	1.24944	0.0383422
QJQ50_RS01060	redox-regulated ATPase YchF	ychF	-0.076837	-1.0547	0.381308	-0.126012	-1.09127	0.102501
QJQ50_RS01065	DUF1129 family protein		-0.113779	-1.08206	0.151179	-0.141468	-1.10303	0.0541702
QJQ50_RS01070	IMP dehydrogenase	guaB	-0.220754	-1.16534	0.0184226	-0.400543	-1.32001	0.000216125
QJQ50_RS01075	hypothetical protein		0.0287279	1.02011	0.926906	-0.0834914	-1.05958	0.713656
QJQ50_RS01080	response regulator transcription factor		-0.304435	-1.23493	0.0402556	-0.708791	-1.63443	0.000110602
QJQ50_RS01085	HAMP domain-containing sensor histidine kinase		-0.566837	-1.48127	4.39147e-05	-0.841575	-1.79201	8.62303e-07
QJQ50_RS01090	D-alanyl-D-alanine carboxypeptidase family protein		-0.288365	-1.22126	0.00431392	-0.459021	-1.37461	7.57958e-05
QJQ50_RS01095	transcription elongation factor GreA	greA	0.0025407	1.00176	0.983457	-0.0750107	-1.05337	0.348935
QJQ50_RS01100	UDP-N-acetylmuramoyl-L-alanyl-D-glutamate--2,6-diaminopimelate ligase		-0.0365218	-1.02564	0.674512	-0.116802	-1.08433	0.0974835
QJQ50_RS01105	amino acid racemase		0.000651487	1.00045	0.994889	-0.0624096	-1.04421	0.481306
QJQ50_RS01110	aldo/keto reductase		-0.0903947	-1.06466	0.299831	-0.00698895	-1.00486	0.93924
QJQ50_RS01115	DeoR/GlpR family DNA-binding transcription regulator		-0.0826125	-1.05893	0.566545	-0.024731	-1.01729	0.857257
QJQ50_RS01120	sugar porter family MFS transporter		0.0451906	1.03182	0.834211	0.170732	1.12563	0.288377
QJQ50_RS01125	CoA-acylating methylmalonate-semialdehyde dehydrogenase		0.0588259	1.04162	0.890282	0.611633	1.52799	0.0379302
QJQ50_RS01130	5-deoxy-glucuronate isomerase	iolB	0.710915	1.63684	0.0360736	0.926214	1.90028	0.00544031
QJQ50_RS01135	5-dehydro-2-deoxygluconokinase	iolC	0.257337	1.19527	0.468132	0.565342	1.47974	0.0660272
QJQ50_RS01140	3D-(3,5/4)-trihydroxycyclohexane-1,2-dione acylhydrolase (decyclizing)	iolD	0.00895769	1.00623	0.983457	0.465505	1.3808	0.0687151
QJQ50_RS01145	Gfo/Idh/MocA family oxidoreductase		0.192578	1.1428	0.541658	0.272084	1.20755	0.318316
QJQ50_RS01150	inositol 2-dehydrogenase	iolG	0.0905913	1.06481	0.796317	-0.0310201	-1.02173	0.923462
QJQ50_RS01155	myo-inosose-2 dehydratase	iolE	-0.07604	-1.05412	0.770991	0.0828835	1.05913	0.719226
QJQ50_RS01160	ketose-bisphosphate aldolase		-0.335291	-1.26163	0.178134	-0.343742	-1.26904	0.141246
QJQ50_RS01165	tautomerase family protein		-0.126476	-1.09162	0.809875	0.125627	1.09098	0.773255
QJQ50_RS01170	TIM barrel protein		-0.0477268	-1.03363	0.913654	-0.0895968	-1.06407	0.790749
QJQ50_RS01175	hypothetical protein		-0.0312045	-1.02186	0.974553	0.383212	1.30424	0.488039
QJQ50_RS01180	sugar phosphate isomerase/epimerase		-0.00546872	-1.0038	0.992368	-0.371497	-1.29369	0.199735
QJQ50_RS01185	TIM barrel protein		0.0845778	1.06038	0.838404	-0.0815351	-1.05814	0.827685
QJQ50_RS01190	MurR/RpiR family transcriptional regulator		-0.0028182	-1.00196	0.983608	0.0913669	1.06538	0.312877
QJQ50_RS01195	decarboxylating 6-phosphogluconate dehydrogenase	gnd	0.0637569	1.04518	0.760865	0.176839	1.1304	0.275413
QJQ50_RS01200	gluconokinase	gntK	0.0959561	1.06877	0.520626	0.0982139	1.07045	0.453373
QJQ50_RS01205	gluconate:H+ symporter		-0.0376317	-1.02643	0.893313	0.350181	1.27472	0.0742933
QJQ50_RS01210	hypothetical protein		-0.0694239	-1.0493	0.641422	-0.235241	-1.1771	0.0604915
QJQ50_RS01215	ATP-binding cassette domain-containing protein		-0.297685	-1.22917	0.00468059	-0.36739	-1.29002	0.000667223
QJQ50_RS01220	metal ABC transporter permease		-0.485432	-1.40001	0.000454824	-0.592129	-1.50747	4.5708e-05
QJQ50_RS01225	metallophosphoesterase family protein		0.311971	1.2414	0.0226408	0.449748	1.3658	0.00160643
QJQ50_RS01230	NAD(P)-dependent oxidoreductase		-0.0782554	-1.05574	0.542444	0.0717045	1.05096	0.525435
QJQ50_RS01235	oligoendopeptidase F	pepF	0.162123	1.11893	0.0767218	0.201356	1.14978	0.020698
QJQ50_RS01240	LCP family protein		-0.413685	-1.33208	0.00553525	-0.687651	-1.61066	7.83928e-05
QJQ50_RS01245	branched-chain amino acid transport system II carrier protein	brnQ	-0.240981	-1.1818	0.0758358	-0.449151	-1.36524	0.00199607
QJQ50_RS01250	hydrolase		0.0298765	1.02092	0.844814	0.0458464	1.03229	0.712638
QJQ50_RS01255	DeoR/GlpR family DNA-binding transcription regulator		-0.140329	-1.10216	0.0975624	-0.154183	-1.11279	0.0502254
QJQ50_RS01260	glycosyltransferase family 2 protein		-0.0225642	-1.01576	0.834786	-0.0137189	-1.00955	0.884636
QJQ50_RS01265	DUF975 family protein		0.0116631	1.00812	0.941782	-0.0823988	-1.05878	0.417322
QJQ50_RS01270	hypothetical protein		0.121808	1.0881	0.527444	0.0453365	1.03192	0.803479
QJQ50_RS01275	signal peptidase I	lepB	-0.111483	-1.08034	0.400971	-0.0068742	-1.00478	0.962235
QJQ50_RS01280	ADP-ribosylglycohydrolase family protein		0.0427067	1.03004	0.789476	0.204261	1.1521	0.090462
QJQ50_RS01285	ABC-F family ATP-binding cassette domain-containing protein		-0.241667	-1.18236	0.0338848	-0.461795	-1.37725	0.00040713
QJQ50_RS01290	methyltransferase domain-containing protein		0.0948799	1.06798	0.693114	0.256822	1.19484	0.186445
QJQ50_RS01310	thioredoxin family protein		0.0681506	1.04837	0.777003	0.0850503	1.06072	0.661787
QJQ50_RS01315	threonine/serine exporter family protein		-0.0674601	-1.04787	0.653805	0.0317419	1.02225	0.816057
QJQ50_RS01320	threonine/serine exporter family protein		-0.119167	-1.08611	0.589087	0.0448795	1.0316	0.825946
QJQ50_RS01325	ABC transporter substrate-binding protein		-0.0691524	-1.0491	0.739376	-0.099298	-1.07125	0.537164
QJQ50_RS01330	branched-chain amino acid ABC transporter permease		0.0579123	1.04096	0.849483	0.235285	1.17714	0.300405
QJQ50_RS01335	branched-chain amino acid ABC transporter permease		0.0927112	1.06637	0.695139	-0.113648	-1.08196	0.595722
QJQ50_RS01340	ABC transporter ATP-binding protein		0.0577792	1.04086	0.832649	-0.155964	-1.11417	0.480147
QJQ50_RS01345	ABC transporter ATP-binding protein		0.240107	1.18108	0.32914	0.0745185	1.05301	0.764649
QJQ50_RS01350	MazG-like family protein		0.0829905	1.05921	0.753493	-0.0359932	-1.02526	0.883191
QJQ50_RS01355	alpha/beta hydrolase		0.02633	1.01842	0.815443	0.293517	1.22562	0.0029746
QJQ50_RS01360	PTS transporter subunit EIIC		0.231205	1.17382	0.0237381	0.291892	1.22425	0.00400291
QJQ50_RS01365	deoxyribose-phosphate aldolase	deoC	0.217461	1.16269	0.0356526	0.299297	1.23054	0.00394652
QJQ50_RS01370	phosphopentomutase		0.159868	1.11719	0.123965	0.307106	1.23722	0.00395947
QJQ50_RS01375	purine-nucleoside phosphorylase	deoD	0.151536	1.11075	0.0901384	0.402844	1.32211	0.000194772
QJQ50_RS01380	cell wall hydrolase P75	msp1	0.162024	1.11886	0.0681869	0.267021	1.20332	0.00340545
QJQ50_RS01385	FAD-dependent oxidoreductase		0.311362	1.24088	0.00146052	0.359493	1.28298	0.000240309
QJQ50_RS01390	PTS lactose transporter subunit IIBC		0.0548223	1.03873	0.835107	0.522096	1.43604	0.0136136
QJQ50_RS01395	PRD domain-containing protein		0.249065	1.18844	0.396446	0.967742	1.95578	0.00133534
QJQ50_RS01400	PTS lactose/cellobiose transporter subunit IIA		0.462493	1.37792	0.108428	1.0908	2.12992	0.000541657
QJQ50_RS01405	6-phospho-beta-galactosidase	lacG	-0.276651	-1.21138	0.142477	0.385779	1.30656	0.0278209
QJQ50_RS01410	sce7725 family protein		0.00603902	1.00419	0.977129	0.190119	1.14086	0.121922
QJQ50_RS01415	hypothetical protein		0.104463	1.07509	0.667683	0.206743	1.15408	0.296917
QJQ50_RS01420	ATP-dependent DNA helicase		0.154872	1.11332	0.123583	0.282198	1.21605	0.00540516
QJQ50_RS01425	ABC transporter substrate-binding protein		0.0342523	1.02403	0.7992	0.0917024	1.06563	0.3662
QJQ50_RS01430	hypothetical protein		-0.132275	-1.09602	0.244716	-0.142692	-1.10396	0.164503
QJQ50_RS01435	BglG family transcription antiterminator		0.180366	1.13317	0.109512	0.495374	1.40969	0.000252766
QJQ50_RS01440	PTS sugar transporter subunit IIA		0.246062	1.18597	0.0283345	0.629393	1.54691	3.31808e-05
QJQ50_RS01445	PTS fructose transporter subunit IIBC		-0.0627985	-1.04449	0.648536	0.390302	1.31067	0.00268151
QJQ50_RS01450	mannose-6-phosphate isomerase, class I	manA	-0.108716	-1.07827	0.282662	0.252229	1.19105	0.0104694
QJQ50_RS01455	GntR family transcriptional regulator		-0.396905	-1.31668	0.00368355	-0.185642	-1.13732	0.0930662
QJQ50_RS01460	SIS domain-containing protein		-0.392598	-1.31276	0.00418526	-0.198113	-1.1472	0.0777803
QJQ50_RS01465	N-acetylglucosamine-6-phosphate deacetylase	nagA	-0.429948	-1.34718	0.00112036	-0.219124	-1.16403	0.0297871
QJQ50_RS01470	beta-galactosidase		-0.462989	-1.37839	0.000280707	-0.288597	-1.22145	0.00306172
QJQ50_RS01475	PTS sugar transporter subunit IIB		-0.527427	-1.44136	6.91772e-05	-0.354105	-1.27819	0.000487089
QJQ50_RS01480	PTS sugar transporter subunit IIC		-0.449925	-1.36597	0.000317777	-0.419421	-1.33739	0.000213972
QJQ50_RS01485	PTS system mannose/fructose/sorbose family transporter subunit IID		-0.503068	-1.41722	0.000143388	-0.498187	-1.41244	5.87598e-05
QJQ50_RS01490	PTS sugar transporter subunit IIA		-0.330021	-1.25703	0.00355346	-0.34459	-1.26979	0.00144849
QJQ50_RS01495	glycosyltransferase		-0.200973	-1.14947	0.171947	-0.123771	-1.08958	0.359787
QJQ50_RS01500	glycosyltransferase		0.0754791	1.05371	0.681578	-0.0514847	-1.03633	0.757158
QJQ50_RS01505	DUF2325 domain-containing protein		-0.10541	-1.0758	0.398655	-0.214008	-1.15991	0.055872
QJQ50_RS01510	PatB family C-S lyase		-0.21978	-1.16456	0.361177	-0.211687	-1.15804	0.330835
QJQ50_RS01515	Xaa-Pro peptidase family protein		0.164452	1.12074	0.549685	0.0636695	1.04512	0.822785
QJQ50_RS01520	PTS transporter subunit EIIC		0.00634671	1.00441	0.994889	0.289593	1.2223	0.14015
QJQ50_RS01525	PTS sugar transporter subunit IIB		-0.602559	-1.51841	0.248784	-0.415166	-1.33345	0.386941
QJQ50_RS01530	PTS lactose/cellobiose transporter subunit IIA		-0.065404	-1.04638	0.933025	0.224441	1.16832	0.62188
QJQ50_RS01535	M20/M25/M40 family metallo-hydrolase		0.155188	1.11357	0.677163	0.383533	1.30453	0.17206
QJQ50_RS01540	PTS sugar transporter subunit IIA		0.104984	1.07548	0.72425	0.66631	1.58701	0.00707032
QJQ50_RS01545	peptidase T	pepT	0.0955139	1.06845	0.665475	0.328693	1.25588	0.0683973
QJQ50_RS01550	peptide ABC transporter substrate-binding protein		-0.196471	-1.14589	0.18933	-0.166086	-1.12201	0.229428
QJQ50_RS01555	N-acetyltransferase		0.117415	1.08479	0.380314	0.0934071	1.06689	0.437351
QJQ50_RS01560	hypothetical protein		0.172376	1.12691	0.400012	0.2218	1.16619	0.218711
QJQ50_RS01565	ABC transporter ATP-binding protein		-0.441233	-1.35776	0.107734	-0.204843	-1.15256	0.414133
QJQ50_RS01570	ECF transporter S component		1.30088	2.46379	0.0411788	1.17486	2.2577	0.0545047
QJQ50_RS01575	ABC transporter ATP-binding protein		0.247809	1.1874	0.516604	0.302972	1.23368	0.367918
QJQ50_RS01580	energy-coupling factor transporter transmembrane component T		0.1609	1.11798	0.869711	0.682564	1.60499	0.318316
QJQ50_RS01585	thiaminase II	tenA	0.215747	1.16131	0.734559	0.0618386	1.0438	0.92044
QJQ50_RS01590	energy coupling factor transporter S component ThiW	thiW	0.434051	1.35102	0.449071	-0.0336684	-1.02361	0.960908
QJQ50_RS01595	hydroxyethylthiazole kinase		-0.23049	-1.17323	0.662309	-0.431888	-1.349	0.347528
QJQ50_RS01600	thiamine phosphate synthase	thiE	0.264081	1.20087	0.517423	-0.0981726	-1.07042	0.820822
QJQ50_RS01605	bifunctional hydroxymethylpyrimidine kinase/phosphomethylpyrimidine kinase	thiD	0.243232	1.18364	0.36849	0.128928	1.09348	0.636589
QJQ50_RS01610	APC family permease		-0.062427	-1.04422	0.482761	-0.245296	-1.18534	0.00449933
QJQ50_RS01615	LacI family DNA-binding transcriptional regulator		0.545458	1.45948	0.0101142	0.975293	1.96604	9.3255e-05
QJQ50_RS01620	D-ribose pyranase	rbsD	0.494332	1.40867	0.0826924	1.20185	2.30035	0.00022549
QJQ50_RS01625	sugar ABC transporter ATP-binding protein		0.503398	1.41755	0.0251239	1.45413	2.73991	7.40869e-06
QJQ50_RS01630	ribose ABC transporter permease	rbsC	-0.165374	-1.12146	0.484155	1.07366	2.10476	7.30958e-05
QJQ50_RS01635	D-ribose ABC transporter substrate-binding protein		-0.420756	-1.33863	0.114005	0.897211	1.86246	0.00114242
QJQ50_RS01640	ribokinase	rbsK	-0.522843	-1.43678	0.00181988	0.122301	1.08847	0.336234
QJQ50_RS01645	ATP-binding cassette domain-containing protein		-0.493509	-1.40787	0.00135332	-0.673077	-1.59447	6.61407e-05
QJQ50_RS01650	ABC-2 family transporter protein		-0.485997	-1.40055	0.00203867	-0.805079	-1.74724	2.7253e-05
QJQ50_RS01655	ABC-2 family transporter protein		-0.558368	-1.4726	0.000317777	-0.875637	-1.83482	5.25375e-06
QJQ50_RS01660	helix-turn-helix domain-containing protein		-0.0638614	-1.04526	0.933959	0.0718237	1.05104	0.903966
QJQ50_RS01665	PfkB family carbohydrate kinase		-0.0815476	-1.05815	0.8609	0.0955674	1.06849	0.801589
QJQ50_RS01670	MFS transporter		-0.180394	-1.13319	0.593596	-0.316101	-1.24496	0.287907
QJQ50_RS01675	hypothetical protein		-1.14716	-2.21478	0.0197367	-0.896193	-1.86115	0.0431865
QJQ50_RS01680	hypothetical protein		0.152423	1.11143	0.113841	0.100439	1.0721	0.252082
QJQ50_RS01685	DUF2785 domain-containing protein		0.0274162	1.01919	0.809875	0.0348365	1.02444	0.711841
QJQ50_RS01690	penicillin-binding transpeptidase domain-containing protein		-0.00136816	-1.00095	0.988137	0.0769308	1.05477	0.305786
QJQ50_RS01695	hypothetical protein		0.0155953	1.01087	0.980643	0.203772	1.15171	0.61366
QJQ50_RS01700	ATP-binding cassette domain-containing protein		-0.245484	-1.18549	0.583445	-0.168334	-1.12376	0.678766
QJQ50_RS01705	hypothetical protein		0.345422	1.27052	0.370043	0.0117501	1.00818	0.978985
QJQ50_RS01710	hypothetical protein		0.155239	1.11361	0.539788	0.20361	1.15158	0.353847
QJQ50_RS01715	hypothetical protein		-0.0100797	-1.00701	0.972829	0.0388942	1.02733	0.83817
QJQ50_RS01720	MFS transporter		0.0253364	1.01772	0.87309	0.00563696	1.00391	0.968655
QJQ50_RS01725	MarR family transcriptional regulator		-0.052789	-1.03727	0.830495	0.218278	1.16334	0.233259
QJQ50_RS01730	hypothetical protein		0.125935	1.09121	0.424125	0.0935522	1.06699	0.514734
QJQ50_RS01735	hypothetical protein		-0.0128094	-1.00892	0.971608	0.0230231	1.01609	0.925664
QJQ50_RS01740	hypothetical protein		-0.0626241	-1.04436	0.697571	0.0179716	1.01253	0.907085
QJQ50_RS01745	S-adenosyl-l-methionine hydroxide adenosyltransferase family protein		0.0938406	1.06721	0.564941	0.0506477	1.03573	0.734721
QJQ50_RS01750	ECF-type riboflavin transporter substrate-binding protein		-0.0599082	-1.0424	0.711699	-0.156496	-1.11458	0.231639
QJQ50_RS01755	ABC transporter ATP-binding protein		-0.0938444	-1.06721	0.325371	-0.188328	-1.13944	0.0316608
QJQ50_RS01760	energy-coupling factor transporter transmembrane component T		-0.00137651	-1.00095	0.988193	-0.0822381	-1.05866	0.302731
QJQ50_RS01765	LacI family DNA-binding transcriptional regulator		-0.260973	-1.19829	0.0250523	-0.1743	-1.12842	0.0925813
QJQ50_RS01770	SLC45 family MFS transporter		-0.0694204	-1.0493	0.752764	0.143538	1.10461	0.401004
QJQ50_RS01775	alpha-glucosidase		-0.0691469	-1.0491	0.755266	0.183418	1.13557	0.285041
QJQ50_RS01780	flavocytochrome c		0.105643	1.07597	0.573496	-0.149281	-1.10902	0.355623
QJQ50_RS01785	class II aldolase/adducin family protein		-0.380289	-1.3016	0.0323034	0.448156	1.3643	0.00727566
QJQ50_RS01790	PTS transporter subunit IIC		-0.476995	-1.39184	0.00899857	0.237496	1.17894	0.116399
QJQ50_RS01795	hypothetical protein		-0.414605	-1.33293	0.0215881	0.403054	1.3223	0.0134963
QJQ50_RS01800	PTS sugar transporter subunit IIA		-0.301258	-1.23222	0.257239	0.419729	1.33768	0.0709141
QJQ50_RS01805	DeoR/GlpR family DNA-binding transcription regulator		-0.258518	-1.19625	0.264878	-0.132103	-1.09589	0.543118
QJQ50_RS01810	1-phosphofructokinase family hexose kinase		0.00598191	1.00415	0.977129	0.156495	1.11458	0.212127
QJQ50_RS01815	MurR/RpiR family transcriptional regulator		0.110976	1.07996	0.473954	0.198081	1.14717	0.141246
QJQ50_RS01820	PTS sugar transporter subunit IIA		-0.250554	-1.18966	0.568265	-0.0694099	-1.04929	0.869564
QJQ50_RS01825	PTS transporter subunit IIC		-0.249204	-1.18855	0.338825	-0.00104071	-1.00072	0.997415
QJQ50_RS01830	PTS sugar transporter subunit IIB		-0.0363674	-1.02553	0.967486	0.0365004	1.02562	0.954674
QJQ50_RS01835	L-ascorbate 6-phosphate lactonase	ulaG	-0.0794103	-1.05659	0.792127	0.12316	1.08912	0.60041
QJQ50_RS01840	Cof-type HAD-IIB family hydrolase		-0.0607498	-1.04301	0.801124	0.0602929	1.04268	0.761098
QJQ50_RS01845	6-phospho-alpha-glucosidase		0.346596	1.27156	0.210732	0.8519	1.80488	0.00270858
QJQ50_RS01850	alpha-glucoside-specific PTS transporter subunit IIBC		0.60191	1.51772	0.0153507	1.55418	2.93666	6.87126e-06
QJQ50_RS01855	MurR/RpiR family transcriptional regulator		0.368822	1.2913	0.210732	0.616153	1.53278	0.0268483
QJQ50_RS01860	hypothetical protein		0.979114	1.97125	0.011302	1.20607	2.30708	0.00173843
QJQ50_RS01865	PTS transporter subunit EIIB		0.800881	1.74216	0.00883979	1.53685	2.9016	3.76001e-05
QJQ50_RS01870	PTS glucose transporter subunit IIA		0.750671	1.68258	0.0192008	1.51729	2.86253	7.28771e-05
QJQ50_RS01875	HAD family phosphatase		0.584604	1.49963	0.0180559	1.40835	2.65433	1.77314e-05
QJQ50_RS01880	PRD domain-containing protein		0.0273517	1.01914	0.966666	-0.0723752	-1.05145	0.819931
QJQ50_RS01885	PTS sugar transporter subunit IIA		0.369865	1.29223	0.417439	0.490169	1.40461	0.225097
QJQ50_RS01890	ketose-bisphosphate aldolase		-0.0367075	-1.02577	0.939071	0.513405	1.42742	0.0771822
QJQ50_RS01895	PTS sugar transporter subunit IIA		-0.141127	-1.10277	0.807827	0.227675	1.17095	0.61366
QJQ50_RS01900	fructose PTS transporter subunit IIB		-0.231217	-1.17382	0.648827	-0.0139083	-1.00969	0.978719
QJQ50_RS01905	PTS fructose transporter subunit IIC		-0.130361	-1.09457	0.713535	-0.0119991	-1.00835	0.973539
QJQ50_RS01910	aldose 1-epimerase family protein		-0.166897	-1.12264	0.602759	0.0381386	1.02679	0.899144
QJQ50_RS01915	D-lyxose/D-mannose family sugar isomerase		-0.203413	-1.15142	0.368343	-0.363152	-1.28623	0.0844678
QJQ50_RS01920	xylulokinase	xylB	0.0534241	1.03772	0.815117	-0.156525	-1.1146	0.395283
QJQ50_RS01925	PTS fructose transporter subunit IIA		0.854864	1.80859	0.00883979	2.35293	5.10861	2.62225e-06
QJQ50_RS01930	PTS fructose-like transporter subunit IIBC		0.696656	1.62074	0.0250523	2.28486	4.87317	3.38027e-06
QJQ50_RS01935	PatB family C-S lyase		0.12551	1.09089	0.651067	1.63286	3.10127	6.60777e-06
QJQ50_RS01940	putative frv operon regulatory protein		-0.354674	-1.2787	0.173477	0.806398	1.74884	0.00197784
QJQ50_RS01945	SIS domain-containing protein		-0.215817	-1.16136	0.541658	-0.163938	-1.12034	0.607554
QJQ50_RS01950	PTS sugar transporter subunit IIA		0.11245	1.08106	0.81973	0.222986	1.16715	0.578154
QJQ50_RS01955	PTS sugar transporter subunit IIB		0.271503	1.20706	0.649662	0.580909	1.49579	0.226338
QJQ50_RS01960	PTS ascorbate transporter subunit IIC		0.115562	1.0834	0.635632	0.552126	1.46624	0.00837728
QJQ50_RS01965	dihydrodipicolinate synthase family protein		-0.35693	-1.2807	0.169247	0.166971	1.1227	0.471399
QJQ50_RS01970	ketohydroxyglutarate aldolase		-0.128757	-1.09335	0.771808	0.451388	1.36736	0.1598
QJQ50_RS01975	BglG family transcription antiterminator		-0.234601	-1.17658	0.197989	-0.0926161	-1.0663	0.596293
QJQ50_RS01980	helix-turn-helix domain-containing protein		0.386274	1.30701	0.193301	0.457305	1.37297	0.0997401
QJQ50_RS01985	nitroreductase		0.169637	1.12478	0.648536	0.204664	1.15242	0.523301
QJQ50_RS01990	hypothetical protein		0.0141612	1.00986	0.967486	0.00922701	1.00642	0.973226
QJQ50_RS02005	GH25 family lysozyme		0.664084	1.58456	0.283427	0.797159	1.73768	0.157076
QJQ50_RS02010	TetR/AcrR family transcriptional regulator		0.409621	1.32834	0.0657084	0.0351019	1.02463	0.894055
QJQ50_RS02015	ABC transporter permease		-0.157597	-1.11543	0.267693	-0.292511	-1.22477	0.0307522
QJQ50_RS02020	ABC transporter ATP-binding protein		-0.206241	-1.15368	0.312434	-0.303018	-1.23372	0.107897
QJQ50_RS02025	FAD-dependent oxidoreductase		0.21116	1.15762	0.068084	0.228908	1.17195	0.0330721
QJQ50_RS02030	Cof-type HAD-IIB family hydrolase		0.0501126	1.03535	0.708416	0.0922183	1.06601	0.395212
QJQ50_RS02035	type II toxin-antitoxin system mRNA interferase toxin, RelE/StbE family		0.0936429	1.06706	0.84784	0.383163	1.3042	0.290117
QJQ50_RS02040	hypothetical protein		-0.128569	-1.09321	0.692927	-0.199208	-1.14807	0.474172
QJQ50_RS02045	putative holin-like toxin		-0.881399	-1.84216	7.89382e-06	-0.717131	-1.64391	1.50133e-05
QJQ50_RS02050	linear amide C-N hydrolase		0.240229	1.18118	0.0176768	0.287028	1.22012	0.00390673
QJQ50_RS02055	hypothetical protein		0.130337	1.09455	0.271877	0.129471	1.09389	0.227312
QJQ50_RS02060	oleate hydratase		0.0578054	1.04088	0.595217	0.0190614	1.0133	0.851347
QJQ50_RS02065	hypothetical protein		0.556652	1.47085	0.0477921	0.214359	1.16019	0.482047
QJQ50_RS02070	TetR/AcrR family transcriptional regulator		0.177528	1.13094	0.343018	0.18879	1.13981	0.258443
QJQ50_RS02075	dihydroxyacetone kinase phosphoryl donor subunit DhaM	dhaM	-0.0529218	-1.03736	0.741773	0.168416	1.12382	0.178508
QJQ50_RS02080	dihydroxyacetone kinase subunit DhaL	dhaL	-0.0647178	-1.04588	0.556353	0.0534152	1.03772	0.581715
QJQ50_RS02085	dihydroxyacetone kinase subunit DhaK	dhaK	0.148954	1.10877	0.144291	0.366143	1.2889	0.0011019
QJQ50_RS02090	OsmC family protein		-0.0125879	-1.00876	0.949968	0.376774	1.29844	0.00449933
QJQ50_RS02095	hypothetical protein		0.22666	1.17012	0.257239	-0.104692	-1.07526	0.599063
QJQ50_RS02100	3'-5' exonuclease		0.372203	1.29433	0.0142087	0.469587	1.38471	0.00207567
QJQ50_RS02105	type II toxin-antitoxin system YafQ family toxin		0.391474	1.31173	0.0153943	0.494718	1.40905	0.00233316
QJQ50_RS02110	type II toxin-antitoxin system RelB/DinJ family antitoxin		0.0708809	1.05036	0.793053	-0.188812	-1.13982	0.377479
QJQ50_RS02115	metalloregulator ArsR/SmtB family transcription factor		-0.119882	-1.08665	0.610055	0.00797427	1.00554	0.973553
QJQ50_RS02120	MFS transporter		0.00461868	1.00321	0.986709	-0.312775	-1.24209	0.15763
QJQ50_RS02125	DNA-3-methyladenine glycosylase I		0.0522339	1.03687	0.766892	0.0621563	1.04402	0.667637
QJQ50_RS02130	hypothetical protein		0.135268	1.0983	0.511311	0.0436559	1.03072	0.82664
QJQ50_RS02135	class II fructose-1,6-bisphosphate aldolase	fba	-0.141879	-1.10334	0.12204	-0.17928	-1.13232	0.0361144
QJQ50_RS02140	pyruvate oxidase		0.116879	1.08439	0.494016	0.161825	1.1187	0.269922
QJQ50_RS02145	hypothetical protein		-0.101788	-1.0731	0.73307	0.150435	1.1099	0.533623
QJQ50_RS02150	serine hydrolase domain-containing protein		-0.178051	-1.13135	0.439244	0.027337	1.01913	0.908163
QJQ50_RS02155	dipeptide epimerase		0.0514452	1.0363	0.8609	0.0617868	1.04376	0.799824
QJQ50_RS02160	class I SAM-dependent methyltransferase		0.0680939	1.04833	0.748629	0.0519432	1.03666	0.773255
QJQ50_RS02165	hypothetical protein		0.031138	1.02182	0.906137	0.145601	1.10619	0.396767
QJQ50_RS02170	gamma-glutamyl-gamma-aminobutyrate hydrolase family protein		0.0141241	1.00984	0.910768	-0.0480394	-1.03386	0.590451
QJQ50_RS02175	nucleotidyl transferase AbiEii/AbiGii toxin family protein		0.171764	1.12644	0.321417	0.0895317	1.06402	0.588007
QJQ50_RS02180	transcriptional regulator		0.144065	1.10501	0.49517	0.128931	1.09348	0.493374
QJQ50_RS02185	glutamine synthetase family protein		-0.0462881	-1.0326	0.696388	-0.117041	-1.08451	0.223124
QJQ50_RS02190	amidohydrolase family protein		0.134035	1.09736	0.182407	-0.0544211	-1.03844	0.569903
QJQ50_RS02195	APC family permease		0.0260519	1.01822	0.821637	-0.185739	-1.1374	0.0396715
QJQ50_RS02200	MerR family transcriptional regulator		-0.0431426	-1.03036	0.81105	-0.0225976	-1.01579	0.888933
QJQ50_RS02205	aldo/keto reductase		0.066533	1.0472	0.637324	0.0608857	1.04311	0.61366
QJQ50_RS02210	zinc-binding alcohol dehydrogenase family protein		0.138774	1.10097	0.305655	0.124658	1.09025	0.310376
QJQ50_RS02215	helix-turn-helix domain-containing protein		0.394279	1.31429	0.00363097	0.455387	1.37115	0.000714107
QJQ50_RS02220	sulfite exporter TauE/SafE family protein		0.0761116	1.05417	0.722345	0.116582	1.08416	0.511335
QJQ50_RS02225	hypothetical protein		-0.330479	-1.25743	0.121165	-0.404712	-1.32382	0.0496036
QJQ50_RS02230	ABC transporter ATP-binding protein		0.270184	1.20596	0.0916636	0.0207916	1.01452	0.905832
QJQ50_RS02235	hypothetical protein		-0.143422	-1.10452	0.1562	-0.302699	-1.23345	0.00392189
QJQ50_RS02240	M1 family metallopeptidase		-0.0149922	-1.01045	0.886257	0.0635285	1.04502	0.393809
QJQ50_RS02245	amino acid permease		-0.182076	-1.13452	0.0250523	-0.187586	-1.13886	0.0138604
QJQ50_RS02250	MFS transporter		0.0308063	1.02158	0.816002	0.034294	1.02406	0.756993
QJQ50_RS02255	DUF1440 domain-containing protein		0.218244	1.16332	0.021452	0.37071	1.29299	0.000448124
QJQ50_RS02260	homoserine O-succinyltransferase		-0.0376514	-1.02644	0.777735	0.0631579	1.04475	0.543597
QJQ50_RS02265	cysteine synthase A	cysK	0.245821	1.18577	0.013797	0.266949	1.20326	0.00511659
QJQ50_RS02275	aminotransferase class I/II-fold pyridoxal phosphate-dependent enzyme		0.190477	1.14114	0.157233	0.22916	1.17215	0.0680146
QJQ50_RS02280	transporter substrate-binding domain-containing protein		-0.160155	-1.11741	0.514389	-0.142085	-1.1035	0.520262
QJQ50_RS02285	amino acid ABC transporter permease		0.230712	1.17341	0.282964	0.256835	1.19485	0.190941
QJQ50_RS02290	hypothetical protein		0.264929	1.20158	0.0547669	0.453805	1.36965	0.00185687
QJQ50_RS02295	branched-chain amino acid transport system II carrier protein	brnQ	-0.293618	-1.22571	0.0524181	-0.520296	-1.43425	0.00144039
QJQ50_RS02300	WxL domain-containing protein		-0.0441876	-1.0311	0.887547	-0.0160545	-1.01119	0.964908
QJQ50_RS02305	DUF916 and DUF3324 domain-containing protein		-0.243623	-1.18396	0.219798	-0.431154	-1.34831	0.0268061
QJQ50_RS02310	LPXTG cell wall anchor domain-containing protein		-0.164376	-1.12068	0.668846	-0.215949	-1.16147	0.516826
QJQ50_RS02315	L-type lectin-domain containing protein		0.0271888	1.01902	0.834211	-0.0633898	-1.04492	0.534498
QJQ50_RS02320	EamA family transporter		-0.128615	-1.09324	0.152241	-0.27179	-1.2073	0.00360447
QJQ50_RS02325	hypothetical protein		0.0493427	1.03479	0.619127	-0.0503803	-1.03554	0.549666
QJQ50_RS02330	ABC transporter ATP-binding protein		0.0444275	1.03127	0.662309	-0.0270268	-1.01891	0.76455
QJQ50_RS02335	ECF transporter S component		-0.116382	-1.08401	0.514746	-0.138994	-1.10114	0.374442
QJQ50_RS02340	PfkB family carbohydrate kinase		-0.137999	-1.10038	0.314206	-0.174476	-1.12855	0.160325
QJQ50_RS02345	methylenetetrahydrofolate reductase [NAD(P)H]	metF	-0.175779	-1.12957	0.360766	-0.227359	-1.17069	0.185875
QJQ50_RS02350	5-methyltetrahydropteroyltriglutamate--homocysteine S-methyltransferase	metE	-0.051997	-1.0367	0.670934	-0.120194	-1.08688	0.227163
QJQ50_RS02355	ABC transporter ATP-binding protein		-0.443229	-1.35964	0.000391807	-0.733779	-1.66299	3.73785e-06
QJQ50_RS02360	ABC transporter ATP-binding protein		-0.322813	-1.25077	0.00133204	-0.596688	-1.51224	6.11718e-06
QJQ50_RS02365	OFA family MFS transporter		-0.0298799	-1.02093	0.856614	-0.147622	-1.10774	0.236
QJQ50_RS02370	trehalose operon repressor	treR	-1.05854	-2.08282	1.51398e-07	-1.39576	-2.63127	7.90075e-09
QJQ50_RS02375	alpha,alpha-phosphotrehalase	treC	-1.15778	-2.23113	9.42467e-08	-1.4279	-2.69056	7.90075e-09
QJQ50_RS02380	PTS glucose transporter subunit IIABC		-1.21086	-2.31475	9.42467e-08	-1.58086	-2.99147	5.29984e-09
QJQ50_RS02385	serine/threonine transporter SstT	sstT	-0.591696	-1.50702	2.36574e-05	-0.639079	-1.55733	5.4498e-06
QJQ50_RS02390	amino acid permease		-0.237037	-1.17857	0.0112418	-0.393271	-1.31337	0.000216829
QJQ50_RS02395	L-lactate dehydrogenase		0.0514193	1.03628	0.673827	0.439392	1.35603	0.000443522
QJQ50_RS02400	NADP-specific glutamate dehydrogenase	gdhA	0.207459	1.15465	0.105418	0.231306	1.1739	0.0531191
QJQ50_RS02405	cold-shock protein		0.532174	1.44611	0.0150337	0.645012	1.56375	0.00290003
QJQ50_RS02410	hypothetical protein		-0.281098	-1.21512	0.0614903	-0.848916	-1.80115	3.95295e-05
QJQ50_RS02415	OsmC family protein		-0.09391	-1.06726	0.477944	0.192306	1.14259	0.093523
QJQ50_RS02420	ABC-F type ribosomal protection protein	abc-f	0.0305252	1.02138	0.871438	-0.145431	-1.10606	0.298698
QJQ50_RS02425	SDR family oxidoreductase		0.330845	1.25775	0.00128154	0.435111	1.35202	7.34176e-05
QJQ50_RS02430	aldo/keto reductase		0.120985	1.08748	0.296742	0.117799	1.08508	0.257374
QJQ50_RS02435	amino acid permease		0.0270721	1.01894	0.82078	0.0965235	1.06919	0.28919
QJQ50_RS02440	DUF3800 domain-containing protein		0.265606	1.20214	0.0118257	0.296483	1.22815	0.00361052
QJQ50_RS02445	sodium:proton antiporter		-0.160199	-1.11744	0.13783	-0.0825541	-1.05889	0.405458
QJQ50_RS02450	DUF3021 domain-containing protein		0.20539	1.153	0.32914	0.326745	1.25418	0.0861803
QJQ50_RS02455	LytTR family DNA-binding domain-containing protein		-0.011028	-1.00767	0.964924	0.0928929	1.06651	0.530926
QJQ50_RS02460	ABC transporter permease		-0.0873598	-1.06242	0.630799	-0.0064912	-1.00451	0.973226
QJQ50_RS02465	ABC transporter ATP-binding protein		-0.190897	-1.14147	0.193258	-0.0971678	-1.06967	0.477861
QJQ50_RS02470	alpha/beta fold hydrolase		0.0464742	1.03274	0.60792	0.0745453	1.05303	0.317965
QJQ50_RS02475	carbonic anhydrase family protein		-0.0875726	-1.06258	0.372331	-0.0641803	-1.04549	0.468367
QJQ50_RS02480	heavy metal-binding domain-containing protein		0.273163	1.20845	0.0722179	0.0803213	1.05725	0.580195
QJQ50_RS02485	NUDIX domain-containing protein		0.111009	1.07998	0.482514	-0.0362484	-1.02544	0.812192
QJQ50_RS02490	NADP-dependent oxidoreductase		-0.0104943	-1.0073	0.964754	-0.00999579	-1.00695	0.952765
QJQ50_RS02495	ammonium transporter		-0.095468	-1.06841	0.503203	-0.0272401	-1.01906	0.840512
QJQ50_RS02500	Dyp-type peroxidase		-0.342038	-1.26755	0.00873672	-0.351804	-1.27616	0.00417742
QJQ50_RS02505	MgtC/SapB family protein		-0.193683	-1.14368	0.262871	-0.226857	-1.17028	0.149123
QJQ50_RS02510	DNA/RNA non-specific endonuclease		-0.172342	-1.12689	0.221945	-0.259088	-1.19672	0.0501129
QJQ50_RS02515	ATP-binding cassette domain-containing protein		-0.293505	-1.22561	0.00153438	-0.446313	-1.36255	3.21119e-05
QJQ50_RS02520	hypothetical protein		-0.15766	-1.11548	0.0616599	-0.128276	-1.09299	0.0940694
QJQ50_RS02525	uracil-DNA glycosylase family protein		0.0607511	1.04301	0.654626	0.0376079	1.02641	0.756368
QJQ50_RS02530	MIP/aquaporin family protein		0.174397	1.12849	0.568855	1.56207	2.95277	1.50133e-05
QJQ50_RS02535	type 1 glycerol-3-phosphate oxidase	glpO	-0.0387626	-1.02723	0.913633	1.12093	2.17488	0.000213972
QJQ50_RS02540	glycerol kinase GlpK	glpK	0.803919	1.74584	0.0180559	1.49585	2.82031	0.000133238
QJQ50_RS02545	glycosyltransferase family 2 protein		0.286668	1.21982	0.594712	0.379931	1.30128	0.403764
QJQ50_RS02550	galactokinase		-0.133881	-1.09724	0.549396	-0.174525	-1.12859	0.359687
QJQ50_RS02555	UDP-glucose 4-epimerase GalE	galE	-0.101757	-1.07308	0.312434	0.119371	1.08626	0.185306
QJQ50_RS02560	UDP-glucose--hexose-1-phosphate uridylyltransferase		-0.27404	-1.20919	0.0285854	-0.0596575	-1.04222	0.605264
QJQ50_RS02565	LacI family DNA-binding transcriptional regulator		-0.349919	-1.27449	0.0111294	-0.169526	-1.12469	0.14721
QJQ50_RS02570	aldose epimerase family protein		-0.188188	-1.13933	0.0541515	0.145843	1.10638	0.0974835
QJQ50_RS02575	hypothetical protein		-0.0333116	-1.02336	0.959412	0.136022	1.09887	0.7435
QJQ50_RS02580	PTS sugar transporter subunit IIA		0.328097	1.25536	0.131438	0.632078	1.5498	0.00420023
QJQ50_RS02585	PTS fructose transporter subunit IIB		-0.500253	-1.41446	0.0334241	0.0677648	1.04809	0.759947
QJQ50_RS02590	PTS transporter subunit IIC		-0.525393	-1.43933	0.00302813	0.210423	1.15703	0.131136
QJQ50_RS02595	hypothetical protein		0.387422	1.30805	0.0142087	0.927785	1.90235	1.65508e-05
QJQ50_RS02600	serine hydrolase domain-containing protein		-0.0145255	-1.01012	0.948105	0.101928	1.07321	0.451603
QJQ50_RS02605	DUF4867 family protein		0.0989073	1.07096	0.556569	0.0520105	1.03671	0.737752
QJQ50_RS02610	tagatose-6-phosphate kinase	lacC	0.175321	1.12922	0.296446	0.214907	1.16063	0.154554
QJQ50_RS02615	tagatose-bisphosphate aldolase		-0.12594	-1.09122	0.295731	-0.117545	-1.08489	0.276967
QJQ50_RS02620	galactose-6-phosphate isomerase subunit LacB	lacB	0.0810016	1.05775	0.475127	0.110777	1.07981	0.259503
QJQ50_RS02625	galactose-6-phosphate isomerase subunit LacA	lacA	0.0906489	1.06485	0.479794	0.109452	1.07882	0.325864
QJQ50_RS02630	DeoR/GlpR family DNA-binding transcription regulator		0.135283	1.09831	0.189133	0.268019	1.20415	0.00879121
QJQ50_RS02635	HAD-IA family hydrolase		0.252017	1.19087	0.017164	0.456271	1.37199	0.000198917
QJQ50_RS02640	exonuclease SbcCD subunit D		0.101786	1.0731	0.362049	0.0321502	1.02253	0.765717
QJQ50_RS02645	SMC family ATPase		0.128093	1.09285	0.114005	0.0935529	1.06699	0.20488
QJQ50_RS02650	hypothetical protein		0.795081	1.73518	0.00391973	0.876127	1.83544	0.00111299
QJQ50_RS02655	Hsp20/alpha crystallin family protein		-0.171817	-1.12648	0.257239	-0.115429	-1.0833	0.400699
QJQ50_RS02660	A/G-specific adenine glycosylase	mutY	0.0085212	1.00592	0.967486	-0.106457	-1.07658	0.406158
QJQ50_RS02665	alpha/beta hydrolase		0.0607842	1.04303	0.698181	-0.0962438	-1.06899	0.460288
QJQ50_RS02670	NAD(P)H-dependent oxidoreductase		0.0362979	1.02548	0.842065	-0.159129	-1.11661	0.256725
QJQ50_RS02675	hypothetical protein		-0.141988	-1.10342	0.44652	-0.399406	-1.31896	0.0239476
QJQ50_RS02680	DUF308 domain-containing protein		-0.307594	-1.23764	0.0121071	-0.39163	-1.31187	0.00170848
QJQ50_RS02685	bifunctional hydroxymethylpyrimidine kinase/phosphomethylpyrimidine kinase	thiD	-0.12495	-1.09047	0.145321	-0.0484057	-1.03412	0.549096
QJQ50_RS02690	hypothetical protein		-0.0962358	-1.06898	0.280459	-0.0503148	-1.03549	0.544515
QJQ50_RS02695	hypothetical protein		0.149911	1.1095	0.0771346	0.21096	1.15746	0.0105228
QJQ50_RS02700	SDR family oxidoreductase		-0.0158269	-1.01103	0.924101	0.0641727	1.04549	0.576556
QJQ50_RS02705	glycoside hydrolase family 3 C-terminal domain-containing protein		-0.108492	-1.0781	0.264904	-0.0764858	-1.05445	0.388611
QJQ50_RS02710	ABC transporter substrate-binding protein		-0.143719	-1.10475	0.155658	-0.14834	-1.10829	0.11084
QJQ50_RS02715	ABC transporter substrate-binding protein		-0.205067	-1.15274	0.0346989	-0.230479	-1.17322	0.0123986
QJQ50_RS02720	ABC transporter permease		-0.205507	-1.15309	0.0462544	-0.352848	-1.27708	0.00140135
QJQ50_RS02725	ATP-binding cassette domain-containing protein		-0.323231	-1.25113	0.00403886	-0.414991	-1.33329	0.000376386
QJQ50_RS02730	acryloyl-CoA reductase		0.0227694	1.01591	0.909617	0.0972518	1.06973	0.485669
QJQ50_RS02735	cation-translocating P-type ATPase		0.0386946	1.02718	0.847876	-0.0695914	-1.04942	0.675221
QJQ50_RS02740	glycosyltransferase family 2 protein		0.0432847	1.03046	0.902434	0.0991984	1.07118	0.712341
QJQ50_RS02745	glycosyltransferase family 39 protein		-0.225789	-1.16942	0.202422	0.0123932	1.00863	0.950932
QJQ50_RS02750	GtrA family protein		0.306824	1.23698	0.533926	0.395488	1.31539	0.347572
QJQ50_RS02755	response regulator transcription factor		-0.0328547	-1.02303	0.856614	0.0148289	1.01033	0.925664
QJQ50_RS02760	HAMP domain-containing sensor histidine kinase		-0.187371	-1.13869	0.0871337	-0.123342	-1.08926	0.214333
QJQ50_RS02765	iron-sulfur cluster biosynthesis family protein		-0.0127072	-1.00885	0.967486	0.156035	1.11422	0.414822
QJQ50_RS02770	nitroreductase family protein		-0.161493	-1.11844	0.301274	0.239829	1.18085	0.088312
QJQ50_RS02775	alpha-hydroxy-acid oxidizing protein		-0.11621	-1.08388	0.424125	0.321937	1.25001	0.0162208
QJQ50_RS02780	hypothetical protein		-0.133126	-1.09667	0.527021	-0.155048	-1.11346	0.400352
QJQ50_RS02785	helix-turn-helix transcriptional regulator		0.0293887	1.02058	0.880932	0.125378	1.09079	0.376645
QJQ50_RS02790	tRNA-Ala		-0.091197	-1.06525	0.815117	0.0154721	1.01078	0.966576
QJQ50_RS02795	helix-turn-helix transcriptional regulator		0.0149872	1.01044	0.950268	0.118854	1.08587	0.418537
QJQ50_RS02800	tRNA-Ala		0.169832	1.12493	0.459821	0.250866	1.18992	0.214266
QJQ50_RS02805	permease prefix domain 1-containing protein		0.00157198	1.00109	0.988825	-0.00198624	-1.00138	0.987023
QJQ50_RS02810	PadR family transcriptional regulator		0.209233	1.15607	0.162207	0.199542	1.14833	0.147501
QJQ50_RS02815	SemiSWEET family transporter		0.109142	1.07859	0.503917	-0.0930729	-1.06664	0.52767
QJQ50_RS02820	hypothetical protein		0.239629	1.18069	0.0848494	0.212195	1.15845	0.0969291
QJQ50_RS02825	zinc-binding alcohol dehydrogenase family protein		0.000207828	1.00014	0.998123	-0.0693318	-1.04923	0.451603
QJQ50_RS02830	hypothetical protein		-0.342956	-1.26835	0.0142087	-0.397112	-1.31687	0.00388798
QJQ50_RS02835	transposase		0.0417938	1.02939	0.907603	0.146153	1.10661	0.573912
QJQ50_RS02840	transposase		0.276153	1.21096	0.332443	0.420669	1.33855	0.101547
QJQ50_RS02845	hypothetical protein		-0.063119	-1.04472	0.568855	-0.122352	-1.08851	0.189053
QJQ50_RS02850	AI-2E family transporter		-0.290482	-1.22305	0.0114188	-0.247699	-1.18731	0.0168075
QJQ50_RS02855	hypothetical protein		0.790091	1.72918	0.000251057	0.904489	1.87188	3.0889e-05
QJQ50_RS02860	transcriptional repressor LexA	lexA	0.0901943	1.06451	0.309495	0.133494	1.09695	0.0952672
QJQ50_RS02865	hypothetical protein		0.268876	1.20487	0.0924143	0.310881	1.24046	0.0373628
QJQ50_RS02870	AEC family transporter		-0.159969	-1.11726	0.144191	-0.151986	-1.1111	0.129737
QJQ50_RS02875	flavin reductase family protein		-0.194643	-1.14444	0.0616599	-0.126203	-1.09142	0.178488
QJQ50_RS02880	hypothetical protein		-0.0393547	-1.02765	0.761312	-0.0962264	-1.06897	0.337154
QJQ50_RS02885	5-formyltetrahydrofolate cyclo-ligase		-0.265307	-1.20189	0.0112841	-0.370951	-1.29321	0.000746373
QJQ50_RS02890	DUF488 family protein		-0.148599	-1.10849	0.340179	-0.220102	-1.16482	0.118113
QJQ50_RS02895	magnesium transporter CorA family protein		-0.0371148	-1.02606	0.760865	0.0591591	1.04186	0.544944
QJQ50_RS02900	LysR substrate-binding domain-containing protein		0.0240851	1.01683	0.862036	0.132891	1.09649	0.193779
QJQ50_RS02905	malolactic enzyme		-0.186655	-1.13812	0.0424279	-0.343116	-1.26849	0.000796493
QJQ50_RS02910	AEC family transporter		-0.262712	-1.19973	0.0321217	-0.436695	-1.3535	0.00109032
QJQ50_RS02915	peroxiredoxin		0.54363	1.45764	5.09018e-05	0.694789	1.61865	3.38027e-06
QJQ50_RS02920	flavodoxin domain-containing protein		0.155954	1.11416	0.390098	0.160366	1.11757	0.322699
QJQ50_RS02925	Rgg/GadR/MutR family transcriptional regulator		-0.0193691	-1.01352	0.949968	0.0570747	1.04035	0.776522
QJQ50_RS02930	ABC transporter ATP-binding protein		-0.0455821	-1.0321	0.799937	-0.076007	-1.0541	0.592931
QJQ50_RS02935	oligoendopeptidase F	pepF	0.059302	1.04196	0.544743	0.00198503	1.00138	0.984704
QJQ50_RS02940	nucleoside-diphosphate kinase	ndk	0.208652	1.15561	0.036174	0.259384	1.19697	0.00728664
QJQ50_RS02945	hypothetical protein		0.40611	1.32511	0.0113607	0.498473	1.41272	0.00186991
QJQ50_RS02950	cation-translocating P-type ATPase		-0.299671	-1.23086	0.00113247	-0.492363	-1.40675	1.10241e-05
QJQ50_RS02955	proline iminopeptidase-family hydrolase		0.0650458	1.04612	0.562204	0.0759633	1.05406	0.42658
QJQ50_RS02960	hypothetical protein		0.209139	1.156	0.0643289	0.192913	1.14307	0.0635652
QJQ50_RS02965	hypothetical protein		0.154972	1.1134	0.0961499	-0.00594786	-1.00413	0.954674
QJQ50_RS02970	cation:proton antiporter		0.000620132	1.00043	0.994889	-0.0671993	-1.04768	0.387826
QJQ50_RS02975	HAD hydrolase-like protein		-0.0157725	-1.01099	0.898052	-0.0762821	-1.0543	0.376651
QJQ50_RS02980	MarR family winged helix-turn-helix transcriptional regulator		-0.190752	-1.14136	0.0656919	-0.0679861	-1.04825	0.474172
QJQ50_RS02985	alpha/beta hydrolase		-0.446897	-1.36311	0.000729345	-0.509422	-1.42348	0.000113407
QJQ50_RS02990	class Ib ribonucleoside-diphosphate reductase assembly flavoprotein NrdI	nrdI	-0.344815	-1.26999	0.000990818	-0.407334	-1.32623	0.00012577
QJQ50_RS02995	aldo/keto reductase		0.176729	1.13032	0.131438	0.220265	1.16495	0.0441133
QJQ50_RS03000	hypothetical protein		0.13834	1.10064	0.115356	0.17343	1.12774	0.0360529
QJQ50_RS03005	alpha/beta hydrolase		0.0497405	1.03508	0.641973	-0.00366562	-1.00254	0.973539
QJQ50_RS03010	DUF421 domain-containing protein		-0.221747	-1.16614	0.0528664	-0.161513	-1.11846	0.117581
QJQ50_RS03015	DUF3290 family protein		0.265834	1.20233	0.0413017	0.266221	1.20265	0.0284356
QJQ50_RS03020	vitamin B12 independent methionine synthase		0.109962	1.0792	0.400012	0.006546	1.00455	0.963826
QJQ50_RS03025	S-ribosylhomocysteine lyase		0.0508683	1.03589	0.673827	0.143951	1.10493	0.140135
QJQ50_RS03030	VTT domain-containing protein		-0.0720849	-1.05123	0.48403	0.0363159	1.02549	0.70765
QJQ50_RS03035	Holliday junction branch migration protein RuvA	ruvA	-0.0336063	-1.02357	0.712407	-0.0446262	-1.03142	0.554126
QJQ50_RS03040	Holliday junction branch migration DNA helicase RuvB	ruvB	-0.0946174	-1.06778	0.303335	-0.193363	-1.14343	0.0245442
QJQ50_RS03045	tRNA preQ1(34) S-adenosylmethionine ribosyltransferase-isomerase QueA	queA	-0.0996809	-1.07154	0.239037	-0.126228	-1.09144	0.10023
QJQ50_RS03050	tRNA guanosine(34) transglycosylase Tgt	tgt	-0.0122846	-1.00855	0.93226	-0.122454	-1.08859	0.190072
QJQ50_RS03055	preprotein translocase subunit YajC	yajC	0.244234	1.18446	0.0356526	0.0348441	1.02445	0.755135
QJQ50_RS03060	bifunctional acetaldehyde-CoA/alcohol dehydrogenase	adhE	-0.17724	-1.13072	0.060042	-0.225742	-1.16938	0.0125845
QJQ50_RS03065	metal-dependent transcriptional regulator		-0.194884	-1.14463	0.0451788	-0.403128	-1.32237	0.000344764
QJQ50_RS03070	glucose-6-phosphate dehydrogenase	zwf	-0.15504	-1.11345	0.0751938	-0.267039	-1.20334	0.0029498
QJQ50_RS03075	DNA polymerase IV	dinB	-0.0476415	-1.03357	0.663182	-0.125968	-1.09124	0.157098
QJQ50_RS03080	DRTGG domain-containing protein		-0.0474028	-1.0334	0.623966	-0.0249591	-1.01745	0.771109
QJQ50_RS03085	bifunctional oligoribonuclease/PAP phosphatase NrnA		0.111814	1.08059	0.272088	0.0506819	1.03575	0.597152
QJQ50_RS03090	DEAD/DEAH box helicase		-0.0166203	-1.01159	0.860001	-0.0637228	-1.04516	0.362501
QJQ50_RS03095	hypothetical protein		0.038104	1.02676	0.680008	-0.00411852	-1.00286	0.964577
QJQ50_RS03100	alanine--tRNA ligase	alaS	-0.0756134	-1.05381	0.364512	-0.103835	-1.07463	0.156672
QJQ50_RS03105	hypothetical protein		-0.021746	-1.01519	0.888766	0.165237	1.12135	0.131312
QJQ50_RS03110	IreB family regulatory phosphoprotein		0.239922	1.18093	0.172409	0.186065	1.13766	0.244954
QJQ50_RS03115	Holliday junction resolvase RuvX	ruvX	-0.284996	-1.21841	0.040037	-0.247717	-1.18733	0.049844
QJQ50_RS03120	DUF1292 domain-containing protein		-0.252197	-1.19102	0.178134	-0.200297	-1.14894	0.239065
QJQ50_RS03125	cell division protein ZapA		-0.0800796	-1.05708	0.678058	0.0971054	1.06963	0.550189
QJQ50_RS03130	CvpA family protein		-0.340102	-1.26585	0.00223855	-0.435941	-1.35279	0.000194315
QJQ50_RS03135	endonuclease MutS2		-0.0706851	-1.05022	0.349285	-0.069489	-1.04934	0.297902
QJQ50_RS03140	thioredoxin	trxA	-0.00995128	-1.00692	0.933025	0.0765003	1.05446	0.317971
QJQ50_RS03145	teichoic acid D-Ala incorporation-associated protein DltX		0.935607	1.9127	0.000124146	0.668893	1.58985	0.000617886
QJQ50_RS03150	D-alanine--poly(phosphoribitol) ligase subunit DltA	dltA	-0.00995345	-1.00692	0.940546	-0.132078	-1.09587	0.112886
QJQ50_RS03155	D-alanyl-lipoteichoic acid biosynthesis protein DltB	dltB	-0.249104	-1.18847	0.0237381	-0.329599	-1.25666	0.00294878
QJQ50_RS03160	D-alanine--poly(phosphoribitol) ligase subunit 2	dltC	-0.0845524	-1.06036	0.305655	-0.193201	-1.1433	0.0142015
QJQ50_RS03165	D-alanyl-lipoteichoic acid biosynthesis protein DltD	dltD	-0.0706231	-1.05017	0.477145	-0.162552	-1.11927	0.0617677
QJQ50_RS03170	DUF2507 domain-containing protein		0.259053	1.19669	0.0468233	0.274479	1.20956	0.0246739
QJQ50_RS03175	glutamate racemase	racE	-0.0594025	-1.04203	0.534622	-0.0846517	-1.06043	0.297599
QJQ50_RS03180	metallophosphoesterase		0.0965981	1.06925	0.472751	0.0666105	1.04725	0.587228
QJQ50_RS03185	MIP/aquaporin family protein		-0.217494	-1.16271	0.0436945	-0.243526	-1.18388	0.0168522
QJQ50_RS03190	cyclic-di-AMP-binding protein CbpB	cbpB	-0.307913	-1.23792	0.00516478	-0.509225	-1.42329	7.50337e-05
QJQ50_RS03195	DUF368 domain-containing protein		-0.187933	-1.13913	0.0374133	-0.267289	-1.20354	0.00356135
QJQ50_RS03200	mechanosensitive ion channel family protein		-0.110214	-1.07939	0.271176	-0.0106109	-1.00738	0.921368
QJQ50_RS03205	DUF948 domain-containing protein		0.220526	1.16516	0.0252981	0.261083	1.19838	0.00637802
QJQ50_RS03210	YtxH domain-containing protein		0.0293943	1.02058	0.7992	0.0812182	1.05791	0.347892
QJQ50_RS03215	transcription repressor NadR		0.214338	1.16017	0.0573953	0.199541	1.14833	0.054799
QJQ50_RS03220	Xaa-Pro peptidase family protein		0.0515602	1.03639	0.612515	0.12055	1.08715	0.149431
QJQ50_RS03225	catabolite control protein A	ccpA	0.306966	1.2371	0.0545282	0.572113	1.4867	0.00103532
QJQ50_RS03230	transglycosylase domain-containing protein		-0.103466	-1.07435	0.275211	-0.134196	-1.09748	0.116832
QJQ50_RS03235	YjjG family noncanonical pyrimidine nucleotidase		-0.0829657	-1.05919	0.390072	-0.121664	-1.08799	0.151971
QJQ50_RS03240	biotin--[acetyl-CoA-carboxylase] ligase		-0.161656	-1.11857	0.0817798	-0.188539	-1.13961	0.0307983
QJQ50_RS03245	dipeptidase PepV	pepV	0.00181608	1.00126	0.986709	0.0599932	1.04246	0.454087
QJQ50_RS03250	glycerophosphodiester phosphodiesterase		-0.15977	-1.11711	0.0653997	-0.167695	-1.12326	0.037114
QJQ50_RS03255	hypothetical protein		0.115018	1.08299	0.593014	0.100307	1.072	0.595722
QJQ50_RS03260	YibE/F family protein		-0.0736058	-1.05234	0.500294	-0.0971637	-1.06967	0.302731
QJQ50_RS03265	YibE/F family protein		-0.249452	-1.18876	0.050422	-0.173437	-1.12774	0.131367
QJQ50_RS03270	metallophosphoesterase family protein		0.0165104	1.01151	0.906247	0.04528	1.03188	0.655574
QJQ50_RS03275	bifunctional UDP-sugar hydrolase/5'-nucleotidase		-0.042271	-1.02973	0.638117	-0.0925914	-1.06628	0.203709
QJQ50_RS03280	YutD family protein		0.162707	1.11939	0.119916	0.274852	1.20987	0.00806811
QJQ50_RS03285	TIGR01457 family HAD-type hydrolase		0.119756	1.08655	0.147753	0.176279	1.12997	0.024953
QJQ50_RS03290	TIGR01906 family membrane protein		-0.223437	-1.16751	0.0344654	-0.315108	-1.2441	0.00339744
QJQ50_RS03295	VTT domain-containing protein		-0.300435	-1.23152	0.00553525	-0.659591	-1.57963	9.69972e-06
QJQ50_RS03300	phosphatidylglycerophosphatase A		-0.0142921	-1.00996	0.906385	-0.0779428	-1.05551	0.349761
QJQ50_RS03305	NAD(P)/FAD-dependent oxidoreductase		-0.226541	-1.17003	0.00883979	-0.204847	-1.15256	0.00928963
QJQ50_RS03310	peptidylprolyl isomerase		0.0216621	1.01513	0.867293	-0.0544119	-1.03844	0.584734
QJQ50_RS03315	CvfD/Ygs/GSP13 family RNA-binding post-transcriptional regulator		-0.22331	-1.16741	0.0479349	-0.182203	-1.13462	0.0742933
QJQ50_RS03340	tRNA-Lys		-0.139114	-1.10123	0.583445	-0.385314	-1.30614	0.0827569
QJQ50_RS03345	tRNA-Thr		-0.15513	-1.11352	0.457651	-0.211513	-1.1579	0.248239
QJQ50_RS03350	tRNA-Gly		-0.136315	-1.09909	0.5162	-0.138237	-1.10056	0.45444
QJQ50_RS03355	tRNA-Arg		-0.480178	-1.39492	0.149893	-0.342548	-1.26799	0.257228
QJQ50_RS03360	tRNA-Pro		-0.843937	-1.79494	0.0395845	-1.00708	-2.00984	0.0150366
QJQ50_RS03365	tRNA-Met		0.113697	1.082	0.809875	-0.269709	-1.20556	0.502454
QJQ50_RS03370	tRNA-Ile		-0.248869	-1.18827	0.093276	-0.219629	-1.16443	0.107011
QJQ50_RS03375	tRNA-Met		0.033823	1.02372	0.881261	0.0149527	1.01042	0.938514
QJQ50_RS03385	tRNA-Phe		-0.0491004	-1.03462	0.792127	-0.139145	-1.10125	0.325198
QJQ50_RS03390	tRNA-Gly		-0.357038	-1.28079	0.495455	-0.0213665	-1.01492	0.968655
QJQ50_RS03395	tRNA-Ile		-0.662319	-1.58262	0.157949	-0.855526	-1.80942	0.0657175
QJQ50_RS03400	tRNA-Ser		0.0886454	1.06337	0.836783	0.465395	1.3807	0.146241
QJQ50_RS03410	tRNA-Ser		0.308829	1.2387	0.641502	-0.0992534	-1.07122	0.884636
QJQ50_RS03420	tRNA-Asp		-0.196365	-1.14581	0.693114	-0.662915	-1.58328	0.137674
QJQ50_RS03425	tRNA-Phe		-0.114825	-1.08284	0.676811	-0.162756	-1.11942	0.489682
QJQ50_RS03435	tRNA-Trp		-0.163707	-1.12016	0.675656	-0.461907	-1.37736	0.172388
QJQ50_RS03440	tRNA-His		-0.195175	-1.14486	0.522729	-0.114798	-1.08282	0.687087
QJQ50_RS03445	tRNA-Gln		-0.32351	-1.25137	0.193276	-0.178736	-1.13189	0.444299
QJQ50_RS03450	tRNA-Cys		-0.0180193	-1.01257	0.938648	-0.197986	-1.1471	0.178616
QJQ50_RS03455	tRNA-Leu		0.197549	1.14675	0.14738	-0.0532281	-1.03758	0.688713
QJQ50_RS03460	sigma-70 family RNA polymerase sigma factor		-0.044487	-1.03132	0.789197	0.122786	1.08884	0.319547
QJQ50_RS03465	APC family permease		-0.244076	-1.18433	0.0440634	-0.186345	-1.13788	0.0887829
QJQ50_RS03470	glycosyltransferase family 4 protein		-0.377996	-1.29954	0.00123032	-0.39356	-1.31363	0.00040713
QJQ50_RS03475	glycosyltransferase family 4 protein		-0.310523	-1.24016	0.00204646	-0.473568	-1.38854	4.53829e-05
QJQ50_RS03480	lysylphosphatidylglycerol synthase transmembrane domain-containing protein		-0.47487	-1.38979	0.00027868	-0.679746	-1.60186	6.15373e-06
QJQ50_RS03485	pyridoxal phosphate-dependent aminotransferase		0.0275029	1.01925	0.809875	0.0536744	1.0379	0.549096
QJQ50_RS03490	YkuJ family protein		0.348086	1.27287	0.00387808	0.487948	1.40245	0.000185939
QJQ50_RS03495	LTA synthase family protein		-0.355824	-1.27972	0.00673988	-0.499968	-1.41418	0.000355751
QJQ50_RS03500	Fur family transcriptional regulator		-0.323264	-1.25116	0.0403857	-0.211785	-1.15812	0.131797
QJQ50_RS03525	tRNA-Ser		-1.30036	-2.4629	0.00133204	-1.25607	-2.38843	0.0010536
QJQ50_RS03530	site-specific integrase		-0.254746	-1.19313	0.182731	-0.586759	-1.50187	0.00452642
QJQ50_RS03540	hypothetical protein		0.279245	1.21356	0.0244696	0.247799	1.18739	0.0294273
QJQ50_RS03545	methionine adenosyltransferase	metK	-0.0537873	-1.03799	0.507476	-0.180329	-1.13314	0.0144405
QJQ50_RS03550	MDR family MFS transporter		-0.12907	-1.09359	0.292391	-0.313856	-1.24303	0.00922911
QJQ50_RS03555	MerR family transcriptional regulator		-0.289717	-1.2224	0.0985923	-0.222427	-1.16669	0.164503
QJQ50_RS03560	MDR family MFS transporter		-0.563577	-1.47793	0.000305021	-1.00419	-2.00582	2.26439e-06
QJQ50_RS03565	DUF4811 domain-containing protein		-0.291405	-1.22383	0.0114188	-0.722127	-1.64961	1.108e-05
QJQ50_RS03570	phosphatase PAP2 family protein		-0.00853524	-1.00593	0.977129	-0.0386456	-1.02715	0.851815
QJQ50_RS03575	leucine--tRNA ligase	leuS	0.0767431	1.05463	0.389853	-0.00874878	-1.00608	0.923891
QJQ50_RS03580	polysaccharide biosynthesis protein		-0.224456	-1.16834	0.0167454	-0.4663	-1.38156	6.64482e-05
QJQ50_RS03585	pseudouridine synthase		-0.201754	-1.1501	0.0192673	-0.31072	-1.24033	0.000796493
QJQ50_RS03590	zinc ribbon domain-containing protein		-0.0212011	-1.0148	0.876429	-0.139242	-1.10133	0.160274
QJQ50_RS03595	NAD(P)H-hydrate dehydratase		-0.0352721	-1.02475	0.789948	-0.00231535	-1.00161	0.984887
QJQ50_RS03600	NUDIX hydrolase		0.076969	1.0548	0.478579	0.170844	1.12572	0.0724105
QJQ50_RS03605	tRNA-Leu		-0.919949	-1.89205	0.0910399	-1.23639	-2.35608	0.0275443
QJQ50_RS03610	glutathione peroxidase		0.0129451	1.00901	0.953574	-0.108026	-1.07775	0.42029
QJQ50_RS03615	PatB family C-S lyase		-0.00711551	-1.00494	0.959412	-0.115441	-1.08331	0.157054
QJQ50_RS03620	metallophosphoesterase		0.10366	1.0745	0.224141	0.22511	1.16887	0.00785307
QJQ50_RS03625	ACT domain-containing protein		0.0572947	1.04051	0.763548	0.148971	1.10878	0.311303
QJQ50_RS03630	PFL family protein		-0.0369105	-1.02591	0.670788	-0.18282	-1.1351	0.0142015
QJQ50_RS03635	competence protein CoiA family protein		-0.134855	-1.09798	0.437972	-0.135964	-1.09883	0.37812
QJQ50_RS03640	DsbA family protein		-0.12551	-1.09089	0.179452	0.00333631	1.00232	0.974784
QJQ50_RS03645	CYTH domain-containing protein		0.138287	1.1006	0.309872	0.194915	1.14466	0.112886
QJQ50_RS03650	GTP pyrophosphokinase family protein		-0.0288945	-1.02023	0.83231	0.0633338	1.04488	0.550878
QJQ50_RS03655	NAD kinase		-0.139156	-1.10126	0.202819	-0.00930127	-1.00647	0.936492
QJQ50_RS03660	RluA family pseudouridine synthase		-0.074019	-1.05264	0.458402	-0.0526829	-1.03719	0.558526
QJQ50_RS03665	FAD:protein FMN transferase		0.0181048	1.01263	0.865028	0.0718767	1.05108	0.359136
QJQ50_RS03670	copper homeostasis protein CutC		-0.126448	-1.0916	0.128415	-0.255215	-1.19351	0.00309007
QJQ50_RS03675	undecaprenyl-diphosphate phosphatase		-0.127683	-1.09254	0.1562	-0.289232	-1.22199	0.00228988
QJQ50_RS03680	lactonase family protein		0.125025	1.09053	0.140708	0.123553	1.08941	0.11084
QJQ50_RS03685	PTS glucitol/sorbitol transporter subunit IIA		0.704332	1.62939	0.000712571	0.873269	1.83181	5.93472e-05
QJQ50_RS03690	30S ribosomal protein S14	rpsN	-0.0483806	-1.0341	0.737452	0.00221873	1.00154	0.987363
QJQ50_RS03695	GMP reductase		-0.10168	-1.07302	0.30042	-0.249262	-1.1886	0.00897206
QJQ50_RS03700	magnesium transporter CorA family protein		0.310999	1.24057	0.00774521	0.399638	1.31918	0.000863932
QJQ50_RS03705	methyltransferase domain-containing protein		-0.0520392	-1.03673	0.801124	0.0117035	1.00815	0.952662
QJQ50_RS03710	tRNA (uridine(34)/cytosine(34)/5-carboxymethylaminomethyluridine(34)-2'-O)-methyltransferase TrmL	trmL	0.0223381	1.0156	0.828517	0.00038914	1.00027	0.997415
QJQ50_RS03715	DUF1149 family protein		0.138657	1.10088	0.255501	0.171246	1.12603	0.119105
QJQ50_RS03720	DNA translocase FtsK		-0.151	-1.11034	0.0395845	-0.213629	-1.1596	0.00370329
QJQ50_RS03725	pitrilysin family protein		-0.0789031	-1.05621	0.388435	-0.125727	-1.09106	0.117571
QJQ50_RS03730	pitrilysin family protein		-0.0254624	-1.01781	0.789353	-0.0557522	-1.0394	0.438394
QJQ50_RS03735	SDR family oxidoreductase		-0.0377329	-1.0265	0.72236	-0.0498754	-1.03518	0.5709
QJQ50_RS03740	helix-turn-helix domain-containing protein		-0.312179	-1.24158	0.000738029	-0.506149	-1.42025	7.40869e-06
QJQ50_RS03745	CDP-diacylglycerol--glycerol-3-phosphate 3-phosphatidyltransferase	pgsA	-0.209396	-1.1562	0.015177	-0.429699	-1.34695	6.2095e-05
QJQ50_RS03750	competence/damage-inducible protein A		0.077547	1.05522	0.434527	0.161048	1.1181	0.0671589
QJQ50_RS03755	recombinase RecA	recA	0.0158467	1.01104	0.922289	0.162079	1.1189	0.131554
QJQ50_RS03760	ribonuclease Y	rny	-0.0680865	-1.04833	0.623996	-0.0433488	-1.0305	0.724461
QJQ50_RS03765	YigZ family protein		0.302341	1.23314	0.0717561	0.646405	1.56526	0.000575614
QJQ50_RS03770	helicase-related protein		-0.110908	-1.07991	0.642541	-0.299158	-1.23043	0.142455
QJQ50_RS03775	ComF family protein		-0.0108233	-1.00753	0.983457	-0.0812467	-1.05793	0.827685
QJQ50_RS03780	ribosome-associated translation inhibitor RaiA	raiA	-0.117569	-1.08491	0.271108	0.0433411	1.0305	0.67272
QJQ50_RS03785	preprotein translocase subunit SecA	secA	-0.115426	-1.08329	0.222118	-0.137102	-1.09969	0.110656
QJQ50_RS03790	peptide chain release factor 2	prfB	0.0296414	1.02076	0.732229	-0.0393455	-1.02765	0.578188
QJQ50_RS03795	cell division ATP-binding protein FtsE	ftsE	-0.131807	-1.09567	0.0979473	-0.190383	-1.14107	0.0133486
QJQ50_RS03800	permease-like cell division protein FtsX	ftsX	-0.111084	-1.08004	0.204071	-0.169896	-1.12498	0.0380268
QJQ50_RS03805	PDZ domain-containing protein		-0.0891226	-1.06372	0.312344	0.00797559	1.00554	0.929876
QJQ50_RS03810	response regulator transcription factor		-0.133991	-1.09732	0.137365	-0.107758	-1.07755	0.187598
QJQ50_RS03815	ATP-binding protein		-0.0320417	-1.02246	0.779792	-0.0762219	-1.05425	0.379168
QJQ50_RS03820	phosphate ABC transporter substrate-binding protein PstS family protein		-0.584455	-1.49947	0.000277192	-0.631481	-1.54915	5.58082e-05
QJQ50_RS03825	phosphate ABC transporter permease subunit PstC	pstC	-0.657465	-1.57731	1.11111e-05	-0.902352	-1.86911	6.77407e-07
QJQ50_RS03830	phosphate ABC transporter permease PstA	pstA	-0.757309	-1.69033	4.90868e-05	-0.955522	-1.93928	3.69994e-06
QJQ50_RS03835	phosphate ABC transporter ATP-binding protein PstB	pstB	-0.738	-1.66786	1.59787e-05	-0.792233	-1.73175	4.39149e-06
QJQ50_RS03840	phosphate ABC transporter ATP-binding protein PstB	pstB	-0.498868	-1.4131	9.54066e-05	-0.677304	-1.59915	3.69994e-06
QJQ50_RS03845	phosphate signaling complex protein PhoU	phoU	-0.483662	-1.39829	9.63233e-05	-0.691414	-1.61487	3.10977e-06
QJQ50_RS03850	daptomycin-sensing surface protein LiaX	liaX	-0.347777	-1.2726	0.00227339	-0.432255	-1.34934	0.000232693
QJQ50_RS03855	hypothetical protein		-0.416485	-1.33467	0.00139893	-0.450476	-1.36649	0.000398558
QJQ50_RS03860	phage holin family protein		-0.551975	-1.46609	0.00115775	-0.72265	-1.65021	7.32151e-05
QJQ50_RS03865	HPr(Ser) kinase/phosphatase	hprK	-0.0924882	-1.06621	0.2588	-0.0275276	-1.01926	0.732068
QJQ50_RS03870	prolipoprotein diacylglyceryl transferase	lgt	-0.30467	-1.23514	0.00290014	-0.329994	-1.25701	0.000882357
QJQ50_RS03875	NAD(P)H-dependent glycerol-3-phosphate dehydrogenase		-0.236183	-1.17787	0.0069834	-0.283438	-1.21709	0.00121801
QJQ50_RS03880	thioredoxin-disulfide reductase	trxB	0.186003	1.13761	0.0212396	0.148779	1.10863	0.03969
QJQ50_RS03885	phospho-sugar mutase		-0.216866	-1.16221	0.0617387	-0.0984997	-1.07066	0.347613
QJQ50_RS03890	response regulator transcription factor		0.168224	1.12367	0.415369	0.28303	1.21675	0.121923
QJQ50_RS03895	HAMP domain-containing sensor histidine kinase		0.109032	1.0785	0.623707	0.0520149	1.03671	0.798741
QJQ50_RS03900	ABC transporter ATP-binding protein		0.101734	1.07306	0.707124	0.508229	1.4223	0.0221747
QJQ50_RS03905	ABC transporter permease		0.0704623	1.05005	0.705032	0.238854	1.18005	0.111866
QJQ50_RS03910	HD domain-containing protein		0.0806741	1.05751	0.639174	0.086135	1.06152	0.554126
QJQ50_RS03915	excinuclease ABC subunit UvrB	uvrB	0.0884726	1.06324	0.244716	0.0230436	1.0161	0.757158
QJQ50_RS03920	excinuclease ABC subunit UvrA	uvrA	0.0692942	1.0492	0.409847	0.0346314	1.0243	0.657561
QJQ50_RS03925	DUF308 domain-containing protein		0.00820973	1.00571	0.948773	-0.171822	-1.12648	0.0299073
QJQ50_RS03930	RNase adapter RapZ	rapZ	-0.15466	-1.11316	0.163059	-0.111871	-1.08063	0.267081
QJQ50_RS03935	uridine diphosphate-N-acetylglucosamine-binding protein YvcK	yvcK	-0.118083	-1.08529	0.216925	-0.193274	-1.14336	0.0316399
QJQ50_RS03940	DNA-binding protein WhiA	whiA	-0.113746	-1.08203	0.259179	-0.109538	-1.07888	0.227312
QJQ50_RS03945	MarR family transcriptional regulator		-0.00416943	-1.00289	0.976605	0.0453487	1.03193	0.596472
QJQ50_RS03950	ATP-dependent Clp endopeptidase proteolytic subunit ClpP	clpP	-0.0400868	-1.02818	0.699408	0.0497049	1.03505	0.567461
QJQ50_RS03955	tRNA-Arg		-0.172421	-1.12695	0.651067	0.378592	1.30007	0.201359
QJQ50_RS03960	site-specific integrase		-0.203788	-1.15172	0.0771346	-0.305035	-1.23545	0.00789313
QJQ50_RS03965	Arm DNA-binding domain-containing protein		-0.331588	-1.2584	0.142477	-0.487223	-1.40174	0.028858
QJQ50_RS03970	hypothetical protein		0.016374	1.01141	0.919283	0.109932	1.07918	0.30796
QJQ50_RS03975	ImmA/IrrE family metallo-endopeptidase		-0.240369	-1.18129	0.085684	-0.156854	-1.11485	0.216678
QJQ50_RS03980	helix-turn-helix transcriptional regulator		0.0459378	1.03235	0.845313	0.249159	1.18851	0.16005
QJQ50_RS03985	hypothetical protein		0.0226481	1.01582	0.973028	-0.00643452	-1.00447	0.989111
QJQ50_RS03990	sugar-binding domain-containing protein		-0.115378	-1.08326	0.202975	-0.1782	-1.13147	0.0357301
QJQ50_RS03995	type I glyceraldehyde-3-phosphate dehydrogenase	gap	0.118741	1.08579	0.234888	0.0419346	1.02949	0.661202
QJQ50_RS04000	phosphoglycerate kinase		-0.0409115	-1.02876	0.740187	-0.152134	-1.11121	0.114418
QJQ50_RS04005	triose-phosphate isomerase	tpiA	0.0636852	1.04513	0.480276	-0.0242485	-1.01695	0.773214
QJQ50_RS04010	phosphopyruvate hydratase	eno	0.0149021	1.01038	0.922188	-0.0320032	-1.02243	0.768802
QJQ50_RS04015	hypothetical protein		0.0791967	1.05643	0.755266	-0.0928793	-1.0665	0.666048
QJQ50_RS04020	ClC family H(+)/Cl(-) exchange transporter		-0.0960216	-1.06882	0.257239	-0.128434	-1.09311	0.0954669
QJQ50_RS04025	hypothetical protein		-0.297306	-1.22885	0.10173	-0.407565	-1.32645	0.0201845
QJQ50_RS04030	preprotein translocase subunit SecG	secG	0.327974	1.25525	0.0142585	0.347725	1.27255	0.00615938
QJQ50_RS04035	alpha/beta hydrolase		0.201951	1.15025	0.0192697	0.211626	1.15799	0.00945077
QJQ50_RS04040	ribonuclease R	rnr	0.0210818	1.01472	0.841956	-0.0451739	-1.03181	0.586794
QJQ50_RS04045	SsrA-binding protein SmpB	smpB	0.213813	1.15975	0.0164939	0.24294	1.1834	0.00472033
QJQ50_RS04050	LacI family DNA-binding transcriptional regulator		-0.0354911	-1.02491	0.877874	-0.00527609	-1.00366	0.979181
QJQ50_RS04055	alpha-glucosidase		0.176844	1.13041	0.123361	0.144381	1.10526	0.16875
QJQ50_RS04060	glycoside hydrolase family 13 protein		0.109026	1.0785	0.421469	-0.00841042	-1.00585	0.954674
QJQ50_RS04065	glycoside hydrolase family 65 protein		0.232748	1.17507	0.0101357	0.341699	1.26725	0.000450202
QJQ50_RS04070	beta-phosphoglucomutase	pgmB	-0.0118012	-1.00821	0.967486	0.247881	1.18746	0.130606
QJQ50_RS04075	sn-glycerol-3-phosphate ABC transporter ATP-binding protein UgpC	ugpC	0.173814	1.12804	0.149422	0.443215	1.35963	0.000903292
QJQ50_RS04080	alpha-glucosidase		0.0469927	1.03311	0.747108	0.46386	1.37923	0.000803043
QJQ50_RS04085	extracellular solute-binding protein		0.272338	1.20776	0.0653997	0.795758	1.73599	4.42788e-05
QJQ50_RS04090	sugar ABC transporter permease		0.00255184	1.00177	0.988193	0.531771	1.4457	0.00191794
QJQ50_RS04095	sugar ABC transporter permease		0.0229423	1.01603	0.910768	0.364967	1.28785	0.0130399
QJQ50_RS04100	hypothetical protein		-0.131534	-1.09546	0.467316	-0.260671	-1.19804	0.107373
QJQ50_RS04105	helix-turn-helix transcriptional regulator		-0.235509	-1.17732	0.151683	-0.0194981	-1.01361	0.91246
QJQ50_RS04110	MBL fold metallo-hydrolase		-0.15339	-1.11218	0.0921685	-0.139718	-1.10169	0.0920717
QJQ50_RS04115	ABC transporter substrate-binding protein		0.161783	1.11867	0.0600055	0.210242	1.15688	0.0111488
QJQ50_RS04120	carbohydrate ABC transporter permease		0.0707694	1.05028	0.648536	0.0964092	1.06911	0.453373
QJQ50_RS04125	sugar ABC transporter permease		-0.152201	-1.11126	0.171853	-0.184388	-1.13633	0.07166
QJQ50_RS04130	ABC transporter ATP-binding protein		-0.00207718	-1.00144	0.984656	0.0298875	1.02093	0.692637
QJQ50_RS04135	GNAT family N-acetyltransferase		-0.0553677	-1.03912	0.742395	0.00482439	1.00335	0.976209
QJQ50_RS04140	hypothetical protein		0.146748	1.10707	0.184524	0.13408	1.09739	0.186428
QJQ50_RS04145	Cof-type HAD-IIB family hydrolase		0.0816401	1.05822	0.288872	0.231325	1.17391	0.00331758
QJQ50_RS04150	uracil-DNA glycosylase		0.0626204	1.04436	0.466271	0.143762	1.10478	0.0580807
QJQ50_RS04155	phosphate acetyltransferase	pta	0.0151838	1.01058	0.913654	0.255325	1.1936	0.0122091
QJQ50_RS04160	tRNA (adenosine(37)-N6)-threonylcarbamoyltransferase complex ATPase subunit type 1 TsaE	tsaE	0.347846	1.27266	0.00418468	0.594393	1.50984	4.5708e-05
QJQ50_RS04165	ABC transporter ATP-binding protein		0.0155121	1.01081	0.872295	0.0120878	1.00841	0.88302
QJQ50_RS04170	ABC transporter permease		-0.120417	-1.08705	0.0977396	-0.152734	-1.11167	0.026015
QJQ50_RS04175	3'-5' exonuclease		0.00345179	1.0024	0.98099	0.0238274	1.01665	0.807117
QJQ50_RS04180	exodeoxyribonuclease III		-0.0111639	-1.00777	0.928977	0.00850463	1.00591	0.928915
QJQ50_RS04185	UDP-N-acetylmuramate dehydrogenase	murB	-0.0881391	-1.063	0.313017	-0.0540946	-1.03821	0.501096
QJQ50_RS04190	sodium:proton antiporter		-0.118808	-1.08584	0.131438	-0.118902	-1.08591	0.10008
QJQ50_RS04195	XRE family transcriptional regulator		0.19176	1.14216	0.152241	0.162534	1.11925	0.184729
QJQ50_RS04200	ABC transporter ATP-binding protein		-0.109454	-1.07882	0.260203	-0.269303	-1.20523	0.00577272
QJQ50_RS04205	ABC transporter permease		-0.0585306	-1.0414	0.718687	-0.223264	-1.16737	0.0903739
QJQ50_RS04210	ABC transporter permease		-0.0977604	-1.07011	0.513801	-0.241119	-1.18191	0.0655931
QJQ50_RS04215	ABC transporter substrate-binding protein		-0.161164	-1.11819	0.0826746	-0.186463	-1.13797	0.0316399
QJQ50_RS04220	AbrB/MazE/SpoVT family DNA-binding domain-containing protein		-0.495893	-1.41019	0.125615	-0.274455	-1.20954	0.354969
QJQ50_RS04225	hypothetical protein		-0.0353882	-1.02483	0.954409	-0.00356149	-1.00247	0.997415
QJQ50_RS04230	cation-transporting P-type ATPase		-0.0839649	-1.05993	0.311153	0.0256102	1.01791	0.750799
QJQ50_RS04235	TetR/AcrR family transcriptional regulator		0.147222	1.10744	0.42184	0.20285	1.15097	0.207667
QJQ50_RS04240	ABC transporter permease		0.0755641	1.05377	0.564359	0.252498	1.19127	0.0271937
QJQ50_RS04245	ABC transporter ATP-binding protein		0.00779394	1.00542	0.965152	0.0377323	1.0265	0.733464
QJQ50_RS04250	diadenylate cyclase CdaA	cdaA	-0.199715	-1.14847	0.0347974	-0.162595	-1.1193	0.0574358
QJQ50_RS04255	CdaR family protein		-0.164367	-1.12067	0.0817212	-0.0658343	-1.04669	0.448163
QJQ50_RS04260	phosphoglucosamine mutase	glmM	-0.00792055	-1.00551	0.954521	-0.0340055	-1.02385	0.701181
QJQ50_RS04265	glutamine--fructose-6-phosphate transaminase (isomerizing)	glmS	-0.116518	-1.08412	0.493268	0.570194	1.48472	0.00132248
QJQ50_RS04270	M3 family oligoendopeptidase		0.0950624	1.06811	0.270749	0.125104	1.09059	0.1088
QJQ50_RS04275	VanZ family protein		-0.155969	-1.11417	0.520648	-0.212198	-1.15845	0.318316
QJQ50_RS04280	YebC/PmpR family DNA-binding transcriptional regulator		0.163859	1.12028	0.0468233	0.100685	1.07228	0.168773
QJQ50_RS04285	ATPase, T2SS/T4P/T4SS family		-0.165131	-1.12127	0.46094	-0.113557	-1.08189	0.589275
QJQ50_RS04290	type II secretion system F family protein		0.279104	1.21344	0.242544	0.115884	1.08364	0.650105
QJQ50_RS04295	type II secretion system protein		0.0382435	1.02686	0.959412	-0.28259	-1.21638	0.526965
QJQ50_RS04300	type II secretion system protein		-0.205286	-1.15291	0.683899	-0.0707915	-1.05029	0.883789
QJQ50_RS04305	hypothetical protein		0.49746	1.41173	0.471662	-0.268345	-1.20442	0.723092
QJQ50_RS04310	competence protein ComGC		0.204172	1.15202	0.620656	-0.00671646	-1.00467	0.987402
QJQ50_RS04315	hypothetical protein		0.768776	1.70382	0.23327	0.400009	1.31952	0.547073
QJQ50_RS04320	class I SAM-dependent methyltransferase		0.01452	1.01012	0.893575	-0.0373373	-1.02622	0.645838
QJQ50_RS04325	hypothetical protein		-0.0922108	-1.066	0.59113	-0.262661	-1.19969	0.0723106
QJQ50_RS04330	amino acid permease		-0.352184	-1.27649	0.002049	-0.57281	-1.48742	3.0889e-05
QJQ50_RS04335	1-acyl-sn-glycerol-3-phosphate acyltransferase		-0.370195	-1.29253	0.0114188	-0.538818	-1.45278	0.000627083
QJQ50_RS04340	glycosyltransferase		-0.327453	-1.2548	0.01378	-0.543628	-1.45763	0.000310214
QJQ50_RS04345	glycosyltransferase family 8 protein		-0.157046	-1.115	0.234627	-0.390866	-1.31118	0.00417742
QJQ50_RS04350	lysophospholipid acyltransferase family protein		-0.00266273	-1.00185	0.986709	-0.256556	-1.19462	0.0331987
QJQ50_RS04355	alpha-galactosidase		-0.0729111	-1.05184	0.533926	-0.112457	-1.08107	0.258656
QJQ50_RS04360	transfer-messenger RNA	ssrA	-0.163758	-1.1202	0.553123	-0.0711444	-1.05055	0.776456
QJQ50_RS04365	membrane protein		0.067898	1.04819	0.678058	-0.0147959	-1.01031	0.924584
QJQ50_RS04370	response regulator transcription factor		-0.150993	-1.11033	0.112213	-0.142584	-1.10388	0.100249
QJQ50_RS04375	sensor histidine kinase		-0.186964	-1.13837	0.0304703	-0.203406	-1.15141	0.0128088
QJQ50_RS04380	RNA-guided endonuclease TnpB family protein		-0.255234	-1.19353	0.00368355	-0.291463	-1.22388	0.000798035
QJQ50_RS04385	N-acetyltransferase		-0.0567069	-1.04009	0.507476	-0.132682	-1.09633	0.0746753
QJQ50_RS04390	hypothetical protein		0.0331258	1.02323	0.900765	0.174768	1.12878	0.343074
QJQ50_RS04395	ACT domain-containing protein		0.153861	1.11254	0.10173	0.0739336	1.05258	0.390097
QJQ50_RS04400	hypothetical protein		-0.0754841	-1.05371	0.431985	-0.212045	-1.15833	0.0173104
QJQ50_RS04405	hypothetical protein		-0.0204459	-1.01427	0.911416	0.0577193	1.04082	0.663757
QJQ50_RS04410	Y-family DNA polymerase		-0.0724463	-1.0515	0.44652	-0.103837	-1.07463	0.20962
QJQ50_RS04415	hypothetical protein		0.168748	1.12408	0.133624	0.178489	1.1317	0.0860473
QJQ50_RS04420	zinc ribbon domain-containing protein		0.0237526	1.0166	0.818874	0.163921	1.12033	0.0432301
QJQ50_RS04425	RNA-guided endonuclease TnpB family protein		-0.178034	-1.13134	0.0940829	-0.113362	-1.08175	0.238346
QJQ50_RS04430	SGNH/GDSL hydrolase family protein		-0.00870865	-1.00605	0.948105	0.0121045	1.00843	0.896374
QJQ50_RS04435	DUF898 family protein		-0.0581779	-1.04115	0.801124	-0.116168	-1.08385	0.526491
QJQ50_RS04440	DNA helicase PcrA	pcrA	-0.00800391	-1.00556	0.943373	-0.0789568	-1.05625	0.257367
QJQ50_RS04445	NAD-dependent DNA ligase LigA	ligA	-0.146527	-1.1069	0.10173	-0.260109	-1.19757	0.00420023
QJQ50_RS04450	CamS family sex pheromone protein		0.0292985	1.02052	0.801124	-0.152345	-1.11137	0.0858906
QJQ50_RS04455	Asp-tRNA(Asn)/Glu-tRNA(Gln) amidotransferase subunit GatC	gatC	0.280224	1.21438	0.0142543	0.18591	1.13753	0.0644792
QJQ50_RS04460	Asp-tRNA(Asn)/Glu-tRNA(Gln) amidotransferase subunit GatA	gatA	-0.060455	-1.04279	0.60792	-0.0901441	-1.06448	0.351599
QJQ50_RS04465	Asp-tRNA(Asn)/Glu-tRNA(Gln) amidotransferase subunit GatB	gatB	0.0413497	1.02908	0.717636	0.000152679	1.00011	0.998935
QJQ50_RS04470	diacylglycerol kinase		0.196548	1.14595	0.031499	0.185693	1.13736	0.0274102
QJQ50_RS04475	23S rRNA (uracil(1939)-C(5))-methyltransferase RlmD	rlmD	0.0525248	1.03708	0.544743	-3.7119e-05	-1.00003	0.999454
QJQ50_RS04480	MFS transporter		-0.0343135	-1.02407	0.792127	-0.0799848	-1.05701	0.419946
QJQ50_RS04485	Cof-type HAD-IIB family hydrolase		0.140057	1.10195	0.413533	-0.00424212	-1.00294	0.981511
QJQ50_RS04490	PPK2 family polyphosphate--nucleotide phosphotransferase		0.269473	1.20537	0.108733	0.38069	1.30196	0.018282
QJQ50_RS04495	M13 family metallopeptidase		0.114693	1.08274	0.239037	0.197647	1.14683	0.0305498
QJQ50_RS04500	GNAT family N-acetyltransferase		0.0105929	1.00737	0.954521	0.128213	1.09294	0.242735
QJQ50_RS04505	DegV family protein		0.173395	1.12771	0.10193	0.208109	1.15517	0.0364018
QJQ50_RS04510	SPFH domain-containing protein		0.0258493	1.01808	0.792702	0.102163	1.07338	0.1659
QJQ50_RS04515	hypothetical protein		0.416211	1.33442	0.00540855	0.470243	1.38534	0.00142746
QJQ50_RS04520	GH25 family lysozyme		0.090578	1.0648	0.489883	-0.00134649	-1.00093	0.992152
QJQ50_RS04525	YxeA family protein		0.435725	1.35259	0.00368355	0.425968	1.34347	0.00228896
QJQ50_RS04530	Asp23/Gls24 family envelope stress response protein		0.165115	1.12126	0.252965	0.11019	1.07937	0.402867
QJQ50_RS04535	DUF4828 domain-containing protein		0.654578	1.57415	0.00407309	0.683531	1.60607	0.00174646
QJQ50_RS04540	Gfo/Idh/MocA family oxidoreductase		0.00771824	1.00536	0.959412	-0.0156608	-1.01091	0.8789
QJQ50_RS04545	DEAD/DEAH box helicase		0.0275744	1.0193	0.809875	0.0348371	1.02444	0.713216
QJQ50_RS04550	PTS lactose/cellobiose transporter subunit IIA		0.3266	1.25405	0.00793278	0.479673	1.39443	0.000329363
QJQ50_RS04555	DUF3284 domain-containing protein		0.0790653	1.05633	0.673827	0.155571	1.11386	0.308702
QJQ50_RS04560	tRNA-Arg		0.263883	1.20071	0.453477	0.0437671	1.0308	0.909323
QJQ50_RS04565	hypothetical protein		-0.212392	-1.15861	0.311229	-0.1468	-1.10711	0.450173
QJQ50_RS04570	DNA helicase RecQ	recQ	-0.0789397	-1.05624	0.404639	-0.227587	-1.17087	0.0115286
QJQ50_RS04575	aminopeptidase		0.0794496	1.05661	0.385016	0.0357785	1.02511	0.677079
QJQ50_RS04580	TetR/AcrR family transcriptional regulator		-0.0942705	-1.06753	0.610055	-0.183512	-1.13565	0.224183
QJQ50_RS04585	DUF2252 domain-containing protein		0.00222476	1.00154	0.986709	0.0245057	1.01713	0.806202
QJQ50_RS04590	YihY/virulence factor BrkB family protein		0.0305401	1.02139	0.774417	-0.0521368	-1.0368	0.533623
QJQ50_RS04595	flavodoxin		0.250701	1.18978	0.0543824	0.260651	1.19802	0.031407
QJQ50_RS04600	type I methionyl aminopeptidase	map	0.20095	1.14945	0.142417	0.096551	1.06921	0.445787
QJQ50_RS04605	glycosyltransferase family 2 protein		-0.0881119	-1.06298	0.256192	-0.226563	-1.17004	0.00401714
QJQ50_RS04610	DUF2922 domain-containing protein		-0.181293	-1.1339	0.307973	-0.515947	-1.42993	0.00511659
QJQ50_RS04615	hypothetical protein		-0.0904269	-1.06469	0.556353	-0.269703	-1.20556	0.0466402
QJQ50_RS04620	glycosyltransferase		0.0463583	1.03265	0.68267	0.0511246	1.03607	0.596472
QJQ50_RS04625	phosphomevalonate kinase		-0.11418	-1.08236	0.171947	-0.331767	-1.25855	0.000498492
QJQ50_RS04630	UTP--glucose-1-phosphate uridylyltransferase GalU	galU	-0.178835	-1.13197	0.0603087	-0.0888211	-1.0635	0.297902
QJQ50_RS04635	peptidase		0.0888626	1.06353	0.5162	0.152928	1.11182	0.190941
QJQ50_RS04640	family 1 glycosylhydrolase		0.102196	1.07341	0.650034	0.371936	1.29409	0.0466402
QJQ50_RS04645	beta-glucoside-specific PTS transporter subunit IIABC		0.23254	1.1749	0.0693541	0.302514	1.23329	0.0142132
QJQ50_RS04650	YfhO family protein		0.136906	1.09954	0.161749	0.0853355	1.06093	0.341363
QJQ50_RS04655	hypothetical protein		-0.0165641	-1.01155	0.90325	-0.0634718	-1.04498	0.512164
QJQ50_RS04660	glycosyltransferase family 2 protein		0.0457814	1.03224	0.620656	0.0735116	1.05227	0.333146
QJQ50_RS04665	YkyA family protein		0.0828153	1.05908	0.65308	0.275586	1.21049	0.0697929
QJQ50_RS04670	aromatic acid exporter family protein		-0.125937	-1.09122	0.248784	-0.136372	-1.09914	0.168379
QJQ50_RS04675	cold-shock protein		0.366082	1.28885	0.027199	0.178163	1.13144	0.219501
QJQ50_RS04680	AbrB family transcriptional regulator		0.2341	1.17617	0.17384	0.118567	1.08566	0.465003
QJQ50_RS04685	GNAT family N-acetyltransferase		0.274267	1.20938	0.0680466	0.0568254	1.04017	0.70765
QJQ50_RS04690	glycoside hydrolase family 73 protein		0.011322	1.00788	0.959218	0.0396989	1.0279	0.773255
QJQ50_RS04695	xanthine phosphoribosyltransferase		-0.293019	-1.2252	0.00964108	-0.454139	-1.36997	0.000304458
QJQ50_RS04700	nucleobase:cation symporter-2 family protein		-0.372572	-1.29466	0.000368159	-0.567043	-1.48148	6.11718e-06
QJQ50_RS04705	ATP-grasp domain-containing protein		-0.388705	-1.30922	0.000445279	-0.533051	-1.44699	1.69988e-05
QJQ50_RS04710	adenylosuccinate lyase	purB	-0.0687169	-1.04878	0.410265	-0.317682	-1.24633	0.000539646
QJQ50_RS04715	hypothetical protein		0.167209	1.12288	0.117421	0.128793	1.09338	0.186445
QJQ50_RS04720	hypothetical protein		-0.223846	-1.16784	0.040917	-0.2295	-1.17243	0.0248096
QJQ50_RS04725	LTA synthase family protein		-0.178124	-1.13141	0.0653248	-0.287295	-1.22035	0.00356051
QJQ50_RS04730	VanZ family protein		-0.0812279	-1.05792	0.503917	-0.398649	-1.31827	0.00158157
QJQ50_RS04735	GRP family sugar transporter		-0.0576244	-1.04075	0.594712	-0.407095	-1.32601	0.000376784
QJQ50_RS04740	glucose-6-phosphate isomerase		-0.00731271	-1.00508	0.953574	-0.0793662	-1.05655	0.281838
QJQ50_RS04745	tyrosine-type recombinase/integrase		0.048308	1.03405	0.636674	-0.00287627	-1.002	0.977716
QJQ50_RS04750	hypothetical protein		0.276102	1.21092	0.0230025	0.277958	1.21248	0.0141984
QJQ50_RS04755	pyridoxamine 5'-phosphate oxidase family protein		0.0915655	1.06553	0.283427	0.139387	1.10144	0.0724105
QJQ50_RS04760	hypothetical protein		-0.0023194	-1.00161	0.986709	-0.00792123	-1.00551	0.952662
QJQ50_RS04765	hypothetical protein		-0.106205	-1.07639	0.209916	-0.14945	-1.10915	0.0565952
QJQ50_RS04770	DUF3862 domain-containing protein		-0.0342962	-1.02406	0.792127	-0.026774	-1.01873	0.801589
QJQ50_RS04775	ImmA/IrrE family metallo-endopeptidase		0.144616	1.10544	0.223645	0.15267	1.11162	0.156672
QJQ50_RS04780	helix-turn-helix transcriptional regulator		-0.429547	-1.34681	0.00248818	-0.27998	-1.21418	0.0172883
QJQ50_RS04785	helix-turn-helix transcriptional regulator		0.150411	1.10989	0.369455	0.235927	1.17766	0.113315
QJQ50_RS04790	hypothetical protein		-0.0100096	-1.00696	0.966735	-0.0719185	-1.05111	0.617705
QJQ50_RS04795	hypothetical protein		0.304445	1.23494	0.00883979	0.290866	1.22337	0.00662866
QJQ50_RS04800	hypothetical protein		-0.165955	-1.12191	0.249536	-0.213219	-1.15927	0.10378
QJQ50_RS04805	hypothetical protein		0.0811351	1.05785	0.669584	-0.115195	-1.08312	0.47012
QJQ50_RS04810	hypothetical protein		0.737476	1.66726	0.00412047	0.76307	1.6971	0.00186991
QJQ50_RS04815	hypothetical protein		0.664245	1.58474	0.00203531	0.622782	1.53984	0.00167293
QJQ50_RS04820	RecT family recombinase		0.330347	1.25732	0.001117	0.296289	1.22798	0.00105377
QJQ50_RS04825	PD-(D/E)XK nuclease-like domain-containing protein		0.337596	1.26365	0.00303241	0.264793	1.20146	0.00723966
QJQ50_RS04830	DnaD domain protein		0.18624	1.13779	0.015246	0.152166	1.11124	0.0268483
QJQ50_RS04835	DUF2513 domain-containing protein		-0.15122	-1.11051	0.089226	-0.110969	-1.07995	0.166151
QJQ50_RS04840	helix-turn-helix transcriptional regulator		0.913564	1.88369	8.49198e-06	0.929393	1.90448	3.41666e-06
QJQ50_RS04845	hypothetical protein		0.425959	1.34346	0.000613477	0.344094	1.26935	0.00125615
QJQ50_RS04850	hypothetical protein		0.553138	1.46727	0.000280707	0.447452	1.36363	0.000500069
QJQ50_RS04855	endodeoxyribonuclease		0.269989	1.2058	0.0190183	0.213492	1.15949	0.03825
QJQ50_RS04860	DNA (cytosine-5-)-methyltransferase	dcm	0.295161	1.22702	0.00391636	0.274107	1.20925	0.00340545
QJQ50_RS04865	N-6 DNA methylase		0.230304	1.17308	0.00858399	0.248394	1.18788	0.0030703
QJQ50_RS04870	hypothetical protein		1.39945	2.63801	9.86355e-06	1.49654	2.82166	3.10977e-06
QJQ50_RS04875	DUF1642 domain-containing protein		0.528172	1.4421	0.000387934	0.515583	1.42957	0.000187017
QJQ50_RS04880	hypothetical protein		0.641747	1.56022	0.00431392	0.538693	1.45266	0.00728664
QJQ50_RS04885	hypothetical protein		0.330212	1.2572	0.00521529	0.227426	1.17074	0.024993
QJQ50_RS04890	hypothetical protein		0.232826	1.17513	0.00992433	0.255398	1.19366	0.0033512
QJQ50_RS04895	hypothetical protein		0.400061	1.31956	0.00198383	0.420427	1.33832	0.00068163
QJQ50_RS04900	hypothetical protein		0.299828	1.231	0.00510258	0.285229	1.2186	0.00394652
QJQ50_RS04905	hypothetical protein		0.158474	1.11611	0.081162	0.227654	1.17093	0.010039
QJQ50_RS04910	GcrA family cell cycle regulator		0.250422	1.18955	0.00418526	0.32877	1.25594	0.000336764
QJQ50_RS04915	ribonucleoside-diphosphate reductase		0.808329	1.75118	2.586e-05	0.796366	1.73672	1.07032e-05
QJQ50_RS04920	terminase small subunit		0.339599	1.2654	0.00363097	0.317994	1.2466	0.00294878
QJQ50_RS04925	PBSX family phage terminase large subunit		0.194686	1.14448	0.0494275	0.186884	1.1383	0.0393734
QJQ50_RS04930	phage portal protein		0.420697	1.33857	0.000358398	0.454563	1.37037	7.50337e-05
QJQ50_RS04935	minor capsid protein		0.330596	1.25753	0.00102156	0.427804	1.34518	6.2095e-05
QJQ50_RS04940	DUF4355 domain-containing protein		0.489019	1.40349	0.000134985	0.55632	1.47051	1.78547e-05
QJQ50_RS04945	hypothetical protein		0.389843	1.31025	0.000504697	0.466872	1.38211	5.41163e-05
QJQ50_RS04950	phage head-tail connector protein		0.367698	1.29029	0.000454824	0.4808	1.39552	2.38419e-05
QJQ50_RS04955	hypothetical protein		0.102507	1.07364	0.25817	0.267522	1.20374	0.00377692
QJQ50_RS04960	phage-related head tail joining protein		0.398014	1.31769	0.000984077	0.456714	1.37241	0.000149179
QJQ50_RS04965	DUF3168 domain-containing protein		0.485325	1.3999	0.000120674	0.545221	1.45924	1.72857e-05
QJQ50_RS04970	phage tail tube protein		0.428487	1.34582	0.000597096	0.390409	1.31076	0.000471154
QJQ50_RS04975	tail assembly chaperone		0.318879	1.24736	0.00442093	0.281826	1.21573	0.00519441
QJQ50_RS04980	hypothetical protein		0.423721	1.34138	0.000615304	0.455586	1.37134	0.000147922
QJQ50_RS04985	tape measure protein		0.302251	1.23307	0.00553525	0.267333	1.20358	0.00649565
QJQ50_RS04990	phage tail family protein		0.294523	1.22648	0.0039014	0.370537	1.29283	0.00040713
QJQ50_RS04995	phage tail protein		0.364417	1.28736	0.00123032	0.449187	1.36527	0.000113407
QJQ50_RS05000	hypothetical protein		0.360049	1.28347	0.00190181	0.322364	1.25038	0.00195063
QJQ50_RS05005	XkdX family protein		0.690898	1.61429	9.33305e-06	0.667473	1.58829	5.25375e-06
QJQ50_RS05010	hypothetical protein		0.492259	1.40665	0.00133204	0.37771	1.29928	0.00370329
QJQ50_RS05015	phage holin		0.726771	1.65493	5.48454e-06	0.862272	1.8179	7.95804e-07
QJQ50_RS05020	DUF6275 family protein		0.725902	1.65393	9.69435e-07	0.824589	1.77103	1.98419e-07
QJQ50_RS05025	GH25 family lysozyme		0.377885	1.29944	0.00544302	0.329272	1.25638	0.00695245
QJQ50_RS05030	putative quinol monooxygenase		0.302526	1.2333	0.062334	0.470626	1.38571	0.0041192
QJQ50_RS05035	DNA/RNA non-specific endonuclease		0.206452	1.15385	0.153196	0.383709	1.30469	0.00748266
QJQ50_RS05040	hypothetical protein		0.0916735	1.06561	0.500294	0.246266	1.18613	0.0396715
QJQ50_RS05045	glycosyltransferase		0.0552392	1.03903	0.699481	0.115875	1.08363	0.318316
QJQ50_RS05050	Gfo/Idh/MocA family oxidoreductase		0.138323	1.10063	0.184524	-0.0218063	-1.01523	0.835889
QJQ50_RS05055	nucleoside deaminase		-0.0303821	-1.02128	0.836783	-0.217589	-1.16279	0.0591786
QJQ50_RS05060	tRNA-Glu		0.238684	1.17992	0.355809	0.450453	1.36647	0.0535419
QJQ50_RS05065	hypothetical protein		0.115743	1.08353	0.718856	0.197128	1.14641	0.454355
QJQ50_RS05070	MFS transporter		0.0861831	1.06156	0.4084	-0.00947132	-1.00659	0.928915
QJQ50_RS05075	C69 family dipeptidase		0.15393	1.1126	0.0547669	0.268319	1.2044	0.0016301
QJQ50_RS05080	tRNA-Gln		0.0688806	1.0489	0.910768	0.206068	1.15354	0.645876
QJQ50_RS05085	hypothetical protein		0.0312239	1.02188	0.926507	0.102348	1.07352	0.665301
QJQ50_RS05090	hypothetical protein		-0.0725458	-1.05157	0.736595	-0.0310601	-1.02176	0.884347
QJQ50_RS05095	hypothetical protein		-0.213594	-1.15957	0.274286	-0.254421	-1.19286	0.157054
QJQ50_RS05100	hypothetical protein		0.137778	1.10021	0.273303	0.201772	1.15011	0.0789338
QJQ50_RS05105	histidine phosphatase family protein		-0.13176	-1.09563	0.344614	-0.178721	-1.13188	0.150633
QJQ50_RS05110	TetR/AcrR family transcriptional regulator		-0.0406177	-1.02855	0.76761	-0.148947	-1.10876	0.157054
QJQ50_RS05115	ABC transporter ATP-binding protein		-0.24749	-1.18714	0.00449581	-0.439079	-1.35574	3.82041e-05
QJQ50_RS05120	ABC transporter ATP-binding protein		-0.23791	-1.17928	0.00673988	-0.417175	-1.33531	6.56973e-05
QJQ50_RS05125	flavodoxin family protein		0.0154866	1.01079	0.907603	0.306853	1.23701	0.00306172
QJQ50_RS05130	ring-cleavage extradiol dioxygenase		0.021784	1.01521	0.940546	-0.0708829	-1.05036	0.728947
QJQ50_RS05135	serine hydrolase domain-containing protein		0.200339	1.14897	0.182731	0.324239	1.252	0.0242441
QJQ50_RS05140	Mur ligase family protein		0.127286	1.09224	0.171532	0.0735625	1.05231	0.386864
QJQ50_RS05145	thymidine kinase		0.0307755	1.02156	0.869105	-0.0157781	-1.011	0.922807
QJQ50_RS05150	peptide chain release factor 1	prfA	0.0820628	1.05853	0.346426	0.117299	1.0847	0.130444
QJQ50_RS05155	peptide chain release factor N(5)-glutamine methyltransferase	prmC	-0.0785517	-1.05596	0.466418	-0.176568	-1.13019	0.0638785
QJQ50_RS05160	L-threonylcarbamoyladenylate synthase		-0.00981457	-1.00683	0.942704	0.00809354	1.00563	0.935253
QJQ50_RS05165	serine hydroxymethyltransferase	glyA	0.12366	1.08949	0.178134	0.120336	1.08699	0.149799
QJQ50_RS05170	uracil phosphoribosyltransferase	upp	0.130522	1.09469	0.164322	0.0459943	1.03239	0.604669
QJQ50_RS05175	F0F1 ATP synthase subunit A	atpB	0.027462	1.01922	0.782793	-0.0339836	-1.02384	0.664849
QJQ50_RS05180	F0F1 ATP synthase subunit C	atpE	-0.126755	-1.09184	0.2588	-0.185511	-1.13722	0.0701904
QJQ50_RS05185	F0F1 ATP synthase subunit B	atpF	-0.380348	-1.30166	0.001224	-0.389489	-1.30993	0.000446634
QJQ50_RS05190	ATP synthase F1 subunit delta	atpH	-0.0745912	-1.05306	0.388435	-0.085344	-1.06094	0.258028
QJQ50_RS05195	F0F1 ATP synthase subunit alpha	atpA	-0.141279	-1.10288	0.1562	-0.260788	-1.19813	0.00803624
QJQ50_RS05200	F0F1 ATP synthase subunit gamma		-0.054044	-1.03817	0.678058	-0.131544	-1.09547	0.211484
QJQ50_RS05205	F0F1 ATP synthase subunit beta	atpD	-0.161586	-1.11852	0.144961	-0.242605	-1.18313	0.0211117
QJQ50_RS05210	F0F1 ATP synthase subunit epsilon		0.00956232	1.00665	0.956956	0.00730553	1.00508	0.954674
QJQ50_RS05215	DUF1146 family protein		0.124595	1.0902	0.622755	-0.133809	-1.09719	0.553139
QJQ50_RS05220	rod shape-determining protein		-0.0748186	-1.05323	0.446829	-0.140043	-1.10194	0.101716
QJQ50_RS05225	DNA-directed RNA polymerase subunit beta		0.108035	1.07776	0.666866	-0.0407044	-1.02862	0.863805
QJQ50_RS05230	membrane protein insertion efficiency factor YidD	yidD	-0.208447	-1.15544	0.0138173	-0.332036	-1.25879	0.000391134
QJQ50_RS05235	DUF2969 domain-containing protein		-0.048618	-1.03427	0.692904	-0.154115	-1.11274	0.124073
QJQ50_RS05240	FtsW/RodA/SpoVE family cell cycle protein		-0.00351137	-1.00244	0.976163	-0.201808	-1.15014	0.00574606
QJQ50_RS05245	glycine cleavage system protein H		0.179561	1.13254	0.0180559	0.110334	1.07948	0.0964448
QJQ50_RS05250	ArgE/DapE family deacylase		-0.00269992	-1.00187	0.983457	-0.130976	-1.09503	0.118097
QJQ50_RS05255	MetQ/NlpA family ABC transporter substrate-binding protein		-0.299504	-1.23072	0.0798784	-0.498406	-1.41265	0.0046749
QJQ50_RS05260	MetQ/NlpA family ABC transporter substrate-binding protein		-0.162497	-1.11922	0.102483	-0.202172	-1.15043	0.030486
QJQ50_RS05265	ATP-binding cassette domain-containing protein		-0.319093	-1.24755	0.00172022	-0.4551	-1.37088	5.87919e-05
QJQ50_RS05270	methionine ABC transporter permease		-0.133666	-1.09708	0.155236	-0.310571	-1.2402	0.00199607
QJQ50_RS05275	Fe-S cluster assembly ATPase SufC	sufC	-0.057953	-1.04099	0.573496	-0.0798705	-1.05692	0.356063
QJQ50_RS05280	SufD family Fe-S cluster assembly protein		0.119503	1.08636	0.182731	0.109036	1.07851	0.183151
QJQ50_RS05285	SufS family cysteine desulfurase		0.0977831	1.07013	0.49039	-0.00645696	-1.00449	0.96561
QJQ50_RS05290	SUF system NifU family Fe-S cluster assembly protein		-0.0722681	-1.05137	0.692927	-0.140292	-1.10213	0.348491
QJQ50_RS05295	Fe-S cluster assembly protein SufB	sufB	-0.012663	-1.00882	0.918921	0.00239212	1.00166	0.980631
QJQ50_RS05300	hypothetical protein		0.758649	1.69191	0.298285	0.662368	1.58268	0.337154
QJQ50_RS05305	DUF1694 domain-containing protein		-0.0446909	-1.03146	0.802979	0.015442	1.01076	0.923462
QJQ50_RS05310	DUF2785 domain-containing protein		-0.176602	-1.13022	0.0653997	-0.160474	-1.11765	0.0682557
QJQ50_RS05315	helix-turn-helix transcriptional regulator		-0.00316691	-1.0022	0.983457	0.0494967	1.0349	0.620958
QJQ50_RS05320	universal stress protein		0.137429	1.09994	0.231919	0.39295	1.31308	0.00153835
QJQ50_RS05325	hypothetical protein		0.299586	1.23079	0.0604827	0.424493	1.3421	0.00704702
QJQ50_RS05330	replication-associated recombination protein A		0.143676	1.10472	0.10754	0.0947324	1.06787	0.242376
QJQ50_RS05335	glutamate--cysteine ligase		0.0441618	1.03108	0.596069	0.0686358	1.04872	0.318316
QJQ50_RS05340	YueI family protein		0.34705	1.27196	0.0110501	0.361092	1.2844	0.00515234
QJQ50_RS05345	DUF1054 family protein		0.164846	1.12105	0.26762	0.108161	1.07785	0.432835
QJQ50_RS05350	L-serine ammonia-lyase, iron-sulfur-dependent subunit beta	sdaAB	-0.0603032	-1.04268	0.593596	-0.0344205	-1.02415	0.734606
QJQ50_RS05355	L-serine ammonia-lyase, iron-sulfur-dependent, subunit alpha	sdaAA	-0.0352028	-1.0247	0.812128	-0.131599	-1.09551	0.250518
QJQ50_RS05360	histidine phosphatase family protein		0.0500637	1.03531	0.716503	-0.0945893	-1.06776	0.396246
QJQ50_RS05365	peptide-methionine (S)-S-oxide reductase MsrA	msrA	0.0880186	1.06291	0.662309	0.0550248	1.03888	0.761729
QJQ50_RS05370	SDR family NAD(P)-dependent oxidoreductase		-0.0259755	-1.01817	0.918921	0.0895662	1.06405	0.615347
QJQ50_RS05375	nicotinamide riboside transporter PnuC	pnuC	-0.325772	-1.25334	0.00373673	-0.654446	-1.57401	1.16573e-05
QJQ50_RS05380	deoxynucleoside kinase		-0.328301	-1.25553	0.00149886	-0.633228	-1.55103	5.25375e-06
QJQ50_RS05385	PHP domain-containing protein		-0.101381	-1.0728	0.445571	-0.236305	-1.17797	0.0481696
QJQ50_RS05390	peptide ABC transporter substrate-binding protein		0.0198351	1.01384	0.84784	-0.0336633	-1.02361	0.686492
QJQ50_RS05395	HAMP domain-containing sensor histidine kinase		0.241477	1.1822	0.112212	0.23323	1.17546	0.0961161
QJQ50_RS05400	response regulator transcription factor		-0.130235	-1.09447	0.541658	-0.00592689	-1.00412	0.978985
QJQ50_RS05405	ABC transporter ATP-binding protein		-0.070533	-1.0501	0.732701	-0.197007	-1.14632	0.225748
QJQ50_RS05410	ABC transporter permease		0.0448612	1.03158	0.881747	0.197357	1.1466	0.255526
QJQ50_RS05415	LysR family transcriptional regulator		0.176777	1.13036	0.372331	0.302897	1.23362	0.0885575
QJQ50_RS05420	cupin domain-containing protein		0.337575	1.26363	0.131328	0.202612	1.15078	0.340676
QJQ50_RS05425	carboxymuconolactone decarboxylase family protein		0.122748	1.08881	0.658488	0.0941624	1.06745	0.709028
QJQ50_RS05430	hypothetical protein		-0.440779	-1.35734	0.0171338	-0.592642	-1.50801	0.00189009
QJQ50_RS05435	GNAT family N-acetyltransferase		0.283261	1.21694	0.0435919	0.35073	1.27521	0.0100178
QJQ50_RS05440	GNAT family N-acetyltransferase		-0.321407	-1.24955	0.0394615	0.0721385	1.05127	0.614667
QJQ50_RS05445	DegV family protein		0.419881	1.33782	0.00544863	0.991231	1.98788	5.4498e-06
QJQ50_RS05450	IS5-like element ISLrh2 family transposase		-0.330183	-1.25717	0.600157	0.289349	1.22209	0.572163
QJQ50_RS05455	MFS transporter		0.111424	1.08029	0.454744	-0.00221804	-1.00154	0.988836
QJQ50_RS05460	Rgg/GadR/MutR family transcriptional regulator		0.0742377	1.0528	0.640801	-0.0313553	-1.02197	0.827685
QJQ50_RS05465	response regulator transcription factor		-0.0433209	-1.03048	0.683031	-0.0374992	-1.02633	0.687087
QJQ50_RS05470	sensor histidine kinase		-0.00820919	-1.00571	0.954751	-0.020885	-1.01458	0.827155
QJQ50_RS05475	ABC transporter permease		-0.0426022	-1.02997	0.71278	-0.359049	-1.28258	0.00140135
QJQ50_RS05480	RNA-guided endonuclease TnpB family protein		-0.351181	-1.2756	0.00181988	-0.536303	-1.45025	3.82041e-05
QJQ50_RS05485	ABC transporter ATP-binding protein		0.0350185	1.02457	0.789939	-0.223522	-1.16758	0.0289999
QJQ50_RS05490	hypothetical protein		0.110781	1.07981	0.445436	0.213434	1.15944	0.0938228
QJQ50_RS05495	hypothetical protein		-0.0318908	-1.02235	0.872295	-0.0594645	-1.04208	0.711841
QJQ50_RS05500	SbcC/MukB-like Walker B domain-containing protein		0.062738	1.04445	0.66275	0.0206092	1.01439	0.879356
QJQ50_RS05505	DUF2399 domain-containing protein		-0.0446358	-1.03142	0.831216	-0.0320152	-1.02244	0.859228
QJQ50_RS05510	hypothetical protein		0.36949	1.2919	0.131623	0.505565	1.41968	0.0290864
QJQ50_RS05515	MurR/RpiR family transcriptional regulator		0.768175	1.70311	0.0150337	0.627281	1.54465	0.0281201
QJQ50_RS05520	maltose-6'-phosphate glucosidase		-0.0672783	-1.04774	0.850212	0.503356	1.41751	0.0580807
QJQ50_RS05525	alpha-glucoside-specific PTS transporter subunit IIBC		-0.304776	-1.23523	0.0733436	0.375719	1.29749	0.0163321
QJQ50_RS05530	PTS glucose transporter subunit IIA		0.197019	1.14633	0.682295	0.858423	1.81306	0.0253372
QJQ50_RS05535	Tex family protein		-0.0155782	-1.01086	0.869711	-0.131855	-1.0957	0.0604915
QJQ50_RS05540	gamma-glutamyl-gamma-aminobutyrate hydrolase family protein		0.0387851	1.02725	0.842052	-0.0774184	-1.05513	0.623418
QJQ50_RS05545	APC family permease		-0.0995046	-1.07141	0.442565	-0.100806	-1.07237	0.378724
QJQ50_RS05550	LysM peptidoglycan-binding domain-containing protein		0.227313	1.17065	0.0165355	0.402378	1.32168	0.000224763
QJQ50_RS05555	helix-turn-helix transcriptional regulator		0.456749	1.37245	0.119916	0.458836	1.37443	0.0966043
QJQ50_RS05560	helix-turn-helix domain-containing protein		0.142233	1.10361	0.336325	0.192624	1.14284	0.144744
QJQ50_RS05565	30S ribosomal protein S4	rpsD	0.00782188	1.00544	0.948105	-0.0212937	-1.01487	0.782502
QJQ50_RS05570	GAF domain-containing protein		0.347579	1.27242	0.00418526	0.402372	1.32168	0.000879911
QJQ50_RS05575	septation ring formation regulator EzrA	ezrA	-0.168429	-1.12383	0.0793712	-0.161463	-1.11842	0.0660169
QJQ50_RS05580	cysteine desulfurase family protein		-0.022216	-1.01552	0.832649	-0.196822	-1.14617	0.0186981
QJQ50_RS05585	tRNA uracil 4-sulfurtransferase ThiI	thiI	-0.0311083	-1.0218	0.746846	-0.186011	-1.13761	0.0186981
QJQ50_RS05590	redox-sensing transcriptional repressor Rex		-0.154027	-1.11267	0.427635	-0.140652	-1.1024	0.417768
QJQ50_RS05595	valine--tRNA ligase		-0.0605761	-1.04288	0.475127	-0.0224611	-1.01569	0.775921
QJQ50_RS05600	folylpolyglutamate synthase/dihydrofolate synthase family protein		0.133471	1.09693	0.221748	0.156828	1.11483	0.116007
QJQ50_RS05605	HAD-IA family hydrolase		-0.162878	-1.11952	0.192086	-0.116752	-1.08429	0.310158
QJQ50_RS05610	DNA repair protein RadC	radC	0.157006	1.11497	0.0922031	0.168828	1.12414	0.0515482
QJQ50_RS05615	rod shape-determining protein		-0.0320044	-1.02243	0.72425	-0.106819	-1.07685	0.135288
QJQ50_RS05620	rod shape-determining protein MreC	mreC	-0.0172454	-1.01203	0.872295	-0.0724372	-1.05149	0.356063
QJQ50_RS05625	rod shape-determining protein MreD	mreD	-0.102452	-1.0736	0.183163	-0.268312	-1.2044	0.0014713
QJQ50_RS05630	septum site-determining protein MinC		-0.0946607	-1.06781	0.236414	-0.223676	-1.16771	0.00541383
QJQ50_RS05635	septum site-determining protein MinD	minD	-0.172946	-1.12736	0.0248186	-0.330507	-1.25746	0.000233255
QJQ50_RS05640	amino acid ABC transporter permease		0.00627302	1.00436	0.964116	0.201822	1.15015	0.0157106
QJQ50_RS05645	ATP-binding cassette domain-containing protein		-0.0358445	-1.02516	0.784449	0.247706	1.18732	0.0165333
QJQ50_RS05650	amino acid ABC transporter substrate-binding protein		0.147477	1.10763	0.141242	0.655676	1.57535	1.1195e-05
QJQ50_RS05655	cardiolipin synthase	cls	0.147755	1.10784	0.31125	0.105416	1.0758	0.429659
QJQ50_RS05660	DUF4044 domain-containing protein		-0.49189	-1.40629	0.00202153	-0.271606	-1.20715	0.0320234
QJQ50_RS05665	hypothetical protein		-0.175584	-1.12942	0.194989	-0.101815	-1.07312	0.41825
QJQ50_RS05670	division/cell wall cluster transcriptional repressor MraZ	mraZ	-0.155142	-1.11353	0.169793	-0.171981	-1.1266	0.0978661
QJQ50_RS05675	16S rRNA (cytosine(1402)-N(4))-methyltransferase RsmH	rsmH	0.153413	1.1122	0.123583	0.0585713	1.04143	0.533623
QJQ50_RS05680	cell division protein FtsL	ftsL	-0.135086	-1.09816	0.261316	-0.131109	-1.09514	0.228383
QJQ50_RS05685	penicillin-binding protein		-0.168779	-1.12411	0.0413017	-0.17182	-1.12648	0.0253573
QJQ50_RS05690	phospho-N-acetylmuramoyl-pentapeptide-transferase	mraY	-0.29463	-1.22657	0.00281958	-0.414286	-1.33264	0.000121281
QJQ50_RS05695	UDP-N-acetylmuramoyl-L-alanine--D-glutamate ligase	murD	0.00865503	1.00602	0.949968	0.00572877	1.00398	0.954685
QJQ50_RS05700	undecaprenyldiphospho-muramoylpentapeptide beta-N-acetylglucosaminyltransferase	murG	0.0591293	1.04184	0.598276	0.0828879	1.05914	0.374032
QJQ50_RS05705	FtsQ-type POTRA domain-containing protein		0.121194	1.08763	0.333403	0.12462	1.09022	0.261621
QJQ50_RS05710	cell division protein FtsA	ftsA	0.135444	1.09843	0.0908938	0.190993	1.14155	0.0133486
QJQ50_RS05715	cell division protein FtsZ	ftsZ	0.118211	1.08539	0.109512	0.166198	1.1221	0.0184175
QJQ50_RS05720	cell division protein SepF		-0.0300444	-1.02104	0.792127	0.0321573	1.02254	0.728041
QJQ50_RS05725	YggT family protein		0.0926639	1.06634	0.642459	0.0252193	1.01763	0.895921
QJQ50_RS05730	YlmH/Sll1252 family protein		0.0462776	1.0326	0.711915	0.0288976	1.02023	0.791488
QJQ50_RS05735	DivIVA domain-containing protein		0.137316	1.09986	0.114005	0.23445	1.17646	0.00681321
QJQ50_RS05740	isoleucine--tRNA ligase	ileS	-0.0341529	-1.02396	0.783784	-0.0432978	-1.03047	0.658733
QJQ50_RS05745	cold shock domain-containing protein		0.0894065	1.06393	0.473954	0.0958957	1.06873	0.379168
QJQ50_RS05750	phosphate ABC transporter substrate-binding protein PstS family protein		-0.210208	-1.15685	0.152917	-0.332137	-1.25888	0.020698
QJQ50_RS05755	MFS transporter		-0.205936	-1.15343	0.0260266	-0.602792	-1.51865	1.10241e-05
QJQ50_RS05760	toxic anion resistance protein		0.143414	1.10452	0.161749	0.178673	1.13184	0.0601431
QJQ50_RS05765	5-bromo-4-chloroindolyl phosphate hydrolysis family protein		-0.0874018	-1.06246	0.268755	-0.0350346	-1.02458	0.642708
QJQ50_RS05770	NUDIX hydrolase		-0.000287614	-1.0002	0.998123	-0.122856	-1.08889	0.153106
QJQ50_RS05775	hypothetical protein		-0.0200652	-1.01401	0.964358	0.0678352	1.04814	0.812205
QJQ50_RS05780	5'-methylthioadenosine/adenosylhomocysteine nucleosidase		0.0497899	1.03511	0.736561	-0.137877	-1.10028	0.238346
QJQ50_RS05785	cysteine desulfurase family protein		-0.0397161	-1.02791	0.707731	-0.120314	-1.08697	0.154944
QJQ50_RS05790	DUF1831 domain-containing protein		-0.0056093	-1.0039	0.9681	0.0644864	1.04571	0.45444
QJQ50_RS05795	excinuclease ABC subunit UvrA		0.103686	1.07452	0.239306	0.0800498	1.05705	0.317971
QJQ50_RS05800	tRNA 2-thiouridine(34) synthase MnmA	mnmA	-0.0461815	-1.03253	0.609444	-0.213574	-1.15956	0.00808248
QJQ50_RS05805	histidine phosphatase family protein		-0.00684539	-1.00476	0.967486	0.00941144	1.00654	0.936136
QJQ50_RS05810	tetratricopeptide repeat protein		0.228046	1.17125	0.0681376	0.294502	1.22646	0.0144405
QJQ50_RS05815	ATP-dependent RecD-like DNA helicase		0.0223263	1.0156	0.825928	0.0154738	1.01078	0.858525
QJQ50_RS05820	GNAT family N-acetyltransferase		0.0883814	1.06318	0.261417	0.0826132	1.05893	0.244366
QJQ50_RS05825	diacylglycerol kinase family lipid kinase		-0.11262	-1.08119	0.155946	-0.073122	-1.05199	0.313377
QJQ50_RS05830	ribonuclease J		-0.174595	-1.12865	0.043511	-0.116119	-1.08382	0.132018
QJQ50_RS05835	DNA-dependent RNA polymerase subunit epsilon		0.259476	1.19704	0.0890501	0.200934	1.14944	0.150122
QJQ50_RS05840	hypothetical protein		-0.092544	-1.06625	0.503917	-0.0133534	-1.0093	0.923927
QJQ50_RS05845	hypothetical protein		0.212626	1.1588	0.254493	0.38507	1.30592	0.0276211
QJQ50_RS05850	peptide deformylase	def	0.0191557	1.01337	0.886089	0.13071	1.09483	0.164503
QJQ50_RS05855	ATPase		-0.357586	-1.28128	0.00239417	-0.407393	-1.32629	0.000467835
QJQ50_RS05860	pyruvate dehydrogenase (acetyl-transferring) E1 component subunit alpha	pdhA	0.0407485	1.02865	0.834786	0.27608	1.2109	0.0669133
QJQ50_RS05865	alpha-ketoacid dehydrogenase subunit beta		-0.0162188	-1.01131	0.955211	0.432391	1.34947	0.0171667
QJQ50_RS05870	dihydrolipoyllysine-residue acetyltransferase		-0.238644	-1.17988	0.17079	0.453172	1.36905	0.00873113
QJQ50_RS05875	dihydrolipoyl dehydrogenase	lpdA	-0.480801	-1.39552	0.00753961	0.195838	1.14539	0.191008
QJQ50_RS05880	lactate dehydrogenase		-0.0287608	-1.02014	0.816002	0.232046	1.1745	0.019646
QJQ50_RS05885	UPF0223 family protein		-0.239553	-1.18063	0.0823742	-0.0797815	-1.05686	0.538184
QJQ50_RS05890	inositol monophosphatase family protein		-0.230168	-1.17297	0.0224104	-0.139187	-1.10128	0.116459
QJQ50_RS05895	translational GTPase TypA	typA	-0.0657941	-1.04666	0.410265	-0.254391	-1.19283	0.00186981
QJQ50_RS05900	FtsW/RodA/SpoVE family cell cycle protein		-0.0895478	-1.06404	0.363961	-0.285758	-1.21905	0.00394904
QJQ50_RS05905	pyruvate carboxylase		0.099631	1.0715	0.26125	0.0832022	1.05937	0.29778
QJQ50_RS05910	YlbG family protein		0.0621629	1.04403	0.624949	0.143251	1.10439	0.168763
QJQ50_RS05915	16S rRNA (guanine(966)-N(2))-methyltransferase RsmD	rsmD	0.107223	1.07715	0.388435	0.080105	1.05709	0.473011
QJQ50_RS05920	pantetheine-phosphate adenylyltransferase	coaD	-0.0568897	-1.04022	0.702397	-0.0542893	-1.03835	0.672126
QJQ50_RS05925	SepM family pheromone-processing serine protease		-0.0231206	-1.01616	0.809875	-0.0400631	-1.02816	0.596472
QJQ50_RS05930	helix-hairpin-helix domain-containing protein		0.0659122	1.04675	0.801442	0.0809457	1.05771	0.712638
QJQ50_RS05935	ComEC/Rec2 family competence protein		-0.0829351	-1.05917	0.608732	-0.00335077	-1.00233	0.983759
QJQ50_RS05940	DNA polymerase III subunit delta	holA	0.158317	1.11598	0.223469	0.159191	1.11666	0.178841
QJQ50_RS05945	30S ribosomal protein S20	rpsT	0.707055	1.63247	0.000143388	0.711076	1.63702	5.08451e-05
QJQ50_RS05950	30S ribosomal protein S15	rpsO	0.223061	1.16721	0.124094	0.219994	1.16473	0.0971821
QJQ50_RS05955	hypothetical protein		-0.14196	-1.1034	0.357903	-0.263584	-1.20046	0.0621062
QJQ50_RS05960	ribonuclease J		-0.0515497	-1.03638	0.536167	-0.0221868	-1.0155	0.772453
QJQ50_RS05965	hypothetical protein		0.184171	1.13616	0.12048	0.0763451	1.05434	0.493043
QJQ50_RS05970	elongation factor Tu	tuf	-0.0522433	-1.03688	0.595217	-0.0600826	-1.04253	0.465585
QJQ50_RS05975	DUF3737 family protein		0.00698124	1.00485	0.98073	0.0591511	1.04185	0.755135
QJQ50_RS05980	Sir2 family NAD-dependent protein deacetylase		-0.0214005	-1.01494	0.923178	0.00319154	1.00221	0.986014
QJQ50_RS05985	carboxymuconolactone decarboxylase family protein		0.18137	1.13396	0.390457	0.160788	1.1179	0.400481
QJQ50_RS05990	MerR family transcriptional regulator		0.0958153	1.06867	0.703515	0.200376	1.149	0.287907
QJQ50_RS05995	ABC transporter ATP-binding protein		-0.0226731	-1.01584	0.918577	-0.0371868	-1.02611	0.822785
QJQ50_RS06000	trigger factor	tig	-0.110603	-1.07968	0.319495	-0.223234	-1.16735	0.0290864
QJQ50_RS06005	ATP-dependent Clp protease ATP-binding subunit ClpX	clpX	-0.0841018	-1.06003	0.388004	-0.20559	-1.15316	0.0210493
QJQ50_RS06010	ribosome biogenesis GTP-binding protein YihA/YsxC	yihA	0.123527	1.0894	0.181677	0.186734	1.13818	0.0323643
QJQ50_RS06015	nucleoside triphosphate pyrophosphohydrolase family protein		0.173013	1.12741	0.179224	0.118632	1.0857	0.317965
QJQ50_RS06020	SPJ_0845 family protein		0.673063	1.59446	0.0120431	0.959091	1.94408	0.000685262
QJQ50_RS06025	ABC transporter substrate-binding protein/permease		0.127401	1.09232	0.0979473	-0.0346606	-1.02432	0.637086
QJQ50_RS06030	amino acid ABC transporter ATP-binding protein		0.0568169	1.04017	0.541658	0.0612706	1.04338	0.445596
QJQ50_RS06035	excinuclease ABC subunit UvrC	uvrC	0.217303	1.16256	0.0127254	0.154805	1.11327	0.0431479
QJQ50_RS06040	fructose-specific PTS transporter subunit EIIC		-0.59935	-1.51503	1.45515e-05	-0.609101	-1.52531	5.25375e-06
QJQ50_RS06045	1-phosphofructokinase	pfkB	-0.614836	-1.53138	5.09018e-05	-0.618458	-1.53523	1.78547e-05
QJQ50_RS06050	DeoR/GlpR family DNA-binding transcription regulator		-0.76952	-1.7047	9.69435e-07	-0.730187	-1.65885	9.91064e-07
QJQ50_RS06055	GTPase ObgE	obgE	-0.202971	-1.15107	0.0234259	-0.266211	-1.20265	0.0031071
QJQ50_RS06060	acyltransferase family protein		-0.316313	-1.24514	0.00355346	-0.546903	-1.46095	3.31366e-05
QJQ50_RS06065	ribonuclease Z	rnz	-0.014252	-1.00993	0.890996	-0.0727995	-1.05176	0.318316
QJQ50_RS06070	SDR family oxidoreductase		-0.0738444	-1.05252	0.513482	-0.155126	-1.11352	0.11084
QJQ50_RS06075	LapA family protein		0.0158654	1.01106	0.867016	0.0905001	1.06474	0.189446
QJQ50_RS06080	ATP-dependent chaperone ClpB	clpB	-0.00867091	-1.00603	0.941571	-0.00121333	-1.00084	0.988982
QJQ50_RS06085	50S ribosomal protein L32	rpmF	0.325779	1.25334	0.00292332	0.36251	1.28566	0.000717037
QJQ50_RS06090	DUF1836 domain-containing protein		0.0549297	1.03881	0.654626	0.37953	1.30092	0.00142746
QJQ50_RS06095	bifunctional metallophosphatase/5'-nucleotidase		0.0670242	1.04755	0.411411	0.137359	1.09989	0.0596325
QJQ50_RS06100	hypothetical protein		0.174883	1.12887	0.0767218	0.123963	1.08972	0.164503
QJQ50_RS06105	YjzD family protein		0.41216	1.33068	0.0767218	0.463823	1.37919	0.032656
QJQ50_RS06110	DNA polymerase III subunit alpha	dnaE	-0.0194198	-1.01355	0.863442	-0.00817167	-1.00568	0.932291
QJQ50_RS06115	6-phosphofructokinase	pfkA	-0.0348983	-1.02448	0.678058	-0.356203	-1.28005	0.000129307
QJQ50_RS06120	pyruvate kinase	pyk	-0.00480112	-1.00333	0.973772	-0.249701	-1.18896	0.00628089
QJQ50_RS06125	DUF441 domain-containing protein		-0.204535	-1.15231	0.118287	-0.371335	-1.29355	0.00584242
QJQ50_RS06130	S1-like domain-containing RNA-binding protein		-0.0672365	-1.04771	0.507127	-0.177375	-1.13082	0.0476712
QJQ50_RS06135	site-specific tyrosine recombinase XerD	xerD	0.0305015	1.02137	0.82078	0.0413208	1.02906	0.712341
QJQ50_RS06140	hypothetical protein		-0.162997	-1.11961	0.261316	-0.337089	-1.2632	0.0163517
QJQ50_RS06145	segregation/condensation protein A		-0.216302	-1.16175	0.0233585	-0.273074	-1.20838	0.00391333
QJQ50_RS06150	SMC-Scp complex subunit ScpB	scpB	-0.114217	-1.08239	0.236414	-0.105447	-1.07583	0.227483
QJQ50_RS06155	pseudouridine synthase		-0.00549248	-1.00381	0.973028	-0.0112045	-1.0078	0.92044
QJQ50_RS06160	ECF transporter S component		0.138734	1.10094	0.361402	0.0685992	1.0487	0.629387
QJQ50_RS06165	ferredoxin		0.354419	1.27847	0.00962833	0.522146	1.43609	0.00040713
QJQ50_RS06170	helix-turn-helix domain-containing protein		-0.141532	-1.10308	0.297961	-0.145281	-1.10595	0.235771
QJQ50_RS06175	RecQ family ATP-dependent DNA helicase		0.175162	1.12909	0.0970204	0.189905	1.14069	0.0527854
QJQ50_RS06180	LysM domain-containing protein		0.14554	1.10614	0.20258	0.193993	1.14393	0.0660272
QJQ50_RS06185	(d)CMP kinase	cmk	-0.091102	-1.06518	0.333848	-0.146412	-1.10681	0.0838111
QJQ50_RS06190	30S ribosomal protein S1	rpsA	-0.00915721	-1.00637	0.941782	-0.0936554	-1.06707	0.227312
QJQ50_RS06195	ribosome biogenesis GTPase Der	der	-0.0331519	-1.02325	0.73307	-0.0982317	-1.07046	0.193879
QJQ50_RS06200	HU family DNA-binding protein		0.396534	1.31634	0.0017462	0.549238	1.46331	7.30958e-05
QJQ50_RS06205	tetratricopeptide repeat protein		-0.0623334	-1.04415	0.45618	-0.124851	-1.09039	0.0903739
QJQ50_RS06210	YitT family protein		-0.00289019	-1.00201	0.982445	0.105519	1.07588	0.182295
QJQ50_RS06215	CCA tRNA nucleotidyltransferase		-0.0469319	-1.03307	0.708348	-0.0226257	-1.01581	0.839419
QJQ50_RS06220	hypothetical protein		0.0154674	1.01078	0.919528	0.583209	1.49818	7.20286e-05
QJQ50_RS06225	ABC-F family ATP-binding cassette domain-containing protein		0.107327	1.07723	0.182731	0.165742	1.12174	0.0295743
QJQ50_RS06230	thymidylate synthase		-0.0271724	-1.01901	0.801442	-0.0382106	-1.02684	0.661202
QJQ50_RS06235	dihydrofolate reductase		0.112852	1.08136	0.348199	-0.0621435	-1.04402	0.580479
QJQ50_RS06240	hemolysin III family protein		0.266166	1.20261	0.101905	0.811781	1.75538	8.36175e-05
QJQ50_RS06245	DegV family protein		0.199508	1.14831	0.0189702	0.396136	1.31598	0.000113407
QJQ50_RS06250	SGNH/GDSL hydrolase family protein		0.11255	1.08114	0.240642	0.144094	1.10504	0.0990108
QJQ50_RS06255	YpmS family protein		-0.111103	-1.08005	0.261316	-0.134197	-1.09748	0.134919
QJQ50_RS06260	peptide-methionine (S)-S-oxide reductase MsrA	msrA	-0.0176211	-1.01229	0.909617	-0.0390215	-1.02742	0.733359
QJQ50_RS06265	YozE family protein		-0.134963	-1.09806	0.307656	-0.0277767	-1.01944	0.831666
QJQ50_RS06270	S41 family peptidase		-0.190611	-1.14125	0.0216157	-0.207235	-1.15447	0.00859874
QJQ50_RS06275	DUF6176 family protein		0.0610405	1.04322	0.801124	0.135189	1.09824	0.473633
QJQ50_RS06280	DUF4918 family protein		0.221121	1.16564	0.148179	0.31216	1.24156	0.0306367
QJQ50_RS06285	ribosome biogenesis GTPase YlqF	ylqF	-0.0949756	-1.06805	0.503917	-0.157961	-1.11571	0.196276
QJQ50_RS06290	ribonuclease HII		-0.0328409	-1.02302	0.809875	-0.00549046	-1.00381	0.96561
QJQ50_RS06295	DNA-processing protein DprA	dprA	0.0690296	1.04901	0.676078	0.12202	1.08826	0.367725
QJQ50_RS06300	type I DNA topoisomerase	topA	-0.0252347	-1.01765	0.797207	-0.0055163	-1.00383	0.952413
QJQ50_RS06305	methylenetetrahydrofolate--tRNA-(uracil(54)-C(5))-methyltransferase (FADH(2)-oxidizing) TrmFO	trmFO	0.0187937	1.01311	0.881747	0.0184172	1.01285	0.858063
QJQ50_RS06310	tyrosine recombinase XerC	xerC	0.187788	1.13902	0.0604827	0.244768	1.1849	0.0115286
QJQ50_RS06315	ATP-dependent protease subunit HslV	hslV	0.19965	1.14842	0.0658892	0.187936	1.13913	0.0612297
QJQ50_RS06320	ATP-dependent protease ATPase subunit HslU	hslU	0.111763	1.08055	0.161749	0.209476	1.15627	0.00814857
QJQ50_RS06325	aldose 1-epimerase family protein		-0.167686	-1.12326	0.0413295	0.0119786	1.00834	0.887757
QJQ50_RS06330	glycerol-3-phosphate 1-O-acyltransferase PlsY	plsY	0.129818	1.09416	0.26125	0.139962	1.10188	0.178841
QJQ50_RS06335	DNA topoisomerase IV subunit B	parE	0.0733997	1.05219	0.400012	0.114927	1.08292	0.132587
QJQ50_RS06340	DNA topoisomerase IV subunit A	parC	0.0514847	1.03633	0.595217	0.0624538	1.04424	0.441915
QJQ50_RS06345	formate C-acetyltransferase	pflB	0.115476	1.08333	0.452228	0.808588	1.7515	5.05874e-05
QJQ50_RS06350	pyruvate formate-lyase-activating protein	pflA	0.958781	1.94367	0.00124949	1.62993	3.09497	1.07032e-05
QJQ50_RS06355	LysR family transcriptional regulator		-0.16014	-1.1174	0.0976864	0.222765	1.16697	0.0163321
QJQ50_RS06360	manganese-dependent inorganic pyrophosphatase		0.0187314	1.01307	0.84784	0.103666	1.0745	0.157054
QJQ50_RS06365	tyrosine recombinase XerS	xerS	0.10309	1.07407	0.527179	0.18086	1.13356	0.193492
QJQ50_RS06370	FtsX-like permease family protein		0.108468	1.07808	0.310599	0.220952	1.1655	0.0268483
QJQ50_RS06375	ABC transporter ATP-binding protein		-0.0377822	-1.02653	0.834786	0.122232	1.08842	0.377419
QJQ50_RS06380	sensor histidine kinase		-0.101738	-1.07307	0.381308	0.103135	1.0741	0.312877
QJQ50_RS06385	response regulator transcription factor		0.0818858	1.0584	0.594712	0.238416	1.1797	0.0648722
QJQ50_RS06390	MFS transporter		0.302235	1.23305	0.00883052	0.581908	1.49683	4.65618e-05
QJQ50_RS06395	nitroreductase family protein		-0.0436644	-1.03073	0.711699	0.256534	1.19461	0.0115157
QJQ50_RS06400	fumarylacetoacetate hydrolase family protein		0.296901	1.2285	0.0193963	0.556187	1.47038	0.000190743
QJQ50_RS06405	histidinol-phosphate transaminase	hisC	0.448269	1.3644	0.0275529	0.515952	1.42994	0.00873275
QJQ50_RS06410	phosphoribosyl-ATP diphosphatase	hisE	0.691986	1.61551	0.0344654	0.462762	1.37818	0.132538
QJQ50_RS06415	phosphoribosyl-AMP cyclohydrolase	hisI	0.361542	1.2848	0.163057	0.632146	1.54987	0.0118146
QJQ50_RS06420	imidazole glycerol phosphate synthase subunit HisF	hisF	0.379767	1.30113	0.045398	0.593627	1.50904	0.00245633
QJQ50_RS06425	1-(5-phosphoribosyl)-5-[(5-phosphoribosylamino)methylideneamino] imidazole-4-carboxamide isomerase		0.0779134	1.05549	0.792127	0.262458	1.19952	0.235063
QJQ50_RS06430	imidazole glycerol phosphate synthase subunit HisH	hisH	0.0173327	1.01209	0.964014	0.214417	1.16023	0.318865
QJQ50_RS06435	imidazoleglycerol-phosphate dehydratase HisB	hisB	0.341223	1.26683	0.113841	0.471299	1.38636	0.0228674
QJQ50_RS06440	histidinol dehydrogenase	hisD	0.17946	1.13246	0.353254	0.553922	1.46807	0.00370833
QJQ50_RS06445	ATP phosphoribosyltransferase	hisG	-0.114439	-1.08255	0.616369	0.197013	1.14632	0.288031
QJQ50_RS06450	ATP phosphoribosyltransferase regulatory subunit		0.160664	1.1178	0.353669	0.151821	1.11097	0.328927
QJQ50_RS06455	histidinol-phosphate transaminase	hisC	0.137392	1.09992	0.223645	0.0761793	1.05422	0.470609
QJQ50_RS06460	NUDIX hydrolase		-0.23294	-1.17523	0.0547669	-0.296475	-1.22814	0.0118146
QJQ50_RS06465	DegV family protein		-0.0624286	-1.04422	0.457753	-0.112458	-1.08107	0.125565
QJQ50_RS06470	hypothetical protein		0.23444	1.17645	0.0340242	0.398743	1.31836	0.000885894
QJQ50_RS06475	NFACT RNA binding domain-containing protein		0.0240166	1.01679	0.803767	0.102551	1.07367	0.161329
QJQ50_RS06480	MazG-like family protein		0.309625	1.23939	0.0407394	0.30824	1.2382	0.0284555
QJQ50_RS06485	PTS sugar transporter subunit IIC		0.00423094	1.00294	0.984589	-0.040598	-1.02854	0.796994
QJQ50_RS06490	orotate phosphoribosyltransferase	pyrE	0.0741448	1.05274	0.505924	0.149484	1.10917	0.119105
QJQ50_RS06495	orotidine-5'-phosphate decarboxylase	pyrF	0.0217269	1.01517	0.872295	0.134848	1.09798	0.172277
QJQ50_RS06500	dihydroorotate dehydrogenase		0.163079	1.11967	0.140254	0.208459	1.15545	0.0432319
QJQ50_RS06505	carbamoyl-phosphate synthase large subunit	carB	0.0516583	1.03646	0.593014	0.0687369	1.0488	0.388611
QJQ50_RS06510	carbamoyl phosphate synthase small subunit		0.195317	1.14498	0.113577	0.161726	1.11862	0.149533
QJQ50_RS06515	dihydroorotase		0.0447395	1.0315	0.755485	0.0748463	1.05325	0.514734
QJQ50_RS06520	aspartate carbamoyltransferase catalytic subunit		0.0990808	1.07109	0.319495	0.0114013	1.00793	0.914521
QJQ50_RS06525	solute carrier family 23 protein		0.143025	1.10422	0.223645	0.0393266	1.02763	0.735669
QJQ50_RS06530	bifunctional pyr operon transcriptional regulator/uracil phosphoribosyltransferase PyrR	pyrR	0.447323	1.36351	0.00292332	0.385565	1.30637	0.00417742
QJQ50_RS06535	RluA family pseudouridine synthase		-0.10763	-1.07746	0.274807	-0.0964784	-1.06916	0.280114
QJQ50_RS06540	signal peptidase II	lspA	-0.00461181	-1.0032	0.983457	-0.0382341	-1.02686	0.799824
QJQ50_RS06545	formate--tetrahydrofolate ligase		0.0169211	1.0118	0.876429	-0.0246536	-1.01724	0.773214
QJQ50_RS06550	EbsA family protein		0.101852	1.07315	0.609444	0.0317001	1.02222	0.86776
QJQ50_RS06555	ribonuclease HI family protein		0.0378585	1.02659	0.809875	0.182121	1.13455	0.131136
QJQ50_RS06560	nitroreductase family protein		0.195178	1.14487	0.050486	0.222293	1.16659	0.018282
QJQ50_RS06565	cardiolipin synthase	cls	-0.0822775	-1.05869	0.450392	-0.0233291	-1.0163	0.825946
QJQ50_RS06570	hypothetical protein		-0.127093	-1.09209	0.416376	0.0667397	1.04735	0.645838
QJQ50_RS06575	helix-turn-helix domain-containing protein		0.0821741	1.05861	0.59594	0.096754	1.06936	0.460288
QJQ50_RS06580	glutaredoxin-like protein NrdH	nrdH	0.905026	1.87258	0.000304035	1.25332	2.3839	8.90365e-06
QJQ50_RS06585	class 1b ribonucleoside-diphosphate reductase subunit alpha	nrdE	-0.0330788	-1.02319	0.746846	-0.0435941	-1.03068	0.598578
[truncated: 1,333 more rows]

## Sheet: TNF
Lacticaseibacillus rhamnosus K32 (NZ_CP125315,1)			TNFa_01vsConrol			TNFa_10vsControl			TNFa_1vsControl
[truncated: 2,636 more rows]

[truncated: 1 more sheets: IL6]
