# Supplementary material for: Transcriptional Responses of Lacticaseibacillus rhamnosus to TNFα, IL-6, IL-8, and IL-10 Cytokines
Source: Biology (Basel). 2024 Nov 15;13(11):931. doi: 10.3390/biology13110931 (PMC11591797; doi:10.3390/biology13110931)
Supplement: Supplementary file 1 [file biology-13-00931-s001.zip › Supplementary files_v2/Table_S3.xlsx]

## Sheet: Result
Lacticaseibacillus rhamnosus K32 (NZ_CP125315,1)			IL6vsGFP			IL8vsGFP			IL10vsGFP			TNFavsGFP
Geneid	Annotation	gene	logFC	FC	FDR	logFC	FC	FDR	logFC	FC	FDR	logFC	FC	FDR
QJQ50_RS06020	SPJ_0845 family protein		-0.919654	-1.89166	0.00981724	0.727422	1.65568	0.716056	-0.565259	-1.47965	0.580432	-1.47433	-2.77854	0.00376185
QJQ50_RS12170	PTS transporter subunit IIC		-1.77454	-3.42128	0.00170251	-0.544956	-1.45898	0.229968	-0.881485	-1.84227	0.0263529	-1.1982	-2.29454	0.00612196
QJQ50_RS02595	hypothetical protein		-0.74042	-1.67066	0.0507241	-0.260194	-1.19764	0.803226	0.0447259	1.03149	0.963417	-1.19152	-2.28393	0.00612196
QJQ50_RS12175	PTS sugar transporter subunit IIB		-1.60404	-3.03992	0.00170251	-0.0643376	-1.0456	0.948383	-0.859063	-1.81386	0.1026	-1.17446	-2.25708	0.00538242
QJQ50_RS01925	PTS fructose transporter subunit IIA		-1.57996	-2.98961	0.00170251	-1.04483	-2.06312	0.113926	-0.540724	-1.4547	0.332808	-1.09835	-2.1411	0.00736309
QJQ50_RS00940	LBP_cg2779 family protein		-0.714401	-1.6408	0.00436627	0.203709	1.15166	0.883132	0.111295	1.0802	0.849315	-1.02548	-2.03564	0.00070481
QJQ50_RS11860	hypothetical protein		-0.552917	-1.46705	0.132636	-0.12459	-1.0902	0.910581	0.00349647	1.00243	0.995741	-1.02256	-2.03153	0.0046853
QJQ50_RS07145	YneF family protein		-0.519359	-1.43332	0.0768171	0.293505	1.22561	0.555601	0.12022	1.0869	0.745332	-1.00167	-2.00232	0.0046853
QJQ50_RS07465	DUF3042 family protein		-0.617228	-1.53393	0.0172983	0.174177	1.12832	0.852728	0.0810248	1.05777	0.864558	-0.98225	-1.97554	0.00212237
QJQ50_RS12165	hypothetical protein		-1.16262	-2.23864	0.0260473	-0.405468	-1.32452	0.801767	-0.0824974	-1.05885	0.963534	-0.943566	-1.92328	0.065302
QJQ50_RS12455	transcriptional regulator GutM		-0.73051	-1.65923	0.0402246	-0.463788	-1.37916	0.731236	-0.497004	-1.41128	0.680954	-0.943264	-1.92287	0.0426935
QJQ50_RS05445	DegV family protein		-0.208939	-1.15584	0.405377	-0.198212	-1.14728	0.555387	-0.169729	-1.12485	0.474613	-0.931604	-1.9074	0.00612196
QJQ50_RS01865	PTS transporter subunit EIIB		-1.38821	-2.61753	0.00317265	-1.1972	-2.29294	0.0800717	-0.967936	-1.95604	0.129436	-0.923906	-1.89725	0.00799459
QJQ50_RS12160	class II aldolase/adducin family protein		-0.883457	-1.84479	0.0398147	-0.673474	-1.59491	0.36822	-0.889439	-1.85246	0.165413	-0.884854	-1.84658	0.0495515
QJQ50_RS09120	putative metal homeostasis protein		-0.513585	-1.42759	0.107648	-0.147445	-1.10761	0.940588	0.247096	1.18682	0.805317	-0.880225	-1.84066	0.0219407
QJQ50_RS06580	glutaredoxin-like protein NrdH	nrdH	-0.717894	-1.64478	0.0128472	0.265616	1.20215	0.872448	0.269012	1.20498	0.719515	-0.86354	-1.8195	0.00612196
QJQ50_RS01885	PTS sugar transporter subunit IIA		-0.13199	-1.0958	0.791145	-0.16246	-1.11919	0.946005	-0.711907	-1.63797	0.719515	-0.85041	-1.80301	0.197303
QJQ50_RS12180	PTS sugar transporter subunit IIA		-1.54715	-2.92239	0.00276116	-0.472588	-1.3876	0.661755	-0.0540796	-1.0382	0.94479	-0.834706	-1.78349	0.0519746
QJQ50_RS05510	hypothetical protein		-0.748619	-1.68018	0.0660209	-0.0467708	-1.03295	0.98186	0.0261138	1.01827	0.983137	-0.825478	-1.77212	0.0257997
QJQ50_RS10995	metalloregulator ArsR/SmtB family transcription factor		-0.582836	-1.49779	0.0206706	0.649874	1.56903	0.560415	0.0632601	1.04482	0.959929	-0.81333	-1.75726	0.00736309
QJQ50_RS01870	PTS glucose transporter subunit IIA		-1.41542	-2.66738	0.00662964	-1.40562	-2.64932	0.143642	-1.78437	-3.44469	0.0209394	-0.80199	-1.7435	0.0426935
QJQ50_RS06350	pyruvate formate-lyase-activating protein	pflA	-1.22294	-2.33422	0.00178547	-1.40876	-2.65508	0.0221612	-1.01205	-2.01677	0.0230938	-0.780699	-1.71796	0.00612196
QJQ50_RS04870	hypothetical protein		-0.636352	-1.55439	0.0896784	-0.544907	-1.45893	0.765585	-0.165307	-1.1214	0.924136	-0.755002	-1.68763	0.121803
QJQ50_RS11765	Veg family protein		-0.427628	-1.34502	0.0391325	0.467244	1.38247	0.159972	0.116559	1.08415	0.691176	-0.753929	-1.68638	0.0133784
QJQ50_RS06985	hypothetical protein		-0.779936	-1.71705	0.00451058	-0.357023	-1.28078	0.802714	-0.710857	-1.63678	0.204775	-0.751373	-1.68339	0.0138779
QJQ50_RS12945	hypothetical protein		-0.220364	-1.16503	0.518587	1.16391	2.24063	0.208648	0.0598173	1.04233	0.970307	-0.732943	-1.66203	0.0467646
QJQ50_RS13130	PTS transporter subunit EIIC		-0.299323	-1.23057	0.488828	-1.21841	-2.32691	0.298957	-0.490912	-1.40533	0.737623	-0.715003	-1.64149	0.19157
QJQ50_RS07270	50S ribosomal protein L28	rpmB	-0.508607	-1.42268	0.00981724	-0.158282	-1.11596	0.745729	0.10179	1.0731	0.693089	-0.708006	-1.63355	0.0843663
QJQ50_RS07335	hypothetical protein		-0.396829	-1.31661	0.122423	-0.154389	-1.11295	0.88307	-0.0444165	-1.03127	0.94479	-0.704308	-1.62936	0.00896446
QJQ50_RS01860	hypothetical protein		-1.15026	-2.21954	0.00918152	-1.37183	-2.58799	0.0739367	-0.297633	-1.22913	0.692574	-0.698056	-1.62232	0.097756
QJQ50_RS05100	hypothetical protein		-0.230951	-1.17361	0.299448	0.461169	1.37666	0.177619	0.0953324	1.06831	0.818662	-0.677684	-1.59957	0.00736309
QJQ50_RS08790	iron-sulfur cluster biosynthesis family protein		-0.578697	-1.4935	0.00542019	0.368398	1.29092	0.545909	-0.0333884	-1.02341	0.963417	-0.672373	-1.59369	0.0131437
QJQ50_RS12320	LPXTG cell wall anchor domain-containing protein		-0.94724	-1.92818	0.0481729	0.0470402	1.03314	0.98186	-0.704939	-1.63008	0.572795	-0.664046	-1.58452	0.223394
QJQ50_RS10915	hypothetical protein		-0.354735	-1.27875	0.416484	-0.123316	-1.08924	0.968964	0.526501	1.44043	0.741679	-0.660059	-1.58015	0.258039
QJQ50_RS05950	30S ribosomal protein S15	rpsO	-0.449125	-1.36521	0.00997652	0.191692	1.1421	0.788967	-0.0350478	-1.02459	0.927302	-0.657168	-1.57698	0.00924987
QJQ50_RS02650	hypothetical protein		-1.06831	-2.09697	0.00317265	0.372277	1.29439	0.661755	-0.13751	-1.10001	0.663201	-0.646083	-1.56491	0.241504
QJQ50_RS05060	tRNA-Glu		-0.593467	-1.50887	0.0718123	0.924362	1.89784	0.325436	-0.312397	-1.24177	0.792606	-0.64213	-1.56063	0.0621903
QJQ50_RS06945	Ltp family lipoprotein		-0.8366	-1.78584	0.00947957	-0.39258	-1.31274	0.476997	-0.193476	-1.14352	0.702372	-0.631596	-1.54928	0.027368
QJQ50_RS01785	class II aldolase/adducin family protein		-0.403261	-1.32249	0.228451	-0.0809342	-1.0577	0.948353	-0.536845	-1.4508	0.293813	-0.627527	-1.54491	0.0426935
QJQ50_RS08820	helix-turn-helix transcriptional regulator		-0.40061	-1.32007	0.130398	0.171743	1.12642	0.90883	-0.0657249	-1.04661	0.949857	-0.604604	-1.52056	0.0228361
QJQ50_RS08190	DUF1827 family protein		-0.407969	-1.32682	0.0305095	0.0514265	1.03629	0.961549	-0.105337	-1.07575	0.825907	-0.60397	-1.51989	0.0138779
QJQ50_RS13220	head-tail connector protein		0.013877	1.00967	0.976718	-0.599629	-1.51533	0.600707	0.0558088	1.03944	0.970307	-0.602823	-1.51869	0.114488
QJQ50_RS04515	hypothetical protein		-0.513346	-1.42736	0.00997652	-0.185822	-1.13747	0.875803	0.195361	1.14501	0.757063	-0.601447	-1.51724	0.00612196
QJQ50_RS11185	hypothetical protein		-0.843005	-1.79378	0.00395051	-0.21962	-1.16443	0.704813	0.112184	1.08086	0.825301	-0.601308	-1.51709	0.117205
QJQ50_RS01705	hypothetical protein		-0.193621	-1.14363	0.730657	-0.167846	-1.12338	0.942744	0.799633	1.74066	0.61736	-0.599875	-1.51559	0.197303
QJQ50_RS01795	hypothetical protein		-0.529049	-1.44298	0.0542449	0.172186	1.12676	0.900628	-0.555042	-1.46921	0.420931	-0.599034	-1.5147	0.0258703
QJQ50_RS10730	lactate oxidase		-0.11323	-1.08165	0.715037	-0.0160496	-1.01119	0.995198	0.00197013	1.00137	0.996735	-0.596679	-1.51223	0.101259
QJQ50_RS05450	IS5-like element ISLrh2 family transposase		-0.285837	-1.21912	0.62563	-0.00656728	-1.00456	0.998575	0.48294	1.39759	0.63154	-0.593941	-1.50936	0.417708
QJQ50_RS11025	zinc ABC transporter substrate-binding protein		-0.181528	-1.13408	0.53811	0.18215	1.13457	0.846955	0.368487	1.291	0.271172	-0.592473	-1.50783	0.0238526
QJQ50_RS01930	PTS fructose-like transporter subunit IIBC		-1.16333	-2.23974	0.00447653	-1.31269	-2.48404	0.135006	-1.64972	-3.13772	0.00878448	-0.591519	-1.50683	0.0815258
QJQ50_RS03145	teichoic acid D-Ala incorporation-associated protein DltX		-0.48491	-1.3995	0.0255274	0.443009	1.35944	0.776456	0.511337	1.42537	0.214741	-0.587941	-1.5031	0.0169126
QJQ50_RS00850	hypothetical protein		-0.416268	-1.33447	0.0906876	0.159394	1.11682	0.881052	0.0235159	1.01643	0.974019	-0.582434	-1.49737	0.0274846
QJQ50_RS06090	DUF1836 domain-containing protein		-0.223856	-1.16785	0.217793	0.187512	1.1388	0.869004	-0.0680133	-1.04827	0.866035	-0.577172	-1.49192	0.0426935
QJQ50_RS10070	universal stress protein		-0.610072	-1.52634	0.00317265	0.0100297	1.00698	0.995991	-0.356416	-1.28024	0.226816	-0.571992	-1.48657	0.00612196
QJQ50_RS08175	phosphocarrier protein HPr		-0.36159	-1.28484	0.0209733	0.0336412	1.02359	0.98186	-0.312498	-1.24186	0.402876	-0.557286	-1.4715	0.0209451
QJQ50_RS03685	PTS glucitol/sorbitol transporter subunit IIA		-0.509052	-1.42311	0.00993377	0.589627	1.50486	0.451053	0.0381236	1.02678	0.961421	-0.555666	-1.46985	0.00799459
QJQ50_RS10045	hypothetical protein		-0.317817	-1.24644	0.290888	0.326388	1.25387	0.715441	0.383581	1.30458	0.527229	-0.554571	-1.46873	0.0274846
QJQ50_RS02855	hypothetical protein		-0.665831	-1.58648	0.0368242	-0.414066	-1.33244	0.688328	0.125108	1.09059	0.888413	-0.552114	-1.46623	0.109068
QJQ50_RS12010	MarR family transcriptional regulator		-0.409655	-1.32837	0.0954065	-0.453673	-1.36952	0.631623	-0.0830309	-1.05924	0.928889	-0.549688	-1.46377	0.0522147
QJQ50_RS05845	hypothetical protein		-0.184	-1.13603	0.432005	0.23119	1.1738	0.855192	0.017467	1.01218	0.991307	-0.543762	-1.45777	0.0384833
QJQ50_RS09205	fructose-1,6-bisphosphatase		-0.82433	-1.77071	0.00395051	-1.07895	-2.11249	0.027548	-0.981938	-1.97512	0.00236563	-0.541635	-1.45562	0.0543005
QJQ50_RS12495	PTS sugar transporter subunit IIB		-0.378826	-1.30028	0.352102	-1.40495	-2.64809	0.631235	1.03683	2.05171	0.454654	-0.541123	-1.45511	0.319067
QJQ50_RS05015	phage holin		-0.485576	-1.40014	0.208342	-0.382605	-1.30369	0.706093	-0.304095	-1.23464	0.500953	-0.54029	-1.45426	0.233748
QJQ50_RS08670	GNAT family N-acetyltransferase		-0.398318	-1.31797	0.082419	0.0227151	1.01587	0.991988	-0.292277	-1.22457	0.671302	-0.539911	-1.45388	0.100033
QJQ50_RS01855	MurR/RpiR family transcriptional regulator		-0.867199	-1.82412	0.0140295	-0.201406	-1.14982	0.803226	-0.253755	-1.19231	0.658224	-0.538523	-1.45248	0.0547656
QJQ50_RS06240	hemolysin III family protein		0.107772	1.07756	0.716609	-0.235626	-1.17742	0.493862	-0.187705	-1.13895	0.443202	-0.533081	-1.44702	0.0467646
QJQ50_RS07265	Asp23/Gls24 family envelope stress response protein		-0.434134	-1.3511	0.00993377	-0.096643	-1.06928	0.924937	-0.0817672	-1.05831	0.882313	-0.532281	-1.44621	0.00612196
QJQ50_RS11020	putative metal homeostasis protein		-0.0704174	-1.05002	0.898192	0.852975	1.80622	0.378296	-0.117337	-1.08473	0.945905	-0.530605	-1.44454	0.31102
QJQ50_RS12985	hypothetical protein		-0.433936	-1.35091	0.00953926	0.0421665	1.02966	0.980259	-0.176327	-1.13	0.746485	-0.52949	-1.44342	0.00612196
QJQ50_RS01935	PatB family C-S lyase		-0.58452	-1.49954	0.0912722	-1.04494	-2.06328	0.127261	-0.839872	-1.78989	0.103668	-0.525864	-1.4398	0.100033
QJQ50_RS05515	MurR/RpiR family transcriptional regulator		-1.00844	-2.01174	0.0176542	0.340422	1.26613	0.571022	0.354518	1.27856	0.309309	-0.525079	-1.43901	0.0693853
QJQ50_RS12380	PTS glucose transporter subunit IIA		-0.706807	-1.63219	0.00662964	-1.60674	-3.04563	0.0781763	-1.89147	-3.71013	0.00236563	-0.524721	-1.43866	0.059761
QJQ50_RS02215	helix-turn-helix domain-containing protein		-0.529493	-1.44342	0.00838248	-0.505009	-1.41913	0.227645	-0.294771	-1.22669	0.350494	-0.523084	-1.43702	0.00736309
QJQ50_RS12460	HTH domain-containing protein		-0.498408	-1.41265	0.0570291	-1.03367	-2.04723	0.12635	-1.35703	-2.56158	0.0243395	-0.520864	-1.43481	0.119102
QJQ50_RS04665	YkyA family protein		-0.379764	-1.30113	0.066143	0.356581	1.28039	0.631235	0.16136	1.11834	0.616136	-0.519912	-1.43387	0.012016
QJQ50_RS04525	YxeA family protein		-0.312562	-1.24191	0.0274992	0.194509	1.14433	0.681378	0.326066	1.25359	0.18069	-0.518424	-1.43239	0.00612196
QJQ50_RS06950	N-formylglutamate amidohydrolase		-0.717292	-1.64409	0.00662964	-0.232223	-1.17464	0.781227	-0.161997	-1.11883	0.771493	-0.505705	-1.41982	0.0807426
QJQ50_RS02915	peroxiredoxin		-0.434958	-1.35187	0.0221509	0.234773	1.17672	0.776456	0.0131951	1.00919	0.986698	-0.499867	-1.41408	0.00612196
QJQ50_RS12195	L-rhamnose isomerase		-0.213807	-1.15974	0.422689	-0.266502	-1.20289	0.876235	-0.283233	-1.21692	0.843922	-0.498816	-1.41305	0.101259
QJQ50_RS01875	HAD family phosphatase		-0.713061	-1.63928	0.00981724	-0.707805	-1.63332	0.534154	-1.13501	-2.1962	0.165413	-0.491092	-1.40551	0.0653416
QJQ50_RS00345	heavy metal translocating P-type ATPase		-0.299918	-1.23107	0.349939	-0.116857	-1.08437	0.961969	0.337386	1.26347	0.821001	-0.490936	-1.40536	0.166652
QJQ50_RS06400	fumarylacetoacetate hydrolase family protein		-0.487595	-1.40211	0.00395051	-0.155157	-1.11354	0.834193	-0.0888279	-1.06351	0.812019	-0.484408	-1.39901	0.0237465
QJQ50_RS08100	CopY/TcrY family copper transport repressor		-0.302805	-1.23354	0.204386	-0.224347	-1.16825	0.877974	-0.126733	-1.09182	0.871698	-0.479355	-1.39412	0.0648372
QJQ50_RS08000	recombinase family protein		0.17035	1.12533	0.581167	0.645686	1.56448	0.64622	0.997694	1.99681	0.368331	-0.476357	-1.39123	0.219377
QJQ50_RS08050	hypothetical protein		-0.0518133	-1.03657	0.9348	0.996696	1.99543	0.476997	1.19553	2.29029	0.243525	-0.476209	-1.39108	0.40929
QJQ50_RS12465	SDR family oxidoreductase		-0.520898	-1.43485	0.101843	-0.848456	-1.80057	0.39799	-1.52056	-2.86902	0.0277848	-0.475669	-1.39056	0.12342
QJQ50_RS12820	ABC transporter substrate-binding protein/permease		-0.843273	-1.79412	0.00170251	-0.117245	-1.08466	0.900628	-0.0875568	-1.06257	0.882557	-0.47204	-1.38707	0.0112093
QJQ50_RS06275	DUF6176 family protein		-0.00422566	-1.00293	0.989577	0.522015	1.43596	0.606675	0.307282	1.23737	0.684265	-0.471734	-1.38678	0.0678457
QJQ50_RS11050	SpaA isopeptide-forming pilin-related protein		-0.35791	-1.28157	0.0807939	0.117255	1.08467	0.881052	0.0867468	1.06197	0.745017	-0.470858	-1.38593	0.0446427
QJQ50_RS06925	DUF1093 domain-containing protein		-0.32563	-1.25321	0.135988	0.900343	1.86651	0.222811	0.389095	1.30957	0.449591	-0.469684	-1.38481	0.0791202
QJQ50_RS05990	MerR family transcriptional regulator		0.00657052	1.00456	0.984472	0.281914	1.21581	0.860268	0.124957	1.09048	0.921605	-0.459747	-1.3753	0.118609
QJQ50_RS08730	GntR family transcriptional regulator		-0.29116	-1.22362	0.163956	-0.307246	-1.23734	0.837776	-0.493402	-1.40776	0.637034	-0.458354	-1.37397	0.0914495
QJQ50_RS00440	hypothetical protein		-0.377714	-1.29928	0.107903	0.361949	1.28516	0.720515	-0.059438	-1.04206	0.928889	-0.458323	-1.37394	0.0495515
QJQ50_RS07500	iron-sulfur cluster biosynthesis protein		-0.33463	-1.26105	0.0996551	0.228565	1.17167	0.673075	0.0710638	1.05049	0.902855	-0.455918	-1.37166	0.0495515
QJQ50_RS08560	hypothetical protein		-0.417803	-1.33589	0.0085246	0.115316	1.08321	0.878733	0.17146	1.1262	0.618806	-0.454241	-1.37006	0.0258703
QJQ50_RS05040	hypothetical protein		-0.241621	-1.18232	0.184545	0.149129	1.1089	0.879094	0.0123088	1.00857	0.989217	-0.454053	-1.36988	0.111598
QJQ50_RS02945	hypothetical protein		-0.196878	-1.14622	0.215312	0.129663	1.09404	0.893149	-0.0789288	-1.05623	0.882309	-0.452662	-1.36856	0.0257997
QJQ50_RS01440	PTS sugar transporter subunit IIA		-0.377291	-1.2989	0.0736831	-0.81207	-1.75573	0.0753842	-0.678085	-1.60001	0.0173418	-0.452227	-1.36815	0.0730893
QJQ50_RS12325	polysaccharide lyase		-0.74876	-1.68035	0.0103363	-0.768497	-1.70349	0.127261	-0.597074	-1.51265	0.116462	-0.4495	-1.36557	0.097756
QJQ50_RS12765	hypothetical protein		-0.476776	-1.39163	0.00998963	-0.336681	-1.26285	0.678484	-0.303693	-1.2343	0.455101	-0.447939	-1.36409	0.0271427
QJQ50_RS02450	DUF3021 domain-containing protein		-0.23653	-1.17816	0.299131	0.237768	1.17917	0.859566	-0.0258242	-1.01806	0.985409	-0.44042	-1.357	0.303625
QJQ50_RS05325	hypothetical protein		-0.200724	-1.14927	0.448643	0.570707	1.48525	0.292596	0.350746	1.27522	0.460693	-0.438655	-1.35534	0.0928665
QJQ50_RS06600	M13-type metalloendopeptidase		-0.418584	-1.33661	0.00601931	0.0715721	1.05086	0.899683	0.0492894	1.03476	0.853681	-0.438114	-1.35483	0.00799459
QJQ50_RS12660	PTS system mannose/fructose/sorbose family transporter subunit IID		-0.452599	-1.3685	0.0482143	0.53307	1.44701	0.521469	-0.317558	-1.24622	0.57845	-0.437737	-1.35448	0.0791202
QJQ50_RS05075	C69 family dipeptidase		-0.33724	-1.26334	0.0458719	0.222384	1.16666	0.594411	0.10217	1.07339	0.667142	-0.437416	-1.35418	0.0169126
QJQ50_RS05030	putative quinol monooxygenase		-0.328372	-1.2556	0.121678	-0.146671	-1.10701	0.869331	-0.11068	-1.07974	0.824196	-0.436626	-1.35344	0.116199
QJQ50_RS06365	tyrosine recombinase XerS	xerS	-0.271718	-1.20724	0.180299	0.129737	1.09409	0.900628	-0.297889	-1.22934	0.641278	-0.433207	-1.35023	0.136351
QJQ50_RS12665	PTS sugar transporter subunit IIC		-0.618684	-1.53547	0.0289928	-0.0128883	-1.00897	0.996765	-0.275618	-1.21051	0.69967	-0.424201	-1.34183	0.179631
QJQ50_RS02940	nucleoside-diphosphate kinase	ndk	-0.469287	-1.38442	0.0182471	0.140689	1.10243	0.872448	0.00365638	1.00254	0.995741	-0.423336	-1.34103	0.0112093
QJQ50_RS06975	hypothetical protein		-0.591115	-1.50641	0.00317265	0.276305	1.21109	0.606675	-0.180142	-1.133	0.591241	-0.423097	-1.3408	0.012016
QJQ50_RS12290	IclR family transcriptional regulator C-terminal domain-containing protein		-0.440325	-1.35691	0.108086	-0.190925	-1.1415	0.875803	-0.227554	-1.17085	0.750314	-0.42274	-1.34047	0.0791202
QJQ50_RS00640	hypothetical protein		-0.12108	-1.08755	0.547651	-0.393723	-1.31378	0.717385	-0.0965604	-1.06922	0.939745	-0.422381	-1.34014	0.0817269
QJQ50_RS12185	DeoR/GlpR family DNA-binding transcription regulator		-0.43932	-1.35596	0.135988	0.0942888	1.06754	0.962341	-0.586084	-1.50117	0.531721	-0.421218	-1.33906	0.178231
QJQ50_RS13180	virulence-associated E family protein		-0.324265	-1.25203	0.266723	-0.0506888	-1.03576	0.991103	0.312402	1.24177	0.732265	-0.417209	-1.33534	0.202229
QJQ50_RS07235	ATP-binding cassette domain-containing protein		-0.266407	-1.20281	0.120296	0.112334	1.08098	0.900628	0.000493355	1.00034	0.99722	-0.417169	-1.3353	0.0257997
QJQ50_RS03540	hypothetical protein		-0.186802	-1.13824	0.35512	0.210538	1.15712	0.855192	0.143474	1.10456	0.732265	-0.413949	-1.33233	0.0390775
QJQ50_RS06105	YjzD family protein		-0.171542	-1.12626	0.420325	-0.11275	-1.08129	0.875803	0.178174	1.13145	0.629185	-0.413612	-1.33202	0.0649572
QJQ50_RS03205	DUF948 domain-containing protein		-0.397225	-1.31697	0.00981724	0.508093	1.42217	0.648934	-0.126719	-1.09181	0.700296	-0.412945	-1.3314	0.0190718
QJQ50_RS04940	DUF4355 domain-containing protein		-0.410294	-1.32896	0.316093	-0.274153	-1.20928	0.657471	-0.137718	-1.10016	0.557608	-0.411942	-1.33048	0.38885
QJQ50_RS02960	hypothetical protein		-0.544753	-1.45877	0.00436627	-0.251712	-1.19062	0.66108	-0.362291	-1.28547	0.314583	-0.411603	-1.33016	0.0271427
QJQ50_RS10725	chromosome partitioning protein ParB		-0.251777	-1.19067	0.130398	-0.222278	-1.16657	0.57027	-0.00274655	-1.00191	0.995198	-0.409457	-1.32819	0.0244152
QJQ50_RS12950	DUF1906 domain-containing protein		-0.192392	-1.14266	0.455833	0.127421	1.09234	0.93078	-0.0478069	-1.03369	0.943495	-0.408176	-1.32701	0.0653416
QJQ50_RS06035	excinuclease ABC subunit UvrC	uvrC	-0.267283	-1.20354	0.0383024	-0.39863	-1.31826	0.476997	-0.260599	-1.19798	0.472631	-0.407453	-1.32634	0.0123744
QJQ50_RS04960	phage-related head tail joining protein		-0.308722	-1.23861	0.45137	-0.739616	-1.66973	0.274255	-0.5516	-1.46571	0.152769	-0.406096	-1.3251	0.34132
QJQ50_RS08065	hypothetical protein		-0.109657	-1.07897	0.526161	0.0490299	1.03457	0.978348	-0.0590713	-1.04179	0.869507	-0.405229	-1.3243	0.0791202
QJQ50_RS06390	MFS transporter		-0.286737	-1.21988	0.0364933	0.0997738	1.07161	0.893149	-0.0147062	-1.01025	0.983279	-0.404939	-1.32403	0.0316597
QJQ50_RS12205	rhamnulokinase	rhaB	-0.366137	-1.2889	0.280233	-0.778922	-1.71585	0.435715	-1.29202	-2.44871	0.213793	-0.401987	-1.32133	0.29328
QJQ50_RS13405	50S ribosomal protein L34	rpmH	0.14871	1.10858	0.510683	-0.28488	-1.21831	0.715441	0.0846146	1.0604	0.898552	-0.401662	-1.32103	0.0274846
QJQ50_RS01850	alpha-glucoside-specific PTS transporter subunit IIBC		-0.842223	-1.79281	0.0364933	-0.307263	-1.23736	0.717385	-0.511013	-1.42505	0.373072	-0.400954	-1.32038	0.286476
QJQ50_RS11800	LytTR family DNA-binding domain-containing protein		-0.29336	-1.22549	0.109522	-0.427512	-1.34491	0.381447	-0.462726	-1.37814	0.19847	-0.400168	-1.31966	0.097756
QJQ50_RS12350	PTS fructose transporter subunit IIA		-0.415795	-1.33403	0.135988	-0.334649	-1.26107	0.860268	-0.467988	-1.38318	0.757063	-0.399746	-1.31928	0.226307
QJQ50_RS02750	GtrA family protein		0.605192	1.52118	0.216995	-0.0126238	-1.00879	0.996765	0.175087	1.12903	0.909757	-0.398114	-1.31778	0.594462
QJQ50_RS08040	NUMOD1 domain-containing DNA-binding protein		-0.214136	-1.16001	0.488828	0.231219	1.17383	0.874139	0.0739337	1.05258	0.959852	-0.396714	-1.31651	0.239087
QJQ50_RS05455	MFS transporter		-0.0854482	-1.06102	0.79078	0.5355	1.44944	0.657471	0.601914	1.51773	0.504862	-0.396684	-1.31648	0.0791202
QJQ50_RS01395	PRD domain-containing protein		-0.571586	-1.48616	0.0345244	-1.06216	-2.08806	0.105469	-1.27701	-2.42336	0.00766293	-0.396252	-1.31608	0.141023
QJQ50_RS11530	septum formation initiator family protein		-0.260319	-1.19774	0.160046	0.550263	1.46435	0.228842	0.266015	1.20248	0.229907	-0.395837	-1.31571	0.0426935
QJQ50_RS06610	hypothetical protein		-0.369637	-1.29203	0.0157143	-0.800911	-1.7422	0.0799158	-0.183279	-1.13546	0.572795	-0.395625	-1.31551	0.0791202
QJQ50_RS07845	hypothetical protein		-0.276947	-1.21163	0.287915	0.267917	1.20407	0.800743	-0.320757	-1.24899	0.591241	-0.39377	-1.31382	0.167322
QJQ50_RS07755	hypothetical protein		-0.118677	-1.08574	0.689266	0.490292	1.40473	0.651011	0.588952	1.50415	0.502714	-0.393412	-1.3135	0.230051
QJQ50_RS00650	RES family NAD+ phosphorylase		-0.662402	-1.58272	0.0130912	-0.326449	-1.25392	0.678484	-0.0241765	-1.0169	0.981891	-0.391543	-1.3118	0.14817
QJQ50_RS06165	ferredoxin		-0.239891	-1.1809	0.130398	-0.00501111	-1.00348	0.998575	0.116991	1.08447	0.838616	-0.39049	-1.31084	0.162265
QJQ50_RS10670	GNAT family N-acetyltransferase		-0.621884	-1.53888	0.00527494	-0.54947	-1.46355	0.379997	-0.498408	-1.41265	0.160038	-0.388611	-1.30913	0.0426935
QJQ50_RS06025	ABC transporter substrate-binding protein/permease		-0.414216	-1.33257	0.00981724	-0.000968677	-1.00067	0.99939	0.0955502	1.06847	0.770425	-0.388307	-1.30886	0.0809078
QJQ50_RS04530	Asp23/Gls24 family envelope stress response protein		-0.453398	-1.36926	0.101902	-0.0826995	-1.059	0.95083	0.0746805	1.05313	0.888534	-0.386979	-1.30765	0.0282804
QJQ50_RS06795	hypothetical protein		-0.488873	-1.40335	0.0603149	0.203577	1.15155	0.735518	0.189423	1.14031	0.664027	-0.385647	-1.30645	0.232491
QJQ50_RS13275	glucosamine-6-phosphate deaminase	nagB	-0.100857	-1.07241	0.662868	-0.222235	-1.16654	0.741338	0.0631781	1.04476	0.922519	-0.384027	-1.30498	0.204565
QJQ50_RS04750	hypothetical protein		-0.212975	-1.15908	0.345372	0.156259	1.11439	0.911814	0.219817	1.16459	0.684265	-0.382685	-1.30377	0.0734193
QJQ50_RS00555	N-acetylmuramic acid 6-phosphate etherase	murQ	-0.0744074	-1.05293	0.862437	-0.0874212	-1.06247	0.970264	-0.737777	-1.6676	0.424107	-0.381823	-1.30299	0.370389
QJQ50_RS00425	hypothetical protein		-0.0462719	-1.03259	0.713415	0.104415	1.07506	0.882401	0.36589	1.28868	0.11929	-0.381581	-1.30277	0.0791202
QJQ50_RS09200	YitT family protein		-0.404301	-1.32345	0.0418902	-1.17228	-2.25368	0.0799158	-1.09167	-2.1312	0.0167661	-0.376435	-1.29813	0.0791202
QJQ50_RS05035	DNA/RNA non-specific endonuclease		-0.0702268	-1.04988	0.82031	0.485694	1.40026	0.571022	0.0523577	1.03696	0.924996	-0.372282	-1.2944	0.130215
QJQ50_RS02635	HAD-IA family hydrolase		-0.427716	-1.3451	0.00596197	0.307297	1.23739	0.655234	-0.176717	-1.13031	0.496244	-0.36674	-1.28944	0.070713
QJQ50_RS07245	acyl carrier protein	acpP	0.0220316	1.01539	0.944277	0.0832153	1.05938	0.94586	0.135653	1.09859	0.815805	-0.365323	-1.28817	0.260512
QJQ50_RS00890	phosphoketolase family protein		-0.394991	-1.31493	0.0130912	-0.319608	-1.24799	0.406494	-0.116694	-1.08425	0.666635	-0.364776	-1.28768	0.0615414
QJQ50_RS00195	AzlC family ABC transporter permease		-0.00327835	-1.00227	0.994015	0.785935	1.72421	0.560415	-0.591563	-1.50688	0.57845	-0.364078	-1.28706	0.286513
QJQ50_RS05395	HAMP domain-containing sensor histidine kinase		-0.136374	-1.09914	0.569035	0.316264	1.2451	0.731236	0.31121	1.24075	0.520653	-0.362085	-1.28528	0.0962868
QJQ50_RS06625	RNase P RNA component class B	rnpB	-0.0737295	-1.05243	0.633249	0.00417581	1.0029	0.998575	0.16782	1.12336	0.671302	-0.362064	-1.28526	0.141237
QJQ50_RS05125	flavodoxin family protein		-0.35517	-1.27914	0.0255274	0.031037	1.02175	0.976389	-0.168121	-1.12359	0.745332	-0.361638	-1.28488	0.0452829
QJQ50_RS04640	family 1 glycosylhydrolase		-0.470437	-1.38553	0.123999	-0.288227	-1.22114	0.866551	-0.35179	-1.27614	0.806118	-0.361322	-1.2846	0.179631
QJQ50_RS13370	hypothetical protein		-0.0386143	-1.02713	0.912638	0.153789	1.11249	0.911088	-0.686071	-1.6089	0.538567	-0.360604	-1.28396	0.298369
QJQ50_RS06595	LysR family transcriptional regulator		-0.433284	-1.3503	0.0140395	-0.194649	-1.14445	0.591625	-0.132575	-1.09625	0.667142	-0.358652	-1.28223	0.0791202
QJQ50_RS02125	DNA-3-methyladenine glycosylase I		-0.179904	-1.13281	0.360305	0.117194	1.08462	0.923615	0.29513	1.227	0.692567	-0.358388	-1.28199	0.108427
QJQ50_RS09985	hypothetical protein		-0.565695	-1.4801	0.0176542	-0.68098	-1.60323	0.174127	-0.503476	-1.41763	0.055738	-0.35814	-1.28177	0.047322
QJQ50_RS04635	peptidase		-0.44128	-1.35781	0.0259135	-0.18458	-1.13649	0.846374	-0.227045	-1.17043	0.684265	-0.357974	-1.28163	0.0730893
QJQ50_RS10540	Rgg/GadR/MutR family transcriptional regulator		-0.335186	-1.26154	0.0654824	0.364176	1.28715	0.560415	0.354007	1.27811	0.366467	-0.357932	-1.28159	0.0843349
QJQ50_RS10140	MDR family MFS transporter		-0.198739	-1.14769	0.280233	0.199205	1.14807	0.608223	0.159941	1.11724	0.512286	-0.357554	-1.28125	0.0316597
QJQ50_RS09835	TIGR00266 family protein		-0.24714	-1.18685	0.093707	-0.347715	-1.27254	0.607873	0.0716689	1.05093	0.866035	-0.35656	-1.28037	0.0543005
QJQ50_RS10110	hydrolase		-0.274716	-1.20976	0.0881579	-0.127333	-1.09227	0.878282	0.0861981	1.06157	0.854505	-0.355858	-1.27975	0.0266617
QJQ50_RS11635	hypothetical protein		-0.308323	-1.23827	0.179234	0.156933	1.11491	0.920959	-0.0176222	-1.01229	0.982009	-0.355762	-1.27966	0.127611
QJQ50_RS06245	DegV family protein		-0.235336	-1.17718	0.0735992	-0.285516	-1.21885	0.64264	-0.260423	-1.19783	0.166162	-0.355448	-1.27938	0.0426935
QJQ50_RS02695	hypothetical protein		-0.281468	-1.21543	0.0398147	0.196285	1.14574	0.721411	-0.0159123	-1.01109	0.961421	-0.355282	-1.27924	0.0282804
QJQ50_RS10545	hypothetical protein		-0.277048	-1.21171	0.408467	0.0307899	1.02157	0.991988	-0.0543729	-1.03841	0.978505	-0.355097	-1.27907	0.374264
QJQ50_RS11660	NAD(P)/FAD-dependent oxidoreductase		-0.50842	-1.42249	0.0103363	-0.0103946	-1.00723	0.991988	-0.187026	-1.13841	0.356397	-0.355095	-1.27907	0.0425061
QJQ50_RS10970	hypothetical protein		-0.295995	-1.22773	0.0297029	-0.0585219	-1.0414	0.948176	-0.00863179	-1.006	0.982706	-0.354625	-1.27865	0.0791202
QJQ50_RS04535	DUF4828 domain-containing protein		-0.391037	-1.31134	0.0511244	0.630849	1.54848	0.673075	-0.16713	-1.12282	0.803183	-0.353701	-1.27783	0.100033
QJQ50_RS11060	hypothetical protein		-0.217792	-1.16295	0.382662	0.342956	1.26835	0.715441	0.287681	1.22068	0.551057	-0.35171	-1.27607	0.0614608
QJQ50_RS11665	hypothetical protein		0.0249458	1.01744	0.951892	0.527215	1.44114	0.681205	0.454867	1.37066	0.671302	-0.350988	-1.27543	0.286476
QJQ50_RS08085	HAMP domain-containing sensor histidine kinase		-0.18739	-1.1387	0.21382	0.199731	1.14848	0.779724	0.134952	1.09806	0.771393	-0.346564	-1.27153	0.0336799
QJQ50_RS04755	pyridoxamine 5'-phosphate oxidase family protein		-0.113907	-1.08215	0.571079	0.193198	1.1433	0.869004	0.189239	1.14016	0.491527	-0.34655	-1.27152	0.0791202
QJQ50_RS00675	hypothetical protein		-0.262765	-1.19978	0.318337	0.652111	1.57147	0.555387	0.136897	1.09954	0.851767	-0.345707	-1.27077	0.25536
QJQ50_RS00035	deoxyribose-phosphate aldolase	deoC	-0.519621	-1.43358	0.00862257	-0.296219	-1.22792	0.542914	-0.419258	-1.33724	0.141329	-0.345165	-1.2703	0.116367
QJQ50_RS05560	helix-turn-helix domain-containing protein		-0.280601	-1.2147	0.0805862	0.431065	1.34823	0.469496	0.28122	1.21522	0.50834	-0.344941	-1.2701	0.0495515
QJQ50_RS09460	hydantoinase/oxoprolinase family protein		-0.323502	-1.25136	0.173518	-0.0356018	-1.02498	0.978768	-0.256136	-1.19428	0.730533	-0.34442	-1.26964	0.15246
QJQ50_RS02575	hypothetical protein		-0.145468	-1.10609	0.810488	-0.983485	-1.97724	0.37749	-0.552687	-1.46681	0.671302	-0.342678	-1.26811	0.504299
QJQ50_RS09675	EAL domain-containing protein		-0.237323	-1.1788	0.198771	-0.0657121	-1.0466	0.970264	-0.00928918	-1.00646	0.994371	-0.341094	-1.26672	0.298369
QJQ50_RS09680	hypothetical protein		-0.151236	-1.11052	0.297426	-0.206829	-1.15415	0.834193	-0.0527711	-1.03726	0.95846	-0.340205	-1.26594	0.0271427
QJQ50_RS12445	PTS glucitol/sorbitol transporter subunit IIB		-0.140401	-1.10221	0.651559	-1.04345	-2.06116	0.124937	-1.17293	-2.25468	0.0340015	-0.340108	-1.26585	0.228789
QJQ50_RS09425	DUF2087 domain-containing protein		-0.116692	-1.08425	0.606725	-0.332233	-1.25896	0.731004	-0.234513	-1.17651	0.750836	-0.339965	-1.26573	0.197303
QJQ50_RS10075	helix-turn-helix transcriptional regulator		-0.271141	-1.20676	0.0746367	-0.0437222	-1.03077	0.948485	0.300032	1.23117	0.183001	-0.338512	-1.26445	0.355277
QJQ50_RS08740	hypothetical protein		-0.139435	-1.10147	0.499726	0.20784	1.15496	0.865702	0.140464	1.10226	0.793959	-0.337279	-1.26337	0.114481
QJQ50_RS03620	metallophosphoesterase		-0.215001	-1.1607	0.0768171	0.132492	1.09619	0.866742	-0.124254	-1.08994	0.776707	-0.337063	-1.26318	0.0446427
QJQ50_RS04895	hypothetical protein		-0.327349	-1.25471	0.334921	-0.204308	-1.15213	0.802897	-0.149954	-1.10953	0.803955	-0.336289	-1.26251	0.404994
QJQ50_RS00690	methylated-DNA--[protein]-cysteine S-methyltransferase		-0.306504	-1.23671	0.168872	-0.13805	-1.10042	0.899683	-0.251442	-1.1904	0.667142	-0.334813	-1.26121	0.0893262
QJQ50_RS05415	LysR family transcriptional regulator		-0.213575	-1.15956	0.350611	0.667857	1.58871	0.32884	0.316804	1.24557	0.671302	-0.334574	-1.26101	0.226751
QJQ50_RS00410	PTS sugar transporter subunit IIB		0.0689973	1.04899	0.693066	0.114488	1.08259	0.90387	0.247753	1.18736	0.366467	-0.333395	-1.25998	0.0819799
QJQ50_RS12090	fructose-specific PTS transporter subunit EIIC		-0.7606	-1.69419	0.00981724	-1.03335	-2.04677	0.24753	-1.24356	-2.36781	0.0401126	-0.333267	-1.25986	0.143368
QJQ50_RS12110	helix-turn-helix domain-containing protein		-0.265736	-1.20225	0.23366	0.421969	1.33975	0.661755	0.0576687	1.04078	0.968585	-0.331191	-1.25805	0.370389
QJQ50_RS05520	maltose-6'-phosphate glucosidase		-0.410047	-1.32873	0.133156	-0.107414	-1.0773	0.948383	-0.325498	-1.2531	0.737623	-0.331043	-1.25792	0.343623
QJQ50_RS04105	helix-turn-helix transcriptional regulator		0.083898	1.05988	0.804423	0.581281	1.49618	0.550553	0.536637	1.45059	0.418758	-0.330529	-1.25747	0.240557
QJQ50_RS11055	hypothetical protein		-0.297411	-1.22894	0.102949	0.134359	1.0976	0.863506	0.0301496	1.02112	0.964723	-0.330041	-1.25705	0.066332
QJQ50_RS04455	Asp-tRNA(Asn)/Glu-tRNA(Gln) amidotransferase subunit GatC	gatC	-0.272591	-1.20798	0.061168	0.361393	1.28467	0.589752	0.0775913	1.05525	0.842466	-0.32938	-1.25647	0.0495515
QJQ50_RS08955	histidine phosphatase family protein		-0.510628	-1.42467	0.0391325	-0.0397742	-1.02795	0.973871	-0.137719	-1.10016	0.826523	-0.326553	-1.25401	0.0734193
QJQ50_RS06180	LysM domain-containing protein		-0.196321	-1.14577	0.159664	0.313006	1.24229	0.641631	0.13947	1.1015	0.667142	-0.326444	-1.25392	0.0426935
QJQ50_RS12005	HD domain-containing protein		-0.272433	-1.20784	0.458498	0.00650201	1.00452	0.998575	0.820376	1.76587	0.386605	-0.325414	-1.25302	0.388724
QJQ50_RS05945	30S ribosomal protein S20	rpsT	-0.406542	-1.32551	0.0164178	-0.334448	-1.2609	0.70107	-0.15006	-1.10962	0.816028	-0.324235	-1.252	0.136305
QJQ50_RS07240	ABC transporter ATP-binding protein		-0.295144	-1.22701	0.0233877	-0.177147	-1.13065	0.731734	-0.116838	-1.08436	0.727837	-0.323182	-1.25109	0.045478
QJQ50_RS09980	NusG domain II-containing protein		-0.382008	-1.30315	0.0630898	-0.797748	-1.73839	0.600707	-0.657543	-1.57739	0.386605	-0.322561	-1.25055	0.136733
QJQ50_RS07800	hypothetical protein		-0.304258	-1.23478	0.0730312	-0.240869	-1.1817	0.796341	-0.0187224	-1.01306	0.972337	-0.322538	-1.25053	0.0871585
QJQ50_RS04930	phage portal protein		-0.273227	-1.20851	0.485335	-0.44711	-1.36331	0.517958	-0.0900248	-1.06439	0.750836	-0.321872	-1.24995	0.497949
QJQ50_RS08475	MucBP domain-containing protein		-0.0791044	-1.05636	0.491743	0.140492	1.10228	0.899683	-0.0204549	-1.01428	0.968585	-0.321518	-1.24964	0.0968594
QJQ50_RS12690	type II toxin-antitoxin system PrlF family antitoxin		-0.247216	-1.18691	0.541119	0.371563	1.29375	0.763282	-0.0197975	-1.01382	0.98765	-0.319846	-1.2482	0.391399
QJQ50_RS04815	hypothetical protein		-0.253055	-1.19173	0.364963	-0.686731	-1.60963	0.518742	-0.19225	-1.14254	0.865524	-0.319411	-1.24782	0.381792
QJQ50_RS09930	ABC transporter permease		-0.246377	-1.18622	0.386615	0.30786	1.23787	0.818878	0.320087	1.24841	0.576659	-0.319365	-1.24778	0.286476
QJQ50_RS01385	FAD-dependent oxidoreductase		-0.32001	-1.24834	0.0585351	-0.142395	-1.10374	0.837776	-0.218828	-1.16379	0.340305	-0.31797	-1.24658	0.0614608
QJQ50_RS03765	YigZ family protein		-0.371208	-1.29344	0.0570291	-0.176973	-1.13051	0.893149	0.0381229	1.02678	0.961421	-0.31771	-1.24635	0.245429
QJQ50_RS05465	response regulator transcription factor		-0.18729	-1.13862	0.169478	0.112702	1.08125	0.875803	0.163086	1.11968	0.692574	-0.317663	-1.24631	0.0809078
QJQ50_RS10735	CsbD family protein		-0.155447	-1.11377	0.603963	0.645661	1.56446	0.555387	1.35048	2.54998	0.130071	-0.317564	-1.24622	0.321007
QJQ50_RS00120	cell wall hydrolase P40		-0.275655	-1.21054	0.214332	-0.126226	-1.09143	0.875803	-0.0558841	-1.0395	0.877802	-0.317281	-1.24598	0.197303
QJQ50_RS09925	ABC transporter ATP-binding protein		-0.286778	-1.21991	0.356102	0.163373	1.1199	0.920959	0.0868896	1.06208	0.957305	-0.317011	-1.24575	0.143594
QJQ50_RS03900	ABC transporter ATP-binding protein		-0.302051	-1.2329	0.326093	-0.412534	-1.33102	0.691282	-0.110459	-1.07957	0.927618	-0.315973	-1.24485	0.326189
QJQ50_RS10145	DUF4811 domain-containing protein		-0.149832	-1.10944	0.53811	0.589712	1.50495	0.127261	0.169335	1.12454	0.728184	-0.315639	-1.24456	0.0960957
QJQ50_RS13185	hypothetical protein		-0.235462	-1.17728	0.478835	-0.387643	-1.30825	0.858224	-0.190059	-1.14081	0.903947	-0.314093	-1.24323	0.49837
QJQ50_RS03750	competence/damage-inducible protein A		-0.311538	-1.24103	0.029145	-0.0582082	-1.04117	0.962341	-0.112346	-1.08098	0.866035	-0.313413	-1.24264	0.0316597
QJQ50_RS12480	L-ribulose-5-phosphate 3-epimerase		-0.36006	-1.28348	0.145	-0.752639	-1.68487	0.285621	-0.776001	-1.71238	0.143834	-0.312594	-1.24194	0.272362
QJQ50_RS08470	NAD(P)H-binding protein		-0.278686	-1.21309	0.130398	0.457762	1.37341	0.461146	0.0217793	1.01521	0.97318	-0.310746	-1.24035	0.0572322
QJQ50_RS05460	Rgg/GadR/MutR family transcriptional regulator		-0.0628279	-1.04451	0.854572	0.691785	1.61528	0.339021	0.732016	1.66096	0.100459	-0.309865	-1.23959	0.240557
QJQ50_RS11805	GHKL domain-containing protein		-0.197758	-1.14691	0.249278	-0.228339	-1.17149	0.778305	-0.493119	-1.40748	0.183001	-0.309607	-1.23937	0.245429
QJQ50_RS08210	GNAT family N-acetyltransferase		-0.087812	-1.06276	0.68279	0.33973	1.26552	0.493659	-0.0408654	-1.02873	0.94479	-0.308775	-1.23866	0.180039
QJQ50_RS08735	ATP-binding cassette domain-containing protein		-0.198312	-1.14736	0.348434	0.138224	1.10055	0.903296	0.183284	1.13547	0.704684	-0.307574	-1.23763	0.0871585
QJQ50_RS04030	preprotein translocase subunit SecG	secG	-0.163576	-1.12006	0.130344	-0.314326	-1.24343	0.555601	0.210511	1.1571	0.666635	-0.307163	-1.23727	0.0425061
QJQ50_RS05260	MetQ/NlpA family ABC transporter substrate-binding protein		-0.097898	-1.07021	0.704613	0.63711	1.55521	0.0803024	0.287336	1.22038	0.267321	-0.305833	-1.23613	0.0791202
QJQ50_RS12365	PTS transporter subunit EIIC		-0.469246	-1.38439	0.0625795	-0.849569	-1.80196	0.173264	-0.706688	-1.63205	0.130071	-0.305259	-1.23564	0.20499
QJQ50_RS03025	S-ribosylhomocysteine lyase		-0.263479	-1.20037	0.0768171	-0.0178082	-1.01242	0.987049	-0.0688993	-1.04892	0.803183	-0.304205	-1.23474	0.0791202
QJQ50_RS08205	AI-2E family transporter		-0.00620398	-1.00431	0.982872	0.375092	1.29692	0.482952	0.200162	1.14883	0.680954	-0.303779	-1.23437	0.0843349
QJQ50_RS00340	ABC transporter ATP-binding protein		-0.312614	-1.24196	0.0621899	0.199666	1.14843	0.597446	0.00920262	1.0064	0.982167	-0.303572	-1.2342	0.0584428
QJQ50_RS03460	sigma-70 family RNA polymerase sigma factor		-0.375263	-1.29708	0.0402194	-0.156574	-1.11464	0.85356	-0.0111248	-1.00774	0.992966	-0.302879	-1.2336	0.190927
QJQ50_RS04945	hypothetical protein		-0.328398	-1.25562	0.420325	-0.446927	-1.36313	0.108476	-0.222412	-1.16668	0.307747	-0.301355	-1.2323	0.54661
QJQ50_RS02455	LytTR family DNA-binding domain-containing protein		-0.150272	-1.10978	0.374073	0.0630564	1.04468	0.970264	-0.0291911	-1.02044	0.983574	-0.301076	-1.23206	0.166093
QJQ50_RS07150	DUF896 domain-containing protein		-0.0531914	-1.03756	0.815943	0.254872	1.19323	0.657738	0.269113	1.20507	0.454654	-0.298483	-1.22985	0.0642302
QJQ50_RS10555	hypothetical protein		-0.0506866	-1.03576	0.932981	0.984314	1.97837	0.380764	0.654272	1.57382	0.648979	-0.298344	-1.22973	0.542437
QJQ50_RS02105	type II toxin-antitoxin system YafQ family toxin		-0.131212	-1.09521	0.514423	0.0115704	1.00805	0.996765	0.0631788	1.04477	0.948203	-0.298131	-1.22955	0.226307
QJQ50_RS10720	low temperature requirement protein A		0.0861425	1.06153	0.663419	0.149514	1.1092	0.863823	0.193431	1.14348	0.680954	-0.297599	-1.2291	0.100033
QJQ50_RS07320	DNA-directed RNA polymerase subunit omega	rpoZ	-0.0742176	-1.05279	0.695143	0.26284	1.19984	0.697358	0.379072	1.3005	0.236362	-0.296497	-1.22816	0.097756
QJQ50_RS11120	ATP-binding cassette domain-containing protein		-0.454251	-1.37007	0.307679	-0.996225	-1.99477	0.274255	-0.522964	-1.4369	0.689609	-0.296289	-1.22798	0.613324
QJQ50_RS10345	peptidylprolyl isomerase		-0.0882697	-1.06309	0.754336	0.612286	1.52868	0.478148	0.456049	1.37178	0.57845	-0.296263	-1.22796	0.354118
QJQ50_RS12475	Cof-type HAD-IIB family hydrolase		-0.514074	-1.42808	0.00436627	-0.551785	-1.4659	0.22661	-0.462984	-1.37839	0.0376794	-0.294752	-1.22667	0.0791202
QJQ50_RS12230	hypothetical protein		0.0335735	1.02354	0.883698	0.0192661	1.01344	0.996765	0.647788	1.56676	0.407932	-0.294553	-1.2265	0.218511
QJQ50_RS08970	ABC transporter ATP-binding protein		-0.275084	-1.21006	0.043416	0.0940125	1.06733	0.941842	0.149041	1.10883	0.732265	-0.292922	-1.22512	0.188946
QJQ50_RS01365	deoxyribose-phosphate aldolase	deoC	-0.264584	-1.20129	0.034844	-0.419574	-1.33753	0.325436	-0.548512	-1.46258	0.0287844	-0.291238	-1.22369	0.164056
QJQ50_RS07860	glycerophosphodiester phosphodiesterase		-0.01623	-1.01131	0.94824	0.372309	1.29442	0.214505	0.187843	1.13906	0.323238	-0.289899	-1.22255	0.0791202
QJQ50_RS07900	hypothetical protein		-0.0491288	-1.03464	0.873135	0.319899	1.24824	0.597446	0.522294	1.43624	0.271172	-0.2877	-1.22069	0.329856
QJQ50_RS01420	ATP-dependent DNA helicase		-0.165352	-1.12144	0.207827	-0.118266	-1.08543	0.991988	-0.270428	-1.20617	0.414522	-0.287116	-1.2202	0.230051
QJQ50_RS03225	catabolite control protein A	ccpA	-0.588254	-1.50343	0.00436627	-0.593542	-1.50895	0.0885359	-0.659949	-1.58003	0.0110858	-0.286978	-1.22008	0.0871585
QJQ50_RS05470	sensor histidine kinase		-0.299107	-1.23038	0.0532172	0.0155363	1.01083	0.988472	0.141457	1.10302	0.675235	-0.286951	-1.22006	0.0614608
QJQ50_RS00095	CPBP family intramembrane metalloprotease		0.104631	1.07522	0.783761	0.639687	1.55799	0.364591	0.976924	1.96826	0.0111369	-0.286758	-1.2199	0.207596
QJQ50_RS09465	DUF917 domain-containing protein		-0.0403012	-1.02833	0.917721	-0.303016	-1.23372	0.855192	-0.821084	-1.76673	0.453326	-0.285614	-1.21893	0.326189
QJQ50_RS00045	30S ribosomal protein S6	rpsF	-0.0801399	-1.05712	0.547327	0.107391	1.07728	0.908586	0.402554	1.32185	0.0376794	-0.285233	-1.21861	0.0887416
QJQ50_RS01910	aldose 1-epimerase family protein		-0.121701	-1.08802	0.735314	-0.151037	-1.11037	0.938771	0.145897	1.10642	0.939374	-0.284868	-1.2183	0.493641
QJQ50_RS05320	universal stress protein		-0.25952	-1.19708	0.0739475	0.0862565	1.06161	0.924263	-0.0224756	-1.0157	0.948203	-0.283788	-1.21739	0.0791202
QJQ50_RS06480	MazG-like family protein		-0.168853	-1.12416	0.260556	-0.224494	-1.16837	0.852728	-0.0344521	-1.02417	0.954438	-0.283694	-1.21731	0.100033
QJQ50_RS05660	DUF4044 domain-containing protein		0.162653	1.11934	0.602614	-0.246416	-1.18626	0.798865	-0.102522	-1.07365	0.902855	-0.283384	-1.21705	0.507497
QJQ50_RS12565	metalloregulator ArsR/SmtB family transcription factor		0.0200285	1.01398	0.938323	0.553324	1.46746	0.4004	0.466683	1.38193	0.40222	-0.283134	-1.21684	0.27989
QJQ50_RS03490	YkuJ family protein		-0.278892	-1.21326	0.0625795	0.181233	1.13385	0.899683	0.103411	1.07431	0.838616	-0.282691	-1.21646	0.0791202
QJQ50_RS06405	histidinol-phosphate transaminase	hisC	-0.296056	-1.22778	0.117073	0.197148	1.14643	0.869004	-0.177752	-1.13112	0.758451	-0.281368	-1.21535	0.439933
QJQ50_RS12865	GNAT family protein		-0.514559	-1.42856	0.00488899	-0.625213	-1.54244	0.530627	-0.882069	-1.84302	0.0328295	-0.281317	-1.2153	0.0960691
QJQ50_RS13305	hypothetical protein		-0.154458	-1.113	0.427954	-0.158677	-1.11626	0.908586	-0.113027	-1.0815	0.834215	-0.28108	-1.2151	0.0809078
QJQ50_RS02140	pyruvate oxidase		-0.497519	-1.41178	0.00770746	-0.177351	-1.13081	0.779854	-0.0236038	-1.0165	0.97187	-0.280605	-1.2147	0.143594
QJQ50_RS08590	hypothetical protein		-0.176983	-1.13052	0.45137	-0.502847	-1.41701	0.590585	-0.449703	-1.36576	0.512286	-0.27889	-1.21326	0.299413
QJQ50_RS00460	IS5-like element ISLrh2 family transposase		-0.088107	-1.06297	0.605123	0.249578	1.18886	0.707943	0.26036	1.19778	0.457935	-0.277941	-1.21246	0.230051
QJQ50_RS01980	helix-turn-helix domain-containing protein		-0.226953	-1.17036	0.477294	0.602494	1.51834	0.701283	-0.277833	-1.21237	0.888534	-0.277802	-1.21235	0.4917
QJQ50_RS08680	PadR family transcriptional regulator		-0.19457	-1.14438	0.438495	0.122864	1.08889	0.942744	0.4643	1.37965	0.612091	-0.277753	-1.2123	0.265629
QJQ50_RS01125	CoA-acylating methylmalonate-semialdehyde dehydrogenase		-0.500315	-1.41452	0.189007	-1.53789	-2.90369	0.108083	-1.47297	-2.77592	0.0761814	-0.277686	-1.21225	0.493969
QJQ50_RS10315	hypothetical protein		-0.14429	-1.10519	0.294967	-0.0200071	-1.01396	0.978348	-0.0154973	-1.0108	0.978574	-0.275957	-1.2108	0.133151
QJQ50_RS12925	Rgg/GadR/MutR family transcriptional regulator		-0.143912	-1.1049	0.531502	-0.392018	-1.31223	0.678484	0.00200654	1.00139	0.996528	-0.274357	-1.20946	0.409161
QJQ50_RS12735	ASCH domain-containing protein		-0.292353	-1.22464	0.0907442	-0.447658	-1.36382	0.625017	-0.246302	-1.18616	0.777819	-0.273539	-1.20877	0.193075
QJQ50_RS10520	metallophosphoesterase family protein		-0.0527415	-1.03723	0.914154	-0.202999	-1.15109	0.884985	0.0625851	1.04434	0.968585	-0.273249	-1.20853	0.464319
QJQ50_RS04965	DUF3168 domain-containing protein		-0.270848	-1.20652	0.499726	-0.696322	-1.62037	0.0459194	-0.099924	-1.07172	0.757063	-0.272997	-1.20832	0.575484
QJQ50_RS10795	hypothetical protein		-0.381592	-1.30278	0.0925015	-0.243182	-1.1836	0.788967	-0.468028	-1.38322	0.366467	-0.271712	-1.20724	0.336968
QJQ50_RS05570	GAF domain-containing protein		-0.304277	-1.2348	0.106354	-0.257891	-1.19573	0.698529	-0.103596	-1.07445	0.843992	-0.271354	-1.20694	0.127611
QJQ50_RS09190	branched-chain amino acid aminotransferase		-0.180234	-1.13307	0.261389	0.134858	1.09798	0.875803	-0.0229165	-1.01601	0.974489	-0.270301	-1.20606	0.0928665
QJQ50_RS09470	cytosine permease		-0.187392	-1.1387	0.591006	0.175325	1.12922	0.923538	-0.0230207	-1.01608	0.994371	-0.268913	-1.2049	0.504299
QJQ50_RS11570	L,D-transpeptidase		-0.0266208	-1.01862	0.89489	0.140038	1.10193	0.866742	0.092307	1.06607	0.817408	-0.268836	-1.20484	0.149498
QJQ50_RS02580	PTS sugar transporter subunit IIA		-0.365635	-1.28845	0.162713	-0.553523	-1.46767	0.279444	-0.609319	-1.52554	0.216335	-0.268521	-1.20457	0.303625
QJQ50_RS01960	PTS ascorbate transporter subunit IIC		-0.142457	-1.10378	0.659876	0.166179	1.12208	0.911088	0.137357	1.09989	0.889536	-0.268185	-1.20429	0.409161
QJQ50_RS12675	bifunctional oligoribonuclease/PAP phosphatase NrnA		-0.321615	-1.24973	0.055276	-0.108787	-1.07832	0.904593	-0.0242681	-1.01696	0.970307	-0.267515	-1.20373	0.33278
QJQ50_RS01790	PTS transporter subunit IIC		-0.366972	-1.28964	0.208342	0.0958352	1.06868	0.942872	-0.110074	-1.07928	0.898552	-0.267487	-1.20371	0.481195
QJQ50_RS12065	PLP-dependent aminotransferase family protein		-0.414786	-1.3331	0.0895838	0.536998	1.45095	0.169464	0.267792	1.20396	0.295592	-0.267019	-1.20332	0.605129
QJQ50_RS06260	peptide-methionine (S)-S-oxide reductase MsrA	msrA	-0.0915473	-1.06551	0.572097	0.213083	1.15916	0.697358	0.194313	1.14418	0.549598	-0.265814	-1.20231	0.125412
QJQ50_RS01435	BglG family transcription antiterminator		-0.218786	-1.16375	0.216528	-0.562845	-1.47718	0.120745	-0.600459	-1.5162	0.00965386	-0.264656	-1.20135	0.457345
QJQ50_RS09710	NUDIX hydrolase		-0.24805	-1.1876	0.166665	0.216507	1.16192	0.859566	0.232062	1.17451	0.620729	-0.264621	-1.20132	0.23679
QJQ50_RS06470	hypothetical protein		-0.131829	-1.09568	0.350067	0.267919	1.20407	0.818878	0.0995731	1.07146	0.834215	-0.264087	-1.20088	0.0791202
QJQ50_RS00655	sce7725 family protein		-0.465146	-1.38046	0.0901642	-0.0819014	-1.05841	0.948383	0.287374	1.22042	0.692567	-0.261879	-1.19904	0.335068
QJQ50_RS10055	hypothetical protein		-0.286353	-1.21955	0.165043	0.24595	1.18587	0.735518	-0.0495293	-1.03493	0.948203	-0.261684	-1.19888	0.15718
QJQ50_RS07415	hypothetical protein		0.0143959	1.01003	0.972934	-0.915886	-1.88673	0.486723	0.59776	1.51337	0.40629	-0.260885	-1.19821	0.492811
QJQ50_RS02180	transcriptional regulator		-0.114509	-1.08261	0.645616	0.273805	1.20899	0.837298	0.311107	1.24066	0.741038	-0.260848	-1.19818	0.416829
QJQ50_RS04980	hypothetical protein		-0.258564	-1.19629	0.453861	-0.706529	-1.63187	0.128285	-0.30318	-1.23386	0.440551	-0.260664	-1.19803	0.609165
QJQ50_RS07905	GH25 family lysozyme		-0.0655278	-1.04647	0.735314	0.0664489	1.04714	0.928204	0.116722	1.08427	0.803183	-0.259662	-1.1972	0.226307
QJQ50_RS10810	helix-turn-helix transcriptional regulator		-0.0235046	-1.01643	0.94824	0.536681	1.45063	0.414032	0.169312	1.12452	0.842303	-0.259572	-1.19712	0.33603
QJQ50_RS02465	ABC transporter ATP-binding protein		0.127344	1.09228	0.380819	0.226088	1.16966	0.749276	0.140791	1.10251	0.751238	-0.259261	-1.19687	0.23044
QJQ50_RS02865	hypothetical protein		-0.04255	-1.02993	0.850784	0.350071	1.27462	0.648934	0.275267	1.21022	0.542974	-0.259028	-1.19667	0.450775
QJQ50_RS01680	hypothetical protein		0.190326	1.14102	0.56852	0.951386	1.93373	0.207361	0.569114	1.48361	0.0417298	-0.258601	-1.19632	0.175076
QJQ50_RS05790	DUF1831 domain-containing protein		-0.139741	-1.10171	0.180299	0.0743368	1.05288	0.957723	0.0847526	1.06051	0.865524	-0.258589	-1.19631	0.0574463
QJQ50_RS08425	alpha-L-fucosidase		-0.0192306	-1.01342	0.907802	0.0973143	1.06978	0.923538	0.00570495	1.00396	0.994371	-0.258001	-1.19582	0.10661
QJQ50_RS12115	IS3 family transposase		-0.0813748	-1.05803	0.663419	0.115095	1.08305	0.923538	0.161891	1.11875	0.751721	-0.257881	-1.19572	0.242696
QJQ50_RS00870	endonuclease III		-0.0556384	-1.03932	0.688033	0.319676	1.24805	0.736045	0.145072	1.10579	0.770425	-0.256898	-1.19491	0.217398
QJQ50_RS09250	glycosyltransferase family 2 protein		0.0476768	1.0336	0.840728	0.529044	1.44297	0.341572	0.60827	1.52443	0.0677789	-0.25647	-1.19455	0.184607
QJQ50_RS08365	N-acetylglucosamine-6-phosphate deacetylase	nagA	-0.153436	-1.11221	0.316911	-0.445899	-1.36216	0.128285	-0.164002	-1.12039	0.512594	-0.255884	-1.19407	0.0851072
QJQ50_RS06250	SGNH/GDSL hydrolase family protein		-0.0860489	-1.06146	0.562608	0.196172	1.14565	0.659023	-0.0103011	-1.00717	0.98661	-0.255798	-1.194	0.140436
QJQ50_RS05345	DUF1054 family protein		-0.132452	-1.09616	0.578089	-0.161397	-1.11837	0.818876	-0.177772	-1.13114	0.684265	-0.255121	-1.19344	0.344936
QJQ50_RS13035	MoxR family ATPase		-0.180941	-1.13362	0.482825	0.571084	1.48564	0.589752	-0.08784	-1.06278	0.91051	-0.254809	-1.19318	0.270001
QJQ50_RS10425	cob(I)yrinic acid a,c-diamide adenosyltransferase		-0.155216	-1.11359	0.291281	0.265326	1.20191	0.837776	-0.144519	-1.10536	0.786658	-0.254676	-1.19307	0.111605
QJQ50_RS02190	amidohydrolase family protein		-0.105675	-1.076	0.353071	0.0949986	1.06806	0.852813	0.322058	1.25011	0.129433	-0.254158	-1.19264	0.0807426
QJQ50_RS00945	hypothetical protein		-0.127306	-1.09225	0.50453	0.746221	1.67739	0.265615	0.310095	1.23979	0.745332	-0.253881	-1.19241	0.229035
QJQ50_RS07880	site-specific integrase		-0.0861413	-1.06153	0.558385	0.0721845	1.05131	0.948383	0.210405	1.15701	0.413555	-0.253565	-1.19215	0.133151
QJQ50_RS09725	zinc-ribbon domain-containing protein		-0.0510053	-1.03599	0.80054	0.041711	1.02933	0.95919	0.0911667	1.06523	0.762029	-0.253247	-1.19189	0.0791202
QJQ50_RS00040	single-stranded DNA-binding protein	ssb	-0.196271	-1.14573	0.608679	-0.331059	-1.25794	0.860268	-0.479963	-1.39471	0.778345	-0.251672	-1.19059	0.563581
QJQ50_RS06530	bifunctional pyr operon transcriptional regulator/uracil phosphoribosyltransferase PyrR	pyrR	-0.304197	-1.23473	0.260556	0.152184	1.11125	0.861784	-0.0603899	-1.04275	0.92544	-0.250865	-1.18992	0.183202
QJQ50_RS12450	PTS glucitol/sorbitol transporter subunit IIC		-0.0678023	-1.04812	0.898192	-0.514914	-1.42891	0.71252	-0.648504	-1.56754	0.512286	-0.250711	-1.18979	0.58628
QJQ50_RS01360	PTS transporter subunit EIIC		-0.29622	-1.22792	0.0398147	0.0725129	1.05155	0.899683	-0.000775196	-1.00054	0.99722	-0.250357	-1.1895	0.097756
QJQ50_RS00965	2-hydroxyacid dehydrogenase family protein		-0.356103	-1.27996	0.0439557	-0.0848308	-1.06056	0.920959	-0.1307	-1.09482	0.75018	-0.25026	-1.18942	0.151576
QJQ50_RS02820	hypothetical protein		-0.0948119	-1.06793	0.661255	0.618594	1.53538	0.209445	0.222269	1.16657	0.667142	-0.250003	-1.18921	0.27989
QJQ50_RS11040	NAD(P)H-binding protein		-0.212431	-1.15864	0.198771	-0.297294	-1.22884	0.64264	-0.340114	-1.26586	0.348436	-0.248389	-1.18788	0.439933
QJQ50_RS10650	hypothetical protein		-0.161637	-1.11856	0.442322	0.222222	1.16653	0.842055	-0.169225	-1.12445	0.865284	-0.248342	-1.18784	0.31021
QJQ50_RS01800	PTS sugar transporter subunit IIA		-0.483306	-1.39794	0.130344	-0.505486	-1.4196	0.627243	-0.420686	-1.33856	0.63437	-0.248199	-1.18772	0.665129
QJQ50_RS12470	L-ribulose-5-phosphate 4-epimerase		-0.363298	-1.28636	0.205698	-0.133041	-1.0966	0.948176	0.284085	1.21764	0.84863	-0.247938	-1.18751	0.457345
QJQ50_RS04950	phage head-tail connector protein		-0.30333	-1.23399	0.443833	-0.641575	-1.56003	0.381447	-0.191156	-1.14168	0.583252	-0.247854	-1.18744	0.649634
QJQ50_RS05590	redox-sensing transcriptional repressor Rex		-0.327431	-1.25478	0.208342	0.00638655	1.00444	0.998575	-0.240993	-1.18181	0.737037	-0.247402	-1.18707	0.27989
QJQ50_RS06395	nitroreductase family protein		-0.226814	-1.17025	0.0976745	-0.225726	-1.16937	0.673075	-0.152883	-1.11179	0.542974	-0.246645	-1.18645	0.0895103
QJQ50_RS13005	fructosamine kinase family protein		-0.309733	-1.23948	0.0450308	-0.146525	-1.1069	0.869004	-0.120177	-1.08687	0.838616	-0.246319	-1.18618	0.166513
QJQ50_RS04115	ABC transporter substrate-binding protein		-0.115073	-1.08303	0.452625	0.109936	1.07918	0.881052	0.102569	1.07368	0.728184	-0.246021	-1.18593	0.114481
QJQ50_RS08935	proline-specific peptidase family protein		-0.1845	-1.13642	0.0987576	-0.0654635	-1.04642	0.922639	0.0345189	1.02422	0.924136	-0.245902	-1.18583	0.0889931
QJQ50_RS04880	hypothetical protein		-0.137773	-1.10021	0.754336	-0.991464	-1.9882	0.315352	-0.244588	-1.18475	0.768743	-0.245354	-1.18538	0.50367
QJQ50_RS12355	GntR family transcriptional regulator		-0.165138	-1.12127	0.316911	0.347736	1.27256	0.611106	0.167577	1.12317	0.771393	-0.245154	-1.18522	0.174527
QJQ50_RS09210	Spx/MgsR family RNA polymerase-binding regulatory protein		-0.440777	-1.35734	0.00824342	-0.53872	-1.45268	0.108476	-0.18752	-1.1388	0.592948	-0.244994	-1.18509	0.249646
QJQ50_RS04240	ABC transporter permease		-0.177765	-1.13113	0.438495	0.20637	1.15378	0.859566	0.129649	1.09403	0.809812	-0.244594	-1.18476	0.273517
QJQ50_RS06075	LapA family protein		-0.194068	-1.14398	0.117073	0.218518	1.16354	0.763282	0.208778	1.15571	0.420931	-0.244537	-1.18471	0.109068
QJQ50_RS06740	ABC transporter ATP-binding protein		0.0489742	1.03453	0.828776	0.261484	1.19871	0.625017	-0.241315	-1.18207	0.572795	-0.243714	-1.18404	0.205003
QJQ50_RS13295	hypothetical protein		0.125088	1.09057	0.585476	0.137236	1.0998	0.928204	0.115932	1.08368	0.906001	-0.24346	-1.18383	0.296021
QJQ50_RS00750	DsrE family protein		-0.383879	-1.30485	0.0608483	0.175518	1.12937	0.904235	-0.279726	-1.21396	0.7983	-0.242962	-1.18342	0.31718
QJQ50_RS05400	response regulator transcription factor		-0.145392	-1.10603	0.533007	0.304661	1.23513	0.820985	0.412765	1.33124	0.455101	-0.241303	-1.18206	0.305183
QJQ50_RS10125	hemolysin family protein		-0.152756	-1.11169	0.432005	0.24366	1.18399	0.595395	0.168046	1.12354	0.461883	-0.240632	-1.18151	0.219745
QJQ50_RS04430	SGNH/GDSL hydrolase family protein		-0.207593	-1.15476	0.243591	-0.105676	-1.076	0.859566	-0.148156	-1.10815	0.719515	-0.239125	-1.18028	0.0791202
QJQ50_RS04245	ABC transporter ATP-binding protein		-0.286516	-1.21969	0.0912722	0.0593544	1.042	0.948383	0.0576084	1.04074	0.929651	-0.23831	-1.17961	0.245429
QJQ50_RS10050	hypothetical protein		-0.128713	-1.09332	0.432005	0.060796	1.04304	0.922639	0.135862	1.09875	0.728184	-0.236452	-1.17809	0.189898
QJQ50_RS08655	citrate:proton symporter		-0.280833	-1.2149	0.121697	-0.441372	-1.3579	0.64264	-0.349405	-1.27404	0.49466	-0.23591	-1.17765	0.351283
QJQ50_RS06345	formate C-acetyltransferase	pflB	-0.439244	-1.35589	0.0422978	-1.16495	-2.24226	0.0146591	-0.91122	-1.88064	0.00577248	-0.235797	-1.17756	0.352819
QJQ50_RS10940	SHOCT domain-containing protein		-0.192799	-1.14298	0.290027	-0.579295	-1.49412	0.602218	0.255918	1.1941	0.793959	-0.235314	-1.17716	0.240557
QJQ50_RS04775	ImmA/IrrE family metallo-endopeptidase		-0.218855	-1.16381	0.241696	0.0438635	1.03087	0.957757	0.149561	1.10923	0.711142	-0.235126	-1.17701	0.404994
QJQ50_RS06220	hypothetical protein		-0.277597	-1.21217	0.294882	-0.502127	-1.4163	0.181103	-0.405161	-1.32424	0.152769	-0.234421	-1.17643	0.245429
QJQ50_RS07120	1-acyl-sn-glycerol-3-phosphate acyltransferase		-0.0964387	-1.06913	0.574605	0.255618	1.19385	0.590585	-0.240584	-1.18147	0.512286	-0.234333	-1.17636	0.097756
QJQ50_RS09500	tyrosine-type recombinase/integrase		-0.0288316	-1.02019	0.920741	0.493327	1.40769	0.279084	0.295265	1.22711	0.414522	-0.234024	-1.17611	0.258039
QJQ50_RS08385	helix-turn-helix domain-containing protein		0.0388974	1.02733	0.922262	0.606974	1.52306	0.485862	0.0205596	1.01435	0.989217	-0.233211	-1.17545	0.381516
QJQ50_RS08930	cation:proton antiporter		-0.122388	-1.08853	0.35512	0.0779226	1.0555	0.886744	-0.0120329	-1.00838	0.982845	-0.232709	-1.17504	0.128293
QJQ50_RS04780	helix-turn-helix transcriptional regulator		-0.0830607	-1.05926	0.770723	0.661249	1.58145	0.597446	0.602533	1.51838	0.32571	-0.232342	-1.17474	0.451631
QJQ50_RS01275	signal peptidase I	lepB	-0.135434	-1.09842	0.563655	0.0501605	1.03538	0.941842	0.128973	1.09351	0.745017	-0.231894	-1.17438	0.273453
QJQ50_RS00730	hypothetical protein		-0.198854	-1.14779	0.233744	0.869337	1.82682	0.262634	0.281063	1.21509	0.667142	-0.231858	-1.17435	0.212518
QJQ50_RS07420	hypothetical protein		-0.15397	-1.11263	0.300068	0.403384	1.32261	0.351373	0.0303866	1.02129	0.959852	-0.231795	-1.1743	0.115753
QJQ50_RS07215	ribonuclease III	rnc	-0.227104	-1.17048	0.0768171	0.324674	1.25238	0.627243	0.16625	1.12214	0.619436	-0.23173	-1.17424	0.205795
QJQ50_RS03110	IreB family regulatory phosphoprotein		-0.127433	-1.09235	0.406341	-0.269104	-1.20506	0.657471	-0.0137771	-1.0096	0.98661	-0.230901	-1.17357	0.269925
QJQ50_RS00260	sugar kinase		-0.421322	-1.33915	0.0197865	-0.814974	-1.75927	0.201504	-0.335283	-1.26163	0.356397	-0.230475	-1.17322	0.226516
QJQ50_RS04915	ribonucleoside-diphosphate reductase		-0.436499	-1.35332	0.261389	-0.828953	-1.7764	0.354229	-0.198353	-1.14739	0.780402	-0.229477	-1.17241	0.695264
QJQ50_RS08980	diacylglycerol kinase family lipid kinase		-0.194389	-1.14424	0.15958	0.18545	1.13717	0.893149	0.0591358	1.04184	0.948203	-0.228831	-1.17188	0.238941
QJQ50_RS09915	polyprenyl synthetase family protein		-0.130472	-1.09465	0.316093	0.0377527	1.02651	0.968719	-0.0500264	-1.03528	0.907368	-0.228059	-1.17126	0.172653
QJQ50_RS05245	glycine cleavage system protein H		-0.238541	-1.1798	0.0836139	-0.151934	-1.11106	0.837776	-0.0900263	-1.06439	0.745332	-0.227854	-1.17109	0.0863719
QJQ50_RS02880	hypothetical protein		-0.0389596	-1.02737	0.82031	-0.0133318	-1.00928	0.996259	0.0900713	1.06442	0.818968	-0.227516	-1.17082	0.0965402
QJQ50_RS00090	type II CAAX endopeptidase family protein		0.258263	1.19604	0.299131	1.36279	2.57183	0.214505	1.3573	2.56204	0.18069	-0.226688	-1.17015	0.524245
QJQ50_RS07195	hypothetical protein		-0.678391	-1.60035	0.00874851	-0.341802	-1.26734	0.737925	-0.0541658	-1.03826	0.961421	-0.225871	-1.16948	0.499981
QJQ50_RS00880	hypothetical protein		-0.164132	-1.12049	0.443833	0.643766	1.5624	0.633948	-0.294887	-1.22679	0.737037	-0.225599	-1.16926	0.33603
QJQ50_RS07360	exodeoxyribonuclease VII small subunit		0.0114505	1.00797	0.958967	0.604682	1.52064	0.197857	0.412553	1.33104	0.395286	-0.225296	-1.16902	0.388724
QJQ50_RS00380	tryptophan synthase subunit alpha	trpA	-0.388208	-1.30877	0.043416	0.235778	1.17754	0.791073	0.0639067	1.04529	0.930432	-0.223458	-1.16753	0.448183
QJQ50_RS01400	PTS lactose/cellobiose transporter subunit IIA		-0.361757	-1.28499	0.251756	-1.15929	-2.23347	0.174127	-0.736505	-1.66613	0.317351	-0.22305	-1.1672	0.550164
QJQ50_RS02425	SDR family oxidoreductase		-0.230007	-1.17284	0.0730312	-0.0603474	-1.04272	0.948383	-0.242503	-1.18304	0.667142	-0.222982	-1.16714	0.295863
QJQ50_RS00670	LD-carboxypeptidase		-0.182174	-1.13459	0.280233	0.262306	1.19939	0.702001	-0.0919438	-1.06581	0.851767	-0.222949	-1.16712	0.191645
QJQ50_RS11940	hypothetical protein		0.0663243	1.04705	0.90244	0.135719	1.09864	0.957517	0.249809	1.18905	0.884335	-0.221781	-1.16617	0.656588
QJQ50_RS12385	putative holin-like toxin		0.117386	1.08477	0.797535	0.257571	1.19546	0.860268	0.570369	1.4849	0.229907	-0.221215	-1.16572	0.544569
QJQ50_RS13225	hypothetical protein		-0.373491	-1.29548	0.0742178	0.212569	1.15875	0.799262	0.246867	1.18663	0.67031	-0.220551	-1.16518	0.656912
QJQ50_RS13175	bifunctional DNA primase/polymerase		0.0359113	1.0252	0.917721	0.560272	1.47455	0.731734	1.33455	2.52197	0.223122	-0.220472	-1.16511	0.52626
QJQ50_RS04720	hypothetical protein		-0.0498193	-1.03514	0.820482	0.162737	1.11941	0.813019	0.243677	1.18401	0.504348	-0.220009	-1.16474	0.205003
QJQ50_RS10870	LytTR family transcriptional regulator DNA-binding domain-containing protein		-0.233347	-1.17556	0.390308	0.787189	1.72571	0.364591	0.489565	1.40402	0.57845	-0.219642	-1.16444	0.404353
QJQ50_RS02840	transposase		-0.0183997	-1.01284	0.976599	0.67713	1.59896	0.672852	-0.191449	-1.14191	0.930723	-0.219144	-1.16404	0.609165
QJQ50_RS03245	dipeptidase PepV	pepV	-0.105598	-1.07594	0.493571	0.327188	1.25457	0.295114	0.0558934	1.0395	0.843922	-0.218671	-1.16366	0.10661
QJQ50_RS10920	bacteriocin immunity protein		-0.237867	-1.17925	0.0636162	-0.341335	-1.26693	0.673075	0.120996	1.08749	0.838616	-0.218503	-1.16353	0.313957
QJQ50_RS06410	phosphoribosyl-ATP diphosphatase	hisE	-0.117955	-1.0852	0.784713	-0.476044	-1.39092	0.675916	0.150021	1.10959	0.913006	-0.218082	-1.16319	0.595556
QJQ50_RS03700	magnesium transporter CorA family protein		-0.162353	-1.11911	0.237794	-0.0106395	-1.0074	0.996765	0.0623175	1.04414	0.919679	-0.217927	-1.16306	0.178231
QJQ50_RS02195	APC family permease		-0.193748	-1.14373	0.138866	0.159863	1.11718	0.724618	0.124261	1.08995	0.667142	-0.217416	-1.16265	0.100033
QJQ50_RS02285	amino acid ABC transporter permease		0.187754	1.13899	0.558385	0.233889	1.176	0.842393	0.0449804	1.03167	0.970307	-0.216177	-1.16165	0.524245
QJQ50_RS13095	response regulator		-0.335801	-1.26208	0.343524	-0.355885	-1.27977	0.845308	-0.493903	-1.40825	0.5708	-0.215833	-1.16137	0.604393
QJQ50_RS08245	nucleoside 2-deoxyribosyltransferase		-0.0776377	-1.05529	0.645942	0.0394652	1.02773	0.972416	-0.0244877	-1.01712	0.970307	-0.215538	-1.16114	0.456094
QJQ50_RS06010	ribosome biogenesis GTP-binding protein YihA/YsxC	yihA	-0.212255	-1.1585	0.0954065	0.215651	1.16123	0.651011	0.102601	1.07371	0.798456	-0.215512	-1.16112	0.105915
QJQ50_RS01890	ketose-bisphosphate aldolase		0.156625	1.11468	0.684113	-0.631645	-1.54933	0.676697	-1.4965	-2.82158	0.213793	-0.215369	-1.161	0.609979
QJQ50_RS05505	DUF2399 domain-containing protein		-0.18859	-1.13965	0.350046	0.499498	1.41372	0.657471	-0.261503	-1.19873	0.838616	-0.215128	-1.16081	0.405059
QJQ50_RS01340	ABC transporter ATP-binding protein		0.171665	1.12636	0.490879	-0.00089308	-1.00062	0.99939	0.0695853	1.04941	0.961421	-0.214982	-1.16069	0.460064
QJQ50_RS10395	NAD-dependent succinate-semialdehyde dehydrogenase		-0.294621	-1.22656	0.118979	-0.549139	-1.46321	0.204242	-0.584175	-1.49918	0.0182743	-0.214894	-1.16062	0.295883
QJQ50_RS08420	MFS transporter		-0.0984803	-1.07065	0.571079	0.0952675	1.06826	0.947177	0.100126	1.07187	0.882313	-0.214454	-1.16026	0.344494
QJQ50_RS09720	hypothetical protein		-0.010692	-1.00744	0.9784	0.381005	1.30225	0.749276	0.326842	1.25427	0.765584	-0.214293	-1.16014	0.504299
QJQ50_RS01825	PTS transporter subunit IIC		-0.322074	-1.25013	0.146699	-0.541105	-1.45509	0.520683	-0.22356	-1.16761	0.768743	-0.214143	-1.16001	0.374264
QJQ50_RS03220	Xaa-Pro peptidase family protein		-0.149524	-1.1092	0.22927	-0.025796	-1.01804	0.972416	-0.019178	-1.01338	0.959852	-0.211785	-1.15812	0.156807
QJQ50_RS03760	ribonuclease Y	rny	-0.022548	-1.01575	0.931904	-0.00887235	-1.00617	0.993845	0.0875487	1.06256	0.738296	-0.211599	-1.15797	0.263646
QJQ50_RS09455	phosphodiester glycosidase family protein		-0.0701206	-1.0498	0.834889	-0.0484243	-1.03413	0.998575	-0.161924	-1.11878	0.898552	-0.211583	-1.15796	0.576431
QJQ50_RS08525	helix-turn-helix domain-containing protein		-0.290647	-1.22319	0.0794423	0.263916	1.20073	0.760945	0.0185149	1.01292	0.968585	-0.211049	-1.15753	0.326189
QJQ50_RS10550	ATP-binding cassette domain-containing protein		0.0647894	1.04593	0.833843	-0.106651	-1.07673	0.956148	0.312749	1.24207	0.803183	-0.210977	-1.15747	0.510602
QJQ50_RS09090	amino acid ABC transporter permease		0.0466807	1.03289	0.856344	0.0712217	1.05061	0.962341	-0.261374	-1.19862	0.702372	-0.210806	-1.15733	0.374633
QJQ50_RS04645	beta-glucoside-specific PTS transporter subunit IIABC		-0.354818	-1.27882	0.042267	-0.543831	-1.45784	0.330322	-0.445248	-1.36155	0.235065	-0.210084	-1.15676	0.202229
QJQ50_RS12400	amidohydrolase/deacetylase family metallohydrolase		0.0461584	1.03251	0.873247	-0.0320292	-1.02245	0.98186	-0.539553	-1.45352	0.180216	-0.209442	-1.15624	0.555123
QJQ50_RS05550	LysM peptidoglycan-binding domain-containing protein		-0.128793	-1.09338	0.46983	0.0780278	1.05557	0.948176	-0.137127	-1.09971	0.771393	-0.209427	-1.15623	0.178231
QJQ50_RS03640	DsbA family protein		0.0372655	1.02617	0.880154	0.656793	1.57657	0.127261	0.308749	1.23863	0.414925	-0.209419	-1.15622	0.269925
QJQ50_RS05975	DUF3737 family protein		-0.123329	-1.08925	0.589086	0.480516	1.39524	0.491699	0.407048	1.32597	0.527229	-0.20869	-1.15564	0.295883
QJQ50_RS02200	MerR family transcriptional regulator		0.044829	1.03156	0.808253	0.0558419	1.03947	0.962341	-0.129299	-1.09376	0.853681	-0.208259	-1.15529	0.296396
QJQ50_RS09380	(Fe-S)-binding protein		-0.305908	-1.2362	0.0221295	-0.464736	-1.38006	0.341572	-0.405705	-1.32474	0.191129	-0.207936	-1.15503	0.434692
QJQ50_RS07190	putative DNA-binding protein		-0.107092	-1.07706	0.653569	0.152237	1.11129	0.892663	-0.127867	-1.09268	0.862684	-0.207673	-1.15482	0.326189
QJQ50_RS04970	phage tail tube protein		-0.343934	-1.26921	0.360305	-0.725905	-1.65394	0.12635	-0.259061	-1.1967	0.295592	-0.207371	-1.15458	0.707593
QJQ50_RS05485	ABC transporter ATP-binding protein		-0.134431	-1.09766	0.299448	0.275388	1.21032	0.678484	0.121004	1.08749	0.82559	-0.207316	-1.15454	0.143594
QJQ50_RS05255	MetQ/NlpA family ABC transporter substrate-binding protein		0.0444244	1.03127	0.872255	0.73858	1.66853	0.145961	0.303196	1.23387	0.672925	-0.206957	-1.15425	0.454527
QJQ50_RS04955	hypothetical protein		-0.106838	-1.07687	0.833843	-0.0405842	-1.02853	0.970264	-0.131084	-1.09512	0.758451	-0.206626	-1.15399	0.701856
QJQ50_RS04745	tyrosine-type recombinase/integrase		-0.0324591	-1.02275	0.910839	0.141828	1.1033	0.890429	0.397786	1.31748	0.407932	-0.205975	-1.15347	0.461046
QJQ50_RS07940	tape measure protein		-0.244796	-1.18493	0.404586	-0.277105	-1.21176	0.893149	0.139514	1.10153	0.926213	-0.205772	-1.1533	0.502025
QJQ50_RS09745	GtrA family protein		0.310933	1.24051	0.325085	-0.0633102	-1.04486	0.972416	0.345327	1.27044	0.667142	-0.20576	-1.15329	0.455632
QJQ50_RS12150	MarR family winged helix-turn-helix transcriptional regulator		-0.357168	-1.28091	0.130161	0.723183	1.65082	0.493659	0.447663	1.36383	0.700296	-0.205663	-1.15322	0.502535
QJQ50_RS00150	TMEM175 family protein		-0.218666	-1.16366	0.290888	0.518531	1.4325	0.280175	0.0384605	1.02702	0.961421	-0.204943	-1.15264	0.300738
QJQ50_RS03665	FAD:protein FMN transferase		-0.0111069	-1.00773	0.961882	0.119414	1.08629	0.858224	0.0772318	1.05499	0.816804	-0.204804	-1.15253	0.232491
QJQ50_RS11535	RNA-binding S4 domain-containing protein		-0.206986	-1.15427	0.145257	0.565502	1.4799	0.13087	0.0854165	1.06099	0.854505	-0.204739	-1.15248	0.197303
QJQ50_RS01810	1-phosphofructokinase family hexose kinase		-0.168147	-1.12361	0.264277	0.167823	1.12336	0.824559	0.078875	1.05619	0.892338	-0.204606	-1.15237	0.216486
QJQ50_RS05650	amino acid ABC transporter substrate-binding protein		-0.353764	-1.27789	0.0172983	-0.191927	-1.14229	0.70107	-0.146354	-1.10677	0.745439	-0.204024	-1.15191	0.374264
QJQ50_RS12485	DeoR/GlpR family DNA-binding transcription regulator		-0.440268	-1.35686	0.0992871	-0.456732	-1.37243	0.719367	-0.518136	-1.4321	0.6707	-0.203799	-1.15173	0.493969
QJQ50_RS12965	hypothetical protein		-0.151684	-1.11087	0.461654	0.735527	1.66501	0.24753	0.385966	1.30673	0.616212	-0.203298	-1.15133	0.331814
QJQ50_RS05020	DUF6275 family protein		-0.230143	-1.17295	0.507496	-0.607799	-1.52393	0.434239	-0.19563	-1.14522	0.774828	-0.202914	-1.15102	0.72826
QJQ50_RS10800	DUF2075 domain-containing protein		-0.187554	-1.13883	0.341201	-0.0887104	-1.06342	0.948383	-0.0736976	-1.05241	0.935875	-0.202589	-1.15076	0.391399
QJQ50_RS01425	ABC transporter substrate-binding protein		-0.156958	-1.11493	0.290888	-0.0620637	-1.04396	0.928204	-0.117618	-1.08494	0.787746	-0.202333	-1.15056	0.236793
QJQ50_RS06265	YozE family protein		0.0780984	1.05563	0.72834	-0.137927	-1.10032	0.893149	0.207658	1.15481	0.756109	-0.201961	-1.15026	0.256677
QJQ50_RS02255	DUF1440 domain-containing protein		-0.348674	-1.27339	0.0146294	-0.129112	-1.09362	0.876235	-0.185989	-1.1376	0.63154	-0.201708	-1.15006	0.295883
QJQ50_RS10515	hypothetical protein		-0.00701195	-1.00487	0.982872	0.227982	1.1712	0.757504	0.0765061	1.05446	0.900178	-0.201566	-1.14995	0.401378
QJQ50_RS06820	rRNA maturation RNase YbeY	ybeY	-0.302826	-1.23356	0.0423611	0.199633	1.14841	0.639373	-0.0312641	-1.02191	0.953686	-0.199719	-1.14847	0.215839
QJQ50_RS08690	NADPH-dependent oxidoreductase		-0.0391759	-1.02753	0.774197	0.303094	1.23379	0.633948	0.279789	1.21402	0.520417	-0.199581	-1.14837	0.428242
QJQ50_RS07925	hypothetical protein		-0.060085	-1.04253	0.897982	0.833798	1.78237	0.41538	-0.109363	-1.07875	0.949235	-0.198766	-1.14772	0.785342
QJQ50_RS10815	PadR family transcriptional regulator		-0.353545	-1.2777	0.121697	-0.00420669	-1.00292	0.9986	-0.00340138	-1.00236	0.996528	-0.198748	-1.1477	0.439933
QJQ50_RS00165	C69 family dipeptidase		-0.193685	-1.14368	0.139442	-0.00847833	-1.00589	0.992786	-0.104673	-1.07525	0.679476	-0.198592	-1.14758	0.240557
QJQ50_RS05045	glycosyltransferase		-0.0917404	-1.06565	0.592616	0.263651	1.20051	0.64057	0.0990891	1.0711	0.818968	-0.198015	-1.14712	0.335068
QJQ50_RS09840	alpha/beta hydrolase		-0.0647092	-1.04587	0.662868	-0.231941	-1.17441	0.741338	0.161818	1.1187	0.69153	-0.197564	-1.14676	0.110674
QJQ50_RS09220	tyrosine protein phosphatase		-0.247128	-1.18684	0.0897163	-0.361997	-1.2852	0.461155	-0.310054	-1.23975	0.264738	-0.197451	-1.14667	0.140436
QJQ50_RS05065	hypothetical protein		-0.0943683	-1.0676	0.76544	-0.237179	-1.17869	0.883132	0.148016	1.10804	0.913006	-0.19685	-1.14619	0.542782
QJQ50_RS08180	hypothetical protein		-0.362413	-1.28557	0.0665626	0.280284	1.21443	0.659023	-0.0156675	-1.01092	0.971175	-0.196392	-1.14583	0.202229
QJQ50_RS09370	lactate utilization protein C		-0.290621	-1.22317	0.0366783	-0.486803	-1.40134	0.385217	-0.577794	-1.49257	0.0287844	-0.195533	-1.14515	0.547429
QJQ50_RS00055	30S ribosomal protein S18	rpsR	-0.215174	-1.16084	0.143278	0.20949	1.15628	0.863506	0.0811141	1.05783	0.887345	-0.195277	-1.14494	0.21429
QJQ50_RS07990	terminase large subunit		-0.205825	-1.15335	0.569035	0.498039	1.41229	0.651011	0.840072	1.79014	0.292776	-0.193572	-1.14359	0.667303
QJQ50_RS04850	hypothetical protein		-0.15969	-1.11705	0.638928	-0.499133	-1.41336	0.61845	-0.620411	-1.53731	0.302358	-0.193245	-1.14333	0.650186
QJQ50_RS07045	YlxQ-related RNA-binding protein		-0.0770912	-1.05489	0.541969	0.0901414	1.06447	0.869004	0.188985	1.13996	0.512286	-0.192491	-1.14274	0.319629
QJQ50_RS11795	aldose 1-epimerase family protein		-0.271393	-1.20697	0.0746367	-0.585753	-1.50082	0.217247	-0.499863	-1.41408	0.017503	-0.192149	-1.14246	0.300748
QJQ50_RS03980	helix-turn-helix transcriptional regulator		-0.00443578	-1.00308	0.989577	-0.441118	-1.35766	0.609311	0.306948	1.23709	0.684265	-0.19048	-1.14114	0.543697
QJQ50_RS10935	NADH-dependent flavin oxidoreductase		-0.042355	-1.02979	0.802253	0.378978	1.30042	0.364591	-0.181802	-1.1343	0.626297	-0.190316	-1.14101	0.23679
QJQ50_RS05810	tetratricopeptide repeat protein		-0.121171	-1.08762	0.443833	-0.0564638	-1.03991	0.946005	-0.0638544	-1.04525	0.915081	-0.19001	-1.14077	0.344936
QJQ50_RS04680	AbrB family transcriptional regulator		-0.174222	-1.12836	0.340911	-0.296379	-1.22806	0.661669	-0.12348	-1.08936	0.865915	-0.189301	-1.14021	0.496167
QJQ50_RS00145	sulfite exporter TauE/SafE family protein		-0.024647	-1.01723	0.874831	0.0941865	1.06746	0.911088	-0.0462657	-1.03259	0.929651	-0.188982	-1.13996	0.226307
QJQ50_RS03015	DUF3290 family protein		-0.138692	-1.10091	0.405472	-0.0482327	-1.034	0.972416	0.00177333	1.00123	0.996528	-0.188954	-1.13994	0.271269
QJQ50_RS01685	DUF2785 domain-containing protein		0.0854049	1.06099	0.662242	0.378368	1.29987	0.412662	0.449283	1.36536	0.04512	-0.18879	-1.13981	0.203042
QJQ50_RS01445	PTS fructose transporter subunit IIBC		-0.164137	-1.1205	0.439919	-1.08736	-2.12485	0.0465091	-0.914174	-1.88449	0.0124459	-0.18872	-1.13975	0.367603
QJQ50_RS07835	arginine--tRNA ligase	argS	-0.186233	-1.13779	0.142635	-0.0307891	-1.02157	0.976022	0.103847	1.07464	0.68023	-0.188483	-1.13957	0.183202
QJQ50_RS07795	HIT family protein		-0.213194	-1.15925	0.100421	-0.308796	-1.23867	0.704382	-0.082654	-1.05896	0.845475	-0.188287	-1.13941	0.354118
QJQ50_RS13145	helix-turn-helix domain-containing protein		0.0434474	1.03057	0.873135	0.312695	1.24203	0.68615	0.424717	1.34231	0.209554	-0.186872	-1.13829	0.368667
QJQ50_RS07635	ring-cleaving dioxygenase		-0.144943	-1.10569	0.59272	0.176319	1.13	0.878733	0.0750226	1.05338	0.92544	-0.186262	-1.13781	0.46928
QJQ50_RS11070	type II toxin-antitoxin system RelB/DinJ family antitoxin		0.24349	1.18385	0.510683	-0.192004	-1.14235	0.928204	0.308593	1.2385	0.809812	-0.186023	-1.13762	0.548859
QJQ50_RS00455	ABC transporter ATP-binding protein		-0.128488	-1.09315	0.821764	0.318343	1.2469	0.859566	-0.141236	-1.10285	0.93882	-0.185957	-1.13757	0.728976
QJQ50_RS02085	dihydroxyacetone kinase subunit DhaK	dhaK	-0.443916	-1.36029	0.0311312	-0.560644	-1.47493	0.146368	-0.351816	-1.27617	0.313334	-0.185754	-1.13741	0.286476
QJQ50_RS01000	HAD hydrolase-like protein		-0.0570865	-1.04036	0.837173	0.0454401	1.032	0.978348	0.109245	1.07866	0.902855	-0.185588	-1.13728	0.504317
QJQ50_RS06845	deoxyribonuclease IV		-0.0441808	-1.0311	0.816417	0.441888	1.35838	0.32884	0.432116	1.34921	0.055738	-0.185319	-1.13707	0.195973
QJQ50_RS01620	D-ribose pyranase	rbsD	-0.593504	-1.50891	0.0476962	-1.07571	-2.10776	0.16276	-1.43691	-2.70741	0.00389096	-0.185139	-1.13693	0.65009
QJQ50_RS10600	hypothetical protein		-0.147601	-1.10773	0.641688	0.906302	1.87424	0.292596	0.261999	1.19914	0.803183	-0.184867	-1.13671	0.554478
QJQ50_RS03210	YtxH domain-containing protein		-0.310453	-1.2401	0.011558	-0.0516343	-1.03644	0.942744	-0.240913	-1.18174	0.327539	-0.184326	-1.13629	0.181298
QJQ50_RS12560	type 1 glutamine amidotransferase domain-containing protein		0.13938	1.10143	0.389563	0.545679	1.45971	0.364591	0.452395	1.36831	0.386605	-0.184049	-1.13607	0.490017
QJQ50_RS12940	hypothetical protein		-0.0710559	-1.05049	0.827434	0.010351	1.0072	0.996765	-0.0211971	-1.0148	0.98661	-0.183747	-1.13583	0.404081
QJQ50_RS03625	ACT domain-containing protein		-0.133388	-1.09687	0.355937	-0.140416	-1.10222	0.866551	-0.0306551	-1.02148	0.963417	-0.18309	-1.13531	0.416994
QJQ50_RS09135	C40 family peptidase		-0.241379	-1.18212	0.102949	-0.257821	-1.19567	0.396777	-0.236837	-1.17841	0.19847	-0.183087	-1.13531	0.457999
QJQ50_RS04715	hypothetical protein		0.0368965	1.0259	0.920452	0.302774	1.23351	0.66251	0.0642712	1.04556	0.913006	-0.183039	-1.13527	0.353662
QJQ50_RS11065	zinc ABC transporter substrate-binding protein		0.204756	1.15249	0.526255	0.561899	1.47621	0.520748	0.381631	1.30281	0.219553	-0.182268	-1.13467	0.360068
QJQ50_RS12095	1-phosphofructokinase	pfkB	-0.368795	-1.29127	0.10702	0.348229	1.273	0.6762	0.226841	1.17027	0.675235	-0.181926	-1.1344	0.461466
QJQ50_RS10095	BioY family transporter		-0.25567	-1.19389	0.043416	-0.0894006	-1.06393	0.894751	-0.0540029	-1.03814	0.898552	-0.181728	-1.13424	0.318334
QJQ50_RS01225	metallophosphoesterase family protein		-0.122108	-1.08832	0.502787	-0.0259983	-1.01818	0.989104	-0.0970945	-1.06962	0.902855	-0.181527	-1.13408	0.56205
QJQ50_RS05835	DNA-dependent RNA polymerase subunit epsilon		-0.124544	-1.09016	0.688761	0.333746	1.26028	0.661755	0.511342	1.42538	0.328637	-0.181442	-1.13402	0.458166
QJQ50_RS08235	hypothetical protein		0.0679895	1.04825	0.833373	0.484108	1.39872	0.197622	0.142894	1.10412	0.740871	-0.181424	-1.134	0.412831
QJQ50_RS04580	TetR/AcrR family transcriptional regulator		-0.134771	-1.09792	0.364261	0.458103	1.37373	0.323238	0.123386	1.08929	0.775737	-0.18079	-1.1335	0.556736
QJQ50_RS10090	hypothetical protein		-0.140312	-1.10214	0.31585	0.399613	1.31915	0.521469	0.0823183	1.05872	0.805782	-0.180516	-1.13329	0.239087
QJQ50_RS09515	DUF1788 domain-containing protein		-0.00715241	-1.00497	0.972222	0.480905	1.39562	0.438335	0.358568	1.28215	0.369801	-0.18004	-1.13291	0.267985
QJQ50_RS04235	TetR/AcrR family transcriptional regulator		-0.00594217	-1.00413	0.9784	0.45062	1.36663	0.598461	0.633883	1.55174	0.114976	-0.179494	-1.13249	0.343623
QJQ50_RS05405	ABC transporter ATP-binding protein		0.0818996	1.05841	0.754336	0.403752	1.32294	0.725034	0.0699267	1.04966	0.954438	-0.179441	-1.13244	0.524245
QJQ50_RS10320	class I SAM-dependent methyltransferase		-0.0768451	-1.05471	0.586976	0.158846	1.11639	0.824559	-0.0561111	-1.03966	0.902855	-0.178412	-1.13164	0.202229
QJQ50_RS08965	FtsX-like permease family protein		-0.117281	-1.08469	0.340911	0.268739	1.20475	0.481927	0.37436	1.29626	0.04512	-0.178173	-1.13145	0.300609
QJQ50_RS04405	hypothetical protein		-0.073446	-1.05223	0.731901	-0.0827271	-1.05902	0.918721	0.0253572	1.01773	0.972656	-0.178117	-1.13141	0.354118
QJQ50_RS05095	hypothetical protein		0.169368	1.12457	0.367779	0.571284	1.48585	0.49456	0.00481581	1.00334	0.995741	-0.177348	-1.1308	0.494968
QJQ50_RS05700	undecaprenyldiphospho-muramoylpentapeptide beta-N-acetylglucosaminyltransferase	murG	-0.159019	-1.11653	0.186049	0.137985	1.10037	0.731734	-0.0422712	-1.02973	0.888175	-0.176591	-1.13021	0.24002
QJQ50_RS02205	aldo/keto reductase		-0.120915	-1.08742	0.423295	0.0916461	1.06559	0.911088	0.191126	1.14165	0.667142	-0.176221	-1.12992	0.302282
QJQ50_RS06570	hypothetical protein		-0.325588	-1.25317	0.0434779	-0.131898	-1.09573	0.869004	-0.166715	-1.1225	0.719515	-0.176072	-1.1298	0.460977
QJQ50_RS09240	dTDP-4-dehydrorhamnose 3,5-epimerase	rfbC	-0.0524074	-1.03699	0.733436	0.342323	1.2678	0.401598	0.279845	1.21406	0.295592	-0.175639	-1.12946	0.260512
QJQ50_RS04990	phage tail family protein		-0.192344	-1.14262	0.625648	-0.375534	-1.29732	0.252993	-0.16867	-1.12402	0.527229	-0.174234	-1.12837	0.760409
QJQ50_RS04935	minor capsid protein		-0.232643	-1.17499	0.514423	-0.30776	-1.23778	0.661755	-0.16466	-1.1209	0.63437	-0.17335	-1.12767	0.764781
QJQ50_RS04995	phage tail protein		-0.195828	-1.14538	0.639384	-0.218004	-1.16312	0.731236	-0.297774	-1.22925	0.131281	-0.173264	-1.12761	0.766907
QJQ50_RS13025	GNAT family protein		-0.307835	-1.23785	0.166191	0.0922007	1.06599	0.914187	-0.0346924	-1.02434	0.961421	-0.172398	-1.12693	0.416829
QJQ50_RS08775	hypothetical protein		-0.361029	-1.28434	0.0331661	-0.282152	-1.21601	0.765585	-0.177657	-1.13105	0.729171	-0.172123	-1.12672	0.404081
QJQ50_RS05915	16S rRNA (guanine(966)-N(2))-methyltransferase RsmD	rsmD	-0.164827	-1.12103	0.310694	-0.0888668	-1.06353	0.893149	-0.220989	-1.16553	0.522911	-0.172089	-1.12669	0.269925
QJQ50_RS01815	MurR/RpiR family transcriptional regulator		-0.0113045	-1.00787	0.961882	0.128965	1.09351	0.882101	0.149502	1.10919	0.823498	-0.171913	-1.12655	0.535582
QJQ50_RS07495	YfhO family protein		0.0436663	1.03073	0.807325	0.0448255	1.03156	0.9699	0.0102358	1.00712	0.98765	-0.171786	-1.12645	0.259552
QJQ50_RS00405	PTS ascorbate transporter subunit IIC		-0.0343615	-1.0241	0.833373	0.0677487	1.04808	0.923538	0.212612	1.15878	0.314583	-0.171751	-1.12643	0.197303
QJQ50_RS08625	citrate lyase acyl carrier protein	citD	-0.185731	-1.13739	0.126519	-0.158261	-1.11594	0.848536	-0.223775	-1.16779	0.411025	-0.171579	-1.12629	0.536321
QJQ50_RS02090	OsmC family protein		-0.38605	-1.30681	0.0253332	-0.38094	-1.30219	0.503123	-0.433949	-1.35093	0.212302	-0.171356	-1.12612	0.627935
QJQ50_RS04820	RecT family recombinase		-0.197237	-1.1465	0.49059	-0.376304	-1.29801	0.542179	-0.0320331	-1.02245	0.968585	-0.170727	-1.12563	0.647602
QJQ50_RS04760	hypothetical protein		0.000388393	1.00027	0.99811	0.476894	1.39174	0.376014	0.393527	1.3136	0.278228	-0.170523	-1.12547	0.564786
QJQ50_RS12905	PTS system mannose/fructose/sorbose family transporter subunit IID		-0.383584	-1.30458	0.0265887	-0.922479	-1.89537	0.0325191	-0.666889	-1.58765	0.0163637	-0.170429	-1.12539	0.442606
QJQ50_RS06840	pyruvate, water dikinase regulatory protein		-0.137938	-1.10033	0.353275	0.0179036	1.01249	0.98186	0.0727747	1.05174	0.866035	-0.170378	-1.12535	0.360469
QJQ50_RS04675	cold-shock protein		-0.496483	-1.41077	0.011558	-0.340768	-1.26643	0.551651	-0.428293	-1.34564	0.0251957	-0.17033	-1.12532	0.726548
QJQ50_RS04230	cation-transporting P-type ATPase		-0.100749	-1.07233	0.461531	0.0493295	1.03478	0.923615	0.0407995	1.02868	0.883579	-0.169772	-1.12488	0.205672
QJQ50_RS03165	D-alanyl-lipoteichoic acid biosynthesis protein DltD	dltD	-0.0653086	-1.04631	0.679928	0.237861	1.17924	0.598115	0.411033	1.32964	0.055738	-0.16961	-1.12475	0.216466
QJQ50_RS13205	terminase large subunit		-0.225099	-1.16886	0.299131	0.208702	1.15565	0.80124	0.160402	1.1176	0.818662	-0.169015	-1.12429	0.421129
QJQ50_RS12535	Sapep family Mn(2+)-dependent dipeptidase		-0.0580924	-1.04109	0.821764	0.347064	1.27197	0.560415	-0.0860726	-1.06148	0.844519	-0.167854	-1.12339	0.547429
QJQ50_RS04420	zinc ribbon domain-containing protein		-0.114349	-1.08249	0.531502	0.235811	1.17757	0.731734	0.101839	1.07314	0.793077	-0.167769	-1.12332	0.230051
QJQ50_RS05385	PHP domain-containing protein		0.0538925	1.03806	0.726448	0.398198	1.31786	0.385393	0.343028	1.26842	0.266952	-0.167274	-1.12293	0.29612
QJQ50_RS00255	GntR family transcriptional regulator		-0.415281	-1.33356	0.0305482	-0.308945	-1.2388	0.673075	-0.429088	-1.34638	0.198551	-0.16727	-1.12293	0.295331
QJQ50_RS06380	sensor histidine kinase		-0.145583	-1.10618	0.284604	0.0431235	1.03034	0.958087	0.0863644	1.06169	0.866035	-0.166488	-1.12232	0.242696
QJQ50_RS04910	GcrA family cell cycle regulator		-0.137191	-1.09976	0.756999	-0.294287	-1.22628	0.657471	-0.209125	-1.15599	0.472631	-0.166386	-1.12224	0.75341
QJQ50_RS10340	S8 family serine peptidase		-0.0362432	-1.02544	0.853209	0.190008	1.14077	0.779854	-0.203901	-1.15181	0.645798	-0.166161	-1.12207	0.34132
QJQ50_RS12510	L-ascorbate 6-phosphate lactonase	ulaG	-0.0555969	-1.03929	0.833373	-0.414036	-1.33241	0.772966	-0.889073	-1.85199	0.271172	-0.166013	-1.12195	0.516502
QJQ50_RS06330	glycerol-3-phosphate 1-O-acyltransferase PlsY	plsY	0.0665167	1.04719	0.703748	-0.00558103	-1.00388	0.997829	-0.149998	-1.10957	0.671302	-0.165797	-1.12179	0.326189
QJQ50_RS06615	phosphoglycerate dehydrogenase		-0.00916919	-1.00638	0.959735	0.126277	1.09147	0.798865	0.147378	1.10755	0.610544	-0.165394	-1.12147	0.298369
QJQ50_RS02290	hypothetical protein		-0.255391	-1.19366	0.0366783	0.151444	1.11068	0.908586	-0.0885342	-1.06329	0.838616	-0.165263	-1.12137	0.265629
QJQ50_RS01190	MurR/RpiR family transcriptional regulator		-0.190999	-1.14155	0.13854	0.10784	1.07761	0.878733	0.0304023	1.0213	0.960119	-0.165248	-1.12136	0.387714
QJQ50_RS02100	3'-5' exonuclease		-0.234522	-1.17652	0.201382	0.0303155	1.02124	0.98186	-0.140778	-1.1025	0.843922	-0.163907	-1.12032	0.590525
QJQ50_RS11385	30S ribosomal protein S7	rpsG	-0.230467	-1.17322	0.0822512	0.243653	1.18399	0.842055	0.0137822	1.0096	0.983309	-0.163577	-1.12006	0.326189
QJQ50_RS07885	helix-turn-helix transcriptional regulator		-0.0652312	-1.04625	0.798161	0.201329	1.14976	0.861784	0.216114	1.1616	0.750836	-0.163332	-1.11987	0.494411
QJQ50_RS09155	FAD:protein FMN transferase		-0.241264	-1.18203	0.0532172	-0.24145	-1.18218	0.672852	-0.0677459	-1.04808	0.894334	-0.163061	-1.11966	0.191645
QJQ50_RS00290	MMPL family transporter		-0.0675678	-1.04795	0.684952	0.0337122	1.02364	0.973871	0.195983	1.1455	0.6707	-0.161739	-1.11863	0.219377
QJQ50_RS12040	YoaK family protein		-0.0900755	-1.06443	0.594501	0.0735973	1.05234	0.957757	0.0850206	1.0607	0.898552	-0.161323	-1.11831	0.461046
QJQ50_RS04085	extracellular solute-binding protein		-0.465985	-1.38126	0.0290757	-0.676898	-1.5987	0.146789	-0.429356	-1.34663	0.219553	-0.16107	-1.11812	0.447017
QJQ50_RS07930	phage tail protein		0.118588	1.08567	0.536179	0.0940196	1.06734	0.922639	0.0030206	1.0021	0.995741	-0.160421	-1.11761	0.502535
QJQ50_RS07865	adaptor protein MecA		-0.120446	-1.08707	0.290184	-0.0525954	-1.03713	0.928204	0.0494754	1.03489	0.902855	-0.16038	-1.11758	0.235101
QJQ50_RS10485	FMN-binding protein		-0.229694	-1.17259	0.127768	-0.561281	-1.47558	0.0896251	-0.249233	-1.18858	0.407932	-0.15918	-1.11665	0.393594
QJQ50_RS03950	ATP-dependent Clp endopeptidase proteolytic subunit ClpP	clpP	-0.160735	-1.11786	0.420262	-0.112799	-1.08132	0.842055	0.118614	1.08569	0.667142	-0.159019	-1.11653	0.546218
QJQ50_RS05340	YueI family protein		-0.221493	-1.16594	0.16858	-0.0370147	-1.02599	0.963944	0.0792353	1.05646	0.876616	-0.158969	-1.11649	0.495954
QJQ50_RS01690	penicillin-binding transpeptidase domain-containing protein		-0.0922254	-1.06601	0.554914	0.186622	1.1381	0.782495	-0.108325	-1.07798	0.812019	-0.158807	-1.11636	0.409228
QJQ50_RS06920	hypothetical protein		-0.162833	-1.11948	0.368366	0.340261	1.26599	0.646125	0.172815	1.12726	0.675235	-0.158667	-1.11626	0.355277
QJQ50_RS07890	helix-turn-helix domain-containing protein		-0.0294086	-1.02059	0.94824	0.0409423	1.02879	0.982691	0.0908773	1.06502	0.939374	-0.158393	-1.11604	0.726023
QJQ50_RS04055	alpha-glucosidase		-0.0201101	-1.01404	0.919389	0.195004	1.14473	0.779724	-0.0176904	-1.01234	0.978505	-0.157456	-1.11532	0.381516
QJQ50_RS00565	MurR/RpiR family transcriptional regulator		0.135627	1.09857	0.496912	0.521019	1.43497	0.39862	-0.054797	-1.03871	0.920695	-0.157243	-1.11515	0.331523
QJQ50_RS03150	D-alanine--poly(phosphoribitol) ligase subunit DltA	dltA	-0.14234	-1.10369	0.332805	0.444978	1.36129	0.220082	0.368485	1.291	0.122813	-0.157235	-1.11515	0.270205
QJQ50_RS04195	XRE family transcriptional regulator		-0.14039	-1.1022	0.620316	0.265889	1.20238	0.787999	0.242973	1.18343	0.590011	-0.157128	-1.11506	0.510602
QJQ50_RS11785	PTS sugar transporter subunit IIA		-0.040802	-1.02869	0.81555	0.0351651	1.02467	0.972416	0.10021	1.07193	0.838616	-0.157108	-1.11505	0.370727
QJQ50_RS03945	MarR family transcriptional regulator		-0.156755	-1.11478	0.314541	0.270626	1.20633	0.427287	0.185986	1.13759	0.418383	-0.156929	-1.11491	0.298369
QJQ50_RS09305	QueT transporter family protein		-0.201398	-1.14981	0.264277	-0.0951138	-1.06815	0.908586	-0.00855221	-1.00595	0.994371	-0.156389	-1.11449	0.323094
QJQ50_RS09265	glycosyltransferase		0.275231	1.21019	0.349499	0.753591	1.68598	0.0877791	0.771662	1.70724	0.0216241	-0.156292	-1.11442	0.526165
QJQ50_RS10965	HAD-IC family P-type ATPase		0.0611932	1.04333	0.695143	0.297446	1.22897	0.602397	0.293631	1.22572	0.366467	-0.15627	-1.1144	0.326013
QJQ50_RS10695	ABC transporter ATP-binding protein		0.106982	1.07697	0.553517	-0.205378	-1.15299	0.837776	-0.287868	-1.22083	0.543664	-0.156136	-1.1143	0.443801
QJQ50_RS02130	hypothetical protein		-0.203296	-1.15133	0.474704	0.162501	1.11923	0.881052	0.456126	1.37185	0.566644	-0.156135	-1.1143	0.651929
QJQ50_RS04415	hypothetical protein		-0.155319	-1.11367	0.198771	-0.373921	-1.29587	0.580558	-0.151605	-1.1108	0.745332	-0.155965	-1.11417	0.31021
QJQ50_RS00070	cytochrome d ubiquinol oxidase subunit II	cydB	-0.298088	-1.22951	0.32841	0.30581	1.23611	0.855192	0.191528	1.14197	0.884335	-0.155162	-1.11355	0.747596
QJQ50_RS00615	ABC transporter ATP-binding protein		-0.0880959	-1.06297	0.728487	0.856176	1.81023	0.234786	0.532502	1.44644	0.57845	-0.154968	-1.1134	0.654762
QJQ50_RS01280	ADP-ribosylglycohydrolase family protein		-0.0817988	-1.05834	0.745238	0.350491	1.27499	0.683145	-0.251284	-1.19027	0.703507	-0.154604	-1.11312	0.484239
QJQ50_RS10865	GHKL domain-containing protein		0.113348	1.08174	0.656555	0.46071	1.37622	0.731236	0.316332	1.24516	0.817408	-0.154403	-1.11296	0.664172
QJQ50_RS02145	hypothetical protein		-0.314076	-1.24322	0.319245	0.498313	1.41256	0.254936	0.136762	1.09943	0.756109	-0.154368	-1.11293	0.544569
QJQ50_RS11560	L,D-transpeptidase family protein		-0.0300098	-1.02102	0.887329	-0.0101954	-1.00709	0.993845	0.105794	1.07609	0.689609	-0.154168	-1.11278	0.326189
QJQ50_RS04765	hypothetical protein		0.0356889	1.02505	0.907246	0.372182	1.29431	0.659023	0.583098	1.49806	0.19947	-0.153903	-1.11258	0.613893
QJQ50_RS08410	hypothetical protein		-0.260591	-1.19797	0.0973378	0.126393	1.09156	0.869331	-0.343532	-1.26886	0.307747	-0.153842	-1.11253	0.329773
QJQ50_RS04365	membrane protein		-0.0434401	-1.03057	0.794533	-0.0794664	-1.05663	0.928204	-0.136469	-1.09921	0.750836	-0.153442	-1.11222	0.542782
QJQ50_RS00435	TetR/AcrR family transcriptional regulator		-0.215305	-1.16095	0.24698	-0.00524882	-1.00364	0.998575	-0.216193	-1.16166	0.732291	-0.153106	-1.11196	0.442606
QJQ50_RS13320	hypothetical protein		0.220704	1.1653	0.264277	0.141179	1.10281	0.921951	-0.0809772	-1.05773	0.92544	-0.152659	-1.11162	0.343541
QJQ50_RS09235	dTDP-glucose 4,6-dehydratase	rfbB	-0.13106	-1.0951	0.267056	0.0396317	1.02785	0.946005	0.0775037	1.05519	0.750836	-0.152532	-1.11152	0.451135
QJQ50_RS00430	MFS transporter		-0.161018	-1.11808	0.461733	0.712207	1.63831	0.433567	0.119439	1.08631	0.927115	-0.151936	-1.11106	0.607148
QJQ50_RS00550	glucose PTS transporter subunit IIA		0.0166131	1.01158	0.951736	0.198104	1.14719	0.860268	-0.309143	-1.23897	0.641003	-0.151412	-1.11066	0.544569
QJQ50_RS05085	hypothetical protein		0.194063	1.14398	0.374069	0.714634	1.64107	0.362843	0.691133	1.61455	0.232348	-0.151367	-1.11062	0.538399
QJQ50_RS07080	phosphatidate cytidylyltransferase		-0.00423335	-1.00294	0.98032	0.392334	1.31251	0.502098	0.249845	1.18908	0.293813	-0.150885	-1.11025	0.346759
QJQ50_RS04875	DUF1642 domain-containing protein		-0.293765	-1.22584	0.362271	-0.289504	-1.22222	0.717308	-0.408959	-1.32773	0.266952	-0.150868	-1.11024	0.763187
QJQ50_RS03170	DUF2507 domain-containing protein		-0.0826901	-1.05899	0.56852	-0.303403	-1.23405	0.560437	-0.00985229	-1.00685	0.98765	-0.150568	-1.11001	0.481626
QJQ50_RS01450	mannose-6-phosphate isomerase, class I	manA	-0.0457441	-1.03222	0.790955	-0.968399	-1.95667	0.0300399	-0.740258	-1.67047	0.00719739	-0.150239	-1.10975	0.410538
QJQ50_RS06640	Holliday junction resolvase RecU	recU	0.0291651	1.02042	0.872613	0.224762	1.16858	0.633948	0.0449468	1.03165	0.928931	-0.150209	-1.10973	0.344794
QJQ50_RS05855	ATPase		-0.379124	-1.30055	0.00935756	0.0519327	1.03665	0.962341	0.0523592	1.03696	0.902855	-0.149784	-1.1094	0.665129
QJQ50_RS04650	YfhO family protein		0.0165624	1.01155	0.951736	0.24084	1.18168	0.818876	0.0380035	1.02669	0.959852	-0.149508	-1.10919	0.286476
QJQ50_RS09850	YhgE/Pip family protein		-0.303758	-1.23436	0.291413	-0.206561	-1.15393	0.874921	-0.231239	-1.17384	0.828579	-0.148511	-1.10842	0.703541
QJQ50_RS01040	nucleoid occlusion protein	noc	-0.00328171	-1.00228	0.984321	0.197113	1.1464	0.627243	0.134765	1.09791	0.557876	-0.147949	-1.10799	0.370727
QJQ50_RS06685	helicase-exonuclease AddAB subunit AddA	addA	-0.152684	-1.11164	0.26373	-0.0332802	-1.02334	0.968964	0.056385	1.03986	0.884335	-0.147947	-1.10799	0.306537
QJQ50_RS00855	replication-associated recombination protein A		-0.289897	-1.22255	0.0896784	-0.770893	-1.70633	0.0756767	-0.699564	-1.62401	0.00389096	-0.147796	-1.10788	0.58628
QJQ50_RS00995	Asp23/Gls24 family envelope stress response protein		0.0622331	1.04408	0.798977	0.407456	1.32634	0.657471	-0.00498297	-1.00346	0.995741	-0.147555	-1.10769	0.499981
QJQ50_RS08285	aldose epimerase		-0.275302	-1.21025	0.0866231	-0.0808207	-1.05762	0.922639	-0.186833	-1.13826	0.526972	-0.14738	-1.10756	0.548875
QJQ50_RS00825	WxL domain-containing protein		0.00931799	1.00648	0.964975	-0.0582291	-1.04119	0.968964	-0.211624	-1.15799	0.745332	-0.146721	-1.10705	0.543697
QJQ50_RS09280	sugar transferase		0.0152801	1.01065	0.949447	0.485371	1.39995	0.292596	0.300232	1.23134	0.152921	-0.146721	-1.10705	0.55099
QJQ50_RS02440	DUF3800 domain-containing protein		-0.232169	-1.1746	0.138866	0.132261	1.09601	0.904451	-0.0768231	-1.05469	0.883579	-0.146634	-1.10698	0.51732
QJQ50_RS12915	mannose/fructose/sorbose PTS transporter subunit IIA		-0.363336	-1.2864	0.0157143	-0.638728	-1.55696	0.0675706	-0.465833	-1.38111	0.04512	-0.146165	-1.10662	0.58628
QJQ50_RS03645	CYTH domain-containing protein		0.0582887	1.04123	0.770723	0.464164	1.37952	0.374081	0.339165	1.26502	0.47267	-0.146055	-1.10654	0.470031
QJQ50_RS00110	ammonium transporter		0.0129458	1.00901	0.976492	1.28273	2.43299	0.292596	1.14815	2.21629	0.411025	-0.145976	-1.10648	0.735199
QJQ50_RS07130	DUF1003 domain-containing protein		0.0534163	1.03772	0.793477	0.235593	1.17739	0.697757	-0.0557202	-1.03938	0.927115	-0.145341	-1.10599	0.388724
QJQ50_RS01715	hypothetical protein		-0.0320711	-1.02248	0.927081	-0.1769	-1.13045	0.922639	-0.392605	-1.31276	0.666635	-0.14528	-1.10595	0.633584
QJQ50_RS02245	amino acid permease		-0.0491181	-1.03463	0.81641	0.12206	1.08829	0.859597	-0.00109149	-1.00076	0.996528	-0.144278	-1.10518	0.35591
QJQ50_RS07395	50S ribosomal protein L27	rpmA	-0.25344	-1.19205	0.161749	-0.15038	-1.10986	0.852728	-0.0530217	-1.03744	0.848467	-0.143775	-1.10479	0.350072
QJQ50_RS02025	FAD-dependent oxidoreductase		-0.220186	-1.16488	0.184722	0.0747067	1.05315	0.893209	-0.0819844	-1.05847	0.771393	-0.14336	-1.10447	0.547429
QJQ50_RS06645	PBP1A family penicillin-binding protein		0.0182916	1.01276	0.925149	0.119233	1.08616	0.855192	0.120673	1.08724	0.603879	-0.143226	-1.10437	0.286476
QJQ50_RS08585	hypothetical protein		-0.00703576	-1.00489	0.969886	0.561714	1.47602	0.702655	-0.0163207	-1.01138	0.98765	-0.142978	-1.10418	0.319164
QJQ50_RS07185	signal recognition particle protein	ffh	-0.0987455	-1.07084	0.349939	-0.259737	-1.19726	0.38543	-0.121787	-1.08808	0.667142	-0.142504	-1.10382	0.263646
QJQ50_RS05130	ring-cleavage extradiol dioxygenase		0.141188	1.10281	0.541119	0.339999	1.26576	0.651011	-0.0401344	-1.02821	0.97187	-0.142388	-1.10373	0.656912
QJQ50_RS06385	response regulator transcription factor		-0.154768	-1.11324	0.348889	-0.150146	-1.10968	0.881052	-0.055503	-1.03922	0.928931	-0.142339	-1.10369	0.355277
QJQ50_RS01775	alpha-glucosidase		-0.27817	-1.21266	0.264277	-0.671981	-1.59326	0.360386	-0.53989	-1.45386	0.40629	-0.142247	-1.10362	0.506097
QJQ50_RS06370	FtsX-like permease family protein		-0.123734	-1.08955	0.290184	-0.0391939	-1.02754	0.95855	-0.0491596	-1.03466	0.906001	-0.142001	-1.10343	0.433315
QJQ50_RS08645	acetyl-CoA carboxylase biotin carboxyl carrier protein subunit		-0.178435	-1.13166	0.296195	-0.374788	-1.29665	0.590585	-0.26238	-1.19946	0.49466	-0.141841	-1.10331	0.454527
QJQ50_RS08230	helix-turn-helix domain-containing protein		0.0834158	1.05952	0.547183	0.246616	1.18642	0.776456	0.0578424	1.04091	0.884335	-0.141614	-1.10314	0.303071
QJQ50_RS04280	YebC/PmpR family DNA-binding transcriptional regulator		-0.150988	-1.11033	0.208561	0.145249	1.10592	0.796341	-0.0191942	-1.01339	0.968585	-0.140515	-1.1023	0.439933
QJQ50_RS05695	UDP-N-acetylmuramoyl-L-alanine--D-glutamate ligase	murD	-0.0553511	-1.03911	0.660156	-0.11071	-1.07976	0.861784	0.0144782	1.01009	0.973268	-0.140506	-1.10229	0.359346
QJQ50_RS09865	PTS sugar transporter subunit IIA		-0.276498	-1.21125	0.420325	-1.33233	-2.51808	0.0422297	-1.01123	-2.01562	0.04512	-0.140286	-1.10212	0.760409
QJQ50_RS04840	helix-turn-helix transcriptional regulator		-0.169906	-1.12499	0.511164	-1.07283	-2.10355	0.298718	-0.464428	-1.37977	0.557608	-0.139897	-1.10183	0.787542
QJQ50_RS09950	SDR family oxidoreductase		-0.128031	-1.0928	0.393516	0.101338	1.07277	0.941842	0.0425939	1.02996	0.945905	-0.139681	-1.10166	0.404081
QJQ50_RS04975	tail assembly chaperone		-0.114582	-1.08266	0.769891	-0.673137	-1.59454	0.133612	0.0796689	1.05678	0.894334	-0.139632	-1.10162	0.799439
QJQ50_RS07620	ribosome biogenesis GTPase YqeH	yqeH	-0.0812013	-1.0579	0.488828	0.183707	1.1358	0.676697	0.0907265	1.06491	0.737037	-0.139167	-1.10127	0.550058
QJQ50_RS06360	manganese-dependent inorganic pyrophosphatase		-0.135335	-1.09835	0.219673	-0.166586	-1.1224	0.715199	-0.232711	-1.17504	0.219553	-0.139148	-1.10125	0.359346
QJQ50_RS09290	Wzz/FepE/Etk N-terminal domain-containing protein		-0.0246883	-1.01726	0.917721	0.126294	1.09149	0.829044	0.228596	1.17169	0.522911	-0.138701	-1.10091	0.604299
QJQ50_RS08890	glutamine-hydrolyzing GMP synthase	guaA	-0.140633	-1.10239	0.453909	0.348955	1.27364	0.438335	0.150598	1.11003	0.69967	-0.138612	-1.10085	0.374927
QJQ50_RS02620	galactose-6-phosphate isomerase subunit LacB	lacB	-0.0277574	-1.01943	0.882152	0.233377	1.17558	0.670685	0.115727	1.08352	0.768743	-0.138338	-1.10064	0.51732
QJQ50_RS13135	PRD domain-containing protein		-0.800187	-1.74133	0.0476962	-0.677464	-1.59933	0.390105	-0.267846	-1.20401	0.672979	-0.138011	-1.10039	0.614562
QJQ50_RS10610	FAD-linked oxidase C-terminal domain-containing protein		-0.147327	-1.10752	0.500947	-0.21597	-1.16148	0.697358	-0.0329135	-1.02308	0.959852	-0.137743	-1.10018	0.580854
QJQ50_RS11165	50S ribosomal protein L13	rplM	0.00626853	1.00435	0.973295	0.205336	1.15296	0.657471	0.255066	1.19339	0.236362	-0.136466	-1.09921	0.589293
QJQ50_RS00125	ABC transporter permease		-0.0105008	-1.00731	0.965949	0.566356	1.48078	0.300179	0.128893	1.09345	0.803183	-0.136435	-1.09919	0.386967
QJQ50_RS05750	phosphate ABC transporter substrate-binding protein PstS family protein		0.100588	1.07221	0.583366	0.876707	1.83618	0.13087	0.414912	1.33322	0.453088	-0.136183	-1.09899	0.556211
QJQ50_RS04190	sodium:proton antiporter		0.00145426	1.00101	0.992911	0.18918	1.14012	0.788967	0.25454	1.19295	0.407932	-0.136136	-1.09896	0.314504
QJQ50_RS07060	ribosome maturation factor RimP	rimP	-0.132425	-1.09613	0.379485	-0.0340993	-1.02392	0.970264	0.0506365	1.03572	0.914105	-0.135754	-1.09867	0.313957
QJQ50_RS12025	Cof-type HAD-IIB family hydrolase		-0.193472	-1.14351	0.180299	-0.195997	-1.14552	0.863506	-0.302696	-1.23345	0.395076	-0.135744	-1.09866	0.295837
QJQ50_RS05010	hypothetical protein		-0.23173	-1.17424	0.455833	-0.477774	-1.39259	0.348222	-0.422972	-1.34069	0.317351	-0.13552	-1.09849	0.832786
QJQ50_RS06175	RecQ family ATP-dependent DNA helicase		-0.0457907	-1.03225	0.728487	0.166422	1.12227	0.831545	-0.0930581	-1.06663	0.806118	-0.135437	-1.09843	0.53531
QJQ50_RS07160	50S ribosomal protein L19	rplS	-0.139343	-1.1014	0.438495	-0.0768983	-1.05475	0.924937	-0.136693	-1.09938	0.641278	-0.135366	-1.09837	0.504299
QJQ50_RS04360	transfer-messenger RNA	ssrA	-0.0458009	-1.03226	0.807332	-0.222771	-1.16697	0.696334	0.271142	1.20676	0.139148	-0.135359	-1.09837	0.666595
QJQ50_RS07855	dihydroorotate oxidase		-0.0348757	-1.02447	0.86192	0.253118	1.19178	0.697927	0.145163	1.10586	0.663201	-0.1352	-1.09824	0.461046
QJQ50_RS01130	5-deoxy-glucuronate isomerase	iolB	0.175315	1.12921	0.705488	-0.867107	-1.824	0.659023	-1.23433	-2.35272	0.386605	-0.135161	-1.09822	0.809057
QJQ50_RS07810	OB-fold nucleic acid binding domain-containing protein		-0.0420379	-1.02957	0.73093	-0.208086	-1.15515	0.648934	0.0197683	1.0138	0.968585	-0.13442	-1.09765	0.313957
QJQ50_RS09230	dTDP-4-dehydrorhamnose reductase	rfbD	-0.143988	-1.10496	0.210215	-0.220484	-1.16512	0.589752	-0.0122658	-1.00854	0.976403	-0.133183	-1.09671	0.36745
QJQ50_RS01845	6-phospho-alpha-glucosidase		-0.587117	-1.50224	0.048699	-0.384832	-1.30571	0.783964	-0.0560592	-1.03962	0.968585	-0.133126	-1.09667	0.562213
QJQ50_RS01315	threonine/serine exporter family protein		-0.200033	-1.14872	0.348423	0.347289	1.27217	0.735636	0.584799	1.49983	0.10209	-0.133032	-1.0966	0.489624
QJQ50_RS13115	hypothetical protein		0.0248241	1.01736	0.969029	0.233836	1.17596	0.875803	0.182016	1.13447	0.893785	-0.132989	-1.09656	0.836483
QJQ50_RS01030	hypothetical protein		-0.299138	-1.23041	0.0570291	-0.0912599	-1.0653	0.913967	0.141413	1.10298	0.61632	-0.132978	-1.09656	0.720169
QJQ50_RS08565	50S ribosomal protein L33	rpmG	-0.234985	-1.17689	0.190922	-0.48327	-1.39791	0.555387	-0.245916	-1.18585	0.258628	-0.132792	-1.09641	0.806604
QJQ50_RS05410	ABC transporter permease		-0.11004	-1.07926	0.663419	0.762167	1.69604	0.455987	0.176388	1.13005	0.899426	-0.13173	-1.09561	0.733681
QJQ50_RS02860	transcriptional repressor LexA	lexA	-0.31823	-1.2468	0.0255274	-0.0697683	-1.04955	0.931217	-0.113553	-1.08189	0.774828	-0.131685	-1.09557	0.430863
QJQ50_RS00010	DNA polymerase III subunit beta	dnaN	-0.18038	-1.13318	0.106582	-0.103094	-1.07407	0.928204	0.0399763	1.0281	0.884335	-0.131113	-1.09514	0.319164
QJQ50_RS00950	flavodoxin domain-containing protein		-0.175733	-1.12954	0.232623	-0.124242	-1.08993	0.893149	0.0772193	1.05498	0.884335	-0.130956	-1.09502	0.367484
QJQ50_RS05490	hypothetical protein		-0.154869	-1.11332	0.410695	0.163182	1.11975	0.81754	-0.110815	-1.07984	0.817408	-0.130727	-1.09485	0.542782
QJQ50_RS04920	terminase small subunit		-0.178635	-1.13181	0.56852	-0.435818	-1.35268	0.384774	-0.415216	-1.3335	0.307747	-0.130577	-1.09473	0.82136
QJQ50_RS09315	DUF2829 domain-containing protein		-0.154051	-1.11269	0.377075	0.53732	1.45127	0.560415	-0.394613	-1.31459	0.365153	-0.130494	-1.09467	0.479117
QJQ50_RS12100	MurR/RpiR family transcriptional regulator		-0.204065	-1.15194	0.340911	-0.39151	-1.31177	0.493659	0.0114764	1.00799	0.991173	-0.129713	-1.09408	0.594462
QJQ50_RS04860	DNA (cytosine-5-)-methyltransferase	dcm	-0.127198	-1.09217	0.677721	-0.245247	-1.1853	0.750751	-0.00426375	-1.00296	0.994371	-0.129358	-1.09381	0.768617
QJQ50_RS13300	XRE family transcriptional regulator		0.0900498	1.06441	0.667409	0.436746	1.35355	0.573895	0.0946758	1.06783	0.91051	-0.129123	-1.09363	0.582799
QJQ50_RS06015	nucleoside triphosphate pyrophosphohydrolase family protein		-0.18844	-1.13953	0.44609	0.508971	1.42303	0.362843	0.382492	1.30359	0.418758	-0.129011	-1.09354	0.535313
QJQ50_RS04495	M13 family metallopeptidase		-0.188522	-1.1396	0.161749	-0.185914	-1.13754	0.676697	-0.0263939	-1.01846	0.954438	-0.128876	-1.09344	0.470031
QJQ50_RS10190	LCP family protein		0.19933	1.14816	0.310528	0.4132	1.33164	0.550553	0.159825	1.11715	0.69153	-0.12864	-1.09326	0.296032
QJQ50_RS10115	type 1 glutamine amidotransferase		-0.205584	-1.15315	0.210992	0.0633576	1.04489	0.940588	-0.248679	-1.18812	0.57845	-0.128239	-1.09296	0.625463
QJQ50_RS02260	homoserine O-succinyltransferase		-0.146505	-1.10688	0.289235	0.283724	1.21733	0.498711	0.025911	1.01812	0.961421	-0.127892	-1.0927	0.384605
QJQ50_RS06680	helicase C-terminal domain-containing protein		0.0141653	1.00987	0.922262	0.100887	1.07243	0.860268	0.111614	1.08044	0.667142	-0.127784	-1.09261	0.53531
QJQ50_RS00790	YeeE/YedE family protein		-0.0699031	-1.04965	0.831448	0.445212	1.36151	0.673075	-0.102751	-1.07382	0.938039	-0.127723	-1.09257	0.730653
QJQ50_RS06475	NFACT RNA binding domain-containing protein		-0.0421633	-1.02966	0.723757	0.273323	1.20859	0.498906	0.059166	1.04186	0.825301	-0.127628	-1.0925	0.356279
QJQ50_RS12030	hypothetical protein		-0.187738	-1.13898	0.0881678	-0.0779962	-1.05555	0.875803	0.0588203	1.04161	0.854238	-0.127518	-1.09241	0.50823
QJQ50_RS02315	L-type lectin-domain containing protein		0.0478813	1.03375	0.804088	0.324903	1.25258	0.661755	0.344051	1.26932	0.35128	-0.127375	-1.0923	0.481176
QJQ50_RS04150	uracil-DNA glycosylase		-0.117241	-1.08466	0.335914	-0.126296	-1.09149	0.821281	-0.0237322	-1.01659	0.961421	-0.127328	-1.09227	0.443198
QJQ50_RS02835	transposase		0.118662	1.08573	0.726535	0.151666	1.11085	0.928204	0.180969	1.13364	0.913006	-0.127196	-1.09217	0.757062
QJQ50_RS12670	hydrolase		-0.103204	-1.07416	0.386089	0.110496	1.0796	0.9099	0.0163844	1.01142	0.978505	-0.126887	-1.09194	0.326189
QJQ50_RS05575	septation ring formation regulator EzrA	ezrA	-0.0428917	-1.03018	0.797535	0.133545	1.09699	0.818876	0.238948	1.18013	0.500953	-0.126801	-1.09187	0.353616
QJQ50_RS03280	YutD family protein		-0.0549579	-1.03883	0.660156	0.286833	1.21996	0.560415	0.138648	1.10087	0.730533	-0.126462	-1.09161	0.336234
QJQ50_RS12135	anion permease		-0.0393581	-1.02766	0.891249	-0.671061	-1.59224	0.513838	-0.300298	-1.2314	0.699122	-0.126224	-1.09143	0.726548
QJQ50_RS05170	uracil phosphoribosyltransferase	upp	-0.171174	-1.12597	0.106127	-0.0278223	-1.01947	0.972416	0.0452329	1.03185	0.877122	-0.125964	-1.09124	0.404081
QJQ50_RS02955	proline iminopeptidase-family hydrolase		-0.2104	-1.15701	0.0639376	-0.10639	-1.07653	0.860268	-0.0194583	-1.01358	0.968585	-0.125843	-1.09115	0.465851
QJQ50_RS00845	DUF805 domain-containing protein		-0.0482919	-1.03404	0.787699	-0.0368252	-1.02585	0.961563	-0.0675101	-1.04791	0.884335	-0.125402	-1.09081	0.33603
QJQ50_RS06030	amino acid ABC transporter ATP-binding protein		-0.253203	-1.19185	0.0391325	0.0150011	1.01045	0.995011	0.0515288	1.03636	0.928889	-0.125221	-1.09068	0.421129
QJQ50_RS09375	LutB/LldF family L-lactate oxidation iron-sulfur protein		-0.281319	-1.21531	0.0766541	-0.564546	-1.47892	0.0753842	-0.498784	-1.41302	0.0425453	-0.125088	-1.09057	0.665129
QJQ50_RS06790	ABC transporter ATP-binding protein		-0.333834	-1.26036	0.0999335	0.413777	1.33217	0.737925	0.472427	1.38744	0.619436	-0.124738	-1.09031	0.814179
QJQ50_RS10245	folate family ECF transporter S component		0.108929	1.07843	0.620926	0.300799	1.23183	0.662123	0.0610074	1.04319	0.928302	-0.124711	-1.09029	0.59036
QJQ50_RS13125	HAD family hydrolase		-0.301487	-1.23241	0.123472	-0.285757	-1.21905	0.673075	-0.53386	-1.4478	0.302358	-0.123412	-1.08931	0.685834
QJQ50_RS09295	ISLre2 family transposase		-0.0135747	-1.00945	0.951226	-0.0935255	-1.06697	0.968964	0.0444541	1.03129	0.957305	-0.12327	-1.0892	0.404353
QJQ50_RS10665	dUTP diphosphatase		-0.0778903	-1.05547	0.791145	-0.220462	-1.16511	0.684266	-0.350202	-1.27474	0.350083	-0.122953	-1.08896	0.481176
QJQ50_RS09285	CpsD/CapB family tyrosine-protein kinase		-0.121932	-1.08819	0.438495	0.343117	1.26849	0.288229	0.181587	1.13413	0.445519	-0.1226	-1.0887	0.601391
QJQ50_RS03500	Fur family transcriptional regulator		0.0311046	1.02179	0.898192	0.120881	1.0874	0.878732	0.184904	1.13674	0.667142	-0.122461	-1.08859	0.451135
QJQ50_RS09605	acyl carrier protein	acpP	-0.340446	-1.26615	0.043416	0.376008	1.29775	0.631235	0.364315	1.28727	0.123813	-0.122335	-1.0885	0.404994
QJQ50_RS13230	GlsB/YeaQ/YmgE family stress response membrane protein		-0.408928	-1.3277	0.0398029	0.117336	1.08473	0.853696	0.0740933	1.0527	0.842466	-0.122306	-1.08847	0.799439
QJQ50_RS12585	NUDIX domain-containing protein		-0.0914244	-1.06542	0.481638	0.0485405	1.03422	0.945424	0.0402672	1.0283	0.939794	-0.12222	-1.08841	0.468392
QJQ50_RS06095	bifunctional metallophosphatase/5'-nucleotidase		-0.0276108	-1.01932	0.849889	-0.116327	-1.08397	0.780356	-0.0331632	-1.02325	0.91051	-0.122123	-1.08833	0.350819
QJQ50_RS10135	acyltransferase family protein		0.237968	1.17933	0.343524	0.565088	1.47948	0.671185	0.258095	1.1959	0.854505	-0.121993	-1.08824	0.730022
QJQ50_RS02975	HAD hydrolase-like protein		-0.0805607	-1.05743	0.550297	-0.104782	-1.07533	0.899683	0.2451	1.18517	0.52255	-0.121637	-1.08797	0.331098
QJQ50_RS00135	TetR/AcrR family transcriptional regulator		-0.0260652	-1.01823	0.897982	-0.0918549	-1.06574	0.948383	-0.145286	-1.10595	0.816469	-0.121444	-1.08782	0.499981
QJQ50_RS03215	transcription repressor NadR		-0.0721479	-1.05128	0.645942	0.107932	1.07768	0.923538	-0.00765982	-1.00532	0.994371	-0.120693	-1.08726	0.395003
QJQ50_RS00900	NUDIX domain-containing protein		-0.542267	-1.45626	0.21382	0.0298077	1.02088	0.995011	-0.117692	-1.085	0.964723	-0.119573	-1.08641	0.824309
QJQ50_RS06735	2-hydroxymuconate tautomerase		-0.0616892	-1.04369	0.715012	0.120026	1.08675	0.875803	0.118023	1.08525	0.770913	-0.119566	-1.08641	0.526165
QJQ50_RS00645	helix-turn-helix domain-containing protein		-0.083553	-1.05962	0.728487	0.142524	1.10383	0.877974	-0.0411775	-1.02895	0.968585	-0.119382	-1.08627	0.609165
QJQ50_RS04390	hypothetical protein		-0.0570042	-1.0403	0.797907	-0.00780857	-1.00543	0.996765	0.0724082	1.05147	0.915014	-0.119214	-1.08614	0.674869
QJQ50_RS05715	cell division protein FtsZ	ftsZ	-0.125297	-1.09073	0.316911	-0.0294193	-1.0206	0.958679	-0.100433	-1.07209	0.675235	-0.118512	-1.08561	0.460603
QJQ50_RS07720	DUF916 and DUF3324 domain-containing protein		0.108938	1.07843	0.69733	0.0954421	1.06839	0.957757	0.492066	1.40646	0.63154	-0.118362	-1.0855	0.760274
QJQ50_RS02310	LPXTG cell wall anchor domain-containing protein		0.0142021	1.00989	0.976718	0.0872738	1.06236	0.962341	-0.479609	-1.39437	0.727939	-0.117762	-1.08505	0.879925
QJQ50_RS02470	alpha/beta fold hydrolase		-0.0727621	-1.05173	0.577146	0.169592	1.12474	0.772966	0.0486968	1.03433	0.924515	-0.117226	-1.08465	0.460611
QJQ50_RS03000	hypothetical protein		-0.00213554	-1.00148	0.990462	-0.0851464	-1.0608	0.922639	-0.0137773	-1.0096	0.983309	-0.117198	-1.08463	0.392036
QJQ50_RS08170	phosphoenolpyruvate--protein phosphotransferase	ptsP	-0.183658	-1.13576	0.182276	-0.347052	-1.27196	0.446225	-0.162192	-1.11899	0.54856	-0.117176	-1.08461	0.650186
QJQ50_RS11705	YdcF family protein		0.121954	1.08821	0.374073	0.0406988	1.02861	0.964288	-0.0374618	-1.02631	0.948203	-0.11682	-1.08434	0.41048
QJQ50_RS04385	N-acetyltransferase		0.0825709	1.0589	0.588375	-0.0652221	-1.04625	0.911088	0.119437	1.08631	0.750314	-0.116567	-1.08415	0.388724
QJQ50_RS13045	transglutaminase domain-containing protein		0.0351535	1.02467	0.821764	0.0766036	1.05453	0.942744	0.0964073	1.06911	0.874366	-0.116476	-1.08408	0.528287
QJQ50_RS01075	hypothetical protein		0.0338323	1.02373	0.920452	-0.228654	-1.17174	0.860268	-0.0628464	-1.04452	0.961421	-0.116353	-1.08399	0.692186
QJQ50_RS12130	UbiX family flavin prenyltransferase		0.160533	1.1177	0.830154	-1.61281	-3.05847	0.128285	-1.16712	-2.24564	0.32883	-0.11596	-1.0837	0.877137
QJQ50_RS04510	SPFH domain-containing protein		-0.298069	-1.2295	0.0368614	-0.29238	-1.22466	0.589752	-0.304436	-1.23494	0.365153	-0.115901	-1.08365	0.481195
QJQ50_RS01335	branched-chain amino acid ABC transporter permease		-0.0251056	-1.01755	0.972956	0.18355	1.13567	0.884271	-0.00956227	-1.00665	0.994371	-0.115847	-1.08361	0.77145
QJQ50_RS07405	50S ribosomal protein L21	rplU	-0.093363	-1.06685	0.513211	0.349976	1.27454	0.684266	0.213843	1.15977	0.491527	-0.115245	-1.08316	0.52626
QJQ50_RS11790	tagatose 1,6-diphosphate aldolase		-0.245529	-1.18553	0.0881579	-0.131418	-1.09537	0.875803	0.0135286	1.00942	0.978505	-0.115192	-1.08312	0.650186
QJQ50_RS00015	S4 domain-containing protein YaaA	yaaA	-0.148802	-1.10865	0.605123	-0.094198	-1.06747	0.948383	-0.243036	-1.18348	0.649601	-0.11508	-1.08304	0.663583
QJQ50_RS11950	ATP-binding cassette domain-containing protein		0.114573	1.08265	0.713437	0.35628	1.28012	0.849072	0.239798	1.18083	0.865524	-0.115072	-1.08303	0.838997
QJQ50_RS04370	response regulator transcription factor		0.0197652	1.01379	0.908703	-0.0824573	-1.05882	0.911088	0.0812841	1.05796	0.882557	-0.114486	-1.08259	0.525437
QJQ50_RS02365	OFA family MFS transporter		-0.0608652	-1.04309	0.808253	-0.424716	-1.34231	0.560415	-0.434131	-1.3511	0.295845	-0.114188	-1.08237	0.72826
QJQ50_RS06235	dihydrofolate reductase		-0.227602	-1.17089	0.0577849	0.032331	1.02266	0.962341	-0.120865	-1.08739	0.743619	-0.113897	-1.08215	0.35323
QJQ50_RS10465	50S ribosomal protein L33	rpmG	0.360053	1.28347	0.116653	-0.189306	-1.14021	0.855192	0.309752	1.23949	0.407932	-0.113409	-1.08178	0.52648
QJQ50_RS05850	peptide deformylase	def	-0.0794555	-1.05662	0.606725	0.0995903	1.07147	0.860268	0.134064	1.09738	0.646267	-0.113066	-1.08152	0.534753
QJQ50_RS00250	MFS transporter		-0.156725	-1.11475	0.488828	-0.678762	-1.60077	0.274255	-0.831498	-1.77953	0.090345	-0.112843	-1.08136	0.75341
QJQ50_RS05705	FtsQ-type POTRA domain-containing protein		-0.106533	-1.07664	0.32841	0.128475	1.09314	0.741691	0.127646	1.09251	0.590011	-0.112528	-1.08112	0.553605
QJQ50_RS04835	DUF2513 domain-containing protein		0.058444	1.04134	0.866664	0.582409	1.49735	0.375079	0.367863	1.29044	0.57845	-0.112431	-1.08105	0.784688
QJQ50_RS02800	tRNA-Ala		0.242374	1.18294	0.382352	0.753542	1.68593	0.510361	0.50031	1.41452	0.598934	-0.112173	-1.08086	0.807006
QJQ50_RS12405	DUF4310 family protein		-0.0564921	-1.03993	0.879049	-0.316858	-1.24562	0.802897	-0.195408	-1.14505	0.871266	-0.112075	-1.08078	0.814179
QJQ50_RS12435	transaldolase family protein		0.210682	1.15723	0.425088	-0.849035	-1.8013	0.24753	-0.898545	-1.86418	0.172411	-0.111878	-1.08063	0.726016
QJQ50_RS04170	ABC transporter permease		-0.0387802	-1.02724	0.780203	-0.266916	-1.20323	0.523255	-0.0228357	-1.01595	0.959852	-0.111831	-1.0806	0.38472
QJQ50_RS01550	peptide ABC transporter substrate-binding protein		-0.139192	-1.10129	0.514423	0.269815	1.20565	0.673075	0.236491	1.17812	0.66927	-0.110818	-1.07984	0.651001
QJQ50_RS05025	GH25 family lysozyme		-0.242382	-1.18294	0.474838	-0.63788	-1.55604	0.227645	-0.363632	-1.28666	0.185254	-0.110309	-1.07946	0.866567
QJQ50_RS09665	GGDEF domain-containing protein		0.102538	1.07366	0.730092	-0.0616666	-1.04367	0.972342	-0.668891	-1.58985	0.454654	-0.109805	-1.07908	0.802617
QJQ50_RS10685	ABC transporter		-0.0971786	-1.06968	0.586976	0.0817907	1.05833	0.942744	0.290457	1.22303	0.66927	-0.109575	-1.07891	0.647875
QJQ50_RS06805	GTPase Era	era	-0.033407	-1.02343	0.809466	0.0160572	1.01119	0.988833	0.0549846	1.03885	0.869589	-0.108374	-1.07801	0.504299
QJQ50_RS04045	SsrA-binding protein SmpB	smpB	-0.136693	-1.09938	0.259608	0.0241161	1.01686	0.973871	-0.0379209	-1.02663	0.915293	-0.108002	-1.07773	0.439933
QJQ50_RS08990	polysaccharide deacetylase family protein		-0.0221459	-1.01547	0.883642	-0.200921	-1.14943	0.807155	-0.101779	-1.0731	0.835703	-0.107767	-1.07756	0.423854
QJQ50_RS05070	MFS transporter		0.0419689	1.02952	0.857555	-0.00973268	-1.00677	0.993845	-0.00112144	-1.00078	0.996528	-0.107471	-1.07734	0.405059
QJQ50_RS04770	DUF3862 domain-containing protein		-0.0623532	-1.04417	0.78666	-0.292285	-1.22458	0.408547	0.112155	1.08084	0.671678	-0.107111	-1.07707	0.70732
QJQ50_RS08240	23S rRNA (uracil(1939)-C(5))-methyltransferase RlmD	rlmD	0.0346922	1.02434	0.792682	0.132763	1.09639	0.855192	0.0505093	1.03563	0.888413	-0.106976	-1.07697	0.638742
QJQ50_RS02925	Rgg/GadR/MutR family transcriptional regulator		0.013226	1.00921	0.958967	0.551826	1.46594	0.539309	0.790152	1.72926	0.104891	-0.10598	-1.07622	0.616694
QJQ50_RS02230	ABC transporter ATP-binding protein		-0.218306	-1.16337	0.146395	-0.214721	-1.16048	0.855192	-0.313841	-1.24301	0.63154	-0.105687	-1.07601	0.730199
QJQ50_RS11360	30S ribosomal protein S10	rpsJ	-0.190128	-1.14087	0.209999	0.279011	1.21336	0.886744	-0.124997	-1.09051	0.884335	-0.105625	-1.07596	0.546218
QJQ50_RS10675	C1 family peptidase		0.0128838	1.00897	0.935429	0.124095	1.08982	0.818878	0.0464338	1.03271	0.882309	-0.105504	-1.07587	0.468392
QJQ50_RS03055	preprotein translocase subunit YajC	yajC	-0.0768579	-1.05472	0.578579	0.0504715	1.0356	0.939122	0.0331842	1.02327	0.91051	-0.105432	-1.07582	0.55839
QJQ50_RS10630	DUF5808 domain-containing protein		-0.107512	-1.07737	0.403367	-0.059686	-1.04224	0.958087	-0.196686	-1.14606	0.6707	-0.105287	-1.07571	0.5269
QJQ50_RS06875	N-acetylmuramoyl-L-alanine amidase		-0.0730121	-1.05191	0.513211	0.302866	1.23359	0.573895	0.00433638	1.00301	0.994371	-0.105223	-1.07566	0.483787
QJQ50_RS09310	3-oxoacyl-ACP reductase		-0.0231191	-1.01615	0.900922	0.214032	1.15993	0.704382	0.0640854	1.04542	0.899426	-0.104112	-1.07483	0.455254
QJQ50_RS06200	HU family DNA-binding protein		-0.216543	-1.16195	0.152046	-0.485429	-1.4	0.364591	-0.0368145	-1.02585	0.932622	-0.104044	-1.07478	0.746395
QJQ50_RS07745	UDP-N-acetylmuramate--L-alanine ligase	murC	0.0580575	1.04106	0.629312	0.152127	1.11121	0.706093	0.208954	1.15585	0.26678	-0.103566	-1.07443	0.536321
QJQ50_RS09825	aminotransferase class I/II-fold pyridoxal phosphate-dependent enzyme		0.037709	1.02648	0.89489	0.0460537	1.03244	0.972416	-0.0669898	-1.04753	0.928931	-0.103042	-1.07404	0.726939
QJQ50_RS12655	PTS sugar transporter subunit IIB		-0.201173	-1.14963	0.491743	-0.188575	-1.13964	0.875803	0.13038	1.09458	0.895102	-0.102899	-1.07393	0.760409
QJQ50_RS08705	TetR/AcrR family transcriptional regulator		0.0730543	1.05194	0.61854	0.324417	1.25216	0.609311	0.116387	1.08402	0.7983	-0.102441	-1.07359	0.695708
QJQ50_RS03570	phosphatase PAP2 family protein		0.031511	1.02208	0.89489	-0.0846359	-1.06042	0.95855	0.126275	1.09147	0.921605	-0.102146	-1.07337	0.706874
QJQ50_RS04825	PD-(D/E)XK nuclease-like domain-containing protein		-0.0945129	-1.0677	0.782484	-0.244699	-1.18485	0.846955	-0.00786083	-1.00546	0.992966	-0.101511	-1.0729	0.81673
QJQ50_RS09450	LPXTG cell wall anchor domain-containing protein		-0.0164967	-1.0115	0.94824	-0.0020582	-1.00143	0.99939	-0.078786	-1.05613	0.921605	-0.101441	-1.07284	0.639871
QJQ50_RS11240	50S ribosomal protein L36	rpmJ	-0.0524459	-1.03702	0.660156	0.209024	1.15591	0.860268	0.199363	1.14819	0.527785	-0.100616	-1.07223	0.665129
QJQ50_RS09030	hypothetical protein		0.0274344	1.0192	0.857555	0.22605	1.16963	0.64264	0.31934	1.24776	0.285093	-0.0998434	-1.07166	0.491721
QJQ50_RS09995	type II-A CRISPR-associated protein Csn2	csn2	-0.047784	-1.03368	0.900922	0.33088	1.25778	0.736045	0.0268879	1.01881	0.97318	-0.099842	-1.07166	0.777208
QJQ50_RS07375	transcription antitermination factor NusB	nusB	-0.141866	-1.10333	0.19524	-0.320115	-1.24843	0.317469	-0.0442695	-1.03116	0.909757	-0.0997874	-1.07162	0.460603
QJQ50_RS06355	LysR family transcriptional regulator		-0.0247704	-1.01732	0.86438	-0.597513	-1.51311	0.176545	-0.520396	-1.43435	0.0710084	-0.0995704	-1.07145	0.517355
QJQ50_RS02540	glycerol kinase GlpK	glpK	-0.560092	-1.47436	0.0413377	-1.78267	-3.44063	0.0146591	-1.47982	-2.78914	0.00718888	-0.0989023	-1.07096	0.840006
QJQ50_RS10080	tyrosine-protein phosphatase		-0.0408281	-1.0287	0.79402	-0.006166	-1.00428	0.996765	-0.175316	-1.12921	0.382651	-0.0984727	-1.07064	0.546554
QJQ50_RS07895	hypothetical protein		0.110757	1.07979	0.618896	0.463531	1.37891	0.67749	0.789073	1.72796	0.236362	-0.0984719	-1.07064	0.724115
QJQ50_RS04145	Cof-type HAD-IIB family hydrolase		-0.125165	-1.09063	0.296195	0.13864	1.10087	0.796341	0.0544637	1.03847	0.853681	-0.0983083	-1.07052	0.530643
QJQ50_RS04505	DegV family protein		-0.179365	-1.13239	0.180299	-0.131955	-1.09578	0.837776	-0.163993	-1.12038	0.6707	-0.0983028	-1.07051	0.458166
QJQ50_RS00865	metallophosphoesterase family protein		-0.0674547	-1.04787	0.558385	0.0396894	1.02789	0.966651	0.0592691	1.04194	0.907369	-0.0982181	-1.07045	0.450883
QJQ50_RS07175	KH domain-containing protein		-0.0683829	-1.04854	0.593156	-0.395907	-1.31577	0.589752	0.068456	1.04859	0.853681	-0.0980483	-1.07032	0.515439
QJQ50_RS05735	DivIVA domain-containing protein		-0.0302864	-1.02121	0.821764	-0.231069	-1.1737	0.739963	-0.0682168	-1.04842	0.882313	-0.0978646	-1.07019	0.52626
QJQ50_RS05985	carboxymuconolactone decarboxylase family protein		0.0208106	1.01453	0.952013	0.172421	1.12695	0.883132	0.448	1.36415	0.527229	-0.0978406	-1.07017	0.766395
QJQ50_RS10335	LacI family DNA-binding transcriptional regulator		-0.172796	-1.12724	0.316911	-0.129895	-1.09421	0.878282	0.00658545	1.00458	0.994371	-0.0977966	-1.07014	0.793395
QJQ50_RS10215	ABC-F family ATP-binding cassette domain-containing protein		0.0588151	1.04161	0.661255	0.123038	1.08903	0.859566	0.184932	1.13676	0.471986	-0.0974686	-1.06989	0.598933
QJQ50_RS06775	glycine--tRNA ligase subunit alpha	glyQ	-0.0557888	-1.03943	0.726535	0.86235	1.818	0.017962	0.459538	1.3751	0.04512	-0.0970472	-1.06958	0.443976
QJQ50_RS00450	hypothetical protein		0.0937847	1.06717	0.804628	0.492331	1.40672	0.855192	-0.0695321	-1.04938	0.970307	-0.096995	-1.06954	0.83632
QJQ50_RS03140	thioredoxin	trxA	-0.00845743	-1.00588	0.973557	-0.0572227	-1.04046	0.910638	0.132414	1.09613	0.678997	-0.0968285	-1.06942	0.620972
QJQ50_RS08675	NAD(P)-binding domain-containing protein		-0.154454	-1.113	0.553517	0.268285	1.20438	0.684266	-0.189296	-1.14021	0.719515	-0.0968004	-1.0694	0.817762
QJQ50_RS05935	ComEC/Rec2 family competence protein		0.0865233	1.06181	0.591509	0.536815	1.45077	0.308218	0.138552	1.1008	0.768743	-0.0967864	-1.06939	0.703955
QJQ50_RS06695	mevalonate kinase	mvk	-0.158395	-1.11604	0.25497	-0.141655	-1.10317	0.819525	-0.108511	-1.07812	0.793959	-0.0966011	-1.06925	0.542782
QJQ50_RS12740	23S rRNA (pseudouridine(1915)-N(3))-methyltransferase RlmH	rlmH	-0.283697	-1.21731	0.132244	-0.102664	-1.07375	0.923538	-0.233876	-1.17599	0.702372	-0.0964853	-1.06917	0.757062
QJQ50_RS05050	Gfo/Idh/MocA family oxidoreductase		-0.216556	-1.16196	0.0787434	0.0942177	1.06749	0.886179	-0.000613178	-1.00043	0.99722	-0.0963614	-1.06907	0.504299
QJQ50_RS04795	hypothetical protein		-0.071053	-1.05048	0.850958	0.589107	1.50432	0.518742	0.2734	1.20865	0.68969	-0.0962617	-1.069	0.81735
QJQ50_RS02625	galactose-6-phosphate isomerase subunit LacA	lacA	-0.0365422	-1.02565	0.821351	0.0376411	1.02643	0.975257	-0.0982116	-1.07045	0.823498	-0.0957871	-1.06865	0.609164
QJQ50_RS08350	serine hydrolase domain-containing protein		0.0313565	1.02197	0.823908	0.158256	1.11594	0.704408	-0.0648608	-1.04598	0.833408	-0.0953518	-1.06833	0.496167
QJQ50_RS09715	2,3-diphosphoglycerate-dependent phosphoglycerate mutase		-0.150044	-1.1096	0.316072	0.110985	1.07997	0.863506	0.296913	1.22851	0.15713	-0.0949461	-1.06803	0.729784
QJQ50_RS11910	GNAT family N-acetyltransferase		-0.0454508	-1.03201	0.790955	0.0881538	1.06301	0.91191	-0.136058	-1.0989	0.752203	-0.0949446	-1.06802	0.764369
QJQ50_RS11900	aldo/keto reductase		-0.195142	-1.14484	0.207404	0.180929	1.13361	0.788967	0.080929	1.0577	0.852703	-0.0946324	-1.06779	0.662007
QJQ50_RS02685	bifunctional hydroxymethylpyrimidine kinase/phosphomethylpyrimidine kinase	thiD	-0.027202	-1.01903	0.835381	-0.0256635	-1.01795	0.964288	0.00315544	1.00219	0.994371	-0.0942967	-1.06754	0.50367
QJQ50_RS08880	FRG domain-containing protein		0.0524628	1.03703	0.86438	0.178895	1.13202	0.842055	0.342085	1.26759	0.411025	-0.0942759	-1.06753	0.720591
QJQ50_RS04175	3'-5' exonuclease		0.0626329	1.04437	0.6257	0.202959	1.15106	0.785004	0.0713288	1.05068	0.884335	-0.093338	-1.06684	0.550678
QJQ50_RS07815	YlbF family regulator		-0.126719	-1.09181	0.368838	-0.226538	-1.17002	0.602397	0.205497	1.15308	0.502714	-0.0932656	-1.06678	0.665129
QJQ50_RS08720	helix-turn-helix transcriptional regulator		-0.0513729	-1.03625	0.777324	0.285905	1.21917	0.542914	-0.0281877	-1.01973	0.961421	-0.093241	-1.06676	0.589268
QJQ50_RS04255	CdaR family protein		0.0442797	1.03117	0.792682	0.088244	1.06308	0.893149	0.169909	1.12499	0.418383	-0.092965	-1.06656	0.536001
QJQ50_RS05090	hypothetical protein		0.0264812	1.01852	0.94824	0.323611	1.25146	0.783706	0.594128	1.50956	0.424165	-0.0924824	-1.0662	0.856157
QJQ50_RS06540	signal peptidase II	lspA	0.0496542	1.03502	0.88396	0.195527	1.14514	0.85356	0.552821	1.46695	0.19208	-0.091986	-1.06584	0.777208
QJQ50_RS11640	type B 50S ribosomal protein L31		0.155709	1.11397	0.496912	0.384029	1.30498	0.317469	0.438656	1.35534	0.0522356	-0.0918821	-1.06576	0.712189
QJQ50_RS06655	endonuclease III	nth	-0.0255048	-1.01784	0.857555	0.24592	1.18585	0.545909	0.0929121	1.06652	0.784974	-0.0916298	-1.06557	0.638089
QJQ50_RS05760	toxic anion resistance protein		-0.0339536	-1.02381	0.836407	0.0245403	1.01716	0.972416	-0.0379699	-1.02667	0.915014	-0.0916031	-1.06555	0.471392
QJQ50_RS12370	hypothetical protein		-0.606894	-1.52298	0.116653	-0.780674	-1.71793	0.364977	-1.76126	-3.38993	0.00389096	-0.0915725	-1.06553	0.747596
QJQ50_RS06135	site-specific tyrosine recombinase XerD	xerD	-0.0554264	-1.03917	0.639444	-0.0365097	-1.02563	0.972416	0.250043	1.18924	0.350083	-0.0911446	-1.06521	0.543697
QJQ50_RS07260	DAK2 domain-containing protein		-0.168186	-1.12364	0.127711	0.0131199	1.00914	0.982691	0.0752612	1.05355	0.758451	-0.0910309	-1.06513	0.543697
QJQ50_RS06885	D-aminoacyl-tRNA deacylase	dtd	-0.122868	-1.0889	0.44394	0.209476	1.15627	0.834193	-0.0750709	-1.05341	0.91051	-0.0905053	-1.06474	0.65009
QJQ50_RS10460	preprotein translocase subunit SecE	secE	0.348302	1.27306	0.0478487	0.227543	1.17084	0.676697	-0.0355784	-1.02497	0.960192	-0.0902437	-1.06455	0.566003
QJQ50_RS03185	MIP/aquaporin family protein		0.0577979	1.04088	0.874014	0.0793223	1.05652	0.920959	0.176369	1.13004	0.642801	-0.0894795	-1.06399	0.724662
QJQ50_RS01020	NAD(P)-binding domain-containing protein		-0.397619	-1.31733	0.0130862	-0.175183	-1.12911	0.783706	-0.381763	-1.30293	0.219225	-0.0894087	-1.06393	0.526165
QJQ50_RS00535	50S ribosomal protein L9	rplI	-0.360437	-1.28381	0.0127136	-0.564061	-1.47842	0.378296	-0.432984	-1.35002	0.10408	-0.0892882	-1.06385	0.653909
QJQ50_RS02630	DeoR/GlpR family DNA-binding transcription regulator		-0.168983	-1.12427	0.257037	-0.0267075	-1.01868	0.973871	-0.171763	-1.12643	0.66583	-0.089268	-1.06383	0.595556
QJQ50_RS10350	50S ribosomal protein L7/L12	rplL	-0.167888	-1.12341	0.193894	-0.223318	-1.16742	0.659023	-0.161758	-1.11865	0.465637	-0.0892566	-1.06382	0.665129
QJQ50_RS02535	type 1 glycerol-3-phosphate oxidase	glpO	-0.308917	-1.23878	0.128713	-1.90014	-3.73249	0.076416	-2.28128	-4.86108	0.00241718	-0.0892512	-1.06382	0.832786
QJQ50_RS03315	CvfD/Ygs/GSP13 family RNA-binding post-transcriptional regulator		0.00343967	1.00239	0.985352	0.115839	1.0836	0.859597	-0.0129496	-1.00902	0.97492	-0.0887375	-1.06344	0.599284
QJQ50_RS07710	DNA polymerase I	polA	-0.166125	-1.12204	0.111542	-0.0929873	-1.06658	0.848536	0.0491775	1.03467	0.884335	-0.0885043	-1.06327	0.484239
QJQ50_RS09175	glucose-1-phosphate adenylyltransferase subunit GlgD	glgD	-0.0953713	-1.06834	0.608365	-1.01094	-2.01523	0.146368	-0.822414	-1.76836	0.071908	-0.0878586	-1.06279	0.757747
QJQ50_RS09365	elongation factor P	efp	-0.226792	-1.17023	0.124711	-0.375343	-1.29715	0.487882	-0.320813	-1.24903	0.152769	-0.0876789	-1.06266	0.489345
QJQ50_RS02485	NUDIX domain-containing protein		0.148698	1.10857	0.432005	0.416122	1.33434	0.566	-0.0815634	-1.05816	0.884081	-0.0875225	-1.06254	0.799439
QJQ50_RS08665	RNA 2'-phosphotransferase		-0.285199	-1.21858	0.320947	-0.607497	-1.52361	0.493659	-0.382489	-1.30359	0.649601	-0.0871031	-1.06224	0.824309
QJQ50_RS03780	ribosome-associated translation inhibitor RaiA	raiA	-0.260335	-1.19776	0.0481729	-0.55343	-1.46757	0.0465091	-0.334156	-1.26064	0.131909	-0.0869687	-1.06214	0.722688
QJQ50_RS04120	carbohydrate ABC transporter permease		-0.0544914	-1.03849	0.791145	0.0512245	1.03614	0.923538	0.154417	1.11297	0.542974	-0.0869683	-1.06214	0.525437
QJQ50_RS06635	DUF1273 domain-containing protein		-0.132417	-1.09613	0.342991	0.0563909	1.03986	0.947865	-0.137881	-1.10029	0.745465	-0.0869631	-1.06213	0.722688
QJQ50_RS04165	ABC transporter ATP-binding protein		-0.101997	-1.07326	0.399494	-0.0515306	-1.03636	0.928204	-0.0589547	-1.04171	0.884335	-0.0868389	-1.06204	0.524245
QJQ50_RS09990	hypothetical protein		-0.197354	-1.14659	0.334921	0.146333	1.10675	0.908586	0.285377	1.21873	0.667142	-0.0864526	-1.06176	0.747596
QJQ50_RS09860	PTS sugar transporter subunit IIA		-0.17707	-1.13059	0.56767	-1.02149	-2.03002	0.0300399	-0.682546	-1.60497	0.0287844	-0.0864043	-1.06172	0.890477
QJQ50_RS06605	lipoate--protein ligase		-0.216543	-1.16195	0.146172	-0.372856	-1.29491	0.52358	-0.319075	-1.24753	0.460693	-0.0862593	-1.06161	0.52626
QJQ50_RS02690	hypothetical protein		-0.0854246	-1.061	0.453909	-0.071438	-1.05076	0.935245	0.014237	1.00992	0.97492	-0.0862121	-1.06158	0.542782
QJQ50_RS05615	rod shape-determining protein		-0.0293269	-1.02054	0.843426	0.11601	1.08373	0.818878	-0.0224372	-1.01567	0.948203	-0.0861483	-1.06153	0.634888
QJQ50_RS00190	DUF1906 domain-containing protein		0.243015	1.18346	0.290888	1.02641	2.03696	0.132391	0.894036	1.85837	0.152769	-0.0857947	-1.06127	0.814179
QJQ50_RS05710	cell division protein FtsA	ftsA	-0.105657	-1.07598	0.458498	0.011428	1.00795	0.993845	-0.101776	-1.07309	0.736159	-0.0856694	-1.06118	0.520894
QJQ50_RS01410	sce7725 family protein		0.045558	1.03208	0.849889	0.220002	1.16474	0.863506	-0.0913095	-1.06534	0.877122	-0.0856235	-1.06115	0.858305
QJQ50_RS08250	pyruvate oxidase	spxB	-0.214469	-1.16028	0.0547994	-0.724824	-1.6527	0.0871976	-0.609722	-1.52597	0.0140144	-0.0853467	-1.06094	0.504299
QJQ50_RS07740	helix-turn-helix domain-containing protein		-0.0286848	-1.02008	0.956003	0.666734	1.58748	0.482952	0.386177	1.30693	0.729171	-0.0852518	-1.06087	0.888214
QJQ50_RS04550	PTS lactose/cellobiose transporter subunit IIA		-0.269026	-1.20499	0.0691825	-0.431709	-1.34883	0.781936	-0.163958	-1.12036	0.793959	-0.0845618	-1.06037	0.725603
QJQ50_RS11190	MerR family transcriptional regulator		-0.243743	-1.18406	0.0976745	0.448827	1.36493	0.589752	-0.261623	-1.19883	0.654027	-0.0842221	-1.06012	0.699655
QJQ50_RS01945	SIS domain-containing protein		0.135176	1.09823	0.631163	0.0908532	1.065	0.963944	-0.119161	-1.0861	0.933706	-0.0841518	-1.06006	0.810358
QJQ50_RS05980	Sir2 family NAD-dependent protein deacetylase		-0.0457233	-1.0322	0.85888	-0.120116	-1.08682	0.9099	-0.0880541	-1.06294	0.91051	-0.0835845	-1.05965	0.784688
QJQ50_RS08270	hypothetical protein		-0.0532948	-1.03763	0.821764	0.329061	1.2562	0.511214	-0.0198145	-1.01383	0.978505	-0.0833712	-1.05949	0.635513
QJQ50_RS02415	OsmC family protein		-0.217263	-1.16253	0.190922	0.0267576	1.01872	0.974083	-0.208873	-1.15578	0.663717	-0.0833607	-1.05948	0.640367
QJQ50_RS10265	DNA replication initiation control protein YabA		-0.0351085	-1.02463	0.844675	0.154661	1.11316	0.861784	0.208941	1.15584	0.727364	-0.0833061	-1.05944	0.64987
QJQ50_RS11300	50S ribosomal protein L24	rplX	-0.117614	-1.08494	0.363788	0.219313	1.16418	0.660184	0.100636	1.07225	0.702372	-0.0831601	-1.05934	0.771064
QJQ50_RS04395	ACT domain-containing protein		0.112982	1.08146	0.424512	0.210322	1.15695	0.673075	0.173389	1.1277	0.672925	-0.083034	-1.05924	0.604299
QJQ50_RS04050	LacI family DNA-binding transcriptional regulator		0.115248	1.08316	0.552766	-0.0390855	-1.02746	0.986662	0.419783	1.33773	0.360172	-0.0825068	-1.05886	0.743782
QJQ50_RS08840	nucleotidyl transferase AbiEii/AbiGii toxin family protein		-0.144213	-1.10513	0.438708	0.204447	1.15224	0.866742	0.262625	1.19966	0.728184	-0.0822732	-1.05868	0.753964
QJQ50_RS08165	sugar porter family MFS transporter		0.0732267	1.05207	0.77141	-0.0688044	-1.04885	0.962421	-0.238554	-1.17981	0.667142	-0.0821347	-1.05858	0.81673
QJQ50_RS04845	hypothetical protein		-0.100871	-1.07242	0.679282	-0.32224	-1.25027	0.655234	0.062454	1.04424	0.928302	-0.0819688	-1.05846	0.88016
QJQ50_RS06210	YitT family protein		-0.0107504	-1.00748	0.94824	0.0493247	1.03478	0.970264	-0.158892	-1.11643	0.580965	-0.0819121	-1.05842	0.726939
QJQ50_RS13345	iron-containing alcohol dehydrogenase family protein		-0.0124384	-1.00866	0.962929	0.020666	1.01443	0.991103	0.0318719	1.02234	0.97187	-0.0817361	-1.05829	0.745935
QJQ50_RS05860	pyruvate dehydrogenase (acetyl-transferring) E1 component subunit alpha	pdhA	-0.252264	-1.19108	0.244584	-1.11061	-2.15937	0.0146591	-0.799264	-1.74021	0.00965386	-0.0811489	-1.05786	0.784688
QJQ50_RS07545	winged helix-turn-helix transcriptional regulator		-0.196762	-1.14612	0.24698	-0.182149	-1.13457	0.892538	0.0280257	1.01962	0.974019	-0.0808822	-1.05766	0.867468
QJQ50_RS08325	tryptophan ABC transporter substrate-binding protein	trpX	0.0841368	1.06005	0.536469	0.192932	1.14308	0.840367	0.364896	1.28779	0.364463	-0.080352	-1.05728	0.650839
QJQ50_RS00905	hypothetical protein		-0.0676224	-1.04799	0.651559	-0.340681	-1.26635	0.595395	-0.0559337	-1.03953	0.913006	-0.0797834	-1.05686	0.594349
QJQ50_RS12515	S8 family serine peptidase		-0.150204	-1.10973	0.541119	-0.132483	-1.09618	0.903296	-0.232834	-1.17514	0.666635	-0.0797826	-1.05686	0.824309
QJQ50_RS06085	50S ribosomal protein L32	rpmF	-0.0880175	-1.06291	0.47623	0.00897924	1.00624	0.993845	0.0595711	1.04216	0.882313	-0.0797346	-1.05682	0.733332
QJQ50_RS13215	phage major capsid protein		0.108406	1.07804	0.57008	-0.0549422	-1.03882	0.968964	0.179544	1.13253	0.770425	-0.0794864	-1.05664	0.777208
QJQ50_RS09935	GntR family transcriptional regulator		0.0204402	1.01427	0.930364	0.280836	1.2149	0.829044	-0.103623	-1.07447	0.884335	-0.0790242	-1.0563	0.828001
QJQ50_RS04660	glycosyltransferase family 2 protein		-0.118711	-1.08576	0.296195	-0.131991	-1.0958	0.772953	-0.112232	-1.0809	0.729171	-0.0789153	-1.05622	0.522991
QJQ50_RS13390	RNA-binding cell elongation regulator Jag/EloR	jag	0.116053	1.08377	0.461531	0.299834	1.231	0.536276	0.159271	1.11672	0.693089	-0.0780896	-1.05562	0.632494
QJQ50_RS06590	class 1b ribonucleoside-diphosphate reductase subunit beta	nrdF	-0.0267984	-1.01875	0.863566	0.237012	1.17855	0.550553	0.331384	1.25822	0.125518	-0.0778031	-1.05541	0.63853
QJQ50_RS02795	helix-turn-helix transcriptional regulator		-0.0102461	-1.00713	0.973557	0.0556913	1.03936	0.972416	0.37715	1.29877	0.418383	-0.0777554	-1.05537	0.782011
QJQ50_RS11045	hypothetical protein		0.055298	1.03907	0.857555	-0.224477	-1.16835	0.646125	0.167039	1.12275	0.6707	-0.0773295	-1.05506	0.760409
QJQ50_RS12440	PTS glucitol/sorbitol transporter subunit IIA		0.142492	1.10381	0.681026	-0.700182	-1.62471	0.427287	-1.5973	-3.02576	0.0442448	-0.0772371	-1.055	0.861758
QJQ50_RS04270	M3 family oligoendopeptidase		0.00309151	1.00215	0.984711	0.143877	1.10487	0.741338	0.106497	1.07661	0.664027	-0.076762	-1.05465	0.644076
QJQ50_RS08290	M20 family metallopeptidase		-0.0657243	-1.04661	0.558385	-0.0613639	-1.04345	0.924937	-0.127534	-1.09243	0.702372	-0.0767167	-1.05462	0.548875
QJQ50_RS00770	ABC transporter substrate-binding protein		0.232976	1.17526	0.410116	-0.162094	-1.11891	0.911088	0.0729568	1.05187	0.953686	-0.0764799	-1.05444	0.829736
QJQ50_RS10490	NAD(P)/FAD-dependent oxidoreductase		-0.226176	-1.16973	0.101619	-0.570415	-1.48495	0.0835614	-0.264664	-1.20136	0.152769	-0.0760938	-1.05416	0.722688
QJQ50_RS08785	ABC transporter ATP-binding protein		0.183367	1.13553	0.503319	-0.193086	-1.14321	0.881052	-0.634491	-1.55239	0.508115	-0.0756173	-1.05381	0.855797
QJQ50_RS04890	hypothetical protein		-0.128291	-1.093	0.670387	-0.325188	-1.25283	0.709062	0.132147	1.09592	0.883579	-0.0754348	-1.05368	0.892526
QJQ50_RS11150	ABC transporter ATP-binding protein		-0.016753	-1.01168	0.951626	0.217873	1.16302	0.837776	0.139099	1.10122	0.843992	-0.0751114	-1.05344	0.836483
QJQ50_RS01765	LacI family DNA-binding transcriptional regulator		0.0663444	1.04706	0.791145	0.0569707	1.04028	0.950704	-0.0736743	-1.05239	0.915306	-0.075077	-1.05342	0.775923
QJQ50_RS06225	ABC-F family ATP-binding cassette domain-containing protein		-0.0251944	-1.01762	0.852198	-0.0231421	-1.01617	0.972416	-0.0337196	-1.02365	0.92544	-0.0750001	-1.05336	0.712227
QJQ50_RS02400	NADP-specific glutamate dehydrogenase	gdhA	-0.0702862	-1.04992	0.705488	0.105632	1.07597	0.928204	0.46691	1.38215	0.281447	-0.0748465	-1.05325	0.729657
QJQ50_RS01235	oligoendopeptidase F	pepF	-0.0477012	-1.03362	0.690693	0.00968353	1.00673	0.993845	0.0858382	1.0613	0.792606	-0.074822	-1.05323	0.722754
QJQ50_RS08660	hypothetical protein		-0.0293682	-1.02057	0.911958	0.217372	1.16261	0.787971	0.278579	1.213	0.57845	-0.0747344	-1.05317	0.85598
QJQ50_RS11685	DUF1934 domain-containing protein		-0.167084	-1.12279	0.280839	0.624959	1.54217	0.214249	0.0485463	1.03422	0.948203	-0.0745637	-1.05304	0.613419
QJQ50_RS07385	elongation factor P	efp	0.0397095	1.02791	0.81555	-0.086276	-1.06163	0.900628	0.112196	1.08087	0.675235	-0.0745353	-1.05302	0.660499
QJQ50_RS00955	hypothetical protein		-0.0531796	-1.03755	0.786386	-0.413612	-1.33202	0.632443	-0.285676	-1.21898	0.439516	-0.0743631	-1.0529	0.652815
QJQ50_RS09335	ABC transporter ATP-binding protein		0.0442422	1.03114	0.769891	0.214005	1.1599	0.657471	0.22585	1.16947	0.347072	-0.0743086	-1.05286	0.613974
QJQ50_RS08440	FeoB-associated Cys-rich membrane protein		0.201364	1.14978	0.437277	-0.0322259	-1.02259	0.978348	0.164693	1.12093	0.816028	-0.0742223	-1.05279	0.782545
QJQ50_RS04080	alpha-glucosidase		-0.318705	-1.24721	0.070355	-0.491783	-1.40618	0.204349	-0.449191	-1.36527	0.160038	-0.0738181	-1.0525	0.822689
QJQ50_RS09080	NAD-dependent epimerase/dehydratase family protein		0.00861125	1.00599	0.957078	0.0277154	1.0194	0.972416	0.151712	1.11089	0.580965	-0.0737561	-1.05245	0.635513
QJQ50_RS06700	diphosphomevalonate decarboxylase	mvaD	-0.0521634	-1.03682	0.770265	-0.340702	-1.26637	0.487882	-0.381534	-1.30273	0.307747	-0.0733986	-1.05219	0.733711
QJQ50_RS10525	hypothetical protein		0.270203	1.20598	0.572097	0.408596	1.32739	0.834995	0.645887	1.5647	0.619436	-0.0733521	-1.05216	0.916046
QJQ50_RS09060	hypothetical protein		-0.113462	-1.08182	0.41722	0.24152	1.18224	0.659023	-0.101	-1.07252	0.789853	-0.0732745	-1.0521	0.741826
QJQ50_RS10990	cation transporter		0.0645959	1.04579	0.726535	0.216508	1.16192	0.775243	0.126111	1.09135	0.778186	-0.0731637	-1.05202	0.75341
QJQ50_RS08345	ammonia-dependent NAD(+) synthetase	nadE	-0.166024	-1.12196	0.205698	-0.0189428	-1.01322	0.985051	-0.0480069	-1.03384	0.892338	-0.0731353	-1.052	0.673016
QJQ50_RS06835	30S ribosomal protein S21	rpsU	-0.159955	-1.11725	0.287915	-0.0393863	-1.02768	0.970264	0.146636	1.10699	0.572795	-0.0729515	-1.05187	0.810682
QJQ50_RS04725	LTA synthase family protein		0.146993	1.10726	0.393089	0.219268	1.16414	0.684266	0.18977	1.14058	0.364463	-0.072754	-1.05172	0.673016
QJQ50_RS08060	hypothetical protein		-0.261141	-1.19843	0.438495	0.572869	1.48748	0.589752	0.0080683	1.00561	0.995741	-0.0726131	-1.05162	0.833306
QJQ50_RS12225	YxeA family protein		0.464314	1.37966	0.0667662	0.464115	1.37947	0.651011	0.283504	1.21715	0.778345	-0.0726036	-1.05161	0.879925
QJQ50_RS00415	PTS sugar transporter subunit IIA		0.000269052	1.00019	0.99811	0.097123	1.06964	0.855192	0.0658101	1.04667	0.817408	-0.0726014	-1.05161	0.72826
QJQ50_RS07550	HD domain-containing protein		-0.0956536	-1.06855	0.442322	0.0741121	1.05271	0.893149	0.116961	1.08445	0.63437	-0.0724264	-1.05148	0.823648
QJQ50_RS10805	DUF2974 domain-containing protein		0.013193	1.00919	0.922262	-0.0607782	-1.04303	0.924937	-0.093907	-1.06726	0.798734	-0.0723889	-1.05146	0.760409
QJQ50_RS06515	dihydroorotase		-0.0292339	-1.02047	0.849889	0.0733955	1.05219	0.924226	0.0846773	1.06045	0.834215	-0.0723432	-1.05142	0.726821
QJQ50_RS09125	guanylate kinase		-0.0785538	-1.05596	0.538202	0.0139712	1.00973	0.988472	-0.0651642	-1.0462	0.865524	-0.0722873	-1.05138	0.662048
QJQ50_RS01835	L-ascorbate 6-phosphate lactonase	ulaG	-0.12179	-1.08808	0.577146	-0.208234	-1.15527	0.899683	-0.0497304	-1.03507	0.97492	-0.0720123	-1.05118	0.81472
QJQ50_RS09445	PfkB family carbohydrate kinase		-0.124477	-1.09011	0.536084	-0.0908426	-1.06499	0.943671	-0.0463097	-1.03262	0.928889	-0.0718324	-1.05105	0.605129
QJQ50_RS01355	alpha/beta hydrolase		-0.0641555	-1.04547	0.706592	0.165154	1.12129	0.772966	0.080155	1.05713	0.854785	-0.0715498	-1.05084	0.609165
QJQ50_RS12900	DUF956 family protein		-0.119884	-1.08665	0.326549	-0.00784829	-1.00545	0.996765	-0.168448	-1.12385	0.718368	-0.0713834	-1.05072	0.710095
QJQ50_RS13280	Cof-type HAD-IIB family hydrolase		-0.121713	-1.08803	0.262178	-0.34408	-1.26934	0.459312	-0.257527	-1.19543	0.348436	-0.071225	-1.05061	0.58628
QJQ50_RS04070	beta-phosphoglucomutase	pgmB	-0.0685403	-1.04866	0.796649	-0.23782	-1.17921	0.731734	-0.160039	-1.11732	0.787746	-0.0698964	-1.04964	0.831244
QJQ50_RS10200	ABC transporter ATP-binding protein		-0.0186752	-1.01303	0.94298	0.332886	1.25953	0.657471	0.171735	1.12641	0.672925	-0.0693482	-1.04924	0.786546
QJQ50_RS06675	DUF5590 domain-containing protein		-0.0278599	-1.0195	0.883642	0.121382	1.08778	0.872448	0.258983	1.19664	0.40222	-0.0691948	-1.04913	0.701856
QJQ50_RS04985	tape measure protein		-0.191967	-1.14232	0.56852	-0.234965	-1.17688	0.659023	-0.376124	-1.29785	0.130145	-0.0686982	-1.04877	0.918954
QJQ50_RS06065	ribonuclease Z	rnz	-0.0549231	-1.0388	0.633249	0.0742902	1.05284	0.886744	0.160442	1.11763	0.492885	-0.0685868	-1.04869	0.662198
QJQ50_RS10185	type II CAAX endopeptidase family protein		0.12367	1.0895	0.458498	0.318325	1.24688	0.389278	0.0564738	1.03992	0.902855	-0.0685026	-1.04863	0.677831
QJQ50_RS11605	holo-ACP synthase	acpS	0.199151	1.14802	0.549122	0.290922	1.22342	0.672852	0.0206951	1.01445	0.983309	-0.0683626	-1.04853	0.886663
QJQ50_RS12695	ABC transporter ATP-binding protein		0.326883	1.2543	0.1628	0.562253	1.47657	0.567579	0.583559	1.49854	0.235065	-0.068148	-1.04837	0.784882
QJQ50_RS07735	WxL domain-containing protein		-0.0846515	-1.06043	0.791145	0.169473	1.12465	0.9099	-0.105244	-1.07568	0.943241	-0.0680794	-1.04832	0.869831
QJQ50_RS00100	ABC transporter permease		0.0649172	1.04602	0.827616	0.558686	1.47293	0.333593	0.685216	1.60794	0.166145	-0.0680328	-1.04829	0.832374
QJQ50_RS12685	multidrug efflux SMR transporter		0.0497024	1.03505	0.905166	0.913535	1.88365	0.306015	0.00267177	1.00185	0.996528	-0.0679697	-1.04824	0.904082
QJQ50_RS10640	MucBP domain-containing protein		-0.232504	-1.17487	0.160046	-0.206368	-1.15378	0.788967	0.0234213	1.01637	0.970307	-0.0678991	-1.04819	0.693587
QJQ50_RS12895	aldo/keto reductase		0.00400059	1.00278	0.98032	0.197133	1.14642	0.81754	0.192085	1.14241	0.322765	-0.0678376	-1.04814	0.707395
QJQ50_RS06915	DNA-3-methyladenine glycosylase		-0.0306822	-1.0215	0.86438	0.191196	1.14171	0.810143	-0.0991908	-1.07117	0.827892	-0.0676984	-1.04804	0.797287
QJQ50_RS08055	virulence-associated E family protein		-0.0438519	-1.03086	0.829531	0.323321	1.25121	0.521469	0.225905	1.16951	0.620729	-0.0675516	-1.04794	0.739359
QJQ50_RS07090	ribosome recycling factor	frr	-0.146329	-1.10675	0.173518	-0.161202	-1.11822	0.720515	-0.12257	-1.08867	0.69967	-0.067484	-1.04789	0.701856
QJQ50_RS10945	class II fumarate hydratase		-0.0694443	-1.04931	0.651559	-0.139917	-1.10184	0.869004	-0.0377659	-1.02652	0.948203	-0.0674134	-1.04784	0.605129
QJQ50_RS02265	cysteine synthase A	cysK	-0.151075	-1.1104	0.340161	-0.0868945	-1.06208	0.900628	-0.243329	-1.18372	0.462691	-0.0671394	-1.04764	0.666595
QJQ50_RS02250	MFS transporter		-0.134428	-1.09766	0.387524	-0.161594	-1.11852	0.855192	0.0537171	1.03794	0.892338	-0.0668744	-1.04744	0.786546
QJQ50_RS08415	hypothetical protein		-0.133963	-1.0973	0.57008	-0.407825	-1.32668	0.731236	-0.108341	-1.07799	0.921605	-0.0667723	-1.04737	0.898529
QJQ50_RS04470	diacylglycerol kinase		-0.0940551	-1.06737	0.38094	0.156046	1.11423	0.676697	-0.0244848	-1.01712	0.945905	-0.0665003	-1.04717	0.688949
QJQ50_RS12085	hypothetical protein		0.155898	1.11411	0.49059	0.480057	1.3948	0.632186	-0.0225589	-1.01576	0.978505	-0.0659455	-1.04677	0.763187
QJQ50_RS04785	helix-turn-helix transcriptional regulator		0.131939	1.09577	0.704613	0.319167	1.24761	0.818878	0.64523	1.56399	0.373072	-0.0658996	-1.04674	0.917477
QJQ50_RS05365	peptide-methionine (S)-S-oxide reductase MsrA	msrA	-0.092395	-1.06614	0.71813	-0.116871	-1.08438	0.895499	-0.266115	-1.20256	0.68969	-0.0654738	-1.04643	0.89343
QJQ50_RS09820	D-2-hydroxyacid dehydrogenase		0.000856462	1.00059	0.997965	0.13514	1.0982	0.875803	-0.203854	-1.15177	0.719515	-0.0653971	-1.04637	0.793395
QJQ50_RS04810	hypothetical protein		-0.121553	-1.08791	0.602038	-0.374259	-1.29617	0.863823	-0.0865178	-1.0618	0.961421	-0.0653599	-1.04635	0.892123
QJQ50_RS03970	hypothetical protein		0.150123	1.10966	0.488828	0.214723	1.16048	0.67749	0.485748	1.40031	0.123735	-0.0653068	-1.04631	0.702357
QJQ50_RS00660	sce7726 family protein		-0.179022	-1.13212	0.438708	0.193903	1.14385	0.818878	0.219913	1.16466	0.6707	-0.0653036	-1.04631	0.840006
QJQ50_RS03270	metallophosphoesterase family protein		0.0389281	1.02735	0.796649	0.0149066	1.01039	0.992786	0.0311789	1.02185	0.959852	-0.0652112	-1.04624	0.72826
QJQ50_RS12550	alpha-L-fucosidase		-0.137612	-1.10008	0.59883	0.426443	1.34392	0.555601	0.124484	1.09012	0.890258	-0.0651626	-1.0462	0.832097
QJQ50_RS08885	reverse transcriptase domain-containing protein		-0.0121194	-1.00844	0.959735	0.450221	1.36625	0.718482	0.536318	1.45027	0.462919	-0.0650285	-1.04611	0.844281
QJQ50_RS11620	hypothetical protein		-0.0235213	-1.01644	0.898192	0.116088	1.08379	0.875803	0.0995706	1.07145	0.803955	-0.0649993	-1.04608	0.70438
QJQ50_RS01545	peptidase T	pepT	-0.236044	-1.17776	0.514423	0.297941	1.22939	0.791073	0.192003	1.14235	0.854238	-0.0649072	-1.04602	0.890642
QJQ50_RS11630	hypothetical protein		0.0334207	1.02344	0.876963	0.364325	1.28728	0.749276	0.130929	1.095	0.831961	-0.0644092	-1.04566	0.768617
QJQ50_RS04925	PBSX family phage terminase large subunit		-0.155036	-1.11345	0.625648	-0.404731	-1.32384	0.24753	-0.0733032	-1.05212	0.861171	-0.0637767	-1.0452	0.921216
QJQ50_RS06270	S41 family peptidase		0.133716	1.09712	0.25497	-0.0542982	-1.03835	0.928204	0.115618	1.08344	0.620729	-0.0635234	-1.04501	0.629524
QJQ50_RS10715	2,3-bisphosphoglycerate-dependent phosphoglycerate mutase		-0.173529	-1.12781	0.16113	-0.341303	-1.2669	0.631235	-0.135436	-1.09842	0.728184	-0.0634435	-1.04496	0.833306
QJQ50_RS00295	TetR/AcrR family transcriptional regulator		-0.0476719	-1.0336	0.885822	0.400372	1.31985	0.786739	-0.295831	-1.22759	0.819482	-0.0630715	-1.04469	0.850084
QJQ50_RS07250	phosphate acyltransferase PlsX	plsX	-0.0275285	-1.01926	0.857555	0.323263	1.25116	0.299458	0.16875	1.12408	0.54856	-0.0628752	-1.04455	0.746395
QJQ50_RS08360	GntR family transcriptional regulator		-0.0424085	-1.02983	0.803326	-0.140709	-1.10245	0.87551	-0.273964	-1.20913	0.411025	-0.0627078	-1.04442	0.650186
QJQ50_RS04900	hypothetical protein		-0.0414711	-1.02916	0.909065	0.011	1.00765	0.996765	-0.109294	-1.0787	0.884335	-0.0626596	-1.04439	0.898835
QJQ50_RS02965	hypothetical protein		-0.159239	-1.1167	0.162657	-0.0256279	-1.01792	0.972416	0.0818958	1.05841	0.853681	-0.0624848	-1.04426	0.702357
QJQ50_RS03715	DUF1149 family protein		-0.029017	-1.02032	0.86438	-0.246899	-1.18665	0.597446	0.177581	1.13099	0.386605	-0.0619624	-1.04388	0.795818
QJQ50_RS08150	5-(carboxyamino)imidazole ribonucleotide synthase	purK	-0.100176	-1.0719	0.705091	0.194138	1.14404	0.826098	0.0897489	1.06418	0.884335	-0.061761	-1.04374	0.810682
QJQ50_RS09490	BREX-1 system phosphatase PglZ type A	pglZ	-0.0783737	-1.05583	0.477294	0.122676	1.08875	0.855192	0.212832	1.15896	0.500953	-0.0617518	-1.04373	0.650186
QJQ50_RS09495	BREX-1 system adenine-specific DNA-methyltransferase PglX	pglX	0.115456	1.08332	0.629312	0.783588	1.72141	0.110416	0.53373	1.44767	0.235065	-0.0617188	-1.04371	0.763108
QJQ50_RS03285	TIGR01457 family HAD-type hydrolase		0.0876537	1.06264	0.531502	0.0489984	1.03455	0.956975	0.219278	1.16415	0.411025	-0.0607702	-1.04302	0.726548
QJQ50_RS05640	amino acid ABC transporter permease		-0.222894	-1.16707	0.049557	-0.221677	-1.16609	0.661669	-0.137714	-1.10016	0.671302	-0.0606861	-1.04296	0.830991
QJQ50_RS12220	NAD(P)-dependent alcohol dehydrogenase		-0.278824	-1.21321	0.0466947	-0.483169	-1.39781	0.476997	-0.586015	-1.50109	0.132123	-0.0603169	-1.04269	0.77145
QJQ50_RS02930	ABC transporter ATP-binding protein		0.110371	1.07951	0.603458	0.367283	1.28992	0.550553	0.28251	1.21631	0.57845	-0.0597351	-1.04227	0.824665
QJQ50_RS11340	50S ribosomal protein L2	rplB	-0.107632	-1.07746	0.447692	-0.0422419	-1.02971	0.971197	0.0595099	1.04211	0.91051	-0.0593935	-1.04203	0.849782
QJQ50_RS12345	PTS sugar transporter subunit IIC		-0.281366	-1.21535	0.343524	-0.905005	-1.87255	0.292596	-0.993882	-1.99154	0.128256	-0.0588909	-1.04166	0.904258
QJQ50_RS10325	bifunctional lysylphosphatidylglycerol flippase/synthetase MprF	mprF	-0.20305	-1.15113	0.103405	0.183144	1.13536	0.863506	0.113117	1.08156	0.784974	-0.0588646	-1.04165	0.760409
QJQ50_RS05655	cardiolipin synthase	cls	-0.196893	-1.14623	0.294946	-0.320253	-1.24855	0.772966	-0.0941207	-1.06741	0.853681	-0.0586583	-1.0415	0.757373
QJQ50_RS04575	aminopeptidase		-0.0805839	-1.05745	0.633249	-0.242945	-1.18341	0.706093	0.037695	1.02647	0.939745	-0.058574	-1.04144	0.746395
QJQ50_RS03250	glycerophosphodiester phosphodiesterase		0.10966	1.07897	0.474838	0.117846	1.08511	0.875803	0.0994782	1.07139	0.781543	-0.0585614	-1.04143	0.730199
QJQ50_RS09910	1,4-dihydroxy-2-naphthoate polyprenyltransferase		-0.108619	-1.0782	0.374036	-0.0298407	-1.0209	0.972416	-0.000219344	-1.00015	0.999261	-0.0579403	-1.04098	0.694988
QJQ50_RS04180	exodeoxyribonuclease III		-0.0335044	-1.0235	0.821764	-0.214119	-1.16	0.831365	0.0812023	1.0579	0.842285	-0.0575101	-1.04067	0.807209
QJQ50_RS06255	YpmS family protein		0.0766602	1.05457	0.661255	0.149877	1.10947	0.852813	-0.0445393	-1.03135	0.953686	-0.0572942	-1.04051	0.760409
QJQ50_RS11145	ABC transporter ATP-binding protein		0.0603272	1.0427	0.788455	0.396211	1.31605	0.582532	-0.0199502	-1.01392	0.98765	-0.0571517	-1.04041	0.873108
QJQ50_RS01260	glycosyltransferase family 2 protein		0.110487	1.07959	0.410164	-0.132477	-1.09617	0.839639	0.0721617	1.05129	0.888413	-0.056976	-1.04028	0.771064
QJQ50_RS00335	ABC transporter permease		-0.0743328	-1.05287	0.579634	-0.109668	-1.07898	0.922639	-0.113442	-1.08181	0.737623	-0.0568964	-1.04023	0.726821
QJQ50_RS12490	3-keto-L-gulonate-6-phosphate decarboxylase UlaD		-0.427403	-1.34481	0.198599	-0.490065	-1.40451	0.66073	-0.412988	-1.33144	0.684265	-0.0565128	-1.03995	0.918954
QJQ50_RS09300	acyltransferase		-0.058395	-1.04131	0.68279	0.0629481	1.0446	0.943445	-0.0425786	-1.02995	0.929651	-0.0563265	-1.03981	0.799439
QJQ50_RS01115	DeoR/GlpR family DNA-binding transcription regulator		0.135344	1.09835	0.397505	0.161172	1.1182	0.861784	0.152877	1.11178	0.693089	-0.0562378	-1.03975	0.760409
QJQ50_RS08925	hypothetical protein		-0.119928	-1.08668	0.662242	0.569144	1.48364	0.66108	0.0375599	1.02638	0.98661	-0.056161	-1.0397	0.88648
QJQ50_RS01345	ABC transporter ATP-binding protein		0.0346696	1.02432	0.897506	0.485927	1.40049	0.704813	-0.0446471	-1.03143	0.97492	-0.0556466	-1.03932	0.907298
QJQ50_RS10850	bacteriocin secretion accessory protein		0.197328	1.14657	0.667409	-0.160183	-1.11743	0.962341	-0.0167088	-1.01165	0.994371	-0.0554117	-1.03916	0.918954
QJQ50_RS04375	sensor histidine kinase		0.0454497	1.032	0.773999	0.261063	1.19836	0.489481	0.0919332	1.0658	0.798456	-0.0553146	-1.03909	0.771742
QJQ50_RS02875	flavin reductase family protein		0.0925792	1.06627	0.553517	0.326383	1.25387	0.530627	0.216917	1.16225	0.499951	-0.0551598	-1.03897	0.809057
QJQ50_RS02210	zinc-binding alcohol dehydrogenase family protein		0.0137822	1.0096	0.958967	0.331153	1.25802	0.633948	-0.17465	-1.12869	0.777819	-0.0551087	-1.03894	0.822767
QJQ50_RS04905	hypothetical protein		-0.0467548	-1.03294	0.900922	0.258231	1.19601	0.661755	0.0119594	1.00832	0.98765	-0.0550604	-1.0389	0.934018
QJQ50_RS02070	TetR/AcrR family transcriptional regulator		-0.0275291	-1.01926	0.897506	-0.543959	-1.45797	0.476997	0.137123	1.09971	0.770425	-0.0548997	-1.03879	0.810272
QJQ50_RS02080	dihydroxyacetone kinase subunit DhaL	dhaL	-0.198094	-1.14718	0.261366	-0.122712	-1.08878	0.796341	-0.134288	-1.09755	0.671302	-0.0545948	-1.03857	0.81477
QJQ50_RS11980	LysR family transcriptional regulator		0.155052	1.11346	0.432005	0.683115	1.6056	0.476997	0.272526	1.20792	0.803955	-0.0538749	-1.03805	0.864228
QJQ50_RS06940	tRNA-Ser		0.792627	1.73223	0.0527974	-1.02323	-2.03247	0.577911	0.145931	1.10644	0.959852	-0.0533992	-1.03771	0.898529
QJQ50_RS07220	oligopeptide ABC transporter substrate-binding protein		-0.0819861	-1.05847	0.545744	-0.299169	-1.23044	0.576321	0.188127	1.13928	0.645146	-0.0532838	-1.03762	0.771742
QJQ50_RS06415	phosphoribosyl-AMP cyclohydrolase	hisI	-0.327243	-1.25461	0.429332	-0.700974	-1.6256	0.495616	-0.243097	-1.18353	0.812917	-0.0532157	-1.03758	0.918954
QJQ50_RS05000	hypothetical protein		-0.266506	-1.20289	0.496912	-0.362611	-1.28575	0.532313	-0.115225	-1.08314	0.827892	-0.0530417	-1.03745	0.940317
QJQ50_RS10250	asparaginase		-0.0784617	-1.05589	0.558385	0.0492187	1.0347	0.924226	0.00150209	1.00104	0.995741	-0.0528504	-1.03731	0.721135
QJQ50_RS00525	DMT family transporter		0.140973	1.10265	0.662868	0.349181	1.27384	0.796341	-0.149782	-1.1094	0.867708	-0.0528346	-1.0373	0.902788
QJQ50_RS09740	class A sortase		0.11464	1.0827	0.487798	0.248497	1.18797	0.750855	0.29054	1.2231	0.591241	-0.0520959	-1.03677	0.782545
QJQ50_RS02075	dihydroxyacetone kinase phosphoryl donor subunit DhaM	dhaM	-0.0403307	-1.02835	0.842688	-0.358697	-1.28227	0.598461	-0.0530191	-1.03743	0.917493	-0.0515934	-1.03641	0.824309
QJQ50_RS09505	BREX-1 system adenine-specific DNA-methyltransferase PglX	pglX	0.0325108	1.02279	0.869554	0.110335	1.07948	0.88307	0.41227	1.33078	0.236362	-0.0515012	-1.03634	0.792826
QJQ50_RS06150	SMC-Scp complex subunit ScpB	scpB	0.245011	1.1851	0.0527974	0.319669	1.24804	0.623489	0.133718	1.09712	0.69153	-0.0514825	-1.03633	0.738418
QJQ50_RS08520	helix-turn-helix domain-containing protein		0.0206557	1.01442	0.937256	-0.159391	-1.11682	0.908586	-0.0846528	-1.06043	0.840699	-0.0513125	-1.03621	0.832542
QJQ50_RS03710	tRNA (uridine(34)/cytosine(34)/5-carboxymethylaminomethyluridine(34)-2'-O)-methyltransferase TrmL	trmL	0.133579	1.09701	0.367779	0.141357	1.10294	0.833791	0.132003	1.09581	0.557876	-0.0513062	-1.0362	0.746395
QJQ50_RS12800	two-component system activity regulator YycH	yycH	0.0575487	1.0407	0.743713	0.141424	1.10299	0.787971	0.174293	1.12841	0.478557	-0.0511767	-1.03611	0.771742
QJQ50_RS00105	ABC transporter ATP-binding protein		0.0307822	1.02157	0.927841	0.91081	1.8801	0.180741	1.21213	2.31679	0.00965386	-0.0510355	-1.03601	0.879925
QJQ50_RS02970	cation:proton antiporter		0.0176221	1.01229	0.894196	0.440658	1.35722	0.182284	0.124527	1.09015	0.639148	-0.0506827	-1.03575	0.72826
QJQ50_RS07805	peptidylprolyl isomerase		0.132924	1.09651	0.528206	-0.192452	-1.1427	0.699348	0.153538	1.11229	0.6707	-0.0506587	-1.03574	0.898529
QJQ50_RS01380	cell wall hydrolase P75	msp1	-0.150775	-1.11017	0.35716	-0.35549	-1.27942	0.567579	-0.301681	-1.23258	0.281447	-0.0504828	-1.03561	0.836046
QJQ50_RS02980	MarR family winged helix-turn-helix transcriptional regulator		0.00902149	1.00627	0.963106	0.0246183	1.01721	0.97476	-0.0163095	-1.01137	0.968585	-0.050372	-1.03553	0.906625
QJQ50_RS09035	GW dipeptide domain-containing protein		-0.0323098	-1.02265	0.833373	-0.128325	-1.09302	0.784159	0.0753406	1.05361	0.761734	-0.0501972	-1.03541	0.757373
QJQ50_RS08870	hypothetical protein		-0.101108	-1.0726	0.58157	0.239948	1.18095	0.854102	0.639868	1.55819	0.218924	-0.0501937	-1.0354	0.845014
QJQ50_RS02475	carbonic anhydrase family protein		0.0736841	1.0524	0.633249	0.293893	1.22594	0.659023	0.0962938	1.06902	0.812917	-0.050135	-1.03536	0.843055
QJQ50_RS01605	bifunctional hydroxymethylpyrimidine kinase/phosphomethylpyrimidine kinase	thiD	0.09965	1.07151	0.821764	-0.192393	-1.14266	0.908586	0.434516	1.35146	0.702372	-0.0501186	-1.03535	0.917693
QJQ50_RS01735	hypothetical protein		-0.261462	-1.19869	0.356293	1.32224	2.50055	0.191328	0.311078	1.24063	0.732265	-0.0498713	-1.03517	0.906127
QJQ50_RS06665	asparagine--tRNA ligase	asnS	0.00913145	1.00635	0.950638	0.0105703	1.00735	0.992786	0.111764	1.08055	0.653269	-0.049445	-1.03487	0.786322
QJQ50_RS01035	16S rRNA (guanine(527)-N(7))-methyltransferase RsmG	rsmG	-0.0470437	-1.03315	0.697294	-0.0700519	-1.04975	0.93707	-0.002431	-1.00169	0.994371	-0.0492336	-1.03472	0.783771
QJQ50_RS02060	oleate hydratase		-0.0996932	-1.07155	0.472022	-0.174208	-1.12835	0.783706	-0.140171	-1.10204	0.737377	-0.0489448	-1.03451	0.802617
QJQ50_RS01370	phosphopentomutase		-0.184512	-1.13643	0.198599	-0.334244	-1.26072	0.263781	-0.324701	-1.25241	0.0886443	-0.048392	-1.03411	0.849782
QJQ50_RS05420	cupin domain-containing protein		-0.247211	-1.18691	0.381505	0.117949	1.08519	0.937516	-0.00846754	-1.00589	0.994371	-0.0482703	-1.03402	0.907298
QJQ50_RS00330	osmoprotectant ABC transporter substrate-binding protein		-0.00565708	-1.00393	0.973276	0.0491	1.03462	0.923538	0.286208	1.21943	0.152769	-0.0481563	-1.03394	0.78471
QJQ50_RS03600	NUDIX hydrolase		-0.123747	-1.08956	0.369801	0.0877445	1.06271	0.898522	-0.175511	-1.12936	0.68969	-0.0477636	-1.03366	0.853084
QJQ50_RS09670	FAD-dependent oxidoreductase		-0.108962	-1.07845	0.691329	0.201936	1.15024	0.855192	0.156842	1.11484	0.843644	-0.0471005	-1.03319	0.912296
QJQ50_RS06755	tRNA (adenine(22)-N(1))-methyltransferase TrmK		-0.0645246	-1.04574	0.633249	-0.313527	-1.24274	0.495253	-0.0900999	-1.06444	0.788733	-0.0470434	-1.03315	0.824309
QJQ50_RS09520	DUF1819 family protein		0.0194866	1.0136	0.91293	0.0273564	1.01914	0.996765	0.248034	1.18759	0.540089	-0.0469105	-1.03305	0.918954
QJQ50_RS02935	oligoendopeptidase F	pepF	-0.0690839	-1.04905	0.620926	0.0339568	1.02382	0.972416	0.0737527	1.05245	0.84325	-0.0464214	-1.0327	0.759597
QJQ50_RS10660	DNA repair protein RadA	radA	-0.0134292	-1.00935	0.935461	-0.490095	-1.40454	0.127261	-0.332908	-1.25955	0.130071	-0.0464078	-1.03269	0.869087
QJQ50_RS05145	thymidine kinase		0.0522701	1.0369	0.790871	0.305318	1.23569	0.701283	0.0869053	1.06209	0.884335	-0.0448366	-1.03157	0.815824
QJQ50_RS12545	MFS transporter		-0.205937	-1.15344	0.248896	0.141558	1.1031	0.90883	-0.450185	-1.36622	0.561446	-0.0444318	-1.03128	0.853084
QJQ50_RS08110	bifunctional phosphoribosylaminoimidazolecarboxamide formyltransferase/IMP cyclohydrolase	purH	0.019632	1.0137	0.9348	-0.23006	-1.17288	0.772498	-0.17188	-1.12653	0.740485	-0.044376	-1.03124	0.880677
QJQ50_RS05280	SufD family Fe-S cluster assembly protein		-0.120604	-1.08719	0.429272	-0.284	-1.21757	0.37749	0.0678547	1.04816	0.843992	-0.0440413	-1.031	0.844347
QJQ50_RS11335	30S ribosomal protein S19	rpsS	-0.107217	-1.07715	0.45137	-0.000320281	-1.00022	0.99939	0.162579	1.11929	0.648979	-0.0440083	-1.03097	0.90922
QJQ50_RS06850	YitT family protein		0.0173524	1.0121	0.917721	0.131875	1.09572	0.778305	0.270274	1.20604	0.284455	-0.0439316	-1.03092	0.768617
QJQ50_RS06620	class I SAM-dependent RNA methyltransferase		0.080162	1.05714	0.470579	-0.069951	-1.04968	0.888574	0.262398	1.19947	0.223382	-0.0438518	-1.03086	0.760409
QJQ50_RS00760	hypothetical protein		0.041305	1.02904	0.89093	-0.306949	-1.23709	0.773719	0.0579252	1.04097	0.959852	-0.0436615	-1.03073	0.911052
QJQ50_RS04410	Y-family DNA polymerase		0.0160272	1.01117	0.956003	-0.016812	-1.01172	0.991988	0.0994879	1.07139	0.817408	-0.043195	-1.03039	0.884642
QJQ50_RS04130	ABC transporter ATP-binding protein		-0.0900477	-1.06441	0.454617	-0.0461106	-1.03248	0.924226	0.0351631	1.02467	0.902855	-0.042656	-1.03001	0.782545
QJQ50_RS08845	type IV toxin-antitoxin system AbiEi family antitoxin domain-containing protein		-0.146206	-1.10666	0.6401	-0.19303	-1.14316	0.899683	0.571005	1.48556	0.502714	-0.0424529	-1.02986	0.939062
QJQ50_RS03105	hypothetical protein		-0.324876	-1.25256	0.0398147	-0.23631	-1.17798	0.605627	-0.365452	-1.28829	0.154229	-0.0423345	-1.02978	0.916613
QJQ50_RS10120	TIGR02452 family protein		-0.142329	-1.10369	0.410695	0.000525253	1.00036	0.99939	-0.178243	-1.13151	0.684265	-0.0423277	-1.02977	0.849809
QJQ50_RS05330	replication-associated recombination protein A		0.0477215	1.03363	0.753207	0.327904	1.25519	0.580558	0.237058	1.17859	0.478303	-0.0418166	-1.02941	0.859373
QJQ50_RS11525	S1 domain-containing RNA-binding protein		-0.0112121	-1.0078	0.944243	-0.0235896	-1.01649	0.971197	0.0665863	1.04724	0.824196	-0.0417789	-1.02938	0.77521
QJQ50_RS05310	DUF2785 domain-containing protein		0.0212631	1.01485	0.925485	0.00785544	1.00546	0.996765	-0.217204	-1.16248	0.71402	-0.0414391	-1.02914	0.843546
QJQ50_RS07115	tRNA1(Val) (adenine(37)-N6)-methyltransferase		-0.0952179	-1.06823	0.4975	0.131642	1.09554	0.855192	-0.220912	-1.16547	0.542974	-0.0414119	-1.02912	0.821431
QJQ50_RS01740	hypothetical protein		-0.0899044	-1.0643	0.717128	-0.104436	-1.07507	0.948383	0.0135884	1.00946	0.98765	-0.040951	-1.02879	0.833306
QJQ50_RS02430	aldo/keto reductase		-0.00217205	-1.00151	0.988754	0.0643102	1.04558	0.948383	-0.0209722	-1.01464	0.977745	-0.0408165	-1.0287	0.890642
QJQ50_RS04075	sn-glycerol-3-phosphate ABC transporter ATP-binding protein UgpC	ugpC	-0.239598	-1.18066	0.121697	-0.445684	-1.36196	0.555387	-0.352821	-1.27706	0.420931	-0.0406773	-1.0286	0.845014
QJQ50_RS08435	phosphoenolpyruvate carboxykinase (ATP)		-0.130008	-1.0943	0.232623	-0.24797	-1.18753	0.590585	-0.185074	-1.13688	0.366467	-0.0395162	-1.02777	0.794775
QJQ50_RS02770	nitroreductase family protein		-0.118199	-1.08538	0.422899	-0.507931	-1.42201	0.469724	-0.496838	-1.41112	0.0707152	-0.0394286	-1.02771	0.884642
QJQ50_RS06555	ribonuclease HI family protein		0.13415	1.09745	0.489621	0.162426	1.11917	0.922639	-0.0115579	-1.00804	0.993971	-0.0394025	-1.02769	0.886819
QJQ50_RS09960	beta-glucoside-specific PTS transporter subunit IIABC		-0.306159	-1.23641	0.340911	-0.534417	-1.44836	0.598399	-0.744064	-1.67489	0.323694	-0.0393581	-1.02766	0.97857
QJQ50_RS03795	cell division ATP-binding protein FtsE	ftsE	0.0756704	1.05385	0.598496	0.219181	1.16407	0.625821	-0.0324901	-1.02278	0.947393	-0.0392957	-1.02761	0.812109
QJQ50_RS12815	alpha/beta hydrolase		-0.120195	-1.08688	0.661255	0.258002	1.19582	0.860268	-0.101301	-1.07274	0.943995	-0.0390554	-1.02744	0.918954
QJQ50_RS06910	DUF3013 family protein		-0.0333054	-1.02335	0.872255	-0.00800554	-1.00556	0.996765	0.21676	1.16212	0.602408	-0.0386409	-1.02715	0.871081
QJQ50_RS09855	cation diffusion facilitator family transporter		-0.148319	-1.10828	0.706592	-0.119687	-1.0865	0.948383	-0.155715	-1.11397	0.927302	-0.0385206	-1.02706	0.951281
QJQ50_RS07830	arginine repressor	argR	-0.022349	-1.01561	0.857555	-0.0454616	-1.03201	0.948383	0.0916152	1.06556	0.750314	-0.0384175	-1.02699	0.805134
QJQ50_RS07615	YhbY family RNA-binding protein		-0.146963	-1.10724	0.360305	-0.253821	-1.19236	0.560437	0.0759423	1.05405	0.866035	-0.0383146	-1.02691	0.902788
QJQ50_RS00465	Rgg/GadR/MutR family transcriptional regulator		-0.112198	-1.08087	0.625648	0.166831	1.12259	0.88634	0.270206	1.20598	0.663201	-0.0380842	-1.02675	0.898529
QJQ50_RS05190	ATP synthase F1 subunit delta	atpH	0.0581833	1.04115	0.636669	0.0375497	1.02637	0.957723	0.163457	1.11997	0.418174	-0.0375253	-1.02635	0.862182
QJQ50_RS05995	ABC transporter ATP-binding protein		0.0177318	1.01237	0.951626	-0.15129	-1.11056	0.859597	0.115851	1.08361	0.848467	-0.0374136	-1.02627	0.898529
QJQ50_RS10295	YbaB/EbfC family nucleoid-associated protein		0.0511666	1.0361	0.660156	0.0279603	1.01957	0.970264	0.100586	1.07221	0.778211	-0.0373208	-1.02621	0.798986
QJQ50_RS11625	SMI1/KNR4 family protein		-0.172522	-1.12703	0.313725	0.000502413	1.00035	0.99939	-0.151982	-1.1111	0.803183	-0.0372844	-1.02618	0.900484
QJQ50_RS01095	transcription elongation factor GreA	greA	-0.0882005	-1.06304	0.593972	0.0362725	1.02546	0.978348	0.0879572	1.06286	0.899276	-0.0372751	-1.02617	0.823886
QJQ50_RS12375	MurR/RpiR family transcriptional regulator		-0.441668	-1.35817	0.148562	-1.35545	-2.55876	0.135041	-1.76707	-3.40362	0.00389096	-0.0370548	-1.02602	0.927128
QJQ50_RS12890	MFS transporter		0.0818851	1.0584	0.578935	0.0987801	1.07087	0.859566	0.0606574	1.04294	0.877385	-0.0368065	-1.02584	0.799439
QJQ50_RS05765	5-bromo-4-chloroindolyl phosphate hydrolysis family protein		0.0528903	1.03734	0.784713	0.371901	1.29406	0.460424	0.194548	1.14437	0.395177	-0.0365046	-1.02563	0.806604
QJQ50_RS11550	aminoacyl-tRNA hydrolase	pth	-0.101246	-1.0727	0.572097	0.167772	1.12332	0.837473	-0.0739745	-1.05261	0.907151	-0.0363767	-1.02554	0.877953
QJQ50_RS07875	MBL fold metallo-hydrolase		-0.144543	-1.10538	0.299131	-0.0878024	-1.06275	0.948383	-0.0764891	-1.05445	0.84863	-0.0363338	-1.0255	0.855797
QJQ50_RS09645	glycosyltransferase		0.0168134	1.01172	0.944971	0.291539	1.22394	0.788967	-0.339462	-1.26528	0.672007	-0.0363158	-1.02549	0.929112
QJQ50_RS09095	glutamate ABC transporter substrate-binding protein		0.144692	1.10549	0.486734	0.0655869	1.04651	0.958087	0.365325	1.28817	0.46248	-0.0358914	-1.02519	0.904258
QJQ50_RS10275	cyclic-di-AMP receptor		-0.0164626	-1.01148	0.951626	0.294116	1.22613	0.648934	0.0651357	1.04618	0.921605	-0.035823	-1.02514	0.88707
QJQ50_RS08710	MFS transporter		0.111721	1.08052	0.547327	0.40888	1.32766	0.638269	0.415099	1.33339	0.420593	-0.0353968	-1.02484	0.907298
QJQ50_RS06155	pseudouridine synthase		0.094842	1.06795	0.391147	-0.0474167	-1.03341	0.928204	0.201901	1.15021	0.420058	-0.0352783	-1.02475	0.839031
QJQ50_RS08895	type I pantothenate kinase	coaA	-0.0720414	-1.0512	0.531502	0.0698397	1.0496	0.996765	0.175537	1.12938	0.557608	-0.0350227	-1.02457	0.849782
QJQ50_RS01350	MazG-like family protein		0.266219	1.20265	0.305643	-0.118403	-1.08553	0.946005	-0.407923	-1.32677	0.55441	-0.0347184	-1.02436	0.909001
QJQ50_RS12140	LysR family transcriptional regulator		-0.0834589	-1.05956	0.697226	0.121363	1.08776	0.928204	-0.0857785	-1.06126	0.940982	-0.0345871	-1.02426	0.941849
QJQ50_RS00005	chromosomal replication initiator protein DnaA	dnaA	0.0625395	1.0443	0.693721	0.305134	1.23553	0.648934	0.0428778	1.03017	0.919359	-0.0345492	-1.02424	0.840006
QJQ50_RS03995	type I glyceraldehyde-3-phosphate dehydrogenase	gap	-0.153677	-1.1124	0.438495	-0.0745983	-1.05307	0.878733	0.202996	1.15109	0.32883	-0.0345438	-1.02423	0.907298
QJQ50_RS07675	hypothetical protein		0.161686	1.11859	0.474704	0.310169	1.23985	0.659023	0.307292	1.23738	0.534015	-0.0344145	-1.02414	0.912296
QJQ50_RS05960	ribonuclease J		0.0582308	1.04119	0.648454	0.169241	1.12447	0.673075	0.0324648	1.02276	0.928931	-0.0342354	-1.02401	0.832374
QJQ50_RS05800	tRNA 2-thiouridine(34) synthase MnmA	mnmA	0.0255777	1.01789	0.857666	0.243168	1.18359	0.560415	0.174258	1.12838	0.49466	-0.0340381	-1.02387	0.8259
QJQ50_RS09560	carboxyltransferase subunit alpha	accA	-0.0872629	-1.06235	0.536469	0.35904	1.28257	0.263193	0.153798	1.11249	0.591241	-0.0334788	-1.02348	0.926617
QJQ50_RS04865	N-6 DNA methylase		-0.0660033	-1.04681	0.847462	-0.386483	-1.3072	0.436153	-0.0150547	-1.01049	0.980636	-0.0334145	-1.02343	0.951281
QJQ50_RS06825	PhoH family protein		-0.144534	-1.10537	0.327777	0.0951574	1.06818	0.890429	0.0388227	1.02728	0.899426	-0.0331472	-1.02324	0.816453
QJQ50_RS09615	MarR family transcriptional regulator		-0.0553616	-1.03912	0.706592	0.726587	1.65472	0.0781763	0.477788	1.39261	0.0121303	-0.0327467	-1.02296	0.930994
QJQ50_RS02920	flavodoxin domain-containing protein		0.154598	1.11311	0.514214	0.392119	1.31232	0.646178	-0.0706363	-1.05018	0.953686	-0.032575	-1.02284	0.937789
QJQ50_RS01245	branched-chain amino acid transport system II carrier protein	brnQ	0.318621	1.24714	0.139442	0.650201	1.56939	0.113926	0.0201995	1.0141	0.977987	-0.0325505	-1.02282	0.905051
QJQ50_RS08545	hypothetical protein		0.133439	1.09691	0.488828	1.15514	2.22706	0.0289403	0.808516	1.75141	0.0287844	-0.0323732	-1.02269	0.926617
QJQ50_RS04250	diadenylate cyclase CdaA	cdaA	-0.00527738	-1.00366	0.969886	0.131937	1.09576	0.922639	0.224401	1.16829	0.512286	-0.0322771	-1.02262	0.855797
QJQ50_RS10205	GntR family transcriptional regulator		-0.0799232	-1.05696	0.784713	-0.438459	-1.35516	0.661755	-0.274336	-1.20944	0.771075	-0.0320788	-1.02248	0.940432
QJQ50_RS08960	rhamnulose-1-phosphate aldolase	rhaD	0.0837859	1.0598	0.753523	-0.0692438	-1.04917	0.970264	0.161062	1.11811	0.898552	-0.0320075	-1.02243	0.923233
QJQ50_RS11315	50S ribosomal protein L29	rpmC	-0.0436106	-1.03069	0.77141	-0.0313613	-1.02198	0.970264	0.0704877	1.05007	0.797289	-0.0314442	-1.02203	0.900877
QJQ50_RS02340	PfkB family carbohydrate kinase		-0.178415	-1.13164	0.422689	0.04844	1.03415	0.978348	0.11906	1.08603	0.863993	-0.0309983	-1.02172	0.917477
QJQ50_RS07225	ABC transporter permease		-0.0799703	-1.057	0.49059	-0.184734	-1.13661	0.796341	-0.0504137	-1.03556	0.902307	-0.030905	-1.02165	0.847627
QJQ50_RS03805	PDZ domain-containing protein		0.0227059	1.01586	0.899098	0.13444	1.09767	0.768636	0.0851652	1.06081	0.799453	-0.0305938	-1.02143	0.884198
QJQ50_RS07025	tRNA pseudouridine(55) synthase TruB	truB	-0.0827531	-1.05904	0.488828	0.248042	1.18759	0.831365	-0.19737	-1.14661	0.512286	-0.0305058	-1.02137	0.849782
QJQ50_RS00280	MFS transporter		-0.0401224	-1.0282	0.872255	-0.00707666	-1.00492	0.996765	0.029268	1.02049	0.964222	-0.0304258	-1.02131	0.88016
QJQ50_RS02095	hypothetical protein		-0.0165074	-1.01151	0.96708	0.943812	1.9236	0.317469	0.471807	1.38685	0.590011	-0.0295956	-1.02073	0.953081
QJQ50_RS09070	glycosyltransferase		0.137391	1.09991	0.377075	0.0407889	1.02868	0.973871	0.223999	1.16797	0.522911	-0.029555	-1.0207	0.898529
QJQ50_RS10085	tRNA epoxyqueuosine(34) reductase QueG	queG	-0.00905343	-1.0063	0.951892	0.0683664	1.04853	0.908586	0.0368549	1.02587	0.927115	-0.029551	-1.02069	0.906625
QJQ50_RS06750	Nif3-like dinuclear metal center hexameric protein		-0.149537	-1.10921	0.355937	-0.0394855	-1.02775	0.942872	-0.160566	-1.11773	0.571963	-0.0295418	-1.02069	0.898529
QJQ50_RS08700	hypothetical protein		0.0798244	1.05689	0.625648	0.024836	1.01736	0.978356	0.142746	1.104	0.746766	-0.0290025	-1.02031	0.907298
QJQ50_RS05390	peptide ABC transporter substrate-binding protein		-0.0184283	-1.01286	0.937256	-0.0235245	-1.01644	0.981283	0.19261	1.14283	0.512286	-0.0284657	-1.01993	0.908442
QJQ50_RS01710	hypothetical protein		0.0191478	1.01336	0.956003	-0.244124	-1.18437	0.905349	0.213317	1.15935	0.895102	-0.0284534	-1.01992	0.993103
QJQ50_RS02645	SMC family ATPase		-0.00116213	-1.00081	0.994015	0.179002	1.1321	0.837776	0.131565	1.09548	0.729171	-0.0283055	-1.01981	0.895822
QJQ50_RS07650	TIGR00730 family Rossman fold protein		-0.0637477	-1.04518	0.672782	-0.359395	-1.28289	0.476997	-0.107079	-1.07705	0.807172	-0.0282345	-1.01976	0.898106
QJQ50_RS11670	hypothetical protein		0.160679	1.11781	0.656471	0.254561	1.19297	0.858224	0.425981	1.34349	0.63154	-0.027942	-1.01956	0.939062
QJQ50_RS03035	Holliday junction branch migration protein RuvA	ruvA	-0.0538789	-1.03805	0.726535	0.0594937	1.0421	0.971197	-0.0601067	-1.04254	0.838616	-0.027846	-1.01949	0.895014
QJQ50_RS11720	ASCH domain-containing protein		0.0126781	1.00883	0.963449	-0.0473154	-1.03334	0.978768	-0.179432	-1.13244	0.849941	-0.0277328	-1.01941	0.986362
QJQ50_RS13140	site-specific integrase		0.0288284	1.02018	0.864	0.144023	1.10498	0.718482	0.291753	1.22413	0.165317	-0.027004	-1.01889	0.904917
QJQ50_RS09775	universal stress protein		-0.107647	-1.07747	0.336341	-0.0579307	-1.04097	0.928204	0.11248	1.08109	0.663201	-0.0267447	-1.01871	0.908888
QJQ50_RS09845	TetR/AcrR family transcriptional regulator		-0.0362419	-1.02544	0.885822	-0.113921	-1.08217	0.929252	-0.319826	-1.24818	0.693089	-0.0266577	-1.01865	0.936629
QJQ50_RS04035	alpha/beta hydrolase		0.0207228	1.01447	0.898517	-0.0308892	-1.02164	0.973871	0.257284	1.19523	0.279919	-0.026043	-1.01822	0.877158
QJQ50_RS07230	ABC transporter permease		-0.09452	-1.06771	0.494873	-0.198346	-1.14738	0.842055	-0.124004	-1.08976	0.776707	-0.0258064	-1.01805	0.90922
QJQ50_RS10010	type II CRISPR RNA-guided endonuclease Cas9	cas9	-0.142858	-1.10409	0.615133	-0.591886	-1.50722	0.157999	-0.704647	-1.62975	0.0558458	-0.0255011	-1.01783	0.949622
QJQ50_RS12725	GNAT family N-acetyltransferase		0.078403	1.05585	0.639444	0.0563899	1.03986	0.942744	0.171402	1.12615	0.708814	-0.0253672	-1.01774	0.981601
QJQ50_RS08430	glutaredoxin		-0.164806	-1.12102	0.443833	-0.259868	-1.19737	0.70107	-0.28919	-1.22195	0.411025	-0.0252609	-1.01766	0.939514
QJQ50_RS00220	bifunctional 4-hydroxy-2-oxoglutarate aldolase/2-dehydro-3-deoxy-phosphogluconate aldolase		-0.0740079	-1.05264	0.677721	0.00912377	1.00634	0.991988	-0.141323	-1.10292	0.619436	-0.0250999	-1.01755	0.885408
QJQ50_RS09045	acyltransferase family protein		0.187152	1.13851	0.264277	0.171062	1.12589	0.86274	0.372148	1.29428	0.18069	-0.0250414	-1.01751	0.908442
QJQ50_RS00735	DUF1304 domain-containing protein		0.0456108	1.03212	0.798161	0.946323	1.92696	0.0885359	0.622034	1.53904	0.0739457	-0.0250385	-1.01751	0.908442
QJQ50_RS02175	nucleotidyl transferase AbiEii/AbiGii toxin family protein		-0.0506925	-1.03576	0.880154	1.29168	2.44813	0.0739367	0.961656	1.94754	0.236362	-0.0248127	-1.01735	0.958345
QJQ50_RS05905	pyruvate carboxylase		-0.014493	-1.0101	0.922157	-0.0192486	-1.01343	0.97476	-0.0699132	-1.04965	0.798206	-0.0244941	-1.01712	0.898529
QJQ50_RS02525	uracil-DNA glycosylase family protein		0.00251058	1.00174	0.990699	0.337446	1.26352	0.602218	0.277575	1.21216	0.411025	-0.0241431	-1.01688	0.957921
QJQ50_RS10510	hypothetical protein		0.115782	1.08356	0.633249	0.524313	1.43825	0.707943	0.383041	1.30409	0.778345	-0.024132	-1.01687	0.967072
QJQ50_RS00620	ABC transporter permease subunit		0.219476	1.16431	0.348889	0.452296	1.36822	0.64264	0.605397	1.5214	0.342229	-0.0239874	-1.01677	0.959493
QJQ50_RS02050	linear amide C-N hydrolase		-0.124937	-1.09046	0.438495	-0.0935206	-1.06697	0.869004	-0.205401	-1.15301	0.420058	-0.0237579	-1.0166	0.927832
QJQ50_RS05675	16S rRNA (cytosine(1402)-N(4))-methyltransferase RsmH	rsmH	-0.0110245	-1.00767	0.951431	-0.276171	-1.21098	0.364591	-0.142609	-1.1039	0.57845	-0.023633	-1.01652	0.890642
QJQ50_RS05535	Tex family protein		-0.0365844	-1.02568	0.76544	0.257466	1.19538	0.543778	-0.0186743	-1.01303	0.960192	-0.0236198	-1.01651	0.884198
QJQ50_RS05005	XkdX family protein		-0.197371	-1.14661	0.607767	-0.733813	-1.66303	0.446225	-0.445558	-1.36184	0.63437	-0.0235083	-1.01643	0.974747
QJQ50_RS01880	PRD domain-containing protein		0.000773199	1.00054	0.99811	0.27827	1.21274	0.863506	0.417942	1.33602	0.734589	-0.022812	-1.01594	0.97055
QJQ50_RS02275	aminotransferase class I/II-fold pyridoxal phosphate-dependent enzyme		0.026479	1.01852	0.937256	0.431362	1.34851	0.648934	-0.00136193	-1.00094	0.99722	-0.022429	-1.01567	0.963041
QJQ50_RS06280	DUF4918 family protein		-0.125381	-1.0908	0.442322	0.170419	1.12539	0.85356	0.433829	1.35081	0.205322	-0.0223515	-1.01561	0.940591
QJQ50_RS03735	SDR family oxidoreductase		0.0473495	1.03336	0.728233	0.0728127	1.05177	0.914187	0.242942	1.1834	0.271172	-0.0222636	-1.01555	0.897903
QJQ50_RS08550	GNAT family N-acetyltransferase		0.0696234	1.04944	0.825784	-0.285545	-1.21887	0.820939	0.165748	1.12175	0.871378	-0.0221075	-1.01544	0.970041
QJQ50_RS00475	4-hydroxy-tetrahydrodipicolinate synthase	dapA	0.00761791	1.00529	0.976718	-0.189282	-1.1402	0.863506	-0.31531	-1.24428	0.480458	-0.0220282	-1.01539	0.950736
QJQ50_RS07065	PolC-type DNA polymerase III		-0.00753985	-1.00524	0.958967	0.248978	1.18837	0.460061	0.167842	1.12338	0.411025	-0.0215517	-1.01505	0.907298
QJQ50_RS08255	hydroxymethylglutaryl-CoA synthase		-0.0145425	-1.01013	0.924338	0.326411	1.25389	0.287202	0.0039319	1.00273	0.994371	-0.0214791	-1.015	0.919051
QJQ50_RS06890	bifunctional (p)ppGpp synthetase/guanosine-3',5'-bis(diphosphate) 3'-pyrophosphohydrolase		-0.0407098	-1.02862	0.730703	0.28293	1.21666	0.299998	0.0873238	1.0624	0.737623	-0.0214515	-1.01498	0.903574
QJQ50_RS00470	4-hydroxy-tetrahydrodipicolinate reductase	dapB	-0.0174675	-1.01218	0.95071	-0.0880843	-1.06296	0.924937	-0.173315	-1.12765	0.768408	-0.0213316	-1.0149	0.962369
QJQ50_RS04690	glycoside hydrolase family 73 protein		-0.0392864	-1.02761	0.827928	-0.00320029	-1.00222	0.998575	0.0569133	1.04024	0.904263	-0.0206784	-1.01444	0.936943
QJQ50_RS10040	adenosine deaminase	add	0.00198148	1.00137	0.989577	0.188279	1.1394	0.788967	0.0287445	1.02012	0.961421	-0.0206325	-1.0144	0.903574
QJQ50_RS09565	acetyl-CoA carboxylase carboxyltransferase subunit beta		-0.176796	-1.13037	0.319245	0.0916419	1.06558	0.899683	0.0930408	1.06662	0.85257	-0.0198989	-1.01389	0.961207
QJQ50_RS08780	ABC transporter ATP-binding protein		0.00563264	1.00391	0.988754	0.106415	1.07655	0.956148	0.184894	1.13673	0.894379	-0.0198139	-1.01383	0.959676
QJQ50_RS07555	RNA methyltransferase		0.0049573	1.00344	0.979327	-0.0285199	-1.01997	0.970264	0.0486012	1.03426	0.922727	-0.0192324	-1.01342	0.934018
QJQ50_RS00530	DHH family phosphoesterase		-0.128379	-1.09306	0.281991	-0.249069	-1.18844	0.59896	-0.200013	-1.14871	0.292776	-0.0191502	-1.01336	0.936943
QJQ50_RS00130	ABC transporter ATP-binding protein		0.0231204	1.01615	0.937256	0.0196225	1.01369	0.993845	-0.231127	-1.17375	0.802828	-0.0190204	-1.01327	0.970041
QJQ50_RS06565	cardiolipin synthase	cls	-0.019328	-1.01349	0.907802	0.169653	1.12479	0.803226	0.0870668	1.06221	0.84863	-0.0187159	-1.01306	0.918954
QJQ50_RS08095	heavy metal translocating P-type ATPase		-0.0764322	-1.05441	0.599963	0.192804	1.14298	0.70107	0.0469969	1.03311	0.928564	-0.0187082	-1.01305	0.925589
QJQ50_RS01330	branched-chain amino acid ABC transporter permease		0.129716	1.09408	0.682621	0.814579	1.75879	0.555601	-0.489469	-1.40393	0.678997	-0.0182253	-1.01271	0.981909
QJQ50_RS01560	hypothetical protein		0.109089	1.07855	0.654304	-0.698304	-1.6226	0.602397	-0.155393	-1.11372	0.894334	-0.0181706	-1.01267	0.965825
QJQ50_RS02160	class I SAM-dependent methyltransferase		-0.0171017	-1.01192	0.952618	-0.154246	-1.11284	0.890429	-0.252572	-1.19133	0.63437	-0.0180919	-1.01262	0.958345
QJQ50_RS02115	metalloregulator ArsR/SmtB family transcription factor		-0.190282	-1.14099	0.380144	0.502045	1.41622	0.589752	-0.00865909	-1.00602	0.994371	-0.0179627	-1.01253	0.959719
QJQ50_RS03670	copper homeostasis protein CutC		0.0932172	1.06675	0.458498	-0.0979857	-1.07028	0.90883	0.0276608	1.01936	0.959852	-0.0178469	-1.01245	0.909001
QJQ50_RS04885	hypothetical protein		-0.0188211	-1.01313	0.958967	-0.395621	-1.31551	0.768835	0.186972	1.13837	0.776962	-0.0177594	-1.01239	0.972096
QJQ50_RS06650	deaminase		-0.0571679	-1.04042	0.705488	-0.392648	-1.3128	0.227645	-0.177803	-1.13116	0.533855	-0.017759	-1.01239	0.941849
QJQ50_RS06500	dihydroorotate dehydrogenase		-0.0304882	-1.02136	0.840603	0.154643	1.11315	0.741691	0.0346499	1.02431	0.933706	-0.0174757	-1.01219	0.953081
QJQ50_RS07750	DNA translocase FtsK		0.00114005	1.00079	0.995251	0.121375	1.08777	0.866551	0.0858158	1.06129	0.837968	-0.017463	-1.01218	0.942676
QJQ50_RS06575	helix-turn-helix domain-containing protein		0.00311782	1.00216	0.988754	0.602428	1.51827	0.182284	0.280392	1.21452	0.453675	-0.0172095	-1.012	0.965825
QJQ50_RS07630	VOC family protein		-0.180471	-1.13325	0.380819	-0.580251	-1.49511	0.214505	-0.687392	-1.61037	0.125518	-0.0171484	-1.01196	0.961402
QJQ50_RS07540	phenylalanine--tRNA ligase subunit alpha	pheS	-0.0816612	-1.05824	0.580856	-0.113297	-1.0817	0.834193	-0.0625722	-1.04433	0.820169	-0.0168416	-1.01174	0.941849
QJQ50_RS09705	MarR family transcriptional regulator		0.0593359	1.04199	0.748614	0.188743	1.13977	0.847693	0.298176	1.22959	0.599474	-0.0159914	-1.01115	0.961207
QJQ50_RS05540	gamma-glutamyl-gamma-aminobutyrate hydrolase family protein		-0.00139541	-1.00097	0.995251	0.0887119	1.06342	0.988833	0.366404	1.28914	0.559034	-0.0158999	-1.01108	0.969531
QJQ50_RS02320	EamA family transporter		0.160291	1.11751	0.396059	0.131547	1.09547	0.842055	0.142703	1.10397	0.740083	-0.0155951	-1.01087	0.939062
QJQ50_RS08795	aminoglycoside phosphotransferase family protein		0.0214028	1.01495	0.925078	0.595483	1.51098	0.334467	0.343573	1.2689	0.455265	-0.0155631	-1.01085	0.970041
QJQ50_RS02890	DUF488 family protein		0.00437957	1.00304	0.987854	0.278372	1.21283	0.779724	0.372353	1.29446	0.418383	-0.0155247	-1.01082	0.954369
QJQ50_RS05670	division/cell wall cluster transcriptional repressor MraZ	mraZ	0.102012	1.07327	0.561043	0.0733682	1.05217	0.932287	-0.0314842	-1.02206	0.961421	-0.0154955	-1.0108	0.937839
QJQ50_RS01050	ParB/RepB/Spo0J family partition protein		0.0531886	1.03756	0.660684	0.0124192	1.00865	0.98186	-0.00465112	-1.00323	0.99242	-0.0154515	-1.01077	0.932168
QJQ50_RS03115	Holliday junction resolvase RuvX	ruvX	0.0828108	1.05908	0.553646	-0.288804	-1.22163	0.469724	-0.160998	-1.11806	0.607804	-0.0153823	-1.01072	0.941708
QJQ50_RS05250	ArgE/DapE family deacylase		-0.0281312	-1.01969	0.873135	0.174286	1.12841	0.672852	0.117907	1.08516	0.722372	-0.0151825	-1.01058	0.934018
QJQ50_RS02155	dipeptide epimerase		0.115707	1.08351	0.583379	-0.329502	-1.25658	0.735518	-0.398047	-1.31772	0.612091	-0.0151647	-1.01057	0.988642
QJQ50_RS00895	peptide ABC transporter substrate-binding protein		-0.119041	-1.08601	0.541853	-0.0148999	-1.01038	0.993845	-0.171052	-1.12588	0.732291	-0.0149304	-1.0104	0.970041
QJQ50_RS10480	FAD:protein FMN transferase		0.00684673	1.00476	0.969886	-0.120793	-1.08733	0.800396	-0.281777	-1.21569	0.28362	-0.0146602	-1.01021	0.934429
QJQ50_RS01310	thioredoxin family protein		-0.0303572	-1.02126	0.905166	-0.470343	-1.38544	0.600607	0.119492	1.08635	0.888563	-0.0143999	-1.01003	0.97349
QJQ50_RS04595	flavodoxin		-0.133015	-1.09658	0.350383	0.335026	1.2614	0.486388	-0.0155243	-1.01082	0.978574	-0.0139576	-1.00972	0.94076
QJQ50_RS00400	anthranilate phosphoribosyltransferase	trpD	0.327364	1.25472	0.0768171	0.61176	1.52812	0.269069	0.151737	1.11091	0.826084	-0.0139487	-1.00972	0.974117
QJQ50_RS10210	redox-sensing transcriptional repressor Rex		-0.102999	-1.074	0.608679	-0.307748	-1.23777	0.445044	-0.282383	-1.2162	0.127651	-0.0135	-1.0094	0.941849
QJQ50_RS03815	ATP-binding protein		0.024983	1.01747	0.853765	0.0480259	1.03385	0.993845	0.0126996	1.00884	0.985284	-0.0132767	-1.00925	0.939062
QJQ50_RS03595	NAD(P)H-hydrate dehydratase		-0.0705268	-1.0501	0.591006	-0.305317	-1.23569	0.530627	0.00466685	1.00324	0.994371	-0.0132015	-1.00919	0.968621
QJQ50_RS07070	proline--tRNA ligase		-0.103309	-1.07423	0.362228	0.293935	1.22598	0.657471	0.0837987	1.0598	0.838616	-0.0131294	-1.00914	0.947764
QJQ50_RS01990	hypothetical protein		-0.0220547	-1.0154	0.953642	-0.27139	-1.20697	0.855192	0.260931	1.19825	0.798734	-0.0126602	-1.00881	0.97349
QJQ50_RS13155	hypothetical protein		0.0201668	1.01408	0.963106	-0.0333985	-1.02342	0.993845	-0.492771	-1.40714	0.793959	-0.0126492	-1.00881	0.989117
QJQ50_RS02780	hypothetical protein		-0.00144651	-1.001	0.995251	-0.0771078	-1.0549	0.948383	-0.243574	-1.18392	0.758451	-0.0125377	-1.00873	0.970041
QJQ50_RS10035	pyrimidine-nucleoside phosphorylase		-0.149089	-1.10887	0.168666	-0.100461	-1.07212	0.885828	-0.0252286	-1.01764	0.961421	-0.0124876	-1.00869	0.951281
QJQ50_RS03895	HAMP domain-containing sensor histidine kinase		-0.20533	-1.15295	0.343524	-0.559796	-1.47406	0.401495	-0.459657	-1.37521	0.342229	-0.0123749	-1.00861	0.998128
QJQ50_RS03755	recombinase RecA	recA	-0.077392	-1.05511	0.645418	-0.0317679	-1.02226	0.97476	-0.030852	-1.02162	0.968585	-0.0123675	-1.00861	0.962342
QJQ50_RS13090	sensor histidine kinase		-0.300391	-1.23148	0.184545	-0.237189	-1.17869	0.840367	-0.149896	-1.10949	0.792606	-0.0123005	-1.00856	0.981601
QJQ50_RS07715	Bax inhibitor-1/YccA family protein		-0.0827238	-1.05902	0.558116	-0.242293	-1.18287	0.783706	-0.180852	-1.13355	0.502714	-0.0121743	-1.00847	0.966556
QJQ50_RS07050	YlxR family protein		0.00810271	1.00563	0.958967	0.368828	1.2913	0.532537	0.0369921	1.02597	0.915306	-0.0108721	-1.00756	0.97349
QJQ50_RS13105	hydroxyacid dehydrogenase		0.228393	1.17153	0.26057	0.505194	1.41931	0.493659	0.581664	1.49657	0.295592	-0.0108431	-1.00754	0.972096
QJQ50_RS00580	FtsX-like permease family protein		0.0249962	1.01748	0.949447	0.21215	1.15841	0.859566	0.161982	1.11882	0.825046	-0.0106459	-1.00741	0.97349
QJQ50_RS04585	DUF2252 domain-containing protein		-0.0221164	-1.01545	0.89093	-0.0293315	-1.02054	0.972416	0.10487	1.0754	0.787421	-0.0106215	-1.00739	0.959676
QJQ50_RS10270	DNA polymerase III subunit delta'	holB	-0.054719	-1.03866	0.684687	-0.17723	-1.13071	0.697358	0.004265	1.00296	0.994371	-0.0104111	-1.00724	0.962342
QJQ50_RS04355	alpha-galactosidase		-0.122559	-1.08866	0.32841	-0.0167613	-1.01169	0.991103	-0.0440792	-1.03102	0.927115	-0.0104055	-1.00724	0.959676
QJQ50_RS12015	excinuclease ABC subunit UvrA		-0.105644	-1.07597	0.458498	0.0845397	1.06035	0.923538	-0.0940311	-1.06735	0.799453	-0.0103809	-1.00722	0.974747
QJQ50_RS07910	phage holin		-0.195889	-1.14543	0.543726	0.824404	1.7708	0.316702	-0.24102	-1.18183	0.84863	-0.0103132	-1.00717	0.985248
QJQ50_RS10505	polyprenyl synthetase family protein		0.0336382	1.02359	0.802253	-0.364926	-1.28782	0.376014	-0.344974	-1.27013	0.152921	-0.00960545	-1.00668	0.959676
QJQ50_RS02010	TetR/AcrR family transcriptional regulator		-0.194114	-1.14402	0.437277	-0.225195	-1.16893	0.908586	-0.00571865	-1.00397	0.995741	-0.00945949	-1.00658	0.984993
QJQ50_RS03575	leucine--tRNA ligase	leuS	-0.0580904	-1.04109	0.645616	-0.00444534	-1.00309	0.996765	0.055582	1.03928	0.843922	-0.00925494	-1.00644	0.966556
QJQ50_RS07105	30S ribosomal protein S2	rpsB	-0.0259996	-1.01818	0.861987	0.0939664	1.0673	0.858224	0.116706	1.08426	0.673401	-0.00882111	-1.00613	0.9702
QJQ50_RS03230	transglycosylase domain-containing protein		0.158234	1.11592	0.302374	0.154816	1.11328	0.800743	0.158993	1.11651	0.504348	-0.00878605	-1.00611	0.968312
QJQ50_RS12315	ribose-5-phosphate isomerase RpiA	rpiA	-0.223824	-1.16782	0.0527974	-0.33669	-1.26286	0.594411	-0.244424	-1.18462	0.471963	-0.0087263	-1.00607	0.970041
QJQ50_RS06195	ribosome biogenesis GTPase Der	der	0.0404011	1.0284	0.740214	0.314788	1.24383	0.434239	0.391372	1.31164	0.0883312	-0.00860327	-1.00598	0.962188
QJQ50_RS08135	phosphoribosylformylglycinamidine synthase subunit PurQ	purQ	0.106161	1.07636	0.726535	-0.0629061	-1.04457	0.962341	0.0594526	1.04207	0.961421	-0.00852668	-1.00593	0.983845
QJQ50_RS05475	ABC transporter permease		-0.142243	-1.10362	0.350046	-0.159509	-1.11691	0.875803	0.225245	1.16898	0.706402	-0.0084513	-1.00588	0.976415
QJQ50_RS06120	pyruvate kinase	pyk	-0.146645	-1.10699	0.28882	0.132213	1.09597	0.897007	0.417238	1.33537	0.160702	-0.00839152	-1.00583	0.981357
QJQ50_RS04620	glycosyltransferase		0.0117473	1.00818	0.956003	0.452464	1.36838	0.233836	0.405019	1.32411	0.173116	-0.00832572	-1.00579	0.97857
QJQ50_RS13310	ABC transporter ATP-binding protein		0.0628757	1.04455	0.662868	0.109061	1.07853	0.878282	0.155556	1.11385	0.711142	-0.0081644	-1.00568	0.974747
QJQ50_RS03200	mechanosensitive ion channel family protein		0.0462421	1.03257	0.724441	0.0750335	1.05339	0.948383	-0.0455738	-1.03209	0.926213	-0.00795903	-1.00553	0.965825
QJQ50_RS03720	DNA translocase FtsK		0.119608	1.08644	0.310694	0.211884	1.1582	0.594006	0.181938	1.13441	0.409553	-0.00786869	-1.00547	0.9702
QJQ50_RS12070	hypothetical protein		-0.192421	-1.14268	0.485776	-0.832259	-1.78047	0.279444	-0.45189	-1.36783	0.57845	-0.00752888	-1.00523	0.987605
QJQ50_RS07470	rhodanese-like domain-containing protein		-0.136522	-1.09925	0.228938	-0.281685	-1.21561	0.436153	-0.124555	-1.09017	0.667142	-0.00687324	-1.00478	0.9702
QJQ50_RS09940	ABC transporter ATP-binding protein		0.0425797	1.02995	0.844675	-0.0998361	-1.07165	0.983279	0.296827	1.22844	0.366467	-0.0054257	-1.00377	0.982999
QJQ50_RS01770	SLC45 family MFS transporter		-0.131166	-1.09518	0.545744	-1.20843	-2.31086	0.0885359	-0.747893	-1.67934	0.212302	-0.00518631	-1.0036	0.98619
QJQ50_RS10825	membrane protein		-0.0699762	-1.0497	0.639444	0.107256	1.07718	0.894751	0.178374	1.13161	0.710849	-0.00478332	-1.00332	0.983322
QJQ50_RS13190	phage head closure protein		-0.295552	-1.22735	0.417726	-0.0790096	-1.05629	0.962341	-0.268816	-1.20482	0.834215	-0.00443124	-1.00308	0.994969
QJQ50_RS10305	signal recognition particle sRNA small type	ffs	0.1191	1.08606	0.794533	-0.24085	-1.18169	0.860268	0.599013	1.51468	0.395937	-0.00439947	-1.00305	0.994912
QJQ50_RS08815	LysM domain-containing protein		-0.0963454	-1.06906	0.505352	-0.126703	-1.0918	0.900628	-0.102362	-1.07353	0.853681	-0.00436791	-1.00303	0.984568
QJQ50_RS06880	HAD hydrolase-like protein		0.00203164	1.00141	0.99145	0.297884	1.22934	0.550553	0.253147	1.1918	0.522911	-0.00428559	-1.00297	0.984568
QJQ50_RS05275	Fe-S cluster assembly ATPase SufC	sufC	-0.0671296	-1.04763	0.539506	0.353474	1.27763	0.4004	0.114147	1.08234	0.760393	-0.00381444	-1.00265	0.982999
QJQ50_RS11905	methyltransferase domain-containing protein		-0.0758868	-1.05401	0.578302	-0.138765	-1.10096	0.893149	-0.140842	-1.10255	0.78715	-0.00314214	-1.00218	0.994969
QJQ50_RS10495	NusG domain II-containing protein		0.109375	1.07876	0.360532	-0.205838	-1.15336	0.648934	-0.0100355	-1.00698	0.98661	-0.0030769	-1.00214	0.989432
QJQ50_RS12710	alpha/beta hydrolase		-0.000367075	-1.00025	0.998035	-0.0833495	-1.05947	0.978348	0.0511242	1.03607	0.919359	-0.00305884	-1.00212	0.989522
QJQ50_RS11865	hypothetical protein		0.01845	1.01287	0.933994	-0.0243217	-1.017	0.988472	0.119422	1.0863	0.818968	-0.00266563	-1.00185	0.993103
QJQ50_RS09830	hypothetical protein		0.171117	1.12593	0.496912	-0.331457	-1.25828	0.855192	-0.741384	-1.67178	0.543623	-0.00260861	-1.00181	0.997765
QJQ50_RS12640	serine hydrolase domain-containing protein		-0.0705848	-1.05014	0.770631	-0.433408	-1.35042	0.560437	-0.252596	-1.19135	0.68969	-0.00246462	-1.00171	0.997765
QJQ50_RS04855	endodeoxyribonuclease		-0.0412081	-1.02898	0.870646	-0.129755	-1.09411	0.893149	-0.147073	-1.10732	0.839799	-0.00232265	-1.00161	0.998128
QJQ50_RS06100	hypothetical protein		-0.0245132	-1.01714	0.857555	-0.490371	-1.40481	0.170713	0.0400456	1.02815	0.927302	-0.00219899	-1.00153	0.994969
QJQ50_RS00510	hypothetical protein		-0.204916	-1.15262	0.332805	-0.171585	-1.1263	0.909376	0.330855	1.25776	0.671678	-0.00211361	-1.00147	0.997765
QJQ50_RS03485	pyridoxal phosphate-dependent aminotransferase		0.0761961	1.05423	0.514423	0.229131	1.17213	0.573895	0.0680759	1.04832	0.798206	-0.00210006	-1.00146	0.994969
QJQ50_RS02900	LysR substrate-binding domain-containing protein		0.113004	1.08148	0.514214	0.292436	1.22471	0.657471	-0.0964152	-1.06911	0.843644	-0.00203619	-1.00141	0.997769
QJQ50_RS09225	LCP family protein		0.128589	1.09322	0.436981	0.0645693	1.04577	0.900628	0.0323672	1.02269	0.921605	-0.00184213	-1.00128	0.997765
QJQ50_RS02460	ABC transporter permease		0.331724	1.25852	0.152796	0.120915	1.08742	0.928187	0.00701239	1.00487	0.994371	-0.00134775	-1.00093	0.998128
QJQ50_RS10365	hypothetical protein		0.306903	1.23705	0.0625795	0.0863985	1.06172	0.911088	0.0660699	1.04686	0.882313	-0.00130708	-1.00091	0.997765
QJQ50_RS03975	ImmA/IrrE family metallo-endopeptidase		0.242323	1.1829	0.264277	0.304476	1.23497	0.684266	0.45939	1.37496	0.284032	-0.0012142	-1.00084	0.998128
QJQ50_RS05435	GNAT family N-acetyltransferase		0.0405219	1.02849	0.816417	-0.0413159	-1.02905	0.968719	0.0685931	1.04869	0.899276	-0.0010659	-1.00074	0.998128
QJQ50_RS03030	VTT domain-containing protein		0.00398827	1.00277	0.982872	0.347005	1.27192	0.555601	0.382973	1.30403	0.286618	-0.000815106	-1.00057	0.998128
QJQ50_RS12540	GntR family transcriptional regulator, LSA1692 subfamily		-0.0651809	-1.04622	0.821764	-0.198591	-1.14758	0.859597	-0.0460858	-1.03246	0.968585	-0.000807326	-1.00056	0.998128
QJQ50_RS06690	exodeoxyribonuclease V subunit gamma		-0.0747707	-1.05319	0.57911	0.00610051	1.00424	0.996765	-0.129495	-1.09391	0.666635	-0.000676297	-1.00047	0.998128
QJQ50_RS05720	cell division protein SepF		-0.0930618	-1.06663	0.422689	0.0266161	1.01862	0.978356	0.0163551	1.0114	0.978574	-0.000510053	-1.00035	0.998128
QJQ50_RS09040	glycosyltransferase family 39 protein		0.142508	1.10382	0.390308	0.651865	1.5712	0.116358	0.472826	1.38783	0.201575	-0.000386363	-1.00027	0.998585
QJQ50_RS08380	DUF1542 domain-containing protein		0.00543743	1.00378	0.98032	-0.165112	-1.12125	0.848536	0.180157	1.13301	0.689609	-0.000336759	-1.00023	0.998585
QJQ50_RS05805	histidine phosphatase family protein		-0.00367737	-1.00255	0.984891	0.213104	1.15918	0.6862	0.0977552	1.07011	0.824196	8.18915e-05	1.00006	0.999215
QJQ50_RS04695	xanthine phosphoribosyltransferase		0.184631	1.13653	0.182999	0.529975	1.4439	0.209839	0.338455	1.2644	0.364463	0.000132781	1.00009	0.999215
QJQ50_RS11540	polysaccharide biosynthesis protein		-0.0778614	-1.05545	0.606725	-0.0731353	-1.052	0.922639	-0.0406767	-1.0286	0.906001	0.000281309	1.0002	0.998585
QJQ50_RS00540	replicative DNA helicase	dnaB	0.0444781	1.03131	0.741195	0.0404542	1.02844	0.972416	-0.00250938	-1.00174	0.995741	0.000538033	1.00037	0.998128
QJQ50_RS10835	aldo/keto reductase		-0.0179674	-1.01253	0.898192	0.00203755	1.00141	0.998575	-0.0444469	-1.03129	0.902855	0.000727533	1.0005	0.998128
QJQ50_RS00515	helix-turn-helix transcriptional regulator		-0.0601131	-1.04255	0.86438	-0.0874695	-1.0625	0.981283	0.208725	1.15567	0.848346	0.000762555	1.00053	0.998585
QJQ50_RS12650	MurR/RpiR family transcriptional regulator		-0.00798141	-1.00555	0.976718	-0.177409	-1.13085	0.875803	-0.237989	-1.17935	0.728184	0.000846506	1.00059	0.998128
QJQ50_RS07935	phage tail family protein		0.0474934	1.03347	0.899098	-0.669425	-1.59044	0.609311	-0.0121484	-1.00846	0.994371	0.00112331	1.00078	0.998128
QJQ50_RS11130	phenylalanine--tRNA ligase beta subunit-related protein		-0.0439843	-1.03096	0.880154	0.415163	1.33345	0.657471	0.780599	1.71784	0.0638269	0.00113907	1.00079	0.998128
QJQ50_RS06745	ABC transporter ATP-binding protein		0.158518	1.11614	0.296318	-0.00173193	-1.0012	0.99939	0.404293	1.32344	0.371314	0.00140754	1.00098	0.997765
QJQ50_RS06545	formate--tetrahydrofolate ligase		-0.00215976	-1.0015	0.989334	-0.0817996	-1.05834	0.866742	-0.0314118	-1.02201	0.924996	0.00181308	1.00126	0.994912
QJQ50_RS04440	DNA helicase PcrA	pcrA	0.016217	1.0113	0.898192	0.073543	1.0523	0.903296	0.20904	1.15592	0.336726	0.0019183	1.00133	0.993103
QJQ50_RS10285	YaaL family protein		-0.0942255	-1.06749	0.45137	-0.174226	-1.12836	0.852728	-0.00775041	-1.00539	0.992966	0.00220025	1.00153	0.994488
QJQ50_RS00300	sulfite exporter TauE/SafE family protein		0.0227712	1.01591	0.891249	-0.0631148	-1.04472	0.928204	0.120824	1.08736	0.784974	0.00239862	1.00166	0.994969
QJQ50_RS10830	bacteriocin immunity protein		-0.0364909	-1.02562	0.858995	0.203329	1.15135	0.840131	0.3535	1.27766	0.512286	0.00263132	1.00183	0.994969
QJQ50_RS07850	hypothetical protein		0.285424	1.21877	0.401028	-0.13246	-1.09616	0.969329	-0.410372	-1.32903	0.745332	0.00305964	1.00212	0.997765
QJQ50_RS11870	YbhB/YbcL family Raf kinase inhibitor-like protein		-0.141321	-1.10291	0.323089	0.332484	1.25918	0.560415	-0.103	-1.074	0.818968	0.00319126	1.00221	0.994488
QJQ50_RS03940	DNA-binding protein WhiA	whiA	0.0613025	1.04341	0.581742	0.196242	1.14571	0.678484	0.278628	1.21304	0.31561	0.00346357	1.0024	0.984993
QJQ50_RS01265	DUF975 family protein		0.125231	1.09068	0.347821	0.113509	1.08186	0.863823	0.0406678	1.02859	0.939374	0.00357784	1.00248	0.989522
QJQ50_RS10455	transcription termination/antitermination protein NusG	nusG	0.102957	1.07397	0.389563	0.290842	1.22335	0.344632	0.201394	1.14981	0.458474	0.00396088	1.00275	0.987315
QJQ50_RS00170	hypothetical protein		0.28232	1.21615	0.130398	-0.00201054	-1.00139	0.99939	-0.0555655	-1.03927	0.955633	0.00411331	1.00286	0.987605
QJQ50_RS08275	sugar phosphate isomerase/epimerase		0.143728	1.10476	0.250269	0.0945564	1.06774	0.922639	0.221899	1.16627	0.627169	0.00430771	1.00299	0.984857
QJQ50_RS11135	type II toxin-antitoxin system PemK/MazF family toxin		-0.132189	-1.09596	0.697346	0.610214	1.52649	0.681378	0.638777	1.55701	0.664052	0.00444343	1.00308	0.997769
QJQ50_RS01430	hypothetical protein		0.265333	1.20191	0.0560975	0.460236	1.37577	0.214505	0.417123	1.33526	0.167449	0.00447715	1.00311	0.984568
QJQ50_RS06190	30S ribosomal protein S1	rpsA	-0.0694491	-1.04932	0.57911	-0.103956	-1.07472	0.875803	0.109799	1.07908	0.745332	0.00504241	1.0035	0.984568
QJQ50_RS08080	response regulator transcription factor		-0.143242	-1.10438	0.292962	-0.353463	-1.27762	0.560415	-0.0843469	-1.06021	0.863993	0.00511392	1.00355	0.988642
QJQ50_RS01045	AAA family ATPase		-0.0332638	-1.02332	0.83257	0.188978	1.13996	0.648934	0.10356	1.07442	0.732291	0.00519444	1.00361	0.981357
QJQ50_RS11710	large-conductance mechanosensitive channel protein MscL	mscL	0.0891909	1.06377	0.745761	0.0405888	1.02853	0.970264	-0.179355	-1.13238	0.727364	0.00530556	1.00368	0.987605
QJQ50_RS07870	transcriptional regulator SpxA	spxA	-0.132286	-1.09603	0.447692	0.148163	1.10816	0.858224	0.301601	1.23251	0.411025	0.00550307	1.00382	0.989286
QJQ50_RS00025	DNA topoisomerase (ATP-hydrolyzing) subunit B	gyrB	-0.0278242	-1.01947	0.854572	0.0610138	1.0432	0.900628	-0.0679166	-1.0482	0.803183	0.00562859	1.00391	0.982999
QJQ50_RS09640	cellulose biosynthesis cyclic di-GMP-binding regulatory protein BcsB		0.0835889	1.05965	0.607583	0.189731	1.14055	0.79549	0.0132834	1.00925	0.98661	0.00597049	1.00415	0.981601
QJQ50_RS12790	MBL fold metallo-hydrolase		-0.101686	-1.07303	0.485335	-0.141207	-1.10283	0.759825	-0.139381	-1.10143	0.57845	0.00607434	1.00422	0.981601
QJQ50_RS03635	competence protein CoiA family protein		-0.0587117	-1.04154	0.785618	-0.0575802	-1.04072	0.966669	-0.0125832	-1.00876	0.98765	0.0062275	1.00433	0.982999
QJQ50_RS07645	NADP-dependent oxidoreductase		0.0529039	1.03735	0.820482	-0.134998	-1.09809	0.859566	-0.282004	-1.21588	0.512286	0.00654867	1.00455	0.982955
QJQ50_RS06000	trigger factor	tig	-0.0424343	-1.02985	0.774197	-0.133166	-1.0967	0.772498	0.0988824	1.07094	0.750836	0.006686	1.00465	0.986852
QJQ50_RS01230	NAD(P)-dependent oxidoreductase		0.0750777	1.05342	0.68279	-0.0842804	-1.06016	0.900628	-0.140047	-1.10194	0.750314	0.00705049	1.0049	0.981909
QJQ50_RS10690	ABC transporter		-0.124467	-1.09011	0.573277	0.195218	1.1449	0.779854	0.176306	1.12999	0.729171	0.00710612	1.00494	0.981601
QJQ50_RS02760	HAMP domain-containing sensor histidine kinase		0.126883	1.09193	0.393089	-0.0855332	-1.06108	0.98186	0.127	1.09202	0.768408	0.00722933	1.00502	0.975851
QJQ50_RS08910	C69 family dipeptidase		-0.0258817	-1.0181	0.864	0.019277	1.01345	0.972416	-0.0101978	-1.00709	0.977745	0.00723474	1.00503	0.972096
QJQ50_RS06510	carbamoyl phosphate synthase small subunit		-0.0130199	-1.00907	0.94824	-0.137456	-1.09996	0.861784	-0.0383125	-1.02691	0.92544	0.00740796	1.00515	0.980163
QJQ50_RS10355	50S ribosomal protein L10	rplJ	-0.139839	-1.10178	0.328624	0.133904	1.09726	0.787911	0.0912929	1.06532	0.721101	0.00772648	1.00537	0.97349
QJQ50_RS05500	SbcC/MukB-like Walker B domain-containing protein		0.00865001	1.00601	0.96708	0.00677191	1.0047	0.996765	0.0270853	1.01895	0.967005	0.00785536	1.00546	0.982458
QJQ50_RS02605	DUF4867 family protein		0.0600911	1.04253	0.733436	-0.177375	-1.13082	0.801767	0.186205	1.13777	0.719515	0.00814332	1.00566	0.984568
QJQ50_RS04260	phosphoglucosamine mutase	glmM	-0.0280144	-1.01961	0.833373	0.0205903	1.01437	0.972416	-0.10981	-1.07909	0.648979	0.00822316	1.00572	0.965825
QJQ50_RS02480	heavy metal-binding domain-containing protein		-0.0588122	-1.04161	0.802253	-0.531439	-1.44537	0.169464	-0.215971	-1.16149	0.618806	0.00833003	1.00579	0.972096
QJQ50_RS12075	recombinase RecA	recA	-0.0611588	-1.0433	0.587613	0.0705592	1.05012	0.933858	-0.035922	-1.02521	0.917493	0.00833813	1.0058	0.972096
QJQ50_RS05645	ATP-binding cassette domain-containing protein		-0.15448	-1.11302	0.296195	-0.612188	-1.52858	0.0799158	-0.428706	-1.34603	0.0694466	0.00850075	1.00591	0.974747
QJQ50_RS06310	tyrosine recombinase XerC	xerC	-0.152688	-1.11164	0.299131	0.0357133	1.02506	0.960026	-0.0683004	-1.04848	0.84231	0.0087714	1.0061	0.972092
QJQ50_RS05315	helix-turn-helix transcriptional regulator		0.0320859	1.02249	0.839632	0.115187	1.08312	0.883132	0.212771	1.15891	0.522911	0.00890285	1.00619	0.962449
QJQ50_RS07290	Stk1 family PASTA domain-containing Ser/Thr kinase	pknB	0.00447501	1.00311	0.973645	0.0753596	1.05362	0.890429	0.00396028	1.00275	0.994371	0.00893945	1.00622	0.970056
QJQ50_RS10390	glycosyltransferase		-0.141623	-1.10315	0.482825	-0.170294	-1.12529	0.855192	-0.399106	-1.31869	0.364463	0.00937709	1.00652	0.989522
QJQ50_RS08225	recombination regulator RecX	recX	0.056555	1.03998	0.667409	0.0980437	1.07032	0.948517	0.0032747	1.00227	0.995198	0.00941702	1.00655	0.971651
QJQ50_RS05265	ATP-binding cassette domain-containing protein		0.054861	1.03876	0.661255	0.0558105	1.03944	0.928204	0.0263074	1.0184	0.953686	0.00964304	1.00671	0.972483
QJQ50_RS03660	RluA family pseudouridine synthase		0.135713	1.09864	0.328624	-0.0423368	-1.02978	0.942872	0.0519393	1.03666	0.899426	0.00967645	1.00673	0.972096
QJQ50_RS08320	branched-chain amino acid ABC transporter permease		0.0112484	1.00783	0.958967	0.185048	1.13685	0.87551	-0.0380543	-1.02673	0.964222	0.0101436	1.00706	0.9702
QJQ50_RS03785	preprotein translocase subunit SecA	secA	0.0840407	1.05998	0.482825	0.15555	1.11385	0.701636	0.118855	1.08587	0.664027	0.0102893	1.00716	0.962342
QJQ50_RS03235	YjjG family noncanonical pyrimidine nucleotidase		0.128345	1.09304	0.340911	0.11032	1.07947	0.860268	0.183306	1.13548	0.658224	0.0103084	1.00717	0.965825
QJQ50_RS10400	GNAT family N-acetyltransferase		0.0102052	1.0071	0.973295	-0.241077	-1.18187	0.837136	-0.330912	-1.25781	0.533855	0.0104289	1.00725	0.984568
QJQ50_RS00875	MFS transporter		0.0402517	1.02829	0.800998	-0.133127	-1.09667	0.983279	-0.0362012	-1.02541	0.954438	0.0105465	1.00734	0.972096
QJQ50_RS07305	methionyl-tRNA formyltransferase	fmt	-0.08985	-1.06426	0.477294	0.0725449	1.05157	0.914187	0.00198168	1.00137	0.995741	0.0108997	1.00758	0.959901
QJQ50_RS07210	chromosome segregation protein SMC	smc	-0.0565916	-1.04001	0.713437	-0.0329831	-1.02313	0.948383	0.0110168	1.00767	0.974696	0.0110648	1.0077	0.964969
QJQ50_RS08825	winged helix-turn-helix domain-containing protein		0.173519	1.12781	0.392716	0.428764	1.34608	0.476997	-0.0334442	-1.02345	0.968585	0.0110735	1.00771	0.9702
QJQ50_RS06800	DNA repair protein RecO	recO	0.108452	1.07807	0.501101	0.00556564	1.00387	0.996765	0.0128348	1.00894	0.986109	0.0113951	1.00793	0.972096
QJQ50_RS03675	undecaprenyl-diphosphate phosphatase		0.209173	1.15603	0.209407	0.586169	1.50125	0.0815067	0.450633	1.36664	0.0207316	0.0115631	1.00805	0.958345
QJQ50_RS03905	ABC transporter permease		0.0742874	1.05284	0.685011	-0.510269	-1.42432	0.287202	-0.632705	-1.55047	0.103347	0.011589	1.00807	0.9702
QJQ50_RS05910	YlbG family protein		-0.00168184	-1.00117	0.992911	0.28698	1.22008	0.608796	0.0469666	1.03309	0.928931	0.0120872	1.00841	0.953694
QJQ50_RS00960	hypothetical protein		0.0866346	1.06189	0.603458	0.1004	1.07207	0.939122	-0.0288601	-1.02021	0.965925	0.012218	1.0085	0.9702
QJQ50_RS00910	FAD/NAD(P)-binding protein		-0.0372373	-1.02615	0.797535	0.0915265	1.0655	0.899683	-0.12571	-1.09104	0.745332	0.0122934	1.00856	0.962882
QJQ50_RS00160	hypothetical protein		-0.203478	-1.15147	0.26057	0.00767432	1.00533	0.9972	0.218435	1.16347	0.705299	0.0123513	1.0086	0.968885
QJQ50_RS11400	SpaA isopeptide-forming pilin-related protein		-0.0485135	-1.0342	0.811882	-0.247472	-1.18713	0.521469	-0.190422	-1.1411	0.359206	0.013159	1.00916	0.950353
QJQ50_RS09055	UDP-N-acetylglucosamine 2-epimerase (non-hydrolyzing)	wecB	0.00728251	1.00506	0.958967	0.117668	1.08498	0.868188	0.242679	1.18319	0.218924	0.0132608	1.00923	0.961207
QJQ50_RS08650	hypothetical protein		-0.222213	-1.16652	0.137892	-0.372485	-1.29458	0.590585	-0.171683	-1.12637	0.727939	0.0135663	1.00945	0.965825
QJQ50_RS03160	D-alanine--poly(phosphoribitol) ligase subunit 2	dltC	0.0493104	1.03477	0.796124	0.368423	1.29094	0.683145	0.653971	1.57349	0.0808105	0.0136531	1.00951	0.959676
QJQ50_RS04185	UDP-N-acetylmuramate dehydrogenase	murB	0.0452415	1.03186	0.758097	-0.0471948	-1.03325	0.945424	-0.0693098	-1.04921	0.843922	0.0136858	1.00953	0.952184
QJQ50_RS02520	hypothetical protein		0.0275009	1.01925	0.821764	-0.0325781	-1.02284	0.962475	-0.0978552	-1.07018	0.758451	0.0139172	1.00969	0.949622
QJQ50_RS08940	hypothetical protein		0.051854	1.0366	0.71813	0.197913	1.14704	0.735636	0.131685	1.09557	0.723438	0.0139205	1.0097	0.968312
QJQ50_RS02810	PadR family transcriptional regulator		0.195852	1.1454	0.32841	0.646823	1.56572	0.469724	0.00681985	1.00474	0.994371	0.0139278	1.0097	0.97349
QJQ50_RS03690	30S ribosomal protein S14	rpsN	-0.171986	-1.12661	0.390191	-0.277243	-1.21188	0.606675	-0.193594	-1.14361	0.592948	0.0148071	1.01032	0.981601
QJQ50_RS04290	type II secretion system F family protein		0.0414166	1.02912	0.911923	-0.338171	-1.26415	0.818878	-0.196243	-1.14571	0.889941	0.0148181	1.01032	0.998128
QJQ50_RS00885	hypothetical protein		-0.340965	-1.2666	0.131264	-0.272702	-1.20807	0.878282	-0.02221	-1.01551	0.98661	0.0148605	1.01035	0.962882
QJQ50_RS08455	acyltransferase		-0.139381	-1.10143	0.264277	-0.344269	-1.26951	0.657471	0.220743	1.16533	0.527229	0.0149066	1.01039	0.927128
QJQ50_RS07600	ribosome silencing factor	rsfS	-0.226136	-1.1697	0.205698	-0.220231	-1.16492	0.715441	0.0256317	1.01793	0.963417	0.0149336	1.0104	0.959676
QJQ50_RS05745	cold shock domain-containing protein		-0.0115169	-1.00801	0.958967	-0.319109	-1.24756	0.648934	-0.151067	-1.11039	0.647981	0.0150236	1.01047	0.947764
QJQ50_RS06080	ATP-dependent chaperone ClpB	clpB	-0.0442489	-1.03115	0.715037	0.121737	1.08804	0.787999	0.0234406	1.01638	0.960119	0.0165783	1.01156	0.918516
QJQ50_RS06980	ASCH domain-containing protein		-0.193829	-1.1438	0.377075	-0.172736	-1.12719	0.788303	0.0142448	1.00992	0.985696	0.0168109	1.01172	0.959493
QJQ50_RS00975	GlsB/YeaQ/YmgE family stress response membrane protein		0.068972	1.04897	0.833373	-0.483712	-1.39834	0.780356	0.700556	1.62513	0.57845	0.0171518	1.01196	0.972092
QJQ50_RS02055	hypothetical protein		-0.110951	-1.07994	0.443833	-0.180973	-1.13365	0.786739	-0.00438432	-1.00304	0.994371	0.01718	1.01198	0.959676
QJQ50_RS02610	tagatose-6-phosphate kinase	lacC	0.0505423	1.03565	0.774894	-0.104761	-1.07532	0.893209	-0.066261	-1.047	0.898552	0.0173394	1.01209	0.966556
QJQ50_RS04565	hypothetical protein		-0.216278	-1.16173	0.326093	0.375779	1.29754	0.731236	0.330229	1.25721	0.719515	0.0173615	1.01211	0.972853
QJQ50_RS09100	amino acid ABC transporter ATP-binding protein		0.117598	1.08493	0.633249	-0.00695056	-1.00483	0.998575	-0.277038	-1.2117	0.702372	0.0176306	1.0123	0.961207
QJQ50_RS02640	exonuclease SbcCD subunit D		-0.00743797	-1.00517	0.969029	0.0917724	1.06568	0.90387	0.156761	1.11478	0.727837	0.0177876	1.01241	0.939062
QJQ50_RS02350	5-methyltetrahydropteroyltriglutamate--homocysteine S-methyltransferase	metE	0.182043	1.13449	0.139928	0.0127467	1.00887	0.992918	0.055076	1.03891	0.898552	0.0178837	1.01247	0.958345
QJQ50_RS01760	energy-coupling factor transporter transmembrane component T		0.0470492	1.03315	0.808561	0.190063	1.14081	0.796341	0.193511	1.14354	0.49466	0.0180173	1.01257	0.947764
QJQ50_RS08995	alkaline phosphatase family protein		0.218806	1.16377	0.374656	0.25099	1.19002	0.602397	0.222533	1.16678	0.395177	0.0182039	1.0127	0.954369
QJQ50_RS12970	ABC transporter substrate-binding protein		-0.0873759	-1.06244	0.442941	0.152302	1.11134	0.796341	0.0461076	1.03248	0.875984	0.0182159	1.01271	0.908834
QJQ50_RS08515	serine--tRNA ligase	serS	-0.0319141	-1.02237	0.803762	-0.012522	-1.00872	0.986428	-0.00752207	-1.00523	0.98765	0.0182801	1.01275	0.917477
QJQ50_RS03305	NAD(P)/FAD-dependent oxidoreductase		0.169314	1.12452	0.159664	0.205617	1.15318	0.602397	0.116701	1.08425	0.657951	0.018595	1.01297	0.918954
QJQ50_RS13110	NAD(P)-binding domain-containing protein		0.0776761	1.05532	0.735314	0.043828	1.03085	0.974844	-0.162399	-1.11915	0.817408	0.0191677	1.01337	0.970041
QJQ50_RS07075	RIP metalloprotease RseP	rseP	0.0812257	1.05792	0.518826	0.0864533	1.06176	0.911088	0.302216	1.23304	0.234631	0.0192941	1.01346	0.907109
QJQ50_RS07255	ATP-dependent DNA helicase RecG	recG	-0.0443399	-1.03121	0.73822	-0.0743315	-1.05287	0.909376	-0.0153631	-1.01071	0.968343	0.0193524	1.0135	0.909839
QJQ50_RS09900	asparagine synthase (glutamine-hydrolyzing)	asnB	0.0234482	1.01639	0.885512	0.0662943	1.04702	0.920959	0.201409	1.14982	0.49466	0.0197234	1.01377	0.926049
QJQ50_RS12810	response regulator YycF	yycF	-0.0352594	-1.02474	0.783761	0.105449	1.07583	0.920959	0.0645784	1.04578	0.897726	0.0200524	1.014	0.937839
QJQ50_RS08295	ECF transporter S component		0.0459525	1.03236	0.787699	0.390665	1.311	0.389872	0.203899	1.15181	0.57845	0.0201201	1.01404	0.909001
QJQ50_RS07580	NADP-dependent phosphogluconate dehydrogenase	gndA	-0.0388965	-1.02733	0.811882	-0.0179825	-1.01254	0.978348	-0.00744658	-1.00517	0.98661	0.0202174	1.01411	0.930994
QJQ50_RS12105	glycerol kinase GlpK	glpK	-0.400514	-1.31998	0.14128	-0.980237	-1.97279	0.132391	-1.10013	-2.14375	0.00577248	0.0203225	1.01419	0.958457
QJQ50_RS02765	iron-sulfur cluster biosynthesis family protein		-0.101315	-1.07275	0.728487	0.00197012	1.00137	0.99939	-0.0628835	-1.04455	0.948203	0.0207171	1.01446	0.970041
QJQ50_RS08010	glycosyltransferase family 2 protein		0.567136	1.48158	0.0901642	0.488414	1.4029	0.782057	1.12275	2.17761	0.298728	0.0207244	1.01447	0.965825
QJQ50_RS06435	imidazoleglycerol-phosphate dehydratase HisB	hisB	-0.233137	-1.17539	0.470579	0.557917	1.47214	0.555601	0.369235	1.29167	0.693089	0.0207264	1.01447	0.961207
QJQ50_RS08355	nicotinate phosphoribosyltransferase		-0.0419397	-1.0295	0.722111	0.152615	1.11158	0.81754	0.0409536	1.02879	0.915081	0.020884	1.01458	0.907298
QJQ50_RS05600	folylpolyglutamate synthase/dihydrofolate synthase family protein		-0.0309175	-1.02166	0.860755	-0.107153	-1.0771	0.899683	-0.179385	-1.1324	0.572795	0.0212314	1.01483	0.898529
QJQ50_RS11365	phosphate-starvation-inducible protein PsiE	psiE	0.0557562	1.0394	0.812521	0.35627	1.28011	0.632443	0.491465	1.40587	0.314401	0.0217078	1.01516	0.938943
QJQ50_RS12215	helix-turn-helix domain-containing protein		-0.439744	-1.35636	0.116653	-0.201785	-1.15012	0.702325	-0.264256	-1.20102	0.55362	0.0218022	1.01523	0.945542
QJQ50_RS09260	glycosyltransferase family 2 protein		0.232139	1.17458	0.316911	0.352256	1.27656	0.657471	0.643415	1.56202	0.0923516	0.0218901	1.01529	0.959493
QJQ50_RS03910	HD domain-containing protein		0.0236189	1.01651	0.922262	0.146526	1.1069	0.878733	0.129592	1.09398	0.877802	0.0220285	1.01539	0.959493
QJQ50_RS10620	glutamate--tRNA ligase	gltX	-0.071115	-1.05053	0.573277	0.251326	1.1903	0.550553	0.23146	1.17402	0.310683	0.0222853	1.01557	0.907298
QJQ50_RS00680	hypothetical protein		-0.00908424	-1.00632	0.969886	-0.347855	-1.27267	0.60904	-0.274852	-1.20987	0.638954	0.0224132	1.01566	0.95067
QJQ50_RS06520	aspartate carbamoyltransferase catalytic subunit		-0.085089	-1.06075	0.499726	0.287857	1.22083	0.509113	0.164112	1.12048	0.596399	0.0226983	1.01586	0.909001
QJQ50_RS12960	amino acid ABC transporter ATP-binding protein		-0.0987929	-1.07088	0.470758	-0.0244262	-1.01708	0.980259	0.160034	1.11731	0.727837	0.0227481	1.01589	0.893099
QJQ50_RS10230	ribosomal protein S18-alanine N-acetyltransferase	rimI	-0.0179702	-1.01253	0.9348	0.0229968	1.01607	0.978348	-0.0657393	-1.04662	0.882309	0.0230595	1.01611	0.908341
QJQ50_RS11495	lysine--tRNA ligase	lysS	-0.0727665	-1.05173	0.543522	0.0891239	1.06372	0.881052	0.130698	1.09482	0.57845	0.0231103	1.01615	0.900877
QJQ50_RS00590	adenylosuccinate synthase		0.0955361	1.06846	0.48922	0.439855	1.35647	0.169464	0.278493	1.21293	0.146137	0.0233473	1.01631	0.898529
QJQ50_RS02850	AI-2E family transporter		0.169437	1.12462	0.259351	0.232037	1.17449	0.660184	0.192956	1.1431	0.60222	0.0233748	1.01633	0.906127
QJQ50_RS06710	hypothetical protein		0.108929	1.07843	0.723757	0.899783	1.86579	0.228842	0.494648	1.40898	0.50173	0.0234588	1.01639	0.959493
QJQ50_RS03375	tRNA-Met		0.218459	1.16349	0.311915	0.0550048	1.03886	0.981283	0.0605882	1.04289	0.977745	0.0235394	1.01645	0.941849
QJQ50_RS00635	hypothetical protein		-0.162986	-1.1196	0.595	0.067816	1.04813	0.970264	0.277771	1.21232	0.750836	0.023543	1.01645	0.961207
QJQ50_RS04480	MFS transporter		0.077275	1.05502	0.513683	0.332658	1.25933	0.518742	0.251312	1.19029	0.527229	0.0239255	1.01672	0.898529
QJQ50_RS03880	thioredoxin-disulfide reductase	trxB	-0.0776665	-1.05531	0.46983	-0.0438418	-1.03086	0.942744	-0.0666517	-1.04728	0.807563	0.0239838	1.01676	0.905051
QJQ50_RS06005	ATP-dependent Clp protease ATP-binding subunit ClpX	clpX	-0.0446234	-1.03141	0.74659	-0.120203	-1.08689	0.858224	0.129253	1.09373	0.693089	0.0239984	1.01677	0.917477
QJQ50_RS02745	glycosyltransferase family 39 protein		0.077517	1.0552	0.802028	-0.173022	-1.12742	0.886744	-0.605201	-1.52119	0.411025	0.0240553	1.01681	0.965515
QJQ50_RS06525	solute carrier family 23 protein		-0.15605	-1.11423	0.391678	0.0515284	1.03636	0.945424	-0.23273	-1.17506	0.55441	0.0241145	1.01686	0.926617
QJQ50_RS04600	type I methionyl aminopeptidase	map	-0.080073	-1.05707	0.677105	-0.084017	-1.05997	0.928204	-0.19582	-1.14537	0.319381	0.0242277	1.01694	0.898529
QJQ50_RS05335	glutamate--cysteine ligase		-0.0818109	-1.05835	0.57911	-0.0843136	-1.06018	0.922639	-0.0775803	-1.05525	0.812019	0.024506	1.01713	0.897978
QJQ50_RS05305	DUF1694 domain-containing protein		-0.0698977	-1.04964	0.791145	0.275863	1.21072	0.731236	0.0752	1.05351	0.890258	0.0246029	1.0172	0.938943
QJQ50_RS08640	sodium ion-translocating decarboxylase subunit beta		-0.10711	-1.07707	0.316093	-0.392782	-1.31292	0.12635	-0.00493636	-1.00343	0.991967	0.024665	1.01724	0.900484
QJQ50_RS07000	molecular chaperone DnaK	dnaK	0.0994281	1.07135	0.434226	0.00554885	1.00385	0.996765	0.0105792	1.00736	0.976767	0.0248051	1.01734	0.907298
QJQ50_RS04425	RNA-guided endonuclease TnpB family protein		0.102839	1.07388	0.432005	0.0458421	1.03229	0.957341	0.181947	1.13441	0.671031	0.0249034	1.01741	0.895014
QJQ50_RS02845	hypothetical protein		0.0597613	1.04229	0.694664	0.216571	1.16197	0.707458	0.10351	1.07438	0.809186	0.0249306	1.01743	0.936943
QJQ50_RS00115	NAD(P)-binding domain-containing protein		0.132244	1.096	0.622837	0.481791	1.39648	0.659023	0.133667	1.09708	0.92544	0.0251159	1.01756	0.960996
QJQ50_RS03725	pitrilysin family protein		0.0438576	1.03087	0.761614	-0.0547145	-1.03865	0.923615	0.144226	1.10514	0.663201	0.0251192	1.01756	0.890693
QJQ50_RS06295	DNA-processing protein DprA	dprA	0.110776	1.07981	0.510683	-0.128539	-1.09319	0.869004	0.193347	1.14341	0.671302	0.0254691	1.01781	0.918954
QJQ50_RS09350	peptide ABC transporter substrate-binding protein		0.0234283	1.01637	0.896577	0.0852173	1.06085	0.928204	0.376322	1.29803	0.243734	0.0254916	1.01783	0.926617
QJQ50_RS05820	GNAT family N-acetyltransferase		0.0516826	1.03647	0.726535	-0.0539303	-1.03809	0.943445	0.0706334	1.05018	0.818968	0.0255257	1.01785	0.871081
QJQ50_RS02220	sulfite exporter TauE/SafE family protein		-0.0299357	-1.02097	0.893499	-0.139281	-1.10136	0.923615	-0.116066	-1.08378	0.909698	0.0255285	1.01785	0.9702
QJQ50_RS04520	GH25 family lysozyme		0.0518871	1.03662	0.797535	0.0741896	1.05277	0.928204	0.127068	1.09207	0.807563	0.025764	1.01802	0.913981
QJQ50_RS11810	ABC transporter ATP-binding protein		0.111134	1.08008	0.432005	-0.125886	-1.09118	0.861784	-0.14686	-1.10716	0.694779	0.0262229	1.01834	0.898529
QJQ50_RS12680	hypothetical protein		-0.17439	-1.12849	0.232578	-0.188238	-1.13937	0.840367	-0.126022	-1.09128	0.774952	0.0263213	1.01841	0.917477
QJQ50_RS03465	APC family permease		0.299015	1.2303	0.0305095	0.296144	1.22786	0.589936	0.17397	1.12816	0.455909	0.026917	1.01883	0.901013
QJQ50_RS13375	ABC transporter ATP-binding protein		0.0754237	1.05367	0.770265	0.4851	1.39968	0.32884	-0.0470224	-1.03313	0.953686	0.0272063	1.01904	0.926406
QJQ50_RS04490	PPK2 family polyphosphate--nucleotide phosphotransferase		-0.0582692	-1.04122	0.754336	0.107653	1.07747	0.911655	-0.0825272	-1.05887	0.871266	0.027407	1.01918	0.926406
QJQ50_RS10500	Gx transporter family protein		0.134158	1.09745	0.272147	-0.2181	-1.1632	0.618831	-0.0176318	-1.0123	0.960192	0.0274105	1.01918	0.895617
QJQ50_RS00570	TetR/AcrR family transcriptional regulator		0.171612	1.12632	0.442678	0.718029	1.64493	0.23565	0.486739	1.40127	0.49783	0.0274121	1.01918	0.937839
QJQ50_RS02395	L-lactate dehydrogenase		-0.143807	-1.10482	0.492056	-0.505424	-1.41954	0.24753	-0.582015	-1.49694	0.0111369	0.0274916	1.01924	0.966556
QJQ50_RS10820	hypothetical protein		-0.0373899	-1.02626	0.839831	0.253067	1.19174	0.785004	0.000228084	1.00016	0.99939	0.0276341	1.01934	0.908442
QJQ50_RS05730	YlmH/Sll1252 family protein		-0.0121824	-1.00848	0.956003	-0.228884	-1.17193	0.624646	-0.0673083	-1.04776	0.832094	0.0276347	1.01934	0.88016
QJQ50_RS01255	DeoR/GlpR family DNA-binding transcription regulator		0.0997841	1.07161	0.363808	-0.128971	-1.09351	0.875803	0.00832514	1.00579	0.98661	0.0278677	1.0195	0.890642
QJQ50_RS07560	acylphosphatase		0.0871254	1.06225	0.47623	0.0164412	1.01146	0.98186	0.0571079	1.04038	0.892338	0.027886	1.01952	0.862936
QJQ50_RS06725	hypothetical protein		0.0833147	1.05945	0.513669	-0.330769	-1.25768	0.415044	0.0358485	1.02516	0.934422	0.0281376	1.01969	0.902788
QJQ50_RS08755	hypothetical protein		-0.0247244	-1.01729	0.891249	0.116702	1.08425	0.860268	0.0533895	1.0377	0.89497	0.0284835	1.01994	0.917477
QJQ50_RS08070	FtsX-like permease family protein		0.155676	1.11394	0.248501	0.018918	1.0132	0.988472	0.019149	1.01336	0.961421	0.0287985	1.02016	0.900484
QJQ50_RS09110	hypothetical protein		0.0676924	1.04804	0.638928	0.0988874	1.07095	0.911088	0.173847	1.12806	0.557608	0.0288111	1.02017	0.902347
QJQ50_RS09015	O-unit flippase-like protein	wzx	0.254211	1.19268	0.132636	0.463953	1.37932	0.4004	0.436744	1.35355	0.11929	0.0289216	1.02025	0.926406
QJQ50_RS05620	rod shape-determining protein MreC	mreC	0.144897	1.10565	0.224163	0.195049	1.14476	0.589752	0.225194	1.16893	0.271172	0.0290688	1.02035	0.890642
QJQ50_RS08160	energy-coupled thiamine transporter ThiT	thiT	-0.105097	-1.07557	0.60625	-0.0958626	-1.0687	0.928204	-0.139955	-1.10187	0.803183	0.02913	1.0204	0.927748
QJQ50_RS13330	pyridoxal phosphate-dependent aminotransferase		0.0255842	1.01789	0.951736	0.265418	1.20198	0.860268	0.447663	1.36383	0.700296	0.029222	1.02046	0.9702
QJQ50_RS06485	PTS sugar transporter subunit IIC		-0.00541724	-1.00376	0.995251	0.463739	1.37911	0.64264	-0.0612169	-1.04335	0.956675	0.0293981	1.02059	0.909839
QJQ50_RS07660	50S ribosomal protein L35	rpmI	-0.035987	-1.02526	0.833373	-0.178233	-1.1315	0.860268	0.0608481	1.04308	0.884335	0.0294509	1.02062	0.903574
QJQ50_RS00985	hypothetical protein		0.37297	1.29502	0.316093	0.626151	1.54344	0.64264	0.476147	1.39102	0.76067	0.0296899	1.02079	0.962882
QJQ50_RS02615	tagatose-bisphosphate aldolase		0.0917476	1.06566	0.390225	-0.0276691	-1.01936	0.970264	-0.00839719	-1.00584	0.989217	0.0299334	1.02097	0.855797
QJQ50_RS00020	DNA replication/repair protein RecF	recF	0.00520094	1.00361	0.978275	0.089478	1.06399	0.884412	0.0382509	1.02687	0.91051	0.0300786	1.02107	0.903574
QJQ50_RS09685	MarR family winged helix-turn-helix transcriptional regulator		0.19495	1.14468	0.350383	0.570978	1.48553	0.228842	0.0769061	1.05475	0.902855	0.0300877	1.02107	0.938335
QJQ50_RS09555	cyclopropane-fatty-acyl-phospholipid synthase family protein		-0.0265263	-1.01856	0.839632	-0.0896585	-1.06412	0.913967	0.201405	1.14982	0.293813	0.0303019	1.02123	0.848944
QJQ50_RS09780	carboxylate--amine ligase		0.197077	1.14637	0.116584	0.415121	1.33341	0.195432	0.379782	1.30115	0.04512	0.0305018	1.02137	0.871081
QJQ50_RS00305	amidohydrolase family protein		0.225216	1.16895	0.133156	-0.0521047	-1.03678	0.948383	-0.00428776	-1.00298	0.994371	0.0306838	1.0215	0.890642
QJQ50_RS04500	GNAT family N-acetyltransferase		-0.00348675	-1.00242	0.984472	-0.15093	-1.11029	0.875803	-0.113742	-1.08203	0.823498	0.0311636	1.02184	0.85118
QJQ50_RS11160	30S ribosomal protein S9	rpsI	-0.0643233	-1.04559	0.684113	0.0625735	1.04433	0.921745	-0.0268271	-1.01877	0.948203	0.0312506	1.0219	0.908834
QJQ50_RS01100	UDP-N-acetylmuramoyl-L-alanyl-D-glutamate--2,6-diaminopimelate ligase		0.05114	1.03608	0.688033	0.00145671	1.00101	0.99939	0.113564	1.0819	0.661383	0.0314271	1.02202	0.849782
QJQ50_RS04400	hypothetical protein		0.198982	1.14789	0.192258	-0.0686189	-1.04871	0.963944	0.371994	1.29414	0.342229	0.031682	1.0222	0.908834
QJQ50_RS03125	cell division protein ZapA		0.110487	1.07959	0.525969	-0.140002	-1.10191	0.863506	0.0250421	1.01751	0.970307	0.0318218	1.0223	0.916046
QJQ50_RS12055	ribonuclease H		-0.0142244	-1.00991	0.938323	-0.085095	-1.06076	0.928204	0.00422477	1.00293	0.994371	0.0318248	1.0223	0.886133
QJQ50_RS12920	MFS transporter		-0.0920919	-1.06591	0.788126	-0.241429	-1.18216	0.860268	-0.126706	-1.0918	0.919359	0.0320469	1.02246	0.939062
QJQ50_RS01840	Cof-type HAD-IIB family hydrolase		0.104197	1.0749	0.700867	-0.0367889	-1.02583	0.973871	-0.0788508	-1.05618	0.923024	0.0321213	1.02251	0.939062
QJQ50_RS09660	hypothetical protein		0.207152	1.15441	0.332805	-0.236233	-1.17791	0.866742	-0.898857	-1.86459	0.307747	0.0321909	1.02256	0.918954
QJQ50_RS07095	UMP kinase	pyrH	-0.12422	-1.08992	0.340598	-0.255319	-1.1936	0.378296	-0.068755	-1.04881	0.804888	0.032222	1.02259	0.890642
QJQ50_RS13250	alpha/beta hydrolase		-0.0162809	-1.01135	0.940235	-0.295344	-1.22718	0.673075	-0.427764	-1.34515	0.152769	0.0322574	1.02261	0.849782
QJQ50_RS01325	ABC transporter substrate-binding protein		-0.036078	-1.02532	0.908703	0.456144	1.37187	0.550553	0.113602	1.08193	0.904879	0.0323575	1.02268	0.926617
QJQ50_RS12610	ABC transporter substrate-binding protein		0.379076	1.30051	0.101363	0.124935	1.09046	0.934265	0.272149	1.20761	0.803183	0.032645	1.02289	0.987315
QJQ50_RS06660	DnaD domain protein		0.10974	1.07903	0.311668	0.460995	1.37649	0.135041	0.222697	1.16691	0.284455	0.0326706	1.0229	0.898529
QJQ50_RS08445	ferrous iron transport protein B	feoB	0.0215848	1.01507	0.867678	0.166629	1.12243	0.779854	-0.145261	-1.10593	0.543623	0.0327805	1.02298	0.818554
QJQ50_RS09625	alpha/beta hydrolase		-0.0970951	-1.06962	0.488828	-0.116631	-1.0842	0.89222	-0.136102	-1.09893	0.710849	0.0329641	1.02311	0.840706
QJQ50_RS12570	GNAT family N-acetyltransferase		-0.0293247	-1.02053	0.899098	-0.250173	-1.18935	0.737925	-0.278483	-1.21292	0.621564	0.0330894	1.0232	0.898529
QJQ50_RS03255	hypothetical protein		-0.146754	-1.10708	0.488828	0.152064	1.11116	0.878282	0.347322	1.2722	0.627169	0.0332704	1.02333	0.968312
QJQ50_RS06560	nitroreductase family protein		0.0693679	1.04926	0.553517	0.309333	1.23913	0.431774	0.231273	1.17387	0.243525	0.0333313	1.02337	0.890642
QJQ50_RS10605	thioredoxin family protein		0.143037	1.10423	0.651559	0.578066	1.49285	0.560437	0.13343	1.0969	0.91051	0.0338705	1.02376	0.957921
QJQ50_RS02785	helix-turn-helix transcriptional regulator		-0.118501	-1.08561	0.550808	0.1619	1.11876	0.859597	0.187927	1.13913	0.745017	0.0341557	1.02396	0.901644
QJQ50_RS10180	co-chaperone GroES	groES	-0.015346	-1.01069	0.931904	-0.130986	-1.09504	0.81754	0.0265929	1.0186	0.945905	0.0342579	1.02403	0.875204
QJQ50_RS03455	tRNA-Leu		0.0946082	1.06778	0.541853	-0.397371	-1.31711	0.566	0.184316	1.13628	0.768743	0.0343775	1.02411	0.939062
QJQ50_RS10290	recombination mediator RecR	recR	0.0128254	1.00893	0.925078	-0.0894943	-1.064	0.883132	0.13656	1.09928	0.63437	0.0344119	1.02414	0.809057
QJQ50_RS08920	RNA polymerase recycling motor HelD	helD	0.0513171	1.03621	0.656186	0.208663	1.15562	0.527777	0.253984	1.1925	0.18069	0.0345373	1.02423	0.810682
QJQ50_RS12060	LysR family transcriptional regulator		0.0510941	1.03605	0.839378	0.238183	1.17951	0.779724	0.258232	1.19601	0.724594	0.0345897	1.02427	0.907298
QJQ50_RS05295	Fe-S cluster assembly protein SufB	sufB	0.0713854	1.05073	0.592827	0.0877769	1.06273	0.855192	-0.0180507	-1.01259	0.961421	0.0346104	1.02428	0.853084
QJQ50_RS03865	HPr(Ser) kinase/phosphatase	hprK	-0.0873993	-1.06245	0.422689	0.000402495	1.00028	0.99939	0.022551	1.01575	0.954438	0.0346184	1.02429	0.837811
QJQ50_RS03420	tRNA-Asp		0.548693	1.46276	0.266894	0.0215657	1.01506	0.995011	-0.11777	-1.08506	0.945905	0.0348325	1.02444	0.95955
QJQ50_RS11015	30S ribosomal protein S14	rpsN	0.272362	1.20778	0.310694	-0.842865	-1.79361	0.617186	0.783676	1.72151	0.480689	0.0349691	1.02453	0.947764
QJQ50_RS10170	DUF1827 family protein		0.059275	1.04194	0.762523	-0.0410767	-1.02888	0.978348	0.040939	1.02878	0.928816	0.0352315	1.02472	0.859136
QJQ50_RS05140	Mur ligase family protein		-0.0539846	-1.03813	0.660156	-0.0346731	-1.02432	0.957757	0.0539079	1.03807	0.884335	0.0357973	1.02512	0.813569
QJQ50_RS06110	DNA polymerase III subunit alpha	dnaE	0.0590716	1.0418	0.620316	-0.11307	-1.08153	0.860268	0.0580659	1.04107	0.836836	0.0358844	1.02519	0.858635
QJQ50_RS11990	type II CAAX endopeptidase family protein		0.130359	1.09457	0.606725	-0.0784793	-1.0559	0.941842	-0.260129	-1.19759	0.69153	0.036182	1.0254	0.908834
QJQ50_RS07790	ABC transporter ATP-binding protein		0.203501	1.15149	0.19272	-0.141745	-1.10324	0.872448	0.00381043	1.00264	0.995741	0.0365726	1.02567	0.898529
QJQ50_RS04655	hypothetical protein		0.0189167	1.0132	0.907802	-0.32514	-1.25279	0.589752	-0.327813	-1.25511	0.434788	0.0366352	1.02572	0.838997
QJQ50_RS06760	RNA polymerase sigma factor RpoD	rpoD	0.00425707	1.00296	0.9784	0.418404	1.33645	0.174127	0.223841	1.16784	0.235058	0.0367825	1.02582	0.829069
QJQ50_RS12910	PTS mannose/fructose/sorbose transporter subunit IIC		-0.33217	-1.25891	0.0164178	-1.07101	-2.1009	0.016557	-0.776652	-1.71315	0.00222151	0.0368304	1.02586	0.917477
QJQ50_RS01065	DUF1129 family protein		0.0473011	1.03333	0.682621	-0.0798701	-1.05692	0.899683	-0.0583256	-1.04126	0.85257	0.0376202	1.02642	0.799439
QJQ50_RS06970	single-stranded-DNA-specific exonuclease RecJ	recJ	-0.0553212	-1.03909	0.715277	-0.102235	-1.07344	0.875803	0.0184257	1.01285	0.961421	0.0378608	1.02659	0.832786
QJQ50_RS11345	50S ribosomal protein L23	rplW	-0.03492	-1.0245	0.839149	-0.180331	-1.13314	0.860268	0.0961383	1.06891	0.820169	0.0381354	1.02679	0.900484
QJQ50_RS02895	magnesium transporter CorA family protein		-0.029916	-1.02095	0.839511	-0.0369041	-1.02591	0.968964	-0.0346816	-1.02433	0.955633	0.0382613	1.02688	0.832374
QJQ50_RS12990	PH domain-containing protein		0.159555	1.11694	0.396131	0.367107	1.28976	0.521469	0.00422815	1.00294	0.995741	0.0384492	1.02701	0.898529
QJQ50_RS07055	transcription termination factor NusA	nusA	-0.0301828	-1.02114	0.852967	0.108054	1.07777	0.837776	-0.101922	-1.0732	0.680954	0.0384577	1.02702	0.845014
QJQ50_RS08115	phosphoribosylglycinamide formyltransferase	purN	-0.0226967	-1.01586	0.953263	-0.0937538	-1.06714	0.999664	-0.352721	-1.27697	0.590011	0.0385595	1.02709	0.902788
QJQ50_RS00325	ABC transporter permease		-0.104157	-1.07487	0.45137	-0.381741	-1.30291	0.446225	-0.293031	-1.22521	0.301955	0.0385894	1.02711	0.809057
QJQ50_RS10710	CBS domain-containing protein		0.187667	1.13892	0.221558	0.067309	1.04776	0.932234	0.119902	1.08666	0.810354	0.0386832	1.02718	0.832097
QJQ50_RS08800	matrixin family metalloprotease		0.155329	1.11368	0.274104	0.319762	1.24812	0.783964	-0.0192402	-1.01343	0.991307	0.0387264	1.02721	0.909839
QJQ50_RS13050	glycosyltransferase family 4 protein		0.122403	1.08855	0.454176	0.183193	1.13539	0.676697	-0.0723102	-1.0514	0.832094	0.0395426	1.02779	0.858261
QJQ50_RS01505	DUF2325 domain-containing protein		0.0066536	1.00462	0.958967	0.275725	1.2106	0.631235	0.335156	1.26151	0.127693	0.0396388	1.02786	0.779619
QJQ50_RS07170	ribosome maturation factor RimM	rimM	0.143261	1.1044	0.463671	0.156261	1.1144	0.741691	0.160187	1.11743	0.641405	0.0397282	1.02792	0.815122
QJQ50_RS08315	ATP-binding cassette domain-containing protein		0.010696	1.00744	0.956003	-0.409358	-1.32809	0.352617	-0.0760056	-1.0541	0.879199	0.0397626	1.02794	0.849782
QJQ50_RS07590	nucleotidyltransferase		0.0274713	1.01922	0.880154	-0.159638	-1.11701	0.697358	-0.140071	-1.10196	0.619436	0.0398024	1.02797	0.877507
QJQ50_RS02600	serine hydrolase domain-containing protein		0.12946	1.09388	0.369868	0.1509	1.11026	0.842055	-0.154893	-1.11334	0.732265	0.0398738	1.02802	0.877158
QJQ50_RS04155	phosphate acetyltransferase	pta	-0.217757	-1.16292	0.204112	-0.6352	-1.55315	0.0739367	-0.545502	-1.45953	0.0235523	0.0399092	1.02805	0.853942
QJQ50_RS00385	tryptophan synthase subunit beta	trpB	0.115075	1.08303	0.518826	-0.0907583	-1.06493	0.942744	-0.182781	-1.13507	0.725336	0.0399103	1.02805	0.881375
QJQ50_RS10065	DNA-3-methyladenine glycosylase I		0.181601	1.13414	0.443833	0.33161	1.25842	0.648934	0.283489	1.21713	0.689609	0.0399147	1.02805	0.905051
QJQ50_RS11180	ABC transporter ATP-binding protein		0.00227855	1.00158	0.994015	0.170903	1.12576	0.875803	0.106485	1.0766	0.90665	0.0401087	1.02819	0.898529
QJQ50_RS11275	50S ribosomal protein L18	rplR	-0.0187258	-1.01306	0.894946	-0.260645	-1.19801	0.534154	0.0490497	1.03458	0.906001	0.0401221	1.0282	0.900484
QJQ50_RS07015	radical SAM family heme chaperone HemW	hemW	0.0910028	1.06511	0.48734	0.23291	1.1752	0.636145	0.0783873	1.05584	0.7983	0.0403201	1.02834	0.823162
QJQ50_RS03080	DRTGG domain-containing protein		-0.078525	-1.05594	0.502776	0.0884551	1.06323	0.866639	-0.0228995	-1.016	0.948203	0.0405295	1.02849	0.76274
QJQ50_RS12980	iron-sulfur cluster biosynthesis family protein		-0.0803464	-1.05727	0.517977	-0.0308011	-1.02158	0.978768	-0.24664	-1.18644	0.576659	0.0407147	1.02862	0.797287
QJQ50_RS06670	pyridoxal phosphate-dependent aminotransferase		0.00823451	1.00572	0.958645	-0.0265097	-1.01854	0.972416	0.0981027	1.07036	0.702155	0.0409272	1.02877	0.784688
QJQ50_RS08375	S9 family peptidase		0.0430842	1.03031	0.794533	-0.235732	-1.1775	0.536276	-0.0759298	-1.05404	0.76067	0.0411106	1.02891	0.809057
QJQ50_RS10060	DMT family transporter		0.0735935	1.05233	0.71839	0.215943	1.16146	0.68615	0.0259234	1.01813	0.968585	0.0411526	1.02894	0.840706
QJQ50_RS00780	ABC transporter permease		0.145849	1.10638	0.562463	0.343348	1.2687	0.81754	0.240356	1.18128	0.835022	0.0412359	1.02899	0.908442
QJQ50_RS09690	zinc ribbon domain-containing protein		0.00192205	1.00133	0.990462	-0.195665	-1.14525	0.801767	-0.195651	-1.14524	0.63154	0.0413667	1.02909	0.826306
QJQ50_RS06055	GTPase ObgE	obgE	0.17141	1.12616	0.160046	0.479355	1.39412	0.158242	0.252602	1.19135	0.310683	0.0414959	1.02918	0.802881
QJQ50_RS07310	primosomal protein N'	priA	-0.0273615	-1.01915	0.873135	-0.0986841	-1.0708	0.837776	-0.0651187	-1.04617	0.838616	0.0418866	1.02946	0.832786
QJQ50_RS05630	septum site-determining protein MinC		0.0674825	1.04789	0.565769	0.221921	1.16629	0.534154	0.167318	1.12297	0.527785	0.0422583	1.02972	0.797287
QJQ50_RS01965	dihydrodipicolinate synthase family protein		0.0395382	1.02778	0.937256	0.48288	1.39753	0.718482	0.625071	1.54229	0.616136	0.0423121	1.02976	0.937839
QJQ50_RS06320	ATP-dependent protease ATPase subunit HslU	hslU	-0.0820252	-1.0585	0.474704	-0.137265	-1.09982	0.779724	-0.303613	-1.23423	0.100459	0.0423597	1.0298	0.76274
QJQ50_RS05370	SDR family NAD(P)-dependent oxidoreductase		0.143921	1.1049	0.543436	-0.511194	-1.42523	0.550553	0.270978	1.20663	0.725336	0.0425294	1.02992	0.950353
QJQ50_RS03655	NAD kinase		0.12899	1.09353	0.396131	0.0594804	1.04209	0.936058	-0.128817	-1.0934	0.69967	0.0427853	1.0301	0.83962
QJQ50_RS09325	histidine phosphatase family protein		-0.0424855	-1.02989	0.864	-0.258215	-1.196	0.852728	-0.396765	-1.31655	0.542974	0.0428091	1.03012	0.900484
QJQ50_RS05680	cell division protein FtsL	ftsL	-0.0508249	-1.03586	0.770631	-0.146504	-1.10688	0.800074	-0.0387672	-1.02724	0.948203	0.0430296	1.03028	0.793395
QJQ50_RS09195	sortase		0.424606	1.34221	0.216799	-1.45642	-2.74426	0.228842	-0.953928	-1.93714	0.334198	0.0439124	1.03091	0.953081
QJQ50_RS02305	DUF916 and DUF3324 domain-containing protein		0.218983	1.16391	0.334921	0.187583	1.13885	0.877974	0.284418	1.21792	0.672925	0.044525	1.03134	0.897978
QJQ50_RS07345	arginine repressor		-0.0905855	-1.0648	0.578935	-0.37304	-1.29508	0.550553	-0.120713	-1.08727	0.799034	0.0446972	1.03147	0.812038
QJQ50_RS09510	BREX system P-loop protein BrxC	brxC	0.0123987	1.00863	0.945656	0.0464196	1.0327	0.951043	0.232559	1.17492	0.47267	0.0447335	1.03149	0.849782
QJQ50_RS03920	excinuclease ABC subunit UvrA	uvrA	0.0280383	1.01962	0.830154	-0.0117121	-1.00815	0.991988	0.0860209	1.06144	0.745332	0.0449203	1.03163	0.786322
QJQ50_RS06860	aspartate--tRNA ligase	aspS	-0.0518392	-1.03659	0.726341	0.235662	1.17745	0.485862	0.08343	1.05953	0.743619	0.0452926	1.03189	0.807006
QJQ50_RS09115	Fur family transcriptional regulator		0.281347	1.21533	0.264277	0.300998	1.232	0.64264	0.256987	1.19498	0.57845	0.0452931	1.03189	0.884325
QJQ50_RS10595	helix-turn-helix transcriptional regulator		0.135576	1.09853	0.637438	0.245811	1.18576	0.837776	0.311953	1.24139	0.683815	0.045604	1.03212	0.906127
QJQ50_RS00915	FAD-dependent oxidoreductase		0.0470065	1.03312	0.719058	0.184778	1.13664	0.657471	0.00580912	1.00403	0.99242	0.0463001	1.03261	0.809624
QJQ50_RS01110	aldo/keto reductase		-0.086163	-1.06154	0.417742	0.0733689	1.05217	0.875803	0.0499577	1.03523	0.877802	0.0468228	1.03299	0.771742
QJQ50_RS09590	3-oxoacyl-ACP reductase family protein		-0.020285	-1.01416	0.93343	0.13238	1.0961	0.836752	0.177088	1.1306	0.495559	0.0469137	1.03305	0.929591
QJQ50_RS02280	transporter substrate-binding domain-containing protein		0.368042	1.2906	0.166031	0.93466	1.91144	0.212515	0.38478	1.30566	0.667142	0.0469332	1.03307	0.900484
QJQ50_RS04460	Asp-tRNA(Asn)/Glu-tRNA(Gln) amidotransferase subunit GatA	gatA	0.0476833	1.0336	0.738931	0.0958075	1.06866	0.899683	0.0642011	1.04551	0.799453	0.0473596	1.03337	0.786546
QJQ50_RS01755	ABC transporter ATP-binding protein		-0.0175982	-1.01227	0.919096	0.143818	1.10483	0.788967	0.0390998	1.02747	0.902855	0.0482149	1.03398	0.743782
QJQ50_RS10165	APC family permease		0.181011	1.13368	0.16166	-0.0210272	-1.01468	0.978348	-0.0123079	-1.00857	0.973534	0.0483697	1.0341	0.72826
QJQ50_RS11555	L-lactate dehydrogenase		-0.170794	-1.12568	0.234652	0.0791995	1.05643	0.911655	0.436786	1.35359	0.0657558	0.0483756	1.0341	0.858465
QJQ50_RS09085	amino acid ABC transporter permease		0.0101678	1.00707	0.972045	0.371069	1.29331	0.560415	0.193416	1.14347	0.778211	0.048484	1.03418	0.908442
QJQ50_RS11225	DNA-directed RNA polymerase subunit alpha		-0.0196834	-1.01374	0.908754	0.258938	1.1966	0.521469	0.105175	1.07562	0.675235	0.0486532	1.0343	0.875204
QJQ50_RS10740	hypothetical protein		0.122656	1.08874	0.518826	0.088663	1.06338	0.920107	0.12159	1.08793	0.821001	0.0487005	1.03433	0.895014
QJQ50_RS10300	DNA polymerase III subunit gamma/tau	dnaX	0.104121	1.07484	0.41722	0.0134797	1.00939	0.981283	0.0634213	1.04494	0.803183	0.0489457	1.03451	0.771064
QJQ50_RS03935	uridine diphosphate-N-acetylglucosamine-binding protein YvcK	yvcK	0.086062	1.06147	0.488828	0.126085	1.09133	0.869004	0.0670985	1.04761	0.844877	0.0490866	1.03461	0.727556
QJQ50_RS05925	SepM family pheromone-processing serine protease		0.0716796	1.05094	0.511164	0.0822951	1.0587	0.859566	-0.0264051	-1.01847	0.939745	0.0491411	1.03465	0.715632
QJQ50_RS13085	2-hydroxycarboxylate transporter family protein		-0.175189	-1.12911	0.336341	0.0583353	1.04126	0.970264	-0.10159	-1.07296	0.888563	0.049305	1.03477	0.909001
QJQ50_RS07450	ornithine decarboxylase		-0.0164499	-1.01147	0.922262	-0.0265819	-1.0186	0.978338	-0.0812654	-1.05795	0.843922	0.0494129	1.03484	0.89034
QJQ50_RS11580	glutamate synthase large subunit	gltB	0.149855	1.10946	0.390378	-0.210572	-1.15715	0.772498	-0.172964	-1.12737	0.709377	0.0495553	1.03495	0.81673
QJQ50_RS00630	hypothetical protein		0.134471	1.09769	0.559632	-0.107077	-1.07704	0.947177	0.513504	1.42751	0.50397	0.0499731	1.03525	0.895694
QJQ50_RS01975	BglG family transcription antiterminator		0.106087	1.07631	0.619728	0.252944	1.19164	0.859597	0.704947	1.63008	0.340305	0.0502361	1.03543	0.903574
QJQ50_RS05175	F0F1 ATP synthase subunit A	atpB	0.0745922	1.05306	0.558385	0.248094	1.18764	0.640438	0.245819	1.18577	0.218902	0.0502574	1.03545	0.773581
QJQ50_RS00695	D-2-hydroxyisocaproate dehydrogenase		0.0737652	1.05246	0.569035	-0.240179	-1.18114	0.631235	0.06001	1.04247	0.853681	0.0503079	1.03549	0.824665
QJQ50_RS06430	imidazole glycerol phosphate synthase subunit HisH	hisH	-0.19054	-1.14119	0.437277	-0.486988	-1.40152	0.589752	0.283153	1.21685	0.69967	0.0508285	1.03586	0.916046
QJQ50_RS00155	sugar O-acetyltransferase		-0.0402767	-1.02831	0.796649	0.0216747	1.01514	0.992786	-0.139917	-1.10184	0.754677	0.0510842	1.03604	0.760274
QJQ50_RS04140	hypothetical protein		0.00443812	1.00308	0.978487	0.0463977	1.03268	0.952523	0.110062	1.07927	0.798456	0.0511699	1.0361	0.747596
QJQ50_RS03680	lactonase family protein		0.0332497	1.02331	0.791145	-0.0222817	-1.01556	0.98171	0.125747	1.09107	0.728184	0.0512103	1.03613	0.722688
QJQ50_RS10405	50S ribosomal protein L1	rplA	0.0545699	1.03855	0.697294	-0.0827046	-1.059	0.875803	0.0981555	1.0704	0.689609	0.0512663	1.03617	0.809624
QJQ50_RS08745	ATP-binding cassette domain-containing protein		-0.0241721	-1.0169	0.850958	-0.0246492	-1.01723	0.973871	-0.0201041	-1.01403	0.970307	0.0512971	1.0362	0.853942
QJQ50_RS01290	methyltransferase domain-containing protein		-0.0524618	-1.03703	0.818411	-0.0960201	-1.06882	0.948383	-0.441092	-1.35763	0.570722	0.0514904	1.03633	0.833306
QJQ50_RS04545	DEAD/DEAH box helicase		-0.0752533	-1.05355	0.583366	-0.171153	-1.12596	0.701636	-0.0748953	-1.05328	0.803183	0.051724	1.0365	0.746395
QJQ50_RS09870	PTS transporter subunit IIC		-0.0815556	-1.05816	0.831448	-1.5335	-2.89488	0.0146591	-1.03317	-2.04652	0.0170934	0.0525047	1.03706	0.902788
QJQ50_RS07665	translation initiation factor IF-3	infC	0.0162068	1.0113	0.91293	-0.0847324	-1.06049	0.909434	0.114288	1.08244	0.678997	0.0527582	1.03725	0.768617
QJQ50_RS02495	ammonium transporter		0.0424419	1.02986	0.809624	0.17914	1.13221	0.875803	0.246223	1.1861	0.71402	0.0527613	1.03725	0.840006
QJQ50_RS13245	alpha/beta hydrolase		0.0433585	1.03051	0.759746	-0.0408248	-1.0287	0.943671	-0.00790616	-1.0055	0.98765	0.052924	1.03737	0.766395
QJQ50_RS06455	histidinol-phosphate transaminase	hisC	-0.0890089	-1.06364	0.645616	0.191085	1.14162	0.842393	-0.134807	-1.09795	0.745332	0.0529745	1.0374	0.854549
QJQ50_RS08985	GTPase HflX	hflX	0.136112	1.09894	0.290184	-0.0933399	-1.06684	0.860268	-0.0908006	-1.06496	0.737623	0.0530402	1.03745	0.819244
QJQ50_RS02150	serine hydrolase domain-containing protein		0.0369716	1.02596	0.937256	0.452708	1.36861	0.576321	0.690857	1.61424	0.236362	0.0533264	1.03765	0.904459
QJQ50_RS10150	Maf family protein		0.0272007	1.01903	0.872255	-0.253731	-1.19229	0.620645	-0.0400797	-1.02817	0.954237	0.053357	1.03768	0.72826
QJQ50_RS06130	S1-like domain-containing RNA-binding protein		-0.0421108	-1.02962	0.818411	0.314545	1.24362	0.590585	0.203441	1.15144	0.57845	0.0534659	1.03776	0.767003
QJQ50_RS03610	glutathione peroxidase		0.23607	1.17778	0.264277	0.408996	1.32776	0.655234	0.295611	1.2274	0.603683	0.0534898	1.03777	0.85118
QJQ50_RS11030	transposase		0.0814135	1.05805	0.920452	0.53619	1.45014	0.866742	0.419919	1.33785	0.87654	0.0535623	1.03782	0.955886
QJQ50_RS05815	ATP-dependent RecD-like DNA helicase		0.0324061	1.02272	0.844094	0.0577983	1.04088	0.896015	0.0261794	1.01831	0.93882	0.0536216	1.03787	0.796776
QJQ50_RS05795	excinuclease ABC subunit UvrA		-0.0220416	-1.0154	0.885822	-0.205531	-1.15311	0.598399	0.115021	1.08299	0.693089	0.0540023	1.03814	0.771064
QJQ50_RS02435	amino acid permease		0.0400567	1.02815	0.822876	0.108525	1.07813	0.860268	0.122279	1.08845	0.667142	0.0540182	1.03815	0.793395
QJQ50_RS05215	DUF1146 family protein		-0.021017	-1.01467	0.951229	0.402608	1.3219	0.67749	0.416075	1.33429	0.500953	0.0542671	1.03833	0.892123
QJQ50_RS07380	Asp23/Gls24 family envelope stress response protein		0.0281445	1.0197	0.876963	-0.0648204	-1.04595	0.922639	-0.0862141	-1.06158	0.735191	0.0545525	1.03854	0.677831
QJQ50_RS10930	SDR family oxidoreductase		-0.0843992	-1.06025	0.694664	-0.225007	-1.16878	0.783706	0.00461094	1.0032	0.994371	0.054642	1.0386	0.807006
QJQ50_RS12720	tyrosine-protein phosphatase		-0.0248354	-1.01736	0.919068	-0.0707121	-1.05023	0.93106	0.141358	1.10294	0.758451	0.0548438	1.03875	0.824148
QJQ50_RS11820	methionine--tRNA ligase	metG	-0.0232098	-1.01622	0.872255	-0.02328	-1.01627	0.972416	0.111427	1.0803	0.667142	0.0550364	1.03889	0.72826
QJQ50_RS04135	GNAT family N-acetyltransferase		-0.204287	-1.15212	0.204269	-0.40158	-1.32095	0.545909	-0.113395	-1.08177	0.809812	0.0550562	1.0389	0.78773
QJQ50_RS05610	DNA repair protein RadC	radC	-0.0713677	-1.05071	0.693066	-0.324419	-1.25216	0.688939	-0.0630159	-1.04465	0.927302	0.0558477	1.03947	0.81735
QJQ50_RS06185	(d)CMP kinase	cmk	0.108218	1.0779	0.366506	0.0806091	1.05746	0.875803	0.16399	1.12038	0.519535	0.0560566	1.03962	0.690552
QJQ50_RS00355	DNA-binding protein		-0.344058	-1.26932	0.161212	-0.288884	-1.2217	0.918349	0.0814013	1.05805	0.968034	0.0560856	1.03964	0.907298
QJQ50_RS06990	translation elongation factor 4	lepA	-0.0361865	-1.0254	0.787717	-0.0202955	-1.01417	0.981283	0.0301686	1.02113	0.93882	0.0561748	1.03971	0.720351
QJQ50_RS12340	PTS system mannose/fructose/sorbose family transporter subunit IID		-0.102935	-1.07396	0.695767	-0.355197	-1.27916	0.684266	-0.440372	-1.35695	0.49466	0.0564254	1.03989	0.875204
QJQ50_RS11105	aliphatic sulfonate ABC transporter substrate-binding protein		-0.003992	-1.00277	0.99145	0.00524239	1.00364	0.998575	-0.0969426	-1.0695	0.915959	0.0565768	1.04	0.855797
QJQ50_RS11310	30S ribosomal protein S17	rpsQ	-0.0241757	-1.0169	0.859843	0.0357024	1.02506	0.95855	0.263795	1.20063	0.152769	0.0570183	1.04031	0.840006
QJQ50_RS05480	RNA-guided endonuclease TnpB family protein		0.12016	1.08686	0.374073	0.0957008	1.06858	0.933858	0.38792	1.30851	0.243734	0.0570842	1.04036	0.81477
QJQ50_RS03180	metallophosphoesterase		0.0124884	1.00869	0.952946	0.231237	1.17384	0.779724	0.132012	1.09582	0.750836	0.0575173	1.04067	0.75341
QJQ50_RS08480	hypothetical protein		0.260564	1.19795	0.0651151	0.0684844	1.04861	0.981283	0.16432	1.12064	0.725336	0.057528	1.04068	0.752241
QJQ50_RS03930	RNase adapter RapZ	rapZ	0.0336825	1.02362	0.809466	0.448951	1.36505	0.469724	0.366222	1.28897	0.23243	0.0577224	1.04082	0.73281
QJQ50_RS10445	nucleoside 2-deoxyribosyltransferase		0.00892808	1.00621	0.959735	0.113601	1.08193	0.875803	0.0807522	1.05757	0.857547	0.0580334	1.04105	0.733332
QJQ50_RS05825	diacylglycerol kinase family lipid kinase		0.28968	1.22237	0.0473324	0.189344	1.14024	0.661755	0.0877394	1.0627	0.745332	0.0581031	1.0411	0.722688
QJQ50_RS06830	GatB/YqeY domain-containing protein		0.0169595	1.01182	0.919096	0.216619	1.16201	0.878733	0.358292	1.28191	0.454654	0.0584492	1.04135	0.884642
QJQ50_RS12995	PH domain-containing protein		0.135991	1.09885	0.191144	0.0122423	1.00852	0.991103	0.0729344	1.05185	0.843992	0.0584789	1.04137	0.696252
QJQ50_RS06305	methylenetetrahydrofolate--tRNA-(uracil(54)-C(5))-methyltransferase (FADH(2)-oxidizing) TrmFO	trmFO	0.0113777	1.00792	0.956003	0.180742	1.13347	0.715441	-0.0288729	-1.02021	0.948203	0.0585159	1.04139	0.664739
QJQ50_RS03630	PFL family protein		0.0599001	1.04239	0.586396	0.03916	1.02752	0.957757	0.084177	1.06008	0.760393	0.0585261	1.0414	0.696252
QJQ50_RS06375	ABC transporter ATP-binding protein		0.0133963	1.00933	0.95475	-0.0978137	-1.07015	0.948176	0.0321845	1.02256	0.959852	0.0586223	1.04147	0.849782
QJQ50_RS04605	glycosyltransferase family 2 protein		0.119232	1.08616	0.35119	0.125864	1.09116	0.779724	0.131362	1.09533	0.591241	0.0588417	1.04163	0.72826
QJQ50_RS04160	tRNA (adenosine(37)-N6)-threonylcarbamoyltransferase complex ATPase subunit type 1 TsaE	tsaE	-0.24633	-1.18619	0.264277	-0.542086	-1.45608	0.228842	-0.668503	-1.58942	0.0164496	0.0588791	1.04166	0.783842
QJQ50_RS09130	GNAT family N-acetyltransferase		-0.116444	-1.08406	0.659787	0.130249	1.09448	0.875803	0.0595437	1.04214	0.936952	0.0589183	1.04168	0.849782
QJQ50_RS07785	ABC transporter permease		0.0834654	1.05956	0.633249	0.395681	1.31556	0.538725	0.0196705	1.01373	0.978556	0.0589707	1.04172	0.764587
QJQ50_RS06420	imidazole glycerol phosphate synthase subunit HisF	hisF	-0.25544	-1.1937	0.290184	0.23774	1.17914	0.800743	0.279066	1.21341	0.725336	0.0590599	1.04179	0.876924
QJQ50_RS00970	pyridoxamine 5'-phosphate oxidase family protein		-0.396707	-1.3165	0.0185683	0.102788	1.07385	0.913967	0.153697	1.11242	0.803183	0.0597504	1.04229	0.917477
QJQ50_RS00395	indole-3-glycerol phosphate synthase TrpC	trpC	0.0784615	1.05589	0.814393	0.508672	1.42274	0.64264	0.215966	1.16148	0.770425	0.0597662	1.0423	0.904917
QJQ50_RS10155	DNA mismatch repair endonuclease MutL	mutL	0.0645008	1.04572	0.656186	-0.0179728	-1.01254	0.972416	0.00833673	1.0058	0.986109	0.059944	1.04243	0.722688
QJQ50_RS08140	phosphoribosylformylglycinamidine synthase subunit PurS	purS	0.380728	1.302	0.340598	0.446904	1.36311	0.788967	0.420835	1.3387	0.793959	0.0599891	1.04246	0.903574
QJQ50_RS10360	MFS transporter		0.204336	1.15216	0.123999	-0.0377409	-1.02651	0.972416	0.196215	1.14569	0.356397	0.0600399	1.04249	0.729784
QJQ50_RS11845	L-2-hydroxyisocaproate dehydrogenase		-0.00720669	-1.00501	0.958645	-0.131367	-1.09533	0.75891	-0.0850545	-1.06073	0.737623	0.0602122	1.04262	0.635513
QJQ50_RS02825	zinc-binding alcohol dehydrogenase family protein		-0.056191	-1.03972	0.726535	0.406679	1.32563	0.262634	0.229725	1.17261	0.542974	0.0605466	1.04286	0.722688
QJQ50_RS04215	ABC transporter substrate-binding protein		0.179557	1.13254	0.205302	0.475882	1.39077	0.151882	0.166745	1.12252	0.550708	0.0606761	1.04295	0.739831
QJQ50_RS11330	50S ribosomal protein L22	rplV	-0.0326134	-1.02286	0.849889	0.191475	1.14193	0.634323	0.169803	1.12491	0.395177	0.0607806	1.04303	0.840006
QJQ50_RS04110	MBL fold metallo-hydrolase		0.0986949	1.0708	0.369057	0.0257449	1.01801	0.968964	-0.0245248	-1.01714	0.93882	0.0608958	1.04311	0.771742
QJQ50_RS06730	metal-sulfur cluster assembly factor		-0.000440007	-1.00031	0.997965	-0.396182	-1.31602	0.602397	-0.19053	-1.14118	0.63154	0.0613835	1.04347	0.635513
QJQ50_RS02995	aldo/keto reductase		-0.00909873	-1.00633	0.951892	-0.103321	-1.07424	0.893149	0.0429562	1.03022	0.907151	0.0615736	1.0436	0.666595
QJQ50_RS09805	flotillin family protein		0.0412551	1.02901	0.812717	-0.423492	-1.34117	0.174127	-0.333889	-1.26041	0.1118	0.0618645	1.04381	0.73281
QJQ50_RS03060	bifunctional acetaldehyde-CoA/alcohol dehydrogenase	adhE	0.0257145	1.01798	0.856809	0.00373446	1.00259	0.998575	0.156651	1.1147	0.673382	0.0620312	1.04393	0.734944
QJQ50_RS04685	GNAT family N-acetyltransferase		0.0267821	1.01874	0.925485	0.307225	1.23733	0.779724	0.124786	1.09035	0.884335	0.0627746	1.04447	0.854853
QJQ50_RS03695	GMP reductase		0.0365521	1.02566	0.861987	0.0652636	1.04628	0.970264	0.27177	1.20729	0.351657	0.0632721	1.04483	0.824309
QJQ50_RS13040	DUF58 domain-containing protein		0.0668433	1.04742	0.797898	0.539359	1.45333	0.480294	0.238995	1.18017	0.69206	0.063365	1.0449	0.771064
QJQ50_RS05380	deoxynucleoside kinase		0.207239	1.15448	0.185834	0.406556	1.32552	0.209744	0.445729	1.362	0.0391782	0.0635224	1.04501	0.746395
QJQ50_RS07165	tRNA (guanosine(37)-N1)-methyltransferase TrmD	trmD	0.0406101	1.02855	0.789185	0.12819	1.09292	0.872448	-0.00400276	-1.00278	0.994371	0.0636472	1.0451	0.652367
QJQ50_RS00270	hypothetical protein		-0.184505	-1.13643	0.513683	-0.0289378	-1.02026	0.998575	0.181313	1.13392	0.882313	0.0642208	1.04552	0.907298
QJQ50_RS03135	endonuclease MutS2		0.0952691	1.06826	0.417726	0.0170523	1.01189	0.988472	-0.0446779	-1.03145	0.91051	0.0643481	1.04561	0.743782
QJQ50_RS03310	peptidylprolyl isomerase		-0.0863105	-1.06165	0.434226	-0.15789	-1.11565	0.840367	-0.11902	-1.086	0.784974	0.0643737	1.04563	0.816453
QJQ50_RS12730	hypothetical protein		0.0938226	1.06719	0.531502	0.342593	1.26803	0.673075	0.305403	1.23576	0.542974	0.0645134	1.04573	0.72826
QJQ50_RS01055	DUF951 domain-containing protein		-0.0896854	-1.06414	0.547327	-0.0462623	-1.03259	0.970264	0.145954	1.10646	0.7983	0.0647697	1.04592	0.761219
QJQ50_RS09245	glucose-1-phosphate thymidylyltransferase RfbA	rfbA	0.0828338	1.0591	0.73822	0.241883	1.18254	0.651011	0.27149	1.20705	0.363962	0.0651671	1.04621	0.752426
QJQ50_RS10255	thioesterase		-0.0236059	-1.0165	0.874615	0.0846619	1.06044	0.899683	0.215282	1.16093	0.500953	0.065179	1.04621	0.670278
QJQ50_RS02015	ABC transporter permease		0.113871	1.08213	0.591509	-0.00325354	-1.00226	0.998575	-0.133475	-1.09693	0.857618	0.0652653	1.04628	0.760409
QJQ50_RS03275	bifunctional UDP-sugar hydrolase/5'-nucleotidase		0.010135	1.00705	0.951626	0.0539851	1.03813	0.942744	0.0352968	1.02477	0.915014	0.0654209	1.04639	0.722714
QJQ50_RS00310	hypothetical protein		-0.0125665	-1.00875	0.999931	-0.286225	-1.21945	0.837776	0.176308	1.12999	0.882313	0.0656364	1.04655	0.898835
QJQ50_RS12805	cell wall metabolism sensor histidine kinase WalK	walK	0.160749	1.11787	0.186797	-0.0445905	-1.03139	0.945424	0.0313828	1.02199	0.948787	0.0657715	1.04664	0.728057
QJQ50_RS09355	peptide ABC transporter substrate-binding protein		0.0209997	1.01466	0.919538	0.0719884	1.05116	0.956148	-0.131545	-1.09547	0.820173	0.0658069	1.04667	0.771064
QJQ50_RS07680	threonine--tRNA ligase	thrS	-0.0225113	-1.01573	0.904099	0.0047727	1.00331	0.996765	0.0788946	1.05621	0.771393	0.0659509	1.04677	0.712227
QJQ50_RS11565	cyclic di-AMP binding protein CbpA	cbpA	-0.0548966	-1.03878	0.677105	0.162121	1.11893	0.800074	0.0666648	1.04729	0.882309	0.0660351	1.04684	0.821799
QJQ50_RS05350	L-serine ammonia-lyase, iron-sulfur-dependent subunit beta	sdaAB	0.052851	1.03731	0.767772	-0.245516	-1.18552	0.560415	-0.0956778	-1.06857	0.823956	0.0662365	1.04698	0.725603
QJQ50_RS12045	histidine phosphatase family protein		-0.0854249	-1.061	0.543726	0.0928977	1.06651	0.928204	0.039991	1.02811	0.939374	0.0665284	1.04719	0.739359
QJQ50_RS04830	DnaD domain protein		-0.0458631	-1.0323	0.891497	-0.0720544	-1.05121	0.928204	-0.167574	-1.12317	0.730533	0.0669156	1.04747	0.898529
QJQ50_RS09530	YhgE/Pip domain-containing protein		0.14456	1.10539	0.45137	0.408772	1.32756	0.325436	0.134161	1.09745	0.758451	0.0670933	1.0476	0.72114
QJQ50_RS07300	16S rRNA (cytosine(967)-C(5))-methyltransferase RsmB	rsmB	-0.0618852	-1.04383	0.651559	0.0529441	1.03738	0.920959	-0.0723467	-1.05143	0.819482	0.0676242	1.04799	0.721116
QJQ50_RS00315	DUF3100 domain-containing protein		0.0205821	1.01437	0.95071	-0.17784	-1.13119	0.885828	-0.314085	-1.24322	0.729171	0.0677794	1.0481	0.821049
QJQ50_RS06300	type I DNA topoisomerase	topA	0.105782	1.07608	0.355937	0.122611	1.0887	0.796341	0.0763392	1.05434	0.757063	0.0678046	1.04812	0.726939
QJQ50_RS06935	hypothetical protein		0.130258	1.09449	0.574659	-0.550488	-1.46458	0.543778	-0.39091	-1.31122	0.292776	0.0679489	1.04823	0.875204
QJQ50_RS12555	NAD-dependent epimerase/dehydratase family protein		0.182213	1.13462	0.388616	-0.0321352	-1.02252	0.988833	0.280485	1.2146	0.75018	0.0680049	1.04827	0.787292
QJQ50_RS02330	ABC transporter ATP-binding protein		0.00668533	1.00464	0.972045	0.0535434	1.03781	0.948383	-0.0399167	-1.02805	0.927618	0.0680813	1.04832	0.677937
QJQ50_RS07445	MerR family transcriptional regulator		0.00406223	1.00282	0.98032	-0.202019	-1.15031	0.659023	0.0133138	1.00927	0.972656	0.0684417	1.04858	0.655664
QJQ50_RS06070	SDR family oxidoreductase		-0.0245499	-1.01716	0.911923	0.000674428	1.00047	0.99939	0.111778	1.08056	0.761823	0.0684419	1.04858	0.595556
QJQ50_RS02885	5-formyltetrahydrofolate cyclo-ligase		0.165134	1.12127	0.155042	-0.175715	-1.12952	0.829044	0.025764	1.01802	0.953686	0.0685552	1.04867	0.595556
QJQ50_RS05270	methionine ABC transporter permease		0.00721342	1.00501	0.97241	0.15999	1.11728	0.869004	0.0364746	1.0256	0.943728	0.0688451	1.04888	0.729657
QJQ50_RS10030	cytochrome ubiquinol oxidase subunit I		-0.0117685	-1.00819	0.946653	-0.388252	-1.30881	0.518742	-0.137197	-1.09977	0.63154	0.0689149	1.04893	0.701219
QJQ50_RS11375	WYL domain-containing protein		0.0480134	1.03384	0.770265	0.296302	1.22799	0.64264	0.112769	1.0813	0.820169	0.0691306	1.04908	0.760409
QJQ50_RS03005	alpha/beta hydrolase		-0.0493193	-1.03478	0.745238	-0.0166234	-1.01159	0.988472	-0.100884	-1.07243	0.843992	0.0692949	1.0492	0.650186
QJQ50_RS10585	Mini-ribonuclease 3		0.0312983	1.02193	0.874831	0.0511582	1.0361	0.948752	0.122838	1.08887	0.771393	0.0693855	1.04927	0.827357
QJQ50_RS11855	NAD-dependent protein deacylase		0.138065	1.10043	0.394944	-0.126808	-1.09187	0.875803	-0.00645186	-1.00448	0.994371	0.0699365	1.04967	0.729657
QJQ50_RS06815	diacylglycerol kinase family protein		0.079121	1.05637	0.662242	0.438723	1.3554	0.385558	0.157763	1.11556	0.758451	0.0702994	1.04993	0.703955
QJQ50_RS07530	endolytic transglycosylase MltG	mltG	0.168291	1.12373	0.11481	0.134791	1.09793	0.731004	0.126623	1.09174	0.584528	0.0703078	1.04994	0.739476
QJQ50_RS01730	hypothetical protein		0.0248181	1.01735	0.920741	-0.0621169	-1.044	0.962341	0.0632496	1.04482	0.928889	0.0708025	1.0503	0.73214
QJQ50_RS06810	cytidine deaminase		-0.205423	-1.15302	0.259488	0.0874575	1.0625	0.947865	-0.0255317	-1.01785	0.963417	0.0710649	1.05049	0.75254
QJQ50_RS11755	cation diffusion facilitator family transporter		0.0188825	1.01317	0.933994	-0.214994	-1.1607	0.800074	-0.336203	-1.26243	0.35128	0.0711476	1.05055	0.747596
QJQ50_RS10790	SpaA isopeptide-forming pilin-related protein		0.200959	1.14946	0.541969	0.158401	1.11605	0.920604	-0.216914	-1.16224	0.859025	0.071311	1.05067	0.884287
QJQ50_RS04380	RNA-guided endonuclease TnpB family protein		0.209342	1.15616	0.0996551	0.0482395	1.034	0.938528	0.137631	1.1001	0.69967	0.0713472	1.0507	0.710095
QJQ50_RS02705	glycoside hydrolase family 3 C-terminal domain-containing protein		0.0993275	1.07127	0.50453	-0.107479	-1.07734	0.861784	-0.0992175	-1.07119	0.813816	0.0718373	1.05105	0.710374
QJQ50_RS12530	N(4)-(beta-N-acetylglucosaminyl)-L-asparaginase		0.0776045	1.05526	0.766613	-0.128412	-1.09309	0.9099	-0.0991464	-1.07114	0.877853	0.0718637	1.05107	0.797287
QJQ50_RS01555	N-acetyltransferase		0.112322	1.08097	0.450938	0.313838	1.24301	0.783706	0.135923	1.0988	0.798456	0.0718743	1.05108	0.693587
QJQ50_RS00275	pyridoxamine 5'-phosphate oxidase family protein		-0.289687	-1.22237	0.0955551	-0.433036	-1.35007	0.439479	0.0528437	1.03731	0.926213	0.0721208	1.05126	0.75254
QJQ50_RS05110	TetR/AcrR family transcriptional regulator		0.0828996	1.05914	0.543371	-0.036036	-1.02529	0.972416	0.0135456	1.00943	0.983309	0.0721235	1.05126	0.615827
QJQ50_RS04205	ABC transporter permease		0.164328	1.12064	0.24698	0.522697	1.43664	0.217294	0.453882	1.36972	0.160702	0.0721681	1.0513	0.735199
QJQ50_RS05555	helix-turn-helix transcriptional regulator		0.090325	1.06461	0.857555	-0.611249	-1.52758	0.651011	0.109473	1.07883	0.957305	0.0724526	1.0515	0.903574
QJQ50_RS07315	bifunctional phosphopantothenoylcysteine decarboxylase/phosphopantothenate--cysteine ligase CoaBC	coaBC	-0.0823478	-1.05874	0.629839	-0.206398	-1.1538	0.852728	-0.0667797	-1.04738	0.88989	0.0727947	1.05175	0.650186
QJQ50_RS00545	hypothetical protein		0.0306923	1.0215	0.815369	0.0697203	1.04951	0.881052	0.0554815	1.03921	0.842466	0.0728034	1.05176	0.549147
QJQ50_RS11715	hypothetical protein		0.115574	1.08341	0.583366	0.473287	1.38827	0.492366	0.101854	1.07315	0.885048	0.0729201	1.05184	0.775339
QJQ50_RS05970	elongation factor Tu	tuf	-0.0800083	-1.05702	0.589086	0.0329684	1.02312	0.970264	0.0430498	1.03029	0.902855	0.0730342	1.05193	0.782306
QJQ50_RS03545	methionine adenosyltransferase	metK	0.0424898	1.02989	0.734109	0.423622	1.34129	0.228842	0.319178	1.24762	0.123735	0.0732246	1.05207	0.582799
QJQ50_RS07655	50S ribosomal protein L20	rplT	-0.090433	-1.06469	0.606135	-0.442078	-1.35856	0.293129	-0.0631993	-1.04478	0.813816	0.0734602	1.05224	0.595556
QJQ50_RS11985	TDT family transporter		0.135779	1.09869	0.499865	0.282269	1.21611	0.813019	0.383744	1.30472	0.527467	0.0739945	1.05263	0.753964
QJQ50_RS09770	DNA/RNA nuclease SfsA	sfsA	0.113669	1.08198	0.45137	0.235793	1.17755	0.735636	0.15026	1.10977	0.743619	0.0742247	1.0528	0.676229
QJQ50_RS06535	RluA family pseudouridine synthase		0.231416	1.17399	0.072327	0.178027	1.13134	0.715441	-0.0433619	-1.03051	0.913006	0.0742952	1.05285	0.806656
QJQ50_RS06630	cell division regulator GpsB	gpsB	0.334489	1.26093	0.0498976	0.178419	1.13164	0.860268	0.322727	1.25069	0.292776	0.0745338	1.05302	0.840006
QJQ50_RS06340	DNA topoisomerase IV subunit A	parC	0.0370946	1.02605	0.82031	0.00599336	1.00416	0.996259	-0.0673761	-1.04781	0.7983	0.0745352	1.05302	0.73214
QJQ50_RS05595	valine--tRNA ligase		-0.080847	-1.05764	0.536084	-0.11412	-1.08231	0.848536	-0.044956	-1.03165	0.871266	0.0745361	1.05302	0.650186
QJQ50_RS05135	serine hydrolase domain-containing protein		-0.177988	-1.13131	0.323089	-0.339805	-1.26559	0.659023	-0.146133	-1.1066	0.750314	0.0749988	1.05336	0.677937
QJQ50_RS01615	LacI family DNA-binding transcriptional regulator		-0.564198	-1.47857	0.0570291	-1.31885	-2.49467	0.0299151	-1.23747	-2.35784	0.00194407	0.0751007	1.05343	0.900484
QJQ50_RS05235	DUF2969 domain-containing protein		0.218774	1.16374	0.290184	-0.173202	-1.12756	0.837776	0.462258	1.3777	0.152769	0.0755232	1.05374	0.692102
QJQ50_RS00980	alkaline shock response membrane anchor protein AmaP	amaP	0.178589	1.13178	0.485335	-0.0622506	-1.04409	0.972416	-0.343027	-1.26842	0.757063	0.0756267	1.05382	0.869831
QJQ50_RS03790	peptide chain release factor 2	prfB	0.0276374	1.01934	0.833373	0.0343298	1.02408	0.948383	0.110168	1.07935	0.671302	0.0760508	1.05413	0.550164
QJQ50_RS10765	glutamate 5-kinase	proB	0.034246	1.02402	0.866288	-0.123605	-1.08945	0.877974	-0.346522	-1.27149	0.410765	0.0760896	1.05416	0.73013
QJQ50_RS06335	DNA topoisomerase IV subunit B	parE	-0.00674864	-1.00469	0.973645	-0.107658	-1.07748	0.829044	-0.0880946	-1.06297	0.737623	0.0763328	1.05433	0.72826
QJQ50_RS00180	hypothetical protein		0.400453	1.31992	0.217793	0.927352	1.90178	0.220082	0.478992	1.39377	0.433741	0.0764551	1.05442	0.832786
QJQ50_RS11210	energy-coupling factor ABC transporter ATP-binding protein		0.0212997	1.01487	0.883642	0.126198	1.09141	0.846676	-0.169903	-1.12498	0.664027	0.0765969	1.05453	0.546554
QJQ50_RS07040	translation initiation factor IF-2	infB	-0.017974	-1.01254	0.920238	-0.151601	-1.1108	0.764462	-0.0422083	-1.02969	0.903947	0.0767117	1.05461	0.714401
QJQ50_RS07180	30S ribosomal protein S16	rpsP	0.00805309	1.0056	0.959735	0.0446484	1.03143	0.963944	0.209077	1.15595	0.49466	0.0768333	1.0547	0.575538
QJQ50_RS10220	PTS sugar transporter subunit IIB		0.0959112	1.06874	0.57008	0.385452	1.30627	0.27945	0.119518	1.08637	0.766971	0.0769508	1.05479	0.633584
QJQ50_RS09320	helix-turn-helix transcriptional regulator		-0.0250336	-1.0175	0.951431	0.09457	1.06775	0.950704	0.235838	1.17759	0.837647	0.0769828	1.05481	0.809057
QJQ50_RS02710	ABC transporter substrate-binding protein		0.205537	1.15312	0.278308	0.242779	1.18327	0.759409	0.0357861	1.02512	0.960192	0.0772906	1.05503	0.701856
QJQ50_RS02700	SDR family oxidoreductase		-0.126739	-1.09182	0.574659	0.17516	1.12909	0.860268	-0.358797	-1.28236	0.39125	0.0774197	1.05513	0.650186
QJQ50_RS08540	acetolactate synthase AlsS	alsS	-0.0523432	-1.03695	0.804105	-1.18138	-2.26794	0.0146591	-0.934954	-1.91183	0.00289576	0.07756	1.05523	0.771742
QJQ50_RS03590	zinc ribbon domain-containing protein		0.186953	1.13836	0.362228	0.414908	1.33321	0.242958	0.30216	1.23299	0.356397	0.0775873	1.05525	0.658974
QJQ50_RS03810	response regulator transcription factor		0.110575	1.07966	0.391561	0.297945	1.22939	0.529494	0.123305	1.08923	0.752947	0.0778505	1.05544	0.515439
QJQ50_RS11690	lipoate--protein ligase		-0.0533511	-1.03767	0.730092	-0.00563583	-1.00391	0.997392	0.0107826	1.0075	0.992966	0.0778934	1.05548	0.792626
QJQ50_RS13240	ribose-phosphate pyrophosphokinase		0.017521	1.01222	0.911904	-0.186895	-1.13831	0.631235	0.10603	1.07626	0.667142	0.0785852	1.05598	0.632693
QJQ50_RS11890	RNA degradosome polyphosphate kinase		-0.0201888	-1.01409	0.869953	0.225495	1.16918	0.470902	0.13703	1.09964	0.572795	0.0786353	1.05602	0.517355
QJQ50_RS03915	excinuclease ABC subunit UvrB	uvrB	-0.072026	-1.05119	0.510683	0.27057	1.20628	0.606675	0.360488	1.28386	0.100459	0.0795435	1.05668	0.599284
QJQ50_RS09420	peroxide stress protein YaaA	yaaA	0.0155849	1.01086	0.94824	-0.338489	-1.26443	0.735636	-0.499291	-1.41352	0.139148	0.0800475	1.05705	0.875204
QJQ50_RS06170	helix-turn-helix domain-containing protein		0.0693968	1.04928	0.615133	-0.126858	-1.09191	0.796341	-0.135723	-1.09864	0.711945	0.0802943	1.05723	0.659452
QJQ50_RS07575	response regulator transcription factor		0.206918	1.15422	0.204398	0.384909	1.30578	0.369209	0.165026	1.12119	0.591742	0.0803702	1.05729	0.775923
QJQ50_RS02405	cold-shock protein		-0.165949	-1.1219	0.290888	-0.131376	-1.09534	0.937913	0.195571	1.14518	0.411025	0.0806089	1.05746	0.909001
QJQ50_RS09065	sugar transferase		0.269039	1.20501	0.210932	0.181674	1.1342	0.657471	0.351643	1.27601	0.0999444	0.0807916	1.0576	0.792284
QJQ50_RS05865	alpha-ketoacid dehydrogenase subunit beta		-0.207532	-1.15471	0.391147	-1.13849	-2.2015	0.043885	-1.13281	-2.19286	0.00389096	0.0809267	1.0577	0.832792
QJQ50_RS04465	Asp-tRNA(Asn)/Glu-tRNA(Gln) amidotransferase subunit GatB	gatB	0.0046846	1.00325	0.9784	0.0744067	1.05293	0.88634	-0.0929126	-1.06652	0.727939	0.0810088	1.05776	0.629321
QJQ50_RS11615	UDP-N-acetylmuramoyl-tripeptide--D-alanyl-D-alanine ligase	murF	0.0454056	1.03197	0.726535	-0.119106	-1.08606	0.728331	-0.0345601	-1.02424	0.906001	0.0810507	1.05779	0.65009
QJQ50_RS05900	FtsW/RodA/SpoVE family cell cycle protein		0.0976972	1.07006	0.408467	0.241239	1.18201	0.731734	0.291506	1.22392	0.516501	0.0814227	1.05806	0.650839
QJQ50_RS08120	phosphoribosylformylglycinamidine cyclo-ligase	purM	-0.00147908	-1.00103	0.995251	-0.137135	-1.09972	0.90387	0.00443372	1.00308	0.994371	0.0815126	1.05813	0.766395
QJQ50_RS05830	ribonuclease J		0.0641315	1.04546	0.633249	-0.104194	-1.07489	0.846374	-0.0535695	-1.03783	0.853681	0.0820651	1.05853	0.626954
QJQ50_RS04065	glycoside hydrolase family 65 protein		-0.107593	-1.07743	0.453246	-0.468022	-1.38321	0.146789	-0.300677	-1.23172	0.192572	0.0823762	1.05876	0.701856
QJQ50_RS08330	hypothetical protein		0.118764	1.0858	0.280233	0.192873	1.14304	0.75677	0.196297	1.14575	0.561725	0.082517	1.05886	0.543697
QJQ50_RS11680	DNA-directed RNA polymerase subunit delta	rpoE	0.0816796	1.05825	0.553517	0.360969	1.28429	0.736045	0.101874	1.07317	0.672938	0.0830336	1.05924	0.761419
QJQ50_RS08975	amino acid permease		0.0704664	1.05006	0.651358	0.0725949	1.05161	0.893149	0.161939	1.11879	0.512286	0.0833672	1.05949	0.578427
QJQ50_RS04265	glutamine--fructose-6-phosphate transaminase (isomerizing)	glmS	-0.11335	-1.08174	0.477294	-0.243939	-1.18422	0.578261	-0.0566967	-1.04008	0.863993	0.0834807	1.05957	0.712405
QJQ50_RS09050	glycosyltransferase family 2 protein		0.125239	1.09069	0.339426	0.20966	1.15642	0.697927	0.120701	1.08726	0.757063	0.0835168	1.0596	0.680133
QJQ50_RS06965	adenine phosphoribosyltransferase		-0.0701182	-1.0498	0.648454	-0.337213	-1.26331	0.486723	-0.0930022	-1.06659	0.765584	0.0840321	1.05998	0.677796
QJQ50_RS10680	C1 family peptidase		0.0942569	1.06752	0.45137	-0.0516111	-1.03642	0.928204	0.00779349	1.00542	0.98661	0.0840347	1.05998	0.634888
QJQ50_RS00840	helix-turn-helix domain-containing protein		0.12434	1.09001	0.482092	0.231003	1.17365	0.855192	0.157838	1.11561	0.750314	0.0842296	1.06012	0.666595
QJQ50_RS12595	nicotinate phosphoribosyltransferase		0.105068	1.07555	0.369057	-0.0155656	-1.01085	0.985199	0.0941217	1.06742	0.771393	0.0843812	1.06023	0.623445
QJQ50_RS03050	tRNA guanosine(34) transglycosylase Tgt	tgt	0.0601891	1.0426	0.636669	0.0746113	1.05308	0.911088	0.22095	1.1655	0.470455	0.0845091	1.06033	0.637551
QJQ50_RS01390	PTS lactose transporter subunit IIBC		-0.298256	-1.22966	0.386788	-0.954055	-1.93731	0.0288522	-0.59833	-1.51396	0.102085	0.084563	1.06037	0.694182
QJQ50_RS07135	ABC transporter ATP-binding protein		0.0881254	1.06299	0.45883	0.0579512	1.04099	0.952227	0.0712075	1.0506	0.838616	0.0846238	1.06041	0.550164
QJQ50_RS12335	PTS sugar transporter subunit IIB		-0.125131	-1.09061	0.737233	-1.15787	-2.23128	0.249599	-0.351526	-1.27591	0.667142	0.0847211	1.06048	0.75141
QJQ50_RS05685	penicillin-binding protein		0.175761	1.12956	0.121475	0.0916187	1.06557	0.920959	0.051664	1.03646	0.844519	0.0848531	1.06058	0.542032
QJQ50_RS06705	type 2 isopentenyl-diphosphate Delta-isomerase	fni	-0.0151326	-1.01054	0.935461	-0.212527	-1.15872	0.664738	-0.0218584	-1.01527	0.961421	0.0849149	1.06063	0.589268
QJQ50_RS07670	enhanced serine sensitivity protein SseB C-terminal domain-containing protein		0.237353	1.17883	0.0896784	-0.0198187	-1.01383	0.995011	0.0503499	1.03552	0.927302	0.0849424	1.06065	0.595556
QJQ50_RS06465	DegV family protein		0.0946151	1.06778	0.56852	0.237862	1.17924	0.65121	0.0804265	1.05733	0.862664	0.0850335	1.06071	0.667303
QJQ50_RS12825	argininosuccinate synthase		0.0236058	1.0165	0.919984	0.107058	1.07703	0.882101	0.00728336	1.00506	0.993971	0.0852086	1.06084	0.544569
QJQ50_RS11975	RNA polymerase recycling motor HelD	helD	0.149678	1.10932	0.295083	0.373895	1.29585	0.275773	0.199896	1.14862	0.488475	0.0852622	1.06088	0.714401
QJQ50_RS11080	SEC10/PgrA surface exclusion domain-containing protein		0.111214	1.08014	0.604585	-0.624411	-1.54158	0.425315	-0.216681	-1.16206	0.742402	0.0853315	1.06093	0.724662
QJQ50_RS04220	AbrB/MazE/SpoVT family DNA-binding domain-containing protein		0.167251	1.12292	0.577619	0.850727	1.80341	0.600707	0.761639	1.69542	0.642801	0.0857645	1.06125	0.855386
QJQ50_RS03175	glutamate racemase	racE	0.107268	1.07719	0.349499	0.00695266	1.00483	0.995837	-0.060352	-1.04272	0.84325	0.0862611	1.06162	0.707078
QJQ50_RS01005	DUF969 domain-containing protein		0.0373347	1.02622	0.837173	0.185442	1.13717	0.869331	-0.090319	-1.06461	0.864407	0.086313	1.06165	0.61671
QJQ50_RS07325	guanylate kinase	gmk	0.00361209	1.00251	0.985575	0.0976557	1.07003	0.90737	0.0900194	1.06438	0.75018	0.0873373	1.06241	0.517383
QJQ50_RS00265	galactosidase		0.0805041	1.05739	0.604585	-0.421741	-1.33954	0.555387	-0.603572	-1.51947	0.0707363	0.0873788	1.06244	0.761507
QJQ50_RS09595	ACP S-malonyltransferase		-0.0334943	-1.02349	0.893014	0.0845882	1.06039	0.893149	0.180444	1.13323	0.616212	0.0873825	1.06244	0.824665
QJQ50_RS03585	pseudouridine synthase		0.196941	1.14627	0.0896784	0.0683112	1.04849	0.924937	0.144979	1.10571	0.520186	0.087698	1.06267	0.542299
QJQ50_RS08535	acetolactate decarboxylase	budA	-0.0480727	-1.03388	0.745761	-1.03921	-2.05511	0.0146591	-0.834736	-1.78353	0.00389096	0.087955	1.06286	0.766621
QJQ50_RS09975	ATP-binding cassette domain-containing protein		0.012711	1.00885	0.936179	-0.472079	-1.38711	0.439613	-0.492558	-1.40694	0.160038	0.0880571	1.06294	0.534827
QJQ50_RS11700	NUDIX hydrolase		0.0313513	1.02197	0.89189	-0.112568	-1.08115	0.942744	-0.209064	-1.15594	0.741679	0.0883555	1.06316	0.747596
QJQ50_RS09575	3-hydroxyacyl-ACP dehydratase FabZ	fabZ	-0.113391	-1.08177	0.447692	-0.0878111	-1.06276	0.922639	0.298159	1.22957	0.181443	0.0884152	1.0632	0.746395
QJQ50_RS01195	decarboxylating 6-phosphogluconate dehydrogenase	gnd	-0.0275815	-1.0193	0.905166	-0.395901	-1.31576	0.691282	-0.571729	-1.4863	0.15713	0.0886783	1.0634	0.707593
QJQ50_RS05525	alpha-glucoside-specific PTS transporter subunit IIBC		0.0348376	1.02444	0.933994	0.0784951	1.05592	0.962024	0.0991239	1.07112	0.928931	0.0889542	1.0636	0.840006
QJQ50_RS07770	hypothetical protein		0.259414	1.19699	0.0608026	0.404572	1.3237	0.476997	0.151491	1.11072	0.725336	0.0890089	1.06364	0.524245
QJQ50_RS00860	acetate kinase		-0.154381	-1.11294	0.432005	-0.897595	-1.86296	0.0849695	-0.919974	-1.89208	0.00878448	0.0894716	1.06398	0.6507
QJQ50_RS03260	YibE/F family protein		0.0266764	1.01866	0.88396	0.230994	1.17364	0.706093	-0.0704384	-1.05004	0.865284	0.0896194	1.06409	0.61891
QJQ50_RS06145	segregation/condensation protein A		0.143398	1.1045	0.169478	-0.0473038	-1.03333	0.942658	0.1003	1.072	0.768743	0.0896664	1.06412	0.52626
QJQ50_RS11895	exopolyphosphatase		-0.0439231	-1.03091	0.709927	0.0137535	1.00958	0.98862	0.168754	1.12409	0.520186	0.0896687	1.06413	0.609164
QJQ50_RS04450	CamS family sex pheromone protein		0.160296	1.11752	0.199391	0.0518853	1.03662	0.996259	0.0994914	1.0714	0.723438	0.0902177	1.06453	0.450125
QJQ50_RS11815	ABC transporter ATP-binding protein		0.145214	1.10589	0.32841	0.149709	1.10935	0.772953	0.0475276	1.03349	0.919679	0.090612	1.06482	0.660024
QJQ50_RS01575	ABC transporter ATP-binding protein		0.126594	1.09171	0.772689	-0.595996	-1.51152	0.651011	-0.932224	-1.90822	0.460693	0.0907122	1.0649	0.862182
QJQ50_RS05740	isoleucine--tRNA ligase	ileS	0.0304756	1.02135	0.875642	-0.0264527	-1.0185	0.970264	-0.0170404	-1.01188	0.962612	0.0909195	1.06505	0.703576
QJQ50_RS09920	acetate kinase		0.0823584	1.05875	0.541119	0.0526069	1.03714	0.947865	0.318844	1.24733	0.308426	0.0912573	1.0653	0.550164
QJQ50_RS08185	ATP-dependent Clp protease ATP-binding subunit		0.1351	1.09817	0.264277	-0.142778	-1.10403	0.791178	0.0901444	1.06448	0.777071	0.0918381	1.06573	0.512726
QJQ50_RS11695	HD domain-containing protein		-0.00398256	-1.00276	0.98032	0.218743	1.16372	0.567579	-0.0349248	-1.0245	0.932622	0.0918706	1.06575	0.59646
QJQ50_RS00765	ABC transporter ATP-binding protein		-0.168203	-1.12366	0.572348	-0.126171	-1.09139	0.947177	0.205319	1.15294	0.843992	0.0920327	1.06587	0.783771
QJQ50_RS10415	magnesium-translocating P-type ATPase	mgtA	0.0903509	1.06463	0.539985	0.140054	1.10195	0.842055	0.0764051	1.05439	0.818968	0.0922219	1.06601	0.46928
QJQ50_RS03615	PatB family C-S lyase		0.00819328	1.0057	0.958967	-0.316662	-1.24545	0.513838	-0.0114526	-1.00797	0.976792	0.0926923	1.06636	0.525437
QJQ50_RS07585	YceD family protein		0.0618329	1.04379	0.663419	0.0322592	1.02261	0.970264	0.0682075	1.04841	0.854609	0.0928877	1.0665	0.590525
QJQ50_RS11745	ATP-binding cassette domain-containing protein		0.184026	1.13605	0.28882	-0.0229006	-1.016	0.99939	-0.107771	-1.07756	0.858496	0.0929592	1.06656	0.574588
QJQ50_RS03730	pitrilysin family protein		0.140238	1.10209	0.218563	-0.0698348	-1.0496	0.948383	0.102687	1.07377	0.71402	0.093009	1.06659	0.543697
QJQ50_RS11675	TMEM175 family protein		0.421361	1.33919	0.082419	0.240677	1.18155	0.810143	-0.00348489	-1.00242	0.995741	0.0930141	1.0666	0.778243
QJQ50_RS02165	hypothetical protein		0.103988	1.07474	0.697741	0.453606	1.36946	0.560415	0.194077	1.14399	0.824064	0.0930911	1.06665	0.760409
QJQ50_RS06495	orotidine-5'-phosphate decarboxylase	pyrF	0.0270716	1.01894	0.907802	-0.225307	-1.16903	0.602397	-0.102115	-1.07335	0.774828	0.093108	1.06667	0.637551
QJQ50_RS01090	D-alanyl-D-alanine carboxypeptidase family protein		0.201244	1.14969	0.100353	-0.0376461	-1.02644	0.948176	0.114065	1.08227	0.675235	0.0931549	1.0667	0.564102
QJQ50_RS06585	class 1b ribonucleoside-diphosphate reductase subunit alpha	nrdE	0.198544	1.14754	0.11553	0.168222	1.12367	0.768835	0.208536	1.15552	0.367894	0.0932301	1.06676	0.472366
QJQ50_RS00560	MupG family TIM beta-alpha barrel fold protein		-0.145153	-1.10585	0.701831	-0.190332	-1.14103	0.942744	-0.0208051	-1.01453	0.994371	0.0934179	1.06689	0.824309
QJQ50_RS04625	phosphomevalonate kinase		0.147655	1.10777	0.204386	0.0576615	1.04078	0.924937	-0.0207927	-1.01452	0.959852	0.0943537	1.06759	0.550164
QJQ50_RS12955	ABC transporter permease subunit		-0.0267135	-1.01869	0.871593	0.0118686	1.00826	0.996765	0.0430186	1.03027	0.915306	0.0943836	1.06761	0.609165
QJQ50_RS01780	flavocytochrome c		-0.0327388	-1.02295	0.893853	-0.292802	-1.22502	0.716056	0.0830167	1.05923	0.924996	0.0946135	1.06778	0.757373
QJQ50_RS08130	phosphoribosylformylglycinamidine synthase subunit PurL	purL	0.0617199	1.04371	0.766613	-0.237532	-1.17897	0.673934	0.181057	1.13371	0.689609	0.0946199	1.06778	0.733332
QJQ50_RS08770	peptide ABC transporter substrate-binding protein		0.00710784	1.00494	0.972934	-0.0846787	-1.06045	0.869004	0.139231	1.10132	0.523483	0.0948633	1.06796	0.594665
QJQ50_RS09270	EpsG family protein		0.343236	1.2686	0.161166	0.6889	1.61205	0.542179	0.790332	1.72947	0.0576625	0.0949356	1.06802	0.75254
QJQ50_RS07690	DnaD domain protein		0.102065	1.07331	0.343284	0.111585	1.08041	0.80124	0.126648	1.09175	0.63437	0.0955912	1.0685	0.481176
QJQ50_RS06285	ribosome biogenesis GTPase YlqF	ylqF	0.0125353	1.00873	0.958967	0.343616	1.26893	0.679185	0.0906555	1.06485	0.894334	0.0957521	1.06862	0.625463
QJQ50_RS13120	type 1 glutamine amidotransferase		0.223976	1.16795	0.133156	-0.101005	-1.07252	0.99939	0.0869379	1.06211	0.847266	0.0957738	1.06864	0.568412
QJQ50_RS09730	serine hydrolase domain-containing protein		0.174052	1.12822	0.16113	0.00905092	1.00629	0.996765	0.0214598	1.01499	0.97187	0.0958686	1.06871	0.542437
QJQ50_RS07780	phosphotransferase family protein		0.197374	1.14661	0.0768171	0.17004	1.12509	0.657471	0.108726	1.07828	0.732291	0.0961068	1.06889	0.504299
QJQ50_RS08750	ABC transporter ATP-binding protein		0.041067	1.02887	0.814456	-0.105982	-1.07623	0.875803	-0.0305102	-1.02137	0.959852	0.0963247	1.06905	0.75254
QJQ50_RS06550	EbsA family protein		0.0724554	1.0515	0.688033	0.191225	1.14173	0.812597	0.187789	1.13902	0.742402	0.0965327	1.0692	0.712405
QJQ50_RS12700	hypothetical protein		0.205265	1.1529	0.350383	0.259445	1.19702	0.861784	0.817559	1.76242	0.129436	0.0967177	1.06934	0.665129
QJQ50_RS01025	cobalamin biosynthesis protein CobQ		0.0478203	1.0337	0.705488	-0.226711	-1.17016	0.697927	-0.0691364	-1.04909	0.883579	0.09674	1.06935	0.604393
QJQ50_RS05165	serine hydroxymethyltransferase	glyA	-0.0103986	-1.00723	0.94824	-0.216388	-1.16182	0.618789	-0.202767	-1.1509	0.466876	0.096839	1.06943	0.58628
QJQ50_RS09275	glycosyltransferase family 2 protein		0.30705	1.23718	0.208561	0.248612	1.18806	0.864758	0.528503	1.44243	0.364463	0.0974504	1.06988	0.75772
QJQ50_RS04710	adenylosuccinate lyase	purB	-0.0607196	-1.04299	0.648454	0.394836	1.31479	0.299458	0.381567	1.30276	0.152769	0.0976349	1.07002	0.465851
QJQ50_RS11415	DNA-directed RNA polymerase subunit beta		0.0109006	1.00758	0.952618	0.109873	1.07913	0.797396	0.0977995	1.07014	0.69967	0.0977615	1.07011	0.662198
QJQ50_RS09180	glucose-1-phosphate adenylyltransferase		-0.119377	-1.08627	0.534765	-0.672933	-1.59431	0.325436	-1.08419	-2.12019	0.0380421	0.0980292	1.07031	0.693587
QJQ50_RS09965	PRD domain-containing protein		0.105691	1.07601	0.420325	-0.0950048	-1.06807	0.90883	-0.226512	-1.17	0.502714	0.0982169	1.07045	0.447017
QJQ50_RS09440	WxL domain-containing protein		-0.00792125	-1.00551	0.98032	0.288651	1.2215	0.631235	-0.132715	-1.09636	0.799034	0.0986744	1.07079	0.664739
QJQ50_RS09955	6-phospho-beta-glucosidase		-0.0553244	-1.03909	0.866664	-0.97556	-1.9664	0.174127	-0.768908	-1.70398	0.281144	0.0987757	1.07086	0.808279
QJQ50_RS04210	ABC transporter permease		0.110294	1.07945	0.432005	0.203962	1.15186	0.80124	0.0760633	1.05414	0.866302	0.0987792	1.07087	0.543697
QJQ50_RS08335	cation-translocating P-type ATPase		0.0700735	1.04977	0.540627	0.183399	1.13556	0.676697	0.106081	1.0763	0.704684	0.0988399	1.07091	0.460603
QJQ50_RS02950	cation-translocating P-type ATPase		0.184882	1.13672	0.100789	-0.017097	-1.01192	0.97476	0.0696086	1.04943	0.811138	0.0992516	1.07122	0.526165
QJQ50_RS12935	Rgg/GadR/MutR family transcriptional regulator		0.0349033	1.02449	0.914365	-0.343998	-1.26927	0.721068	-0.817949	-1.7629	0.181066	0.099275	1.07124	0.760274
QJQ50_RS07125	amino acid permease		0.133829	1.0972	0.331626	0.137446	1.09996	0.863823	0.197832	1.14697	0.620729	0.0994006	1.07133	0.57276
QJQ50_RS12760	peptide ABC transporter substrate-binding protein		0.33943	1.26526	0.11481	0.0167641	1.01169	0.995198	0.23806	1.17941	0.780402	0.0994238	1.07135	0.758541
QJQ50_RS06325	aldose 1-epimerase family protein		0.0356838	1.02504	0.771693	-0.156806	-1.11482	0.673075	-0.260843	-1.19818	0.159267	0.0994293	1.07135	0.53345
QJQ50_RS12360	6-phospho-alpha-glucosidase		-0.0387182	-1.0272	0.855861	-0.867524	-1.82453	0.0815067	-1.13065	-2.18958	0.00907922	0.0994434	1.07136	0.605129
QJQ50_RS02300	WxL domain-containing protein		0.345276	1.27039	0.224165	0.426843	1.34429	0.778305	0.580033	1.49488	0.596399	0.0996173	1.07149	0.766395
QJQ50_RS08260	hydroxymethylglutaryl-CoA reductase, degradative		0.0285644	1.02	0.874719	0.0763434	1.05434	0.860268	-0.0258419	-1.01807	0.929651	0.100014	1.07178	0.564102
QJQ50_RS02240	M1 family metallopeptidase		-0.0120395	-1.00838	0.937803	-0.0766861	-1.05459	0.90737	0.00515151	1.00358	0.991307	0.100495	1.07214	0.563581
QJQ50_RS00810	GNAT family N-acetyltransferase		0.0162941	1.01136	0.951226	0.0324744	1.02276	0.986592	0.0779437	1.05551	0.884335	0.101303	1.07274	0.720591
QJQ50_RS07365	exodeoxyribonuclease VII large subunit	xseA	-0.00422537	-1.00293	0.982872	-0.208203	-1.15525	0.563717	-0.155538	-1.11384	0.498636	0.102312	1.07349	0.647602
QJQ50_RS12525	ROK family protein		0.0789109	1.05622	0.688033	-0.513491	-1.4275	0.577998	-0.457595	-1.37325	0.356397	0.102369	1.07353	0.73281
QJQ50_RS03090	DEAD/DEAH box helicase		0.0728372	1.05178	0.519873	-0.00736431	-1.00512	0.993845	-0.0363284	-1.0255	0.915293	0.102636	1.07373	0.524245
QJQ50_RS05425	carboxymuconolactone decarboxylase family protein		-0.137913	-1.10031	0.580856	-0.368882	-1.29135	0.719017	-0.550848	-1.46495	0.389842	0.102659	1.07375	0.759122
QJQ50_RS06160	ECF transporter S component		0.0645065	1.04573	0.659876	0.184551	1.13646	0.875803	0.156086	1.11426	0.719139	0.102856	1.0739	0.569851
QJQ50_RS10855	peptide cleavage/export ABC transporter		-0.307208	-1.23731	0.400401	0.0791955	1.05643	0.970264	-0.467849	-1.38305	0.753632	0.102896	1.07393	0.840006
QJQ50_RS03195	DUF368 domain-containing protein		0.166945	1.12268	0.260559	0.161259	1.11826	0.844452	0.120773	1.08732	0.811376	0.103225	1.07417	0.523834
QJQ50_RS12155	DHA2 family efflux MFS transporter permease subunit		0.399617	1.31916	0.0987576	0.941734	1.92084	0.210665	0.471694	1.38674	0.512286	0.103417	1.07431	0.695678
QJQ50_RS04225	hypothetical protein		0.292336	1.22462	0.505181	-0.635965	-1.55398	0.655234	0.132305	1.09604	0.924366	0.103437	1.07433	0.890642
QJQ50_RS10450	alpha/beta fold hydrolase		0.0872174	1.06232	0.57008	0.17575	1.12955	0.657471	0.120009	1.08674	0.677296	0.103486	1.07437	0.414345
QJQ50_RS03265	YibE/F family protein		0.0695305	1.04938	0.71892	0.428494	1.34583	0.602397	0.355665	1.27958	0.319381	0.103722	1.07454	0.586569
QJQ50_RS12605	arsenate reductase (thioredoxin)	arsC	0.193365	1.14343	0.443833	-0.655617	-1.57529	0.32884	-0.27763	-1.2122	0.725336	0.103863	1.07465	0.677831
QJQ50_RS06505	carbamoyl-phosphate synthase large subunit	carB	0.0684438	1.04858	0.56852	0.077692	1.05533	0.877974	-0.00304485	-1.00211	0.994371	0.103882	1.07466	0.543697
QJQ50_RS11655	CTP synthase		-0.0548003	-1.03872	0.673294	-0.209644	-1.1564	0.675004	-0.0811887	-1.05789	0.793959	0.104881	1.07541	0.45627
QJQ50_RS00050	single-stranded DNA-binding protein	ssb	0.13628	1.09907	0.323089	-0.0259548	-1.01815	0.962341	0.0980951	1.07036	0.69153	0.10538	1.07578	0.549046
QJQ50_RS10655	PIN/TRAM domain-containing protein		0.0959695	1.06878	0.574659	-0.312092	-1.24151	0.597446	-0.165635	-1.12166	0.561446	0.105385	1.07578	0.561771
QJQ50_RS12745	SLC13 family permease		0.315415	1.24437	0.0501609	0.149354	1.10907	0.731734	0.177301	1.13077	0.455909	0.106017	1.07625	0.544569
QJQ50_RS12795	two-component system regulatory protein YycI		0.101499	1.07289	0.500947	0.250699	1.18978	0.536276	0.05611	1.03966	0.906886	0.106231	1.07641	0.504299
QJQ50_RS00175	hypothetical protein		0.467628	1.38283	0.0787434	0.66061	1.58075	0.174246	0.253391	1.19201	0.667142	0.106976	1.07697	0.777367
QJQ50_RS07475	ROK family glucokinase		-0.0196629	-1.01372	0.883642	-0.0458898	-1.03232	0.931217	-0.101929	-1.07321	0.673401	0.107739	1.07754	0.404081
QJQ50_RS13315	ABC transporter permease		0.12833	1.09303	0.278437	-0.134751	-1.0979	0.848536	-0.159943	-1.11724	0.561446	0.108088	1.0778	0.446037
QJQ50_RS10590	cysteine--tRNA ligase	cysS	0.0521336	1.0368	0.705091	0.265862	1.20235	0.488079	0.0835344	1.05961	0.797289	0.108427	1.07805	0.382284
QJQ50_RS02870	AEC family transporter		0.105041	1.07553	0.457644	0.274918	1.20993	0.595395	0.148847	1.10868	0.719515	0.10881	1.07834	0.568412
QJQ50_RS03565	DUF4811 domain-containing protein		0.366682	1.28938	0.0651151	0.410722	1.32935	0.589752	0.278763	1.21315	0.57845	0.109083	1.07854	0.439144
QJQ50_RS07340	DNA repair protein RecN	recN	0.0101671	1.00707	0.950638	0.167244	1.12291	0.749276	-0.0317178	-1.02223	0.919679	0.109248	1.07867	0.46928
QJQ50_RS11960	NAD(P)/FAD-dependent oxidoreductase		0.0663835	1.04709	0.619728	0.0111714	1.00777	0.988398	-0.0698119	-1.04958	0.799453	0.109339	1.07873	0.609165
QJQ50_RS06865	histidine--tRNA ligase	hisS	0.000880036	1.00061	0.995251	0.111721	1.08052	0.791178	0.105658	1.07599	0.667142	0.109565	1.0789	0.439144
QJQ50_RS09435	hypothetical protein		0.0262545	1.01836	0.922262	0.0373273	1.02621	0.972416	-0.234564	-1.17655	0.671031	0.109762	1.07905	0.747596
QJQ50_RS02775	alpha-hydroxy-acid oxidizing protein		-0.119281	-1.08619	0.488828	-1.26681	-2.40629	0.0381639	-0.753571	-1.68596	0.0247183	0.110216	1.07939	0.504299
QJQ50_RS03450	tRNA-Cys		0.116853	1.08437	0.461654	-0.445531	-1.36182	0.347837	-0.119745	-1.08654	0.760585	0.110722	1.07977	0.753964
QJQ50_RS09330	ATP-binding cassette domain-containing protein		0.0252764	1.01767	0.849523	-0.204367	-1.15218	0.672852	0.0784862	1.05591	0.750314	0.110747	1.07979	0.406828
QJQ50_RS06315	ATP-dependent protease subunit HslV	hslV	-0.203655	-1.15161	0.237794	-0.749922	-1.6817	0.0885359	-0.268259	-1.20435	0.572795	0.111221	1.08014	0.543697
QJQ50_RS09695	alpha/beta hydrolase-fold protein		0.112318	1.08096	0.473491	-0.396675	-1.31647	0.275773	-0.197074	-1.14637	0.557608	0.111275	1.08018	0.579783
QJQ50_RS10160	DNA mismatch repair protein MutS	mutS	0.124636	1.09023	0.271621	0.0779572	1.05552	0.865702	0.118813	1.08584	0.620171	0.111319	1.08022	0.420616
QJQ50_RS10130	alpha/beta hydrolase		0.0869432	1.06212	0.639444	-0.102989	-1.074	0.928204	-0.18707	-1.13845	0.838616	0.112435	1.08105	0.689102
QJQ50_RS06780	GNAT family N-acetyltransferase		0.230391	1.17315	0.45137	0.585672	1.50074	0.431511	0.721255	1.64862	0.166162	0.112863	1.08137	0.710374
QJQ50_RS02755	response regulator transcription factor		0.117753	1.08504	0.730092	0.0633992	1.04492	0.948176	-0.161119	-1.11815	0.797088	0.112899	1.0814	0.660024
QJQ50_RS08280	restriction endonuclease		0.171447	1.12619	0.27451	0.238122	1.17946	0.657471	0.355565	1.27949	0.307747	0.112899	1.0814	0.494968
QJQ50_RS09635	GGDEF domain-containing protein		0.0875462	1.06256	0.69733	-0.0286008	-1.02002	0.988084	0.0509533	1.03595	0.961421	0.113083	1.08154	0.701219
QJQ50_RS09945	ABC-2 transporter permease		0.152692	1.11164	0.451436	0.331238	1.25809	0.580558	0.369195	1.29163	0.347706	0.113264	1.08167	0.590525
QJQ50_RS01375	purine-nucleoside phosphorylase	deoD	-0.0252478	-1.01765	0.872945	-0.342272	-1.26775	0.492366	-0.220403	-1.16506	0.512286	0.113401	1.08178	0.497686
QJQ50_RS05055	nucleoside deaminase		0.0738134	1.05249	0.682621	0.206684	1.15403	0.718482	-0.134272	-1.09754	0.737778	0.113902	1.08215	0.366123
QJQ50_RS07480	YqgQ family protein		0.372567	1.29465	0.0398029	0.0994063	1.07133	0.928204	0.0982256	1.07046	0.854505	0.113926	1.08217	0.517355
QJQ50_RS03650	GTP pyrophosphokinase family protein		0.115143	1.08308	0.360305	-0.0737959	-1.05248	0.89666	0.019399	1.01354	0.970307	0.114236	1.0824	0.407718
QJQ50_RS05545	APC family permease		0.182542	1.13488	0.290888	0.196542	1.14595	0.835301	0.31706	1.24579	0.557876	0.114319	1.08246	0.554814
QJQ50_RS11510	ATP-dependent zinc metalloprotease FtsH	ftsH	0.0936153	1.06704	0.514423	0.047697	1.03361	0.942744	0.107751	1.07755	0.693212	0.114717	1.08276	0.554478
QJQ50_RS06905	50S ribosomal protein L11 methyltransferase	prmA	0.0306682	1.02149	0.838558	0.146708	1.10704	0.779854	0.0811096	1.05783	0.812535	0.11472	1.08276	0.403545
QJQ50_RS11645	UDP-N-acetylglucosamine 1-carboxyvinyltransferase		0.209869	1.15658	0.0639376	0.0534266	1.03773	0.9099	0.0854503	1.06102	0.737623	0.114779	1.08281	0.447004
QJQ50_RS11545	transcription-repair coupling factor	mfd	0.16319	1.11976	0.320947	-0.0904479	-1.0647	0.869004	-0.0127262	-1.00886	0.97318	0.114846	1.08286	0.414161
QJQ50_RS11650	Malolactic regulator		0.283979	1.21755	0.588332	-1.2098	-2.31305	0.287202	-1.54677	-2.92162	0.235058	0.115218	1.08314	0.908442
QJQ50_RS08865	LysM domain-containing protein		0.10761	1.07744	0.438495	0.0229074	1.016	0.993845	0.13237	1.09609	0.875984	0.115501	1.08335	0.456391
QJQ50_RS03010	DUF421 domain-containing protein		0.113823	1.08209	0.429272	-0.0589133	-1.04168	0.948176	0.0314504	1.02204	0.961421	0.115823	1.08359	0.408916
QJQ50_RS11420	ATP-dependent Clp protease ATP-binding subunit		0.0779949	1.05555	0.53811	0.0979457	1.07025	0.878282	0.0197354	1.01377	0.960192	0.116103	1.0838	0.422428
QJQ50_RS07515	cell wall-active antibiotics response protein LiaF	liaF	0.095927	1.06875	0.50453	-0.147806	-1.10788	0.875803	-0.228848	-1.1719	0.583252	0.116184	1.08386	0.499472
QJQ50_RS00600	metalloregulator ArsR/SmtB family transcription factor		0.0429945	1.03025	0.849889	-0.228111	-1.1713	0.731236	-0.0241174	-1.01686	0.97318	0.116327	1.08397	0.525641
QJQ50_RS04040	ribonuclease R	rnr	0.0785202	1.05593	0.562608	-0.0738057	-1.05249	0.898522	0.0131802	1.00918	0.970307	0.1169	1.0844	0.460603
QJQ50_RS01200	gluconokinase	gntK	-0.0326849	-1.02291	0.853697	0.105894	1.07616	0.875803	-0.0898894	-1.06429	0.839791	0.116906	1.08441	0.471363
QJQ50_RS11780	TatD family hydrolase		0.0764423	1.05441	0.627227	0.109475	1.07884	0.875803	0.116936	1.08443	0.752203	0.117201	1.08463	0.52626
QJQ50_RS00240	mannitol dehydrogenase family protein		0.0108589	1.00756	0.964975	-1.28273	-2.43299	0.0341043	-1.19077	-2.28275	0.00292502	0.117404	1.08478	0.799439
QJQ50_RS11515	hypoxanthine phosphoribosyltransferase	hpt	0.334533	1.26097	0.0898259	0.493966	1.40831	0.158242	0.17388	1.12809	0.49466	0.117428	1.0848	0.496482
QJQ50_RS10760	glutamate-5-semialdehyde dehydrogenase		0.0807282	1.05755	0.56852	0.0443894	1.03125	0.962341	-0.130001	-1.09429	0.737623	0.11807	1.08528	0.550678
QJQ50_RS02045	putative holin-like toxin		0.386308	1.30704	0.043416	0.613495	1.52996	0.460061	-0.0102144	-1.00711	0.994371	0.118109	1.08531	0.765916
QJQ50_RS11170	TetR/AcrR family transcriptional regulator		0.0161863	1.01128	0.946218	0.0895228	1.06402	0.920959	0.184815	1.13667	0.750836	0.118156	1.08535	0.575484
QJQ50_RS02590	PTS transporter subunit IIC		0.0366765	1.02575	0.91297	-0.825084	-1.77164	0.222811	-0.676604	-1.59837	0.222731	0.118977	1.08596	0.693587
QJQ50_RS12600	glycerophosphodiester phosphodiesterase family protein		0.0071029	1.00494	0.969886	-0.106136	-1.07634	0.908586	0.013318	1.00927	0.983309	0.119129	1.08608	0.35591
QJQ50_RS08400	peptide MFS transporter		0.130076	1.09435	0.340911	-0.0908048	-1.06496	0.922639	-0.0775782	-1.05525	0.84325	0.119775	1.08657	0.336593
QJQ50_RS08715	sulfite exporter TauE/SafE family protein		0.170697	1.1256	0.528206	-0.0171806	-1.01198	0.993845	0.0472728	1.03331	0.953686	0.120245	1.08692	0.712227
QJQ50_RS08620	aldolase/citrate lyase family protein		0.0353828	1.02483	0.818411	-0.0602964	-1.04268	0.908586	-0.171756	-1.12643	0.411025	0.12053	1.08713	0.579783
QJQ50_RS05495	hypothetical protein		-0.110549	-1.07964	0.561043	-0.0417747	-1.02938	0.972416	0.025774	1.01803	0.976792	0.120865	1.08739	0.56994
QJQ50_RS10235	tRNA (adenosine(37)-N6)-threonylcarbamoyltransferase complex dimerization subunit type 1 TsaB	tsaB	0.0978408	1.07017	0.514897	-0.204564	-1.15234	0.639514	-0.214128	-1.16	0.364463	0.120956	1.08745	0.550128
QJQ50_RS06770	glycine--tRNA ligase subunit beta	glyS	0.0241733	1.0169	0.907802	0.252888	1.19159	0.567579	0.366298	1.28904	0.0787375	0.121069	1.08754	0.396407
QJQ50_RS07535	phenylalanine--tRNA ligase subunit beta	pheT	0.0467037	1.0329	0.77648	-0.062444	-1.04423	0.913929	0.000236087	1.00016	0.998741	0.121077	1.08755	0.517355
QJQ50_RS09630	iron-containing alcohol dehydrogenase		-0.128997	-1.09353	0.470758	-0.382715	-1.30379	0.528759	-0.216499	-1.16191	0.478557	0.121384	1.08778	0.457345
QJQ50_RS10980	multicopper oxidase domain-containing protein		-0.0190416	-1.01329	0.925078	0.0251312	1.01757	0.973871	-0.110157	-1.07935	0.646267	0.121464	1.08784	0.686736
QJQ50_RS05285	SufS family cysteine desulfurase		0.0149636	1.01043	0.952636	-0.240243	-1.18119	0.685927	-0.283409	-1.21707	0.236362	0.121784	1.08808	0.595556
QJQ50_RS00245	glycoside hydrolase family 30 beta sandwich domain-containing protein		0.0919361	1.0658	0.660156	-0.986819	-1.98181	0.0453824	-0.681208	-1.60348	0.111264	0.121949	1.0882	0.736412
QJQ50_RS06440	histidinol dehydrogenase	hisD	-0.167915	-1.12343	0.340911	-0.0239723	-1.01676	0.984885	-0.229563	-1.17248	0.672925	0.122592	1.08869	0.80996
QJQ50_RS10020	thiol reductant ABC exporter subunit CydD	cydD	0.118784	1.08582	0.342991	-0.118377	-1.08551	0.877974	-0.0582974	-1.04124	0.853681	0.123321	1.08924	0.391399
QJQ50_RS12235	alpha-glucosidase		0.0224895	1.01571	0.919389	0.554586	1.46875	0.23565	0.346999	1.27191	0.317351	0.123485	1.08936	0.621413
QJQ50_RS08105	phosphoribosylamine--glycine ligase	purD	0.0531296	1.03751	0.770265	0.218626	1.16362	0.796341	-0.132014	-1.09582	0.836836	0.124694	1.09028	0.613893
QJQ50_RS13350	amidohydrolase		0.0771853	1.05496	0.578935	0.0186232	1.01299	0.993845	0.0927458	1.0664	0.885048	0.124726	1.0903	0.446037
QJQ50_RS02815	SemiSWEET family transporter		0.2703	1.20606	0.100789	0.511629	1.42566	0.455987	1.07782	2.11084	0.0110859	0.12513	1.09061	0.543697
QJQ50_RS05785	cysteine desulfurase family protein		-0.00415512	-1.00288	0.98032	0.166209	1.12211	0.731236	0.017895	1.01248	0.968034	0.125757	1.09108	0.297869
QJQ50_RS12500	PTS ascorbate transporter subunit IIC		0.0386044	1.02712	0.94004	-0.769062	-1.70416	0.299458	-0.572007	-1.48659	0.342229	0.125821	1.09113	0.703653
QJQ50_RS03870	prolipoprotein diacylglyceryl transferase	lgt	0.160715	1.11784	0.198673	0.389899	1.3103	0.521469	0.254057	1.19256	0.362122	0.126003	1.09127	0.355277
QJQ50_RS08570	Fic family protein		0.150872	1.11024	0.443833	0.220452	1.1651	0.869004	0.688759	1.6119	0.187685	0.126205	1.09142	0.570782
QJQ50_RS05290	SUF system NifU family Fe-S cluster assembly protein		-0.003828	-1.00266	0.985352	-0.083037	-1.05925	0.939654	-0.0580722	-1.04107	0.91051	0.126266	1.09147	0.648216
QJQ50_RS00140	HAD family hydrolase		0.0404461	1.02843	0.833016	-0.185346	-1.13709	0.697927	-0.307575	-1.23763	0.234223	0.126445	1.0916	0.534827
QJQ50_RS03800	permease-like cell division protein FtsX	ftsX	-0.0128796	-1.00897	0.944858	-0.0128529	-1.00895	0.987887	0.163805	1.12024	0.508115	0.127176	1.09215	0.461046
QJQ50_RS13100	hypothetical protein		0.208894	1.1558	0.141848	0.135124	1.09819	0.895499	0.210827	1.15735	0.745332	0.127193	1.09217	0.568412
QJQ50_RS11285	30S ribosomal protein S8	rpsH	0.0589848	1.04173	0.715012	-0.0688827	-1.0489	0.908296	0.273429	1.20868	0.229907	0.128026	1.0928	0.50823
QJQ50_RS08200	hemolysin family protein		0.393993	1.31403	0.0165962	0.256896	1.19491	0.521469	0.321827	1.24991	0.166162	0.128153	1.09289	0.357453
QJQ50_RS05160	L-threonylcarbamoyladenylate synthase		0.131027	1.09507	0.333861	0.249706	1.18896	0.520748	0.0319613	1.0224	0.932622	0.128901	1.09346	0.46928
QJQ50_RS09970	ABC transporter ATP-binding protein		0.129202	1.09369	0.316911	-0.472394	-1.38741	0.360464	-0.509631	-1.42369	0.140008	0.129143	1.09364	0.326189
QJQ50_RS11850	TMEM175 family protein		-0.0486819	-1.03432	0.859843	0.608763	1.52495	0.550553	0.137668	1.10013	0.843922	0.129478	1.0939	0.561234
QJQ50_RS10700	KUP/HAK/KT family potassium transporter		0.208137	1.1552	0.0840685	0.0693841	1.04927	0.886744	0.0898425	1.06425	0.734589	0.129584	1.09398	0.326189
QJQ50_RS08945	Nramp family divalent metal transporter		-0.11275	-1.08129	0.484194	0.283696	1.21731	0.676697	0.0957054	1.06859	0.854505	0.129697	1.09406	0.487772
QJQ50_RS08905	hypothetical protein		-0.150314	-1.10981	0.496912	-0.311003	-1.24057	0.80124	-0.157544	-1.11539	0.874483	0.129723	1.09408	0.617137
QJQ50_RS00185	hypothetical protein		0.492759	1.40713	0.132789	0.33186	1.25863	0.791178	0.453297	1.36917	0.404451	0.129963	1.09427	0.777208
QJQ50_RS07825	RluA family pseudouridine synthase		-0.00136363	-1.00095	0.994642	0.153244	1.11207	0.866742	0.00488602	1.00339	0.994371	0.130654	1.09479	0.612764
QJQ50_RS05220	rod shape-determining protein		0.143043	1.10423	0.211698	-0.0676253	-1.04799	0.899278	0.0630997	1.04471	0.835022	0.130881	1.09496	0.333304
QJQ50_RS07820	PBP1A family penicillin-binding protein		0.250978	1.19001	0.0450308	0.0508194	1.03585	0.922639	0.00758064	1.00527	0.98661	0.131	1.09505	0.286476
QJQ50_RS04670	aromatic acid exporter family protein		0.0374605	1.02631	0.83253	-0.276903	-1.21159	0.676697	-0.11694	-1.08443	0.829451	0.131019	1.09507	0.46928
QJQ50_RS10385	glycosyltransferase		0.100363	1.07204	0.56767	-0.142354	-1.1037	0.878733	0.0986126	1.07074	0.838616	0.131023	1.09507	0.517355
QJQ50_RS09795	homoserine dehydrogenase		0.210032	1.15671	0.0954065	0.00606233	1.00421	0.996765	0.134698	1.09786	0.787253	0.131113	1.09514	0.316654
QJQ50_RS13060	YdeI/OmpD-associated family protein		0.0948921	1.06799	0.762523	0.327197	1.25457	0.757504	0.710807	1.63672	0.223122	0.131224	1.09522	0.686736
QJQ50_RS11265	50S ribosomal protein L30	rpmD	0.0324431	1.02274	0.839368	-0.104457	-1.07509	0.875803	0.180883	1.13358	0.425866	0.131654	1.09555	0.52626
QJQ50_RS11740	pur operon repressor	purR	0.11844	1.08556	0.35512	0.0135883	1.00946	0.993845	0.0158832	1.01107	0.977745	0.131958	1.09578	0.451637
QJQ50_RS10260	16S rRNA (cytidine(1402)-2'-O)-methyltransferase	rsmI	0.0965431	1.06921	0.429332	0.116342	1.08398	0.827756	0.178613	1.1318	0.533855	0.132128	1.09591	0.273453
QJQ50_RS08265	acetyl-CoA C-acyltransferase		0.0731773	1.05203	0.620316	-0.138211	-1.10054	0.788967	-0.0639574	-1.04533	0.866035	0.13269	1.09634	0.370727
QJQ50_RS02805	permease prefix domain 1-containing protein		0.151998	1.11111	0.297751	0.213325	1.15936	0.788967	0.38005	1.30139	0.469338	0.132736	1.09637	0.465851
QJQ50_RS03240	biotin--[acetyl-CoA-carboxylase] ligase		0.20487	1.15258	0.100789	0.00251706	1.00175	0.998575	0.0728471	1.05179	0.890258	0.133233	1.09675	0.343623
QJQ50_RS08635	OadG-related small transporter subunit		-0.219912	-1.16466	0.208342	-0.302128	-1.23296	0.555387	-0.0438224	-1.03084	0.930323	0.13369	1.0971	0.605129
QJQ50_RS02715	ABC transporter substrate-binding protein		0.161753	1.11865	0.274331	0.0498675	1.03517	0.982691	-0.119465	-1.08633	0.712848	0.133845	1.09721	0.413282
QJQ50_RS05240	FtsW/RodA/SpoVE family cell cycle protein		0.066015	1.04682	0.622074	0.21946	1.1643	0.70107	0.0590086	1.04175	0.882313	0.133858	1.09722	0.354118
QJQ50_RS06460	NUDIX hydrolase		0.158758	1.11633	0.261366	0.109764	1.07905	0.921456	0.111869	1.08063	0.799034	0.133861	1.09723	0.344794
QJQ50_RS00920	LVIS_2131 family protein		0.0241487	1.01688	0.886593	0.22454	1.1684	0.731004	0.0809452	1.05771	0.854609	0.133978	1.09732	0.351283
QJQ50_RS04630	UTP--glucose-1-phosphate uridylyltransferase GalU	galU	0.0288073	1.02017	0.86438	0.0702509	1.0499	0.948353	0.028115	1.01968	0.968585	0.134462	1.09768	0.359346
QJQ50_RS05930	helix-hairpin-helix domain-containing protein		0.25475	1.19313	0.45137	0.283203	1.21689	0.860268	0.0931038	1.06666	0.94479	0.134615	1.0978	0.76274
QJQ50_RS08215	hypothetical protein		0.138041	1.10041	0.264277	0.00555767	1.00386	0.996765	0.0983505	1.07055	0.815679	0.134892	1.09801	0.286476
QJQ50_RS05105	histidine phosphatase family protein		-0.051708	-1.03649	0.774197	-0.113137	-1.08158	0.883132	-0.273325	-1.20859	0.557608	0.135286	1.09831	0.573191
QJQ50_RS00485	2,3,4,5-tetrahydropyridine-2,6-dicarboxylate N-acetyltransferase	dapD	-0.0520404	-1.03673	0.869078	-0.310569	-1.2402	0.63021	-0.249809	-1.18905	0.627169	0.135314	1.09833	0.793395
QJQ50_RS01805	DeoR/GlpR family DNA-binding transcription regulator		-0.0111182	-1.00774	0.969029	0.207665	1.15482	0.874921	0.319784	1.24814	0.669213	0.135549	1.09851	0.594462
QJQ50_RS08450	ferrous iron transport protein A		-0.154025	-1.11267	0.389563	0.298668	1.23001	0.769226	0.0508016	1.03584	0.92544	0.135611	1.09856	0.457222
QJQ50_RS00775	hypothetical protein		0.0896552	1.06412	0.852198	-0.523348	-1.43729	0.731236	-0.403428	-1.32265	0.7983	0.136109	1.09894	0.775371
QJQ50_RS08835	transposase		0.18285	1.13512	0.461654	-0.345472	-1.27057	0.782495	0.111941	1.08068	0.928889	0.136972	1.09959	0.615607
QJQ50_RS06900	RsmE family RNA methyltransferase		0.126179	1.0914	0.384026	0.00673911	1.00468	0.996765	-0.0272268	-1.01905	0.959852	0.137142	1.09972	0.370389
QJQ50_RS03885	phospho-sugar mutase		0.00184903	1.00128	0.994015	-0.402211	-1.32153	0.469724	-0.311876	-1.24132	0.293813	0.137514	1.10001	0.334332
QJQ50_RS03550	MDR family MFS transporter		0.232615	1.17496	0.0713527	0.29452	1.22648	0.655225	-0.0505955	-1.03569	0.924996	0.13753	1.10002	0.521816
QJQ50_RS09345	ABC transporter permease		0.120164	1.08686	0.284604	-0.224673	-1.16851	0.748606	0.242673	1.18318	0.271172	0.138263	1.10058	0.337987
QJQ50_RS08695	ABC transporter ATP-binding protein		0.0459972	1.0324	0.848029	-0.000245221	-1.00017	0.99939	0.142189	1.10358	0.728184	0.138304	1.10061	0.487772
QJQ50_RS08075	ABC transporter ATP-binding protein		0.0361366	1.02536	0.890307	0.398743	1.31836	0.602397	0.0995252	1.07142	0.882309	0.138338	1.10064	0.525641
QJQ50_RS08630	[citrate (pro-3S)-lyase] ligase	citC	-0.02003	-1.01398	0.897982	-0.0738582	-1.05253	0.948517	-0.00346432	-1.0024	0.994371	0.138512	1.10077	0.515285
QJQ50_RS02490	NADP-dependent oxidoreductase		0.0673	1.04775	0.744987	-0.107774	-1.07756	0.936976	-0.246005	-1.18592	0.78689	0.139163	1.10127	0.441585
QJQ50_RS10310	tRNA adenosine(34) deaminase TadA	tadA	0.197108	1.1464	0.318454	0.236083	1.17779	0.807805	-0.117248	-1.08466	0.85257	0.139438	1.10148	0.494715
QJQ50_RS12020	aldo/keto reductase		-0.0170608	-1.0119	0.937256	-0.0427714	-1.03009	0.957757	0.111093	1.08005	0.746766	0.140115	1.10199	0.327877
QJQ50_RS04590	YihY/virulence factor BrkB family protein		0.0949069	1.068	0.432005	-0.219838	-1.1646	0.673075	0.0113684	1.00791	0.983309	0.140245	1.10209	0.344575
QJQ50_RS06765	DNA primase	dnaG	-0.000784293	-1.00054	0.996256	0.158799	1.11636	0.7664	0.24721	1.18691	0.332808	0.140497	1.10228	0.33603
QJQ50_RS06785	ABC-2 transporter permease		0.223994	1.16796	0.266913	0.506825	1.42092	0.455987	0.665827	1.58648	0.130071	0.14087	1.10257	0.554478
QJQ50_RS06955	DUF960 domain-containing protein		-0.0859888	-1.06141	0.477294	-0.313271	-1.24252	0.445044	-0.013443	-1.00936	0.979517	0.14105	1.10271	0.380374
QJQ50_RS07440	type I glutamate--ammonia ligase	glnA	-0.0226103	-1.0158	0.868996	-0.132714	-1.09635	0.840367	0.0711828	1.05058	0.805784	0.141375	1.10296	0.344022
QJQ50_RS07035	30S ribosome-binding factor RbfA	rbfA	-0.0247581	-1.01731	0.849889	0.113364	1.08175	0.899683	-0.0232698	-1.01626	0.959852	0.14139	1.10297	0.322316
QJQ50_RS08370	pyrroline-5-carboxylate reductase	proC	0.101991	1.07325	0.713415	-0.0538263	-1.03801	0.943488	-0.0735213	-1.05228	0.815866	0.141618	1.10314	0.441585
QJQ50_RS00785	FAD-dependent oxidoreductase		0.196418	1.14585	0.290888	0.486463	1.40101	0.545909	0.0332207	1.02329	0.981891	0.141827	1.1033	0.542299
QJQ50_RS07205	signal recognition particle-docking protein FtsY	ftsY	-0.0249771	-1.01746	0.864373	0.022468	1.0157	0.983279	-0.0202518	-1.01414	0.970307	0.141853	1.10332	0.306537
QJQ50_RS01015	pyroglutamyl-peptidase I	pcp	0.107831	1.07761	0.356293	-0.309089	-1.23893	0.552282	-0.0517991	-1.03656	0.907368	0.141906	1.10336	0.265629
QJQ50_RS08555	DUF916 domain-containing protein		0.0282261	1.01976	0.949488	-0.0874058	-1.06246	0.939122	-0.00531156	-1.00369	0.995741	0.142072	1.10349	0.72826
QJQ50_RS05120	ABC transporter ATP-binding protein		0.104966	1.07547	0.35512	-0.0814351	-1.05807	0.88634	0.111279	1.08019	0.667142	0.142195	1.10358	0.360281
QJQ50_RS11270	30S ribosomal protein S5	rpsE	0.0287648	1.02014	0.867492	-0.189335	-1.14024	0.633948	-0.018313	-1.01277	0.968585	0.142604	1.1039	0.561234
QJQ50_RS07595	class I SAM-dependent methyltransferase		0.0601472	1.04257	0.663419	0.181385	1.13397	0.657471	0.0938453	1.06721	0.797289	0.142649	1.10393	0.370389
QJQ50_RS04435	DUF898 family protein		0.131661	1.09555	0.573277	-0.42321	-1.34091	0.715441	-0.795384	-1.73554	0.344037	0.142706	1.10397	0.673016
QJQ50_RS04090	sugar ABC transporter permease		-0.161658	-1.11857	0.516807	-0.738739	-1.66872	0.24753	-0.524893	-1.43883	0.317351	0.142907	1.10413	0.58628
QJQ50_RS05940	DNA polymerase III subunit delta	holA	0.0268322	1.01877	0.879049	0.0055031	1.00382	0.997182	0.0400264	1.02813	0.944629	0.143052	1.10424	0.33374
QJQ50_RS10380	KxYKxGKxW signal peptide domain-containing protein		0.181509	1.13407	0.329588	-0.201205	-1.14966	0.779724	-0.218263	-1.16333	0.542974	0.143061	1.10425	0.354118
QJQ50_RS06230	thymidylate synthase		-0.0192757	-1.01345	0.910839	-0.051914	-1.03664	0.914187	0.096242	1.06899	0.730533	0.143552	1.10462	0.289541
QJQ50_RS02185	glutamine synthetase family protein		0.142062	1.10348	0.422689	0.0489223	1.03449	0.941842	-0.0277748	-1.01944	0.962735	0.144037	1.10499	0.298369
QJQ50_RS13000	AAA family ATPase		0.133186	1.09671	0.257498	-0.0989911	-1.07102	0.848536	-0.0747608	-1.05319	0.835022	0.144311	1.1052	0.262092
QJQ50_RS03495	LTA synthase family protein		0.327421	1.25477	0.118709	0.172608	1.12709	0.701283	0.312567	1.24192	0.19208	0.144335	1.10522	0.504299
QJQ50_RS11835	DUF72 domain-containing protein		0.0380741	1.02674	0.834889	-0.0922304	-1.06602	0.911088	-0.00471183	-1.00327	0.994371	0.144407	1.10528	0.38014
QJQ50_RS10985	hypothetical protein		-0.00610182	-1.00424	0.98032	-0.182226	-1.13463	0.921745	0.140082	1.10197	0.84863	0.144691	1.10549	0.710095
QJQ50_RS09620	3-hydroxyacyl-ACP dehydratase FabZ family protein		-0.0449876	-1.03167	0.821764	0.236824	1.1784	0.75891	0.261034	1.19834	0.21972	0.145289	1.10595	0.581718
QJQ50_RS11250	adenylate kinase		0.141302	1.1029	0.259882	0.0661859	1.04695	0.920959	0.0652	1.04623	0.832094	0.145451	1.10608	0.590525
QJQ50_RS04475	23S rRNA (uracil(1939)-C(5))-methyltransferase RlmD	rlmD	0.0566278	1.04003	0.662242	-0.0237009	-1.01656	0.972416	0.0954115	1.06837	0.758451	0.145472	1.10609	0.295863
QJQ50_RS12080	DUF554 domain-containing protein		0.258166	1.19596	0.199629	0.167014	1.12273	0.857779	0.0346446	1.0243	0.961421	0.145476	1.1061	0.525641
QJQ50_RS04340	glycosyltransferase		0.437847	1.35458	0.00981724	1.0025	2.00346	0.0341043	0.646971	1.56588	0.0645483	0.145742	1.1063	0.34572
QJQ50_RS02225	hypothetical protein		0.0610086	1.04319	0.859843	-0.110735	-1.07978	0.939122	-0.32743	-1.25478	0.750836	0.146056	1.10654	0.660499
QJQ50_RS07030	DUF475 domain-containing protein		0.0245473	1.01716	0.898192	0.209492	1.15628	0.788967	0.127584	1.09246	0.793959	0.146111	1.10658	0.47516
QJQ50_RS07140	ABC transporter transmembrane domain-containing protein		0.216078	1.16157	0.0742178	0.15331	1.11212	0.783706	0.177012	1.13054	0.63437	0.14618	1.10664	0.29328
QJQ50_RS01060	redox-regulated ATPase YchF	ychF	0.0718458	1.05106	0.500947	0.130168	1.09442	0.855291	0.0369469	1.02594	0.924996	0.146348	1.10676	0.233748
QJQ50_RS04445	NAD-dependent DNA ligase LigA	ligA	0.114418	1.08254	0.350903	-0.0011913	-1.00083	0.99939	0.0746567	1.05311	0.771393	0.147732	1.10783	0.239087
QJQ50_RS10015	thiol reductant ABC exporter subunit CydC	cydC	0.101498	1.07289	0.345249	-0.123353	-1.08926	0.786739	-0.140934	-1.10262	0.561334	0.14826	1.10823	0.374264
QJQ50_RS08195	peptide chain release factor 3		0.217013	1.16232	0.0730312	0.169618	1.12476	0.678484	0.31208	1.2415	0.125518	0.148394	1.10833	0.231807
QJQ50_RS04060	glycoside hydrolase family 13 protein		0.054804	1.03872	0.789185	0.127621	1.09249	0.881052	0.107354	1.07725	0.845475	0.148453	1.10838	0.442606
QJQ50_RS11205	energy-coupling factor ABC transporter ATP-binding protein		0.156691	1.11473	0.204398	-0.125971	-1.09124	0.875803	0.0197743	1.0138	0.968585	0.148472	1.10839	0.286832
QJQ50_RS10105	class I SAM-dependent methyltransferase		-0.00863818	-1.00601	0.965949	-0.163421	-1.11994	0.818878	0.187184	1.13854	0.619436	0.14892	1.10874	0.497949
QJQ50_RS00585	amidohydrolase family protein		0.00736059	1.00512	0.984926	-0.209317	-1.15614	0.858931	0.163308	1.11985	0.818968	0.14936	1.10908	0.555778
QJQ50_RS05150	peptide chain release factor 1	prfA	0.122624	1.08871	0.32841	0.126225	1.09143	0.773719	0.0863303	1.06167	0.770425	0.149458	1.10915	0.271269
QJQ50_RS00685	D-alanine--D-alanine ligase		0.112564	1.08115	0.38094	0.0657151	1.0466	0.93078	0.0141475	1.00985	0.970307	0.149616	1.10927	0.302282
QJQ50_RS00445	hypothetical protein		0.194549	1.14437	0.406341	0.174003	1.12818	0.885828	0.625499	1.54274	0.284455	0.14963	1.10929	0.544569
QJQ50_RS10625	YhfC family glutamic-type intramembrane protease		0.0512	1.03613	0.791145	-0.0856374	-1.06116	0.928204	0.23547	1.17729	0.603084	0.149922	1.10951	0.443198
QJQ50_RS10975	MFS transporter		0.0291558	1.02041	0.859843	0.176126	1.12985	0.870439	0.0345259	1.02422	0.953686	0.150747	1.11014	0.416829
QJQ50_RS02335	ECF transporter S component		0.109111	1.07856	0.661745	0.335001	1.26138	0.598461	0.115518	1.08336	0.882313	0.151006	1.11034	0.462645
QJQ50_RS09650	hypothetical protein		0.0983728	1.07057	0.572665	-0.465776	-1.38106	0.445044	-0.234532	-1.17652	0.675235	0.151216	1.1105	0.403545
QJQ50_RS07100	translation elongation factor Ts	tsf	0.0391948	1.02754	0.78492	-0.120714	-1.08727	0.834761	0.00871636	1.00606	0.983309	0.151963	1.11108	0.286476
QJQ50_RS07775	tRNA (guanosine(46)-N7)-methyltransferase TrmB	trmB	0.123669	1.0895	0.264277	0.177707	1.13108	0.661755	0.372607	1.29469	0.123735	0.152399	1.11142	0.236109
QJQ50_RS05625	rod shape-determining protein MreD	mreD	0.221441	1.1659	0.123999	0.076035	1.05412	0.946005	0.21762	1.16281	0.407932	0.152599	1.11157	0.398626
QJQ50_RS03085	bifunctional oligoribonuclease/PAP phosphatase NrnA		0.137376	1.0999	0.343524	-0.00189891	-1.00132	0.998575	-0.0486357	-1.03429	0.882693	0.152656	1.11161	0.301955
QJQ50_RS03100	alanine--tRNA ligase	alaS	0.042832	1.03013	0.830154	-0.101903	-1.07319	0.861784	-0.0883993	-1.06319	0.743948	0.152684	1.11164	0.344287
QJQ50_RS09525	transcriptional regulator		0.271491	1.20705	0.0973378	0.24779	1.18739	0.73255	0.0371956	1.02612	0.954438	0.153321	1.11213	0.515439
QJQ50_RS02730	acryloyl-CoA reductase		0.144926	1.10567	0.51904	-0.32058	-1.24883	0.655234	-0.212593	-1.15877	0.667142	0.153329	1.11213	0.457345
QJQ50_RS07610	nicotinate-nucleotide adenylyltransferase		-0.117503	-1.08486	0.502843	-0.210815	-1.15734	0.600707	-0.00859063	-1.00597	0.98765	0.153506	1.11227	0.428711
QJQ50_RS11590	type II toxin-antitoxin system PemK/MazF family toxin		0.161076	1.11812	0.298889	-0.262068	-1.1992	0.801767	-0.160565	-1.11773	0.771393	0.153514	1.11228	0.33023
QJQ50_RS11970	ABC transporter permease/substrate-binding protein		0.0553726	1.03913	0.79402	-0.190593	-1.14123	0.802714	0.0302104	1.02116	0.963417	0.15376	1.11246	0.269925
QJQ50_RS05360	histidine phosphatase family protein		0.182594	1.13492	0.310528	-0.137705	-1.10015	0.866742	-0.0396353	-1.02785	0.959852	0.154486	1.11303	0.34132
QJQ50_RS07460	tRNA (adenosine(37)-N6)-dimethylallyltransferase MiaA	miaA	0.148603	1.1085	0.377075	-0.149851	-1.10945	0.81754	-0.239732	-1.18077	0.481113	0.154718	1.1132	0.447017
QJQ50_RS04100	hypothetical protein		0.151687	1.11087	0.490879	0.320705	1.24894	0.761521	-0.00873556	-1.00607	0.994371	0.154853	1.11331	0.543697
QJQ50_RS08340	serine hydrolase domain-containing protein		0.245207	1.18526	0.0331661	0.130388	1.09459	0.783706	0.141559	1.1031	0.673382	0.154925	1.11336	0.213504
QJQ50_RS00030	DNA gyrase subunit A	gyrA	-0.0005738	-1.0004	0.997965	-0.131031	-1.09508	0.820985	-0.14445	-1.10531	0.502714	0.155263	1.11362	0.388724
QJQ50_RS11730	bifunctional UDP-N-acetylglucosamine diphosphorylase/glucosamine-1-phosphate N-acetyltransferase GlmU	glmU	0.0453272	1.03192	0.821764	-0.0680464	-1.0483	0.899683	-0.0410407	-1.02886	0.884335	0.155282	1.11364	0.326189
QJQ50_RS01495	glycosyltransferase		0.0132367	1.00922	0.958967	0.0491545	1.03466	0.962746	0.0412148	1.02898	0.961421	0.15546	1.11378	0.49891
QJQ50_RS12715	GNAT family N-acetyltransferase		0.0789634	1.05626	0.703748	0.0188819	1.01317	0.991103	-0.0759722	-1.05407	0.921605	0.156178	1.11433	0.38472
QJQ50_RS03555	MerR family transcriptional regulator		0.252352	1.19115	0.362271	0.790984	1.73025	0.252186	0.455534	1.37129	0.386605	0.156812	1.11482	0.595556
QJQ50_RS01625	sugar ABC transporter ATP-binding protein		-0.383612	-1.3046	0.204112	-3.26061	-9.5839	0.0146591	-2.77328	-6.83662	0.00222151	0.157352	1.11524	0.650186
QJQ50_RS03075	DNA polymerase IV	dinB	0.0973386	1.0698	0.443833	0.203313	1.15134	0.648934	0.327062	1.25446	0.269952	0.157402	1.11528	0.241284
QJQ50_RS07505	response regulator transcription factor		0.191587	1.14202	0.121697	-0.272426	-1.20784	0.534154	-0.048948	-1.03451	0.921659	0.157701	1.11551	0.24916
QJQ50_RS07085	isoprenyl transferase		0.0413127	1.02905	0.770265	-0.0205239	-1.01433	0.991988	0.0861264	1.06152	0.844519	0.15789	1.11565	0.416829
QJQ50_RS08850	hypothetical protein		0.151222	1.11051	0.652124	0.601768	1.51757	0.560415	0.686252	1.6091	0.413603	0.158309	1.11598	0.61891
QJQ50_RS06895	hypothetical protein		0.157933	1.11569	0.312151	0.503821	1.41796	0.479364	0.470483	1.38557	0.291562	0.159031	1.11654	0.326189
QJQ50_RS12830	argininosuccinate lyase	argH	0.131326	1.0953	0.377075	-0.139408	-1.10145	0.858224	-0.1158	-1.08358	0.771393	0.159537	1.11693	0.269925
QJQ50_RS07605	bis(5'-nucleosyl)-tetraphosphatase (symmetrical) YqeK	yqeK	0.112681	1.08124	0.377075	0.11995	1.0867	0.842055	-0.113966	-1.0822	0.746091	0.159559	1.11695	0.282228
QJQ50_RS07280	ribulose-phosphate 3-epimerase	rpe	0.170419	1.12539	0.261366	-0.0436888	-1.03075	0.942744	-0.0619607	-1.04388	0.843992	0.160113	1.11737	0.34132
QJQ50_RS09485	protease Lon-related BREX system protein BrxL	brxL	0.00357429	1.00248	0.985352	0.0990086	1.07104	0.883132	0.148744	1.1086	0.732291	0.160508	1.11768	0.269287
QJQ50_RS02905	malolactic enzyme		0.0103525	1.0072	0.957374	0.230921	1.17358	0.691282	0.224888	1.16869	0.641003	0.160772	1.11789	0.25536
QJQ50_RS07490	penicillin-binding protein 2		0.345705	1.27077	0.0418902	0.119435	1.08631	0.790783	0.153962	1.11262	0.49466	0.160936	1.11801	0.342549
QJQ50_RS07455	methionine gamma-lyase family protein		0.0816014	1.05819	0.578935	-0.149392	-1.1091	0.736045	-0.268283	-1.20437	0.19208	0.160972	1.11804	0.229035
QJQ50_RS09815	PTS sugar transporter subunit IIC		-0.190003	-1.14077	0.356293	-0.110272	-1.07943	0.942744	0.0845628	1.06037	0.904263	0.161831	1.11871	0.565761
QJQ50_RS09570	acetyl-CoA carboxylase biotin carboxylase subunit		-0.0357142	-1.02506	0.883642	0.0055008	1.00382	0.996765	0.0911804	1.06524	0.792606	0.16217	1.11897	0.562213
QJQ50_RS05965	hypothetical protein		-0.0532789	-1.03762	0.798161	-0.171567	-1.12628	0.779724	-0.0971858	-1.06968	0.818968	0.162554	1.11927	0.273193
QJQ50_RS04705	ATP-grasp domain-containing protein		0.285754	1.21905	0.0259135	0.758066	1.69122	0.0619923	0.530235	1.44416	0.055738	0.162659	1.11935	0.278974
QJQ50_RS08090	anaerobic ribonucleoside-triphosphate reductase activating protein	nrdG	0.22863	1.17172	0.204386	0.101353	1.07278	0.934677	0.0932068	1.06674	0.899426	0.16268	1.11936	0.428711
QJQ50_RS09255	flippase		0.313929	1.24309	0.174297	0.253714	1.19227	0.824559	0.527263	1.44119	0.152769	0.162969	1.11959	0.635552
QJQ50_RS11355	50S ribosomal protein L3	rplC	0.0862858	1.06163	0.634047	-0.324974	-1.25264	0.409776	-0.0237349	-1.01659	0.961421	0.163153	1.11973	0.416829
QJQ50_RS07765	thioredoxin family protein		0.0931865	1.06672	0.660156	0.56556	1.47996	0.369209	0.431948	1.34905	0.432741	0.163401	1.11992	0.517383
QJQ50_RS07485	rhomboid family intramembrane serine protease		0.245092	1.18517	0.117033	0.250425	1.18956	0.672852	0.0547134	1.03865	0.884335	0.163424	1.11994	0.22931
QJQ50_RS01720	MFS transporter		0.0962959	1.06903	0.68279	-0.141421	-1.10299	0.878282	0.0484645	1.03416	0.935875	0.163898	1.12031	0.455254
QJQ50_RS13385	tRNA uridine-5-carboxymethylaminomethyl(34) synthesis GTPase MnmE	mnmE	0.13336	1.09684	0.348434	-0.101705	-1.07304	0.865044	0.0917121	1.06563	0.825301	0.164659	1.1209	0.212518
QJQ50_RS10175	chaperonin GroEL	groL	0.0597738	1.0423	0.717128	-0.126968	-1.092	0.837776	-0.121428	-1.08781	0.604711	0.165607	1.12164	0.346922
QJQ50_RS09700	zinc ribbon domain-containing protein		0.134414	1.09765	0.429272	-0.257921	-1.19575	0.780356	0.0369183	1.02592	0.948203	0.165968	1.12192	0.304193
QJQ50_RS04325	hypothetical protein		0.040046	1.02815	0.857555	0.179064	1.13215	0.866742	0.0209451	1.01462	0.978556	0.16612	1.12204	0.526165
QJQ50_RS04570	DNA helicase RecQ	recQ	0.0687324	1.04879	0.59464	0.0844225	1.06026	0.962341	-0.133157	-1.09669	0.746485	0.166328	1.1222	0.23044
QJQ50_RS05115	ABC transporter ATP-binding protein		0.139224	1.10131	0.281715	-0.0734966	-1.05226	0.899683	0.181481	1.13405	0.418651	0.166375	1.12223	0.31021
QJQ50_RS03095	hypothetical protein		0.0445204	1.03134	0.807572	-0.225491	-1.16917	0.651011	-0.273136	-1.20843	0.301955	0.166631	1.12243	0.232491
QJQ50_RS02655	Hsp20/alpha crystallin family protein		-0.204192	-1.15204	0.248501	-0.490264	-1.4047	0.0739367	-0.15313	-1.11198	0.495156	0.166667	1.12246	0.517355
QJQ50_RS08395	metallophosphoesterase		0.036138	1.02537	0.818411	-0.66523	-1.58582	0.0775692	-0.37915	-1.30058	0.122151	0.166948	1.12268	0.202229
QJQ50_RS11370	alkyl hydroperoxide reductase subunit C	ahpC	-0.0861181	-1.06151	0.591509	-0.157759	-1.11555	0.765876	-0.09426	-1.06752	0.745017	0.167196	1.12287	0.344936
QJQ50_RS02740	glycosyltransferase family 2 protein		0.0925674	1.06627	0.815943	-0.217775	-1.16294	0.886179	-0.381519	-1.30271	0.689609	0.168123	1.1236	0.56592
QJQ50_RS13200	phage terminase small subunit P27 family		0.0957078	1.06859	0.776783	0.0437521	1.03079	0.988833	0.062424	1.04422	0.97318	0.168257	1.1237	0.707593
QJQ50_RS11725	ribose-phosphate diphosphokinase		-0.0226192	-1.0158	0.908235	-0.174421	-1.12851	0.679185	-0.100723	-1.07231	0.737623	0.168575	1.12395	0.298369
QJQ50_RS05440	GNAT family N-acetyltransferase		-0.0222862	-1.01557	0.91297	-0.0520454	-1.03673	0.972416	0.200867	1.14939	0.757063	0.168635	1.12399	0.543697
QJQ50_RS02420	ABC-F type ribosomal protection protein	abc-f	0.206291	1.15372	0.330757	0.326257	1.25376	0.566	0.22025	1.16494	0.571533	0.168856	1.12417	0.493969
QJQ50_RS06060	acyltransferase family protein		0.309349	1.23915	0.0305482	0.659874	1.57995	0.132381	0.62053	1.53744	0.0140144	0.169085	1.12435	0.269925
QJQ50_RS12775	Hsp20/alpha crystallin family protein		-0.0824976	-1.05885	0.6393	0.0783731	1.05583	0.948383	0.0520932	1.03677	0.960192	0.169243	1.12447	0.555213
QJQ50_RS02735	cation-translocating P-type ATPase		0.18881	1.13982	0.316911	-0.227071	-1.17046	0.731004	-0.342102	-1.2676	0.502484	0.169484	1.12466	0.525437
QJQ50_RS11245	translation initiation factor IF-1	infA	0.115134	1.08308	0.369179	0.0756904	1.05387	0.90883	0.158383	1.11604	0.527229	0.169604	1.12475	0.360447
QJQ50_RS03990	sugar-binding domain-containing protein		0.182238	1.13464	0.168872	-0.317281	-1.24598	0.292596	0.08051	1.05739	0.745332	0.169882	1.12497	0.45608
QJQ50_RS11760	4-(cytidine 5'-diphospho)-2-C-methyl-D-erythritol kinase	ispE	0.0116025	1.00807	0.956003	-0.0240255	-1.01679	0.983279	-0.154753	-1.11323	0.791121	0.170134	1.12516	0.33603
QJQ50_RS03065	metal-dependent transcriptional regulator		0.293631	1.22572	0.0221509	-0.0604945	-1.04282	0.921745	-0.0531142	-1.0375	0.863993	0.170676	1.12559	0.238373
QJQ50_RS07010	heat-inducible transcriptional repressor HrcA	hrcA	0.0346957	1.02434	0.849889	-0.233401	-1.1756	0.602218	0.0121913	1.00849	0.973944	0.170732	1.12563	0.232491
QJQ50_RS13325	MBG domain-containing protein		0.139033	1.10117	0.340911	-0.306202	-1.23645	0.476997	0.0324883	1.02277	0.957305	0.171211	1.126	0.25668
QJQ50_RS03130	CvpA family protein		0.352754	1.277	0.0288409	0.289633	1.22233	0.646125	0.0559636	1.03955	0.898552	0.171389	1.12614	0.286832
QJQ50_RS02295	branched-chain amino acid transport system II carrier protein	brnQ	0.432403	1.34948	0.00604093	0.140633	1.10239	0.858148	0.364132	1.28711	0.218924	0.17182	1.12648	0.354118
QJQ50_RS05840	hypothetical protein		-0.0120117	-1.00836	0.969886	-0.10864	-1.07821	0.923538	-0.097319	-1.06978	0.917493	0.172587	1.12708	0.542782
QJQ50_RS10375	MFS transporter		0.274349	1.20945	0.0895838	0.0538803	1.03805	0.972698	-0.331344	-1.25818	0.678997	0.17259	1.12708	0.499981
QJQ50_RS05635	septum site-determining protein MinD	minD	0.146607	1.10696	0.259608	0.0857962	1.06127	0.912813	0.0702283	1.04988	0.803183	0.172623	1.12711	0.190927
QJQ50_RS08220	DUF402 domain-containing protein		0.022437	1.01567	0.920741	-0.147573	-1.1077	0.800074	-0.02758	-1.0193	0.965925	0.173478	1.12777	0.346936
QJQ50_RS11215	hypothetical protein		0.0266399	1.01864	0.893853	-0.0283447	-1.01984	0.978768	0.087906	1.06283	0.84863	0.173907	1.12811	0.316654
QJQ50_RS04095	sugar ABC transporter permease		0.0519734	1.03668	0.839368	-0.372477	-1.29457	0.661755	-0.422399	-1.34015	0.271172	0.17391	1.12811	0.366123
QJQ50_RS11750	iron export ABC transporter permease subunit FetB	fetB	0.217336	1.16258	0.204386	-0.0693127	-1.04922	0.939122	0.145501	1.10611	0.745439	0.174302	1.12842	0.243612
QJQ50_RS11830	rhomboid family intramembrane serine protease		0.305886	1.23618	0.219246	0.676127	1.59784	0.460061	0.973333	1.96337	0.11929	0.174426	1.12852	0.524245
QJQ50_RS11520	tRNA lysidine(34) synthetase TilS	tilS	0.322429	1.25043	0.0122774	0.031228	1.02188	0.962341	0.0123201	1.00858	0.97492	0.174624	1.12867	0.217398
QJQ50_RS11455	tRNA-Leu		0.131665	1.09556	0.559632	0.229377	1.17233	0.867478	0.045608	1.03212	0.921605	0.174804	1.12881	0.34132
QJQ50_RS05580	cysteine desulfurase family protein		0.145087	1.1058	0.264277	0.0719997	1.05117	0.920959	0.119721	1.08652	0.703507	0.176511	1.13015	0.21429
QJQ50_RS09785	homoserine kinase	thrB	0.101563	1.07294	0.595109	-0.0107925	-1.00751	0.996765	-0.109378	-1.07876	0.821813	0.176569	1.13019	0.403545
QJQ50_RS03745	CDP-diacylglycerol--glycerol-3-phosphate 3-phosphatidyltransferase	pgsA	0.284258	1.21778	0.0435975	0.0480227	1.03385	0.942744	0.276748	1.21146	0.314583	0.177441	1.13088	0.374264
QJQ50_RS03850	daptomycin-sensing surface protein LiaX	liaX	0.166794	1.12256	0.217307	-0.278282	-1.21275	0.517958	-0.108888	-1.0784	0.745465	0.178258	1.13152	0.29612
QJQ50_RS13395	membrane protein insertase YidC	yidC	0.348354	1.27311	0.0511244	0.525446	1.43938	0.135041	0.345635	1.27071	0.0670155	0.178585	1.13177	0.360068
QJQ50_RS07565	membrane protein insertase YidC	yidC	0.482635	1.39729	0.0168939	0.0909376	1.06506	0.861784	0.15272	1.11166	0.49466	0.179087	1.13217	0.286476
QJQ50_RS07155	hypothetical protein		0.274733	1.20977	0.0311312	0.112425	1.08104	0.877974	0.0895155	1.06401	0.792606	0.179409	1.13242	0.286476
[truncated: 518 more rows]

## Sheet: common genes
Lacticaseibacillus rhamnosus K32 (NZ_CP125315,1)			IL8vsGFP_2			IL10vsGFP
Geneid	Annotation	gene	logFC	FC	FDR	logFC	FC	FDR
QJQ50_RS01630	ribose ABC transporter permease	rbsC	-3.81669	-14.0909	0.0289403	-3.65577	-12.6037	0.00236563
QJQ50_RS01635	D-ribose ABC transporter substrate-binding protein		-3.38886	-10.4749	0.0289403	-3.20801	-9.24075	0.00222151
QJQ50_RS01625	sugar ABC transporter ATP-binding protein		-3.26061	-9.5839	0.0146591	-2.77328	-6.83662	0.00222151
QJQ50_RS00720	6-phospho-beta-glucosidase		-2.44237	-5.43534	0.0146591	-2.12578	-4.36438	0.00565248
QJQ50_RS00715	PTS cellobiose transporter subunit IIC	celB	-2.43798	-5.41884	0.016557	-2.18708	-4.55383	0.00222151
QJQ50_RS12840	DUF3284 domain-containing protein		-2.29558	-4.9095	0.017962	-2.11586	-4.33448	0.00194407
QJQ50_RS00710	hypothetical protein		-2.28776	-4.88298	0.0289403	-1.68212	-3.209	0.0140144
QJQ50_RS02380	PTS glucose transporter subunit IIABC		-2.23441	-4.70572	0.0146591	-1.83332	-3.56357	0.00222151
QJQ50_RS00705	PTS lactose/cellobiose transporter subunit IIA		-2.21747	-4.65079	0.0453824	-1.95853	-3.88667	0.00222151
QJQ50_RS02370	trehalose operon repressor	treR	-2.16738	-4.49206	0.0146591	-1.78202	-3.43907	0.00194407
QJQ50_RS13265	HTH domain-containing protein		-2.13936	-4.40566	0.0146591	-1.7418	-3.34451	0.00236563
QJQ50_RS12580	glycoside hydrolase family 31 protein		-2.12016	-4.34742	0.0146591	-2.07724	-4.21999	0.00236563
QJQ50_RS00700	PTS sugar transporter subunit IIB		-2.09529	-4.27311	0.017962	-1.96676	-3.90889	0.00236563
QJQ50_RS12835	MupG family TIM beta-alpha barrel fold protein		-2.09163	-4.26228	0.0169188	-1.8592	-3.62806	0.00389096
QJQ50_RS02375	alpha,alpha-phosphotrehalase	treC	-2.04143	-4.11655	0.0146591	-1.67204	-3.18665	0.00236563
QJQ50_RS01640	ribokinase	rbsK	-1.97766	-3.93853	0.016557	-1.96712	-3.90987	0.0053827
QJQ50_RS13255	mannitol-1-phosphate 5-dehydrogenase		-1.92929	-3.80868	0.016557	-1.85692	-3.62232	0.00292502
QJQ50_RS12845	PTS sugar transporter subunit IIC		-1.90492	-3.74489	0.0146591	-1.5144	-2.85681	0.00719739
QJQ50_RS01465	N-acetylglucosamine-6-phosphate deacetylase	nagA	-1.85351	-3.61379	0.0146591	-1.67208	-3.18675	0.00340181
QJQ50_RS02540	glycerol kinase GlpK	glpK	-1.78267	-3.44063	0.0146591	-1.47982	-2.78914	0.00718888
QJQ50_RS13260	PTS sugar transporter subunit IIA		-1.76526	-3.39934	0.017962	-1.67896	-3.20198	0.0101323
QJQ50_RS09535	PTS transporter subunit IIBCA		-1.74416	-3.34999	0.0422297	-1.55407	-2.93645	0.00389096
QJQ50_RS12860	PTS lactose/cellobiose transporter subunit IIA		-1.67427	-3.19159	0.0341748	-1.50873	-2.84559	0.00498064
QJQ50_RS09890	ribulose-phosphate 3-epimerase		-1.65636	-3.1522	0.0146591	-1.08519	-2.12166	0.0121303
QJQ50_RS12275	PTS sugar transporter subunit IIB		-1.59301	-3.01678	0.0465736	-1.73711	-3.33368	0.0053827
QJQ50_RS01455	GntR family transcriptional regulator		-1.54521	-2.91846	0.0146591	-1.42925	-2.69307	0.00368615
QJQ50_RS12850	GntR family transcriptional regulator		-1.54494	-2.91792	0.0146591	-1.29252	-2.44956	0.00389096
QJQ50_RS09870	PTS transporter subunit IIC		-1.5335	-2.89488	0.0146591	-1.03317	-2.04652	0.0170934
QJQ50_RS12265	PTS system mannose/fructose/sorbose family transporter subunit IID		-1.52822	-2.8843	0.0400737	-1.46371	-2.75818	0.0243395
QJQ50_RS01460	SIS domain-containing protein		-1.52586	-2.87958	0.017962	-1.60471	-3.04134	0.00222151
QJQ50_RS12855	PTS sugar transporter subunit IIB		-1.44926	-2.73067	0.0341748	-1.16236	-2.23824	0.0376794
QJQ50_RS06350	pyruvate formate-lyase-activating protein	pflA	-1.40876	-2.65508	0.0221612	-1.01205	-2.01677	0.0230938
QJQ50_RS05875	dihydrolipoyl dehydrogenase	lpdA	-1.38505	-2.6118	0.0146591	-1.14262	-2.20782	0.0111369
QJQ50_RS00210	FIVAR domain-containing protein		-1.37181	-2.58795	0.0300399	-1.11397	-2.1644	0.0123807
QJQ50_RS09865	PTS sugar transporter subunit IIA		-1.33233	-2.51808	0.0422297	-1.01123	-2.01562	0.04512
QJQ50_RS01615	LacI family DNA-binding transcriptional regulator		-1.31885	-2.49467	0.0299151	-1.23747	-2.35784	0.00194407
QJQ50_RS05870	dihydrolipoyllysine-residue acetyltransferase		-1.29094	-2.44687	0.0219239	-1.21935	-2.32842	0.00236563
QJQ50_RS00240	mannitol dehydrogenase family protein		-1.28273	-2.43299	0.0341043	-1.19077	-2.28275	0.00292502
QJQ50_RS02565	LacI family DNA-binding transcriptional regulator		-1.23619	-2.35576	0.0146591	-1.1138	-2.16414	0.00292502
QJQ50_RS01480	PTS sugar transporter subunit IIC		-1.17757	-2.26195	0.0298322	-1.06623	-2.09396	0.0263529
QJQ50_RS01470	beta-galactosidase		-1.15149	-2.22143	0.0325191	-1.31205	-2.48294	0.00782845
QJQ50_RS05865	alpha-ketoacid dehydrogenase subunit beta		-1.13849	-2.2015	0.043885	-1.13281	-2.19286	0.00389096
