# Supplementary material for: Transcriptional Responses of Lacticaseibacillus rhamnosus to TNFα, IL-6, IL-8, and IL-10 Cytokines
Source: Biology (Basel). 2024 Nov 15;13(11):931. doi: 10.3390/biology13110931 (PMC11591797; doi:10.3390/biology13110931)
Supplement: Supplementary file 1 [file biology-13-00931-s001.zip › Supplementary files_v2/Table_S4.xlsx]

## Sheet: Table_S4
Orthogroup	GCF_000011045.1_ASM1104v1_translated_cds	GCF_000014525.1_ASM1452v1_translated_cds	GCF_000019245.4_ASM1924v3_translated_cds	GCF_000026485.1_ASM2648v1_translated_cds	GCF_000026505.1_ASM2650v1_translated_cds	GCF_000026525.1_ASM2652v1_translated_cds	GCF_000155515.2_ASM15551v2_translated_cds	GCF_000194765.1_ASM19476v1_translated_cds	GCF_000194785.1_ASM19478v1_translated_cds	GCF_000233755.1_ASM23375v1_translated_cds	GCF_000418475.1_ASM41847v1_translated_cds	GCF_000418495.1_ASM41849v1_translated_cds	GCF_000418515.1_ASM41851v1_translated_cds	GCF_000582665.1_ASM58266v1_translated_cds	GCF_000829035.1_ASM82903v1_translated_cds	GCF_000829055.1_ASM82905v1_translated_cds	GCF_001191565.1_ASM119156v1_translated_cds	GCF_001244395.1_ASM124439v1_translated_cds	GCF_001514415.1_ASM151441v1_translated_cds	GCF_001645615.1_ASM164561v1_translated_cds	GCF_001988935.1_ASM198893v1_translated_cds	GCF_002076955.1_ASM207695v1_translated_cds	GCF_002079285.1_ASM207928v1_translated_cds	GCF_002158925.1_ASM215892v1_translated_cds	GCF_002192215.1_ASM219221v1_translated_cds	GCF_002257625.1_ASM225762v1_translated_cds	GCF_002286235.1_ASM228623v1_translated_cds	GCF_002287945.1_ASM228794v1_translated_cds	GCF_002442835.1_ASM244283v1_translated_cds	GCF_002813615.1_ASM281361v1_translated_cds	GCF_002865565.1_ASM286556v1_translated_cds	GCF_002902825.1_ASM290282v1_translated_cds	GCF_002960215.1_ASM296021v1_translated_cds	GCF_003177075.1_ASM317707v1_translated_cds	GCF_003199005.1_ASM319900v1_translated_cds	GCF_003268715.1_ASM326871v1_translated_cds	GCF_003353455.1_ASM335345v1_translated_cds	GCF_003433395.1_ASM343339v1_translated_cds	GCF_003627255.1_ASM362725v1_translated_cds	GCF_003957435.1_ASM395743v1_translated_cds	GCF_003966835.1_ASM396683v1_translated_cds	GCF_004010975.1_ASM401097v1_translated_cds	GCF_004141835.1_ASM414183v1_translated_cds	GCF_006151905.1_ASM615190v1_translated_cds	GCF_007292115.1_ASM729211v1_translated_cds	GCF_007637635.1_ASM763763v1_translated_cds	GCF_008329845.1_ASM832984v1_translated_cds	GCF_008727835.1_ASM872783v1_translated_cds	GCF_008807095.1_ASM880709v1_translated_cds
OG0000000	lcl|NC_017482.1_prot_WP_003574021.1_435, lcl|NC_017482.1_prot_WP_014569083.1_410	lcl|NC_008526.1_prot_WP_003561810.1_1882, lcl|NC_008526.1_prot_WP_003561810.1_2044, lcl|NC_008526.1_prot_WP_003561810.1_2538, lcl|NC_008526.1_prot_WP_003561810.1_2694, lcl|NC_008526.1_prot_WP_003574021.1_1129, lcl|NC_008526.1_prot_WP_003574021.1_1876, lcl|NC_008526.1_prot_WP_003574021.1_1884, lcl|NC_008526.1_prot_WP_003574021.1_1920, lcl|NC_008526.1_prot_WP_003574021.1_1926, lcl|NC_008526.1_prot_…	lcl|NC_014334.2_prot_WP_013245353.1_137, lcl|NC_014334.2_prot_WP_013245353.1_164, lcl|NC_014334.2_prot_WP_013245353.1_2106, lcl|NC_014334.2_prot_WP_013245353.1_368, lcl|NC_014334.2_prot_WP_013245353.1_468, lcl|NC_014334.2_prot_WP_013245353.1_494, lcl|NC_014334.2_prot_WP_013245353.1_544, lcl|NC_014334.2_prot_WP_013245909.1_1808	lcl|NC_010999.1_prot_LCABL_RS10405_2008, lcl|NC_010999.1_prot_WP_003599410.1_1372, lcl|NC_010999.1_prot_WP_003599410.1_1998, lcl|NC_010999.1_prot_WP_003599410.1_2014, lcl|NC_010999.1_prot_WP_003599410.1_2463, lcl|NC_010999.1_prot_WP_003599410.1_2483	lcl|NC_013198.1_prot_WP_003574021.1_441, lcl|NC_013198.1_prot_WP_014569083.1_415	lcl|NC_013200.1_prot_WP_012807397.1_2745	lcl|NC_022123.1_prot_WP_014569083.1_2870, lcl|NC_022123.1_prot_WP_020967850.1_2864	lcl|NC_017474.1_prot_LCBD_RS10355_2002, lcl|NC_017474.1_prot_WP_003599410.1_1366, lcl|NC_017474.1_prot_WP_003599410.1_1992, lcl|NC_017474.1_prot_WP_003599410.1_2008, lcl|NC_017474.1_prot_WP_003599410.1_2456, lcl|NC_017474.1_prot_WP_003599410.1_2476	lcl|NC_017473.1_prot_LC2W_RS10120_1953, lcl|NC_017473.1_prot_WP_003599410.1_1317, lcl|NC_017473.1_prot_WP_003599410.1_1943, lcl|NC_017473.1_prot_WP_003599410.1_1959, lcl|NC_017473.1_prot_WP_003599410.1_2407, lcl|NC_017473.1_prot_WP_003599410.1_2427	lcl|NC_017491.1_prot_WP_014571625.1_2280, lcl|NC_017491.1_prot_WP_014571629.1_2290, lcl|NC_017491.1_prot_WP_148261409.1_2271			lcl|NC_021721.1_prot_LOCK919_RS16675_667, lcl|NC_021721.1_prot_WP_041168846.1_654, lcl|NC_021722.1_prot_LOCK919_RS15230_2983	lcl|NZ_CP007122.1_prot_AF91_RS01675_326, lcl|NZ_CP007122.1_prot_AF91_RS01910_374, lcl|NZ_CP007122.1_prot_AF91_RS05980_1170, lcl|NZ_CP007122.1_prot_AF91_RS13560_2640, lcl|NZ_CP007122.1_prot_AF91_RS16695_31, lcl|NZ_CP007122.1_prot_AF91_RS17175_2643, lcl|NZ_CP007122.1_prot_WP_003561810.1_740, lcl|NZ_CP007122.1_prot_WP_003574021.1_1204, lcl|NZ_CP007122.1_prot_WP_003574021.1_1309, lcl|NZ_CP007122.1_pr…	lcl|NZ_AP012541.1_prot_LBPC_RS16250_177, lcl|NZ_AP012541.1_prot_WP_003574021.1_1174, lcl|NZ_AP012541.1_prot_WP_003574021.1_12, lcl|NZ_AP012541.1_prot_WP_003574021.1_1393, lcl|NZ_AP012541.1_prot_WP_003574021.1_1813, lcl|NZ_AP012541.1_prot_WP_003574021.1_1839, lcl|NZ_AP012541.1_prot_WP_003574021.1_2016, lcl|NZ_AP012541.1_prot_WP_003574021.1_2161, lcl|NZ_AP012541.1_prot_WP_003574021.1_2322, lcl|NZ_A…	lcl|NZ_AP012544.1_prot_LBCZ_RS13855_2723, lcl|NZ_AP012544.1_prot_WP_003561810.1_1388, lcl|NZ_AP012544.1_prot_WP_003574021.1_2483, lcl|NZ_AP012544.1_prot_WP_107750408.1_2463, lcl|NZ_AP012544.1_prot_WP_107750408.1_2527, lcl|NZ_AP012544.1_prot_WP_144340551.1_2544, lcl|NZ_AP012544.1_prot_WP_144340556.1_2716, lcl|NZ_AP012544.1_prot_WP_144340557.1_2727	lcl|NZ_CP012187.1_prot_AKG30_RS09355_1817, lcl|NZ_CP012187.1_prot_WP_003561810.1_2486, lcl|NZ_CP012187.1_prot_WP_003561810.1_691, lcl|NZ_CP012187.1_prot_WP_003574021.1_1647, lcl|NZ_CP012187.1_prot_WP_003574021.1_1802, lcl|NZ_CP012187.1_prot_WP_003574021.1_1999, lcl|NZ_CP012187.1_prot_WP_003574021.1_300, lcl|NZ_CP012187.1_prot_WP_003574021.1_309, lcl|NZ_CP012187.1_prot_WP_003574021.1_326, lcl|NZ_C…	lcl|NZ_CP012148.1_prot_LPL9_RS03175_646, lcl|NZ_CP012148.1_prot_WP_003574021.1_106, lcl|NZ_CP012148.1_prot_WP_003574021.1_1227, lcl|NZ_CP012148.1_prot_WP_003574021.1_134, lcl|NZ_CP012148.1_prot_WP_003574021.1_156, lcl|NZ_CP012148.1_prot_WP_003574021.1_1984, lcl|NZ_CP012148.1_prot_WP_003574021.1_2264, lcl|NZ_CP012148.1_prot_WP_003574021.1_2338, lcl|NZ_CP012148.1_prot_WP_003574021.1_2918, lcl|NZ_CP…	lcl|NZ_CP013921.1_prot_AWC33_RS15305_2190, lcl|NZ_CP013921.1_prot_AWC33_RS15905_2045, lcl|NZ_CP013921.1_prot_WP_003561810.1_1910, lcl|NZ_CP013921.1_prot_WP_003561810.1_2106, lcl|NZ_CP013921.1_prot_WP_003561810.1_2312, lcl|NZ_CP013921.1_prot_WP_003574021.1_1797, lcl|NZ_CP013921.1_prot_WP_003574021.1_1840, lcl|NZ_CP013921.1_prot_WP_003574021.1_1853, lcl|NZ_CP013921.1_prot_WP_003574021.1_1877, lcl|N…	lcl|NZ_LWBT01000015.1_prot_WP_014271905.1_1723	lcl|NZ_CP014201.1_prot_AWJ15_RS08925_1624, lcl|NZ_CP014201.1_prot_AWJ15_RS09035_1641, lcl|NZ_CP014201.1_prot_AWJ15_RS09095_1652, lcl|NZ_CP014201.1_prot_WP_155736825.1_1127, lcl|NZ_CP014202.1_prot_WP_014569083.1_2878		lcl|NZ_CP014985.1_prot_A3778_RS06555_1204, lcl|NZ_CP014985.1_prot_WP_003574021.1_1139, lcl|NZ_CP014985.1_prot_WP_003574021.1_1208, lcl|NZ_CP014985.1_prot_WP_003574021.1_1275, lcl|NZ_CP014985.1_prot_WP_003574021.1_1294, lcl|NZ_CP014985.1_prot_WP_003574021.1_1313, lcl|NZ_CP014985.1_prot_WP_003574021.1_1465, lcl|NZ_CP014985.1_prot_WP_003574021.1_1479, lcl|NZ_CP014985.1_prot_WP_003574021.1_1485, lcl|…	lcl|NZ_CP021426.1_prot_WP_003574021.1_839, lcl|NZ_CP021426.1_prot_WP_014569083.1_865		lcl|NZ_CP017716.1_prot_WP_003574021.1_1872, lcl|NZ_CP017716.1_prot_WP_003574021.1_1876, lcl|NZ_CP017716.1_prot_WP_003574021.1_215, lcl|NZ_CP017716.1_prot_WP_003574021.1_840, lcl|NZ_CP017716.1_prot_WP_025375948.1_376	lcl|NZ_CP017063.1_prot_WP_095593698.1_2321, lcl|NZ_CP017063.1_prot_WP_095593705.1_2329	lcl|NZ_CP006804.1_prot_N507_RS09980_1812, lcl|NZ_CP006804.1_prot_WP_014569083.1_1821, lcl|NZ_CP006804.1_prot_WP_095691957.1_1753	lcl|NZ_CP017261.1_prot_WP_003561810.1_573, lcl|NZ_CP017261.1_prot_WP_003574021.1_1388, lcl|NZ_CP017261.1_prot_WP_003574021.1_1414, lcl|NZ_CP017261.1_prot_WP_003574021.1_1478, lcl|NZ_CP017261.1_prot_WP_003574021.1_1610, lcl|NZ_CP017261.1_prot_WP_003574021.1_2408, lcl|NZ_CP017261.1_prot_WP_003574021.1_277, lcl|NZ_CP017261.1_prot_WP_003574021.1_666, lcl|NZ_CP017261.1_prot_WP_003574021.1_82, lcl|NZ_C…	lcl|NZ_CP016355.1_prot_WP_003574021.1_1249, lcl|NZ_CP016355.1_prot_WP_003574021.1_13, lcl|NZ_CP016355.1_prot_WP_003574021.1_1935, lcl|NZ_CP016355.1_prot_WP_003574021.1_1939, lcl|NZ_CP016355.1_prot_WP_003574021.1_2264, lcl|NZ_CP016355.1_prot_WP_003574021.1_2304, lcl|NZ_CP016355.1_prot_WP_003574021.1_2348, lcl|NZ_CP016355.1_prot_WP_003574021.1_238, lcl|NZ_CP016355.1_prot_WP_003574021.1_2660, lcl|NZ…	lcl|NZ_CP025582.1_prot_CWS34_RS03360_624, lcl|NZ_CP025582.1_prot_WP_003574021.1_1076, lcl|NZ_CP025582.1_prot_WP_003574021.1_1279, lcl|NZ_CP025582.1_prot_WP_003574021.1_17, lcl|NZ_CP025582.1_prot_WP_003574021.1_186, lcl|NZ_CP025582.1_prot_WP_003574021.1_1972, lcl|NZ_CP025582.1_prot_WP_003574021.1_2055, lcl|NZ_CP025582.1_prot_WP_003574021.1_2365, lcl|NZ_CP025582.1_prot_WP_003574021.1_2700, lcl|NZ_C…	lcl|NZ_CP026097.1_prot_C1191_RS03360_624, lcl|NZ_CP026097.1_prot_WP_003574021.1_1075, lcl|NZ_CP026097.1_prot_WP_003574021.1_1278, lcl|NZ_CP026097.1_prot_WP_003574021.1_17, lcl|NZ_CP026097.1_prot_WP_003574021.1_186, lcl|NZ_CP026097.1_prot_WP_003574021.1_1970, lcl|NZ_CP026097.1_prot_WP_003574021.1_2053, lcl|NZ_CP026097.1_prot_WP_003574021.1_2364, lcl|NZ_CP026097.1_prot_WP_003574021.1_2699, lcl|NZ_C…		lcl|NZ_CP029546.1_prot_WP_003561810.1_1274, lcl|NZ_CP029546.1_prot_WP_003561810.1_1322, lcl|NZ_CP029546.1_prot_WP_003561810.1_1948, lcl|NZ_CP029546.1_prot_WP_003561810.1_2214, lcl|NZ_CP029546.1_prot_WP_003561810.1_2510, lcl|NZ_CP029546.1_prot_WP_003561810.1_2515, lcl|NZ_CP029546.1_prot_WP_003561810.1_337, lcl|NZ_CP029546.1_prot_WP_003561810.1_457, lcl|NZ_CP029546.1_prot_WP_003561810.1_478, lcl|NZ…		lcl|NZ_CP029536.1_prot_WP_003574021.1_1002, lcl|NZ_CP029536.1_prot_WP_003574021.1_1055, lcl|NZ_CP029536.1_prot_WP_003574021.1_1057, lcl|NZ_CP029536.1_prot_WP_003574021.1_1218, lcl|NZ_CP029536.1_prot_WP_003574021.1_124, lcl|NZ_CP029536.1_prot_WP_003574021.1_1299, lcl|NZ_CP029536.1_prot_WP_003574021.1_1312, lcl|NZ_CP029536.1_prot_WP_003574021.1_1441, lcl|NZ_CP029536.1_prot_WP_003574021.1_1513, lcl|…	lcl|NZ_CP031290.1_prot_WP_003574021.1_440, lcl|NZ_CP031290.1_prot_WP_014569083.1_414		lcl|NZ_CP032637.1_prot_CFM84_RS06915_1249, lcl|NZ_CP032637.1_prot_WP_003574021.1_1183, lcl|NZ_CP032637.1_prot_WP_003574021.1_1241, lcl|NZ_CP032637.1_prot_WP_003574021.1_1336, lcl|NZ_CP032637.1_prot_WP_003574021.1_1340, lcl|NZ_CP032637.1_prot_WP_003574021.1_1693, lcl|NZ_CP032637.1_prot_WP_003574021.1_1749, lcl|NZ_CP032637.1_prot_WP_003574021.1_1802	lcl|NZ_CP025499.1_prot_CYL78_RS11000_1931, lcl|NZ_CP025499.1_prot_WP_003599410.1_1295, lcl|NZ_CP025499.1_prot_WP_003599410.1_1921, lcl|NZ_CP025499.1_prot_WP_003599410.1_1937, lcl|NZ_CP025499.1_prot_WP_003599410.1_2381, lcl|NZ_CP025499.1_prot_WP_003599410.1_2400	lcl|NZ_AP018392.1_prot_EL355_RS03475_664, lcl|NZ_AP018392.1_prot_EL355_RS13040_2404, lcl|NZ_AP018392.1_prot_WP_003574021.1_101, lcl|NZ_AP018392.1_prot_WP_003574021.1_1151, lcl|NZ_AP018392.1_prot_WP_003574021.1_123, lcl|NZ_AP018392.1_prot_WP_003574021.1_150, lcl|NZ_AP018392.1_prot_WP_003574021.1_152, lcl|NZ_AP018392.1_prot_WP_003574021.1_155, lcl|NZ_AP018392.1_prot_WP_003574021.1_180, lcl|NZ_AP018…	lcl|NZ_CP025428.1_prot_WP_003574021.1_438, lcl|NZ_CP025428.1_prot_WP_014569083.1_412	lcl|NZ_CP035563.1_prot_EVE90_RS03395_638, lcl|NZ_CP035563.1_prot_WP_003574021.1_1243, lcl|NZ_CP035563.1_prot_WP_003574021.1_1246, lcl|NZ_CP035563.1_prot_WP_003574021.1_129, lcl|NZ_CP035563.1_prot_WP_003574021.1_1846, lcl|NZ_CP035563.1_prot_WP_003574021.1_1909, lcl|NZ_CP035563.1_prot_WP_003574021.1_1968, lcl|NZ_CP035563.1_prot_WP_003574021.1_1980, lcl|NZ_CP035563.1_prot_WP_003574021.1_2083, lcl|NZ…		lcl|NZ_CP041657.1_prot_FGZ69_RS11025_1997, lcl|NZ_CP041657.1_prot_WP_003599410.1_1523, lcl|NZ_CP041657.1_prot_WP_003599410.1_1543, lcl|NZ_CP041657.1_prot_WP_003599410.1_1991, lcl|NZ_CP041657.1_prot_WP_003599410.1_2007, lcl|NZ_CP041657.1_prot_WP_003599410.1_2633	lcl|NZ_CP041944.1_prot_FO269_RS03135_545, lcl|NZ_CP041944.1_prot_FO269_RS03480_609, lcl|NZ_CP041944.1_prot_FO269_RS03755_657, lcl|NZ_CP041944.1_prot_FO269_RS03775_661, lcl|NZ_CP041944.1_prot_FO269_RS03890_683, lcl|NZ_CP041944.1_prot_FO269_RS05720_1023, lcl|NZ_CP041944.1_prot_FO269_RS06015_1073, lcl|NZ_CP041944.1_prot_FO269_RS06395_1143, lcl|NZ_CP041944.1_prot_FO269_RS06915_1247, lcl|NZ_CP041944.1…	lcl|NZ_CP031785.1_prot_D0638_RS03370_639, lcl|NZ_CP031785.1_prot_WP_003574021.1_1096, lcl|NZ_CP031785.1_prot_WP_003574021.1_1296, lcl|NZ_CP031785.1_prot_WP_003574021.1_1298, lcl|NZ_CP031785.1_prot_WP_003574021.1_130, lcl|NZ_CP031785.1_prot_WP_003574021.1_1599, lcl|NZ_CP031785.1_prot_WP_003574021.1_1602, lcl|NZ_CP031785.1_prot_WP_003574021.1_2025, lcl|NZ_CP031785.1_prot_WP_003574021.1_2268, lcl|NZ…	lcl|NZ_CP044228.1_prot_WP_049178825.1_1784, lcl|NZ_CP044229.1_prot_F5976_RS15825_2860, lcl|NZ_CP044229.1_prot_WP_150861334.1_2850	lcl|NZ_CP038153.1_prot_E3E17_RS11005_2008, lcl|NZ_CP038153.1_prot_WP_003599410.1_1371, lcl|NZ_CP038153.1_prot_WP_003599410.1_1463, lcl|NZ_CP038153.1_prot_WP_003599410.1_1998, lcl|NZ_CP038153.1_prot_WP_003599410.1_2014, lcl|NZ_CP038153.1_prot_WP_003599410.1_2462, lcl|NZ_CP038153.1_prot_WP_003599410.1_2482
OG0000001	lcl|NC_017482.1_prot_WP_003605947.1_25, lcl|NC_017482.1_prot_WP_003605947.1_472, lcl|NC_017482.1_prot_WP_015764803.1_1856, lcl|NC_017482.1_prot_WP_015764803.1_1892, lcl|NC_017482.1_prot_WP_015764803.1_21, lcl|NC_017482.1_prot_WP_015764803.1_936, lcl|NC_017482.1_prot_WP_015764830.1_1144, lcl|NC_017482.1_prot_WP_015764830.1_1420, lcl|NC_017482.1_prot_WP_015764830.1_1465, lcl|NC_017482.1_prot_WP_015…	lcl|NC_008526.1_prot_WP_003568911.1_1145, lcl|NC_008526.1_prot_WP_011673981.1_104, lcl|NC_008526.1_prot_WP_011673981.1_224, lcl|NC_008526.1_prot_WP_011673981.1_899, lcl|NC_008526.1_prot_WP_011673997.1_1097, lcl|NC_008526.1_prot_WP_011673997.1_132, lcl|NC_008526.1_prot_WP_011673997.1_2247, lcl|NC_008526.1_prot_WP_011673997.1_552, lcl|NC_008526.1_prot_WP_011673997.1_555, lcl|NC_008526.1_prot_WP_011…		lcl|NC_010999.1_prot_WP_012490773.1_129, lcl|NC_010999.1_prot_WP_012490773.1_2091, lcl|NC_010999.1_prot_WP_012490773.1_2098, lcl|NC_010999.1_prot_WP_012490773.1_293, lcl|NC_010999.1_prot_WP_012490773.1_332, lcl|NC_010999.1_prot_WP_012490773.1_356, lcl|NC_010999.1_prot_WP_012490773.1_51	lcl|NC_013198.1_prot_LGG_RS09425_1835, lcl|NC_013198.1_prot_WP_003605947.1_26, lcl|NC_013198.1_prot_WP_003605947.1_478, lcl|NC_013198.1_prot_WP_015764803.1_1879, lcl|NC_013198.1_prot_WP_015764803.1_1915, lcl|NC_013198.1_prot_WP_015764803.1_22, lcl|NC_013198.1_prot_WP_015764803.1_951, lcl|NC_013198.1_prot_WP_015764830.1_1437, lcl|NC_013198.1_prot_WP_015764830.1_1646, lcl|NC_013198.1_prot_WP_015764…	lcl|NC_013200.1_prot_WP_003568911.1_2706		lcl|NC_017474.1_prot_WP_012490773.1_126, lcl|NC_017474.1_prot_WP_012490773.1_2085, lcl|NC_017474.1_prot_WP_012490773.1_290, lcl|NC_017474.1_prot_WP_012490773.1_329, lcl|NC_017474.1_prot_WP_012490773.1_51, lcl|NC_017476.1_prot_LCBD_RS15460_2998	lcl|NC_017473.1_prot_WP_012490773.1_129, lcl|NC_017473.1_prot_WP_012490773.1_2036, lcl|NC_017473.1_prot_WP_012490773.1_293, lcl|NC_017473.1_prot_WP_012490773.1_332, lcl|NC_017473.1_prot_WP_012490773.1_51, lcl|NC_017475.1_prot_LC2W_RS15215_2946	lcl|NC_017491.1_prot_LRHK_RS11920_2309		lcl|NC_021725.1_prot_WP_019728464.1_10, lcl|NC_021725.1_prot_WP_019728464.1_1039, lcl|NC_021725.1_prot_WP_019728464.1_1300, lcl|NC_021725.1_prot_WP_019728464.1_1781, lcl|NC_021725.1_prot_WP_019728464.1_1783, lcl|NC_021725.1_prot_WP_019728464.1_187, lcl|NC_021725.1_prot_WP_019728464.1_2210, lcl|NC_021725.1_prot_WP_019728464.1_24, lcl|NC_021725.1_prot_WP_019728464.1_2490, lcl|NC_021725.1_prot_WP_01…		lcl|NZ_CP007122.1_prot_AF91_RS15500_369, lcl|NZ_CP007122.1_prot_WP_003568911.1_815, lcl|NZ_CP007122.1_prot_WP_025375974.1_343, lcl|NZ_CP007122.1_prot_WP_025376294.1_2287, lcl|NZ_CP007122.1_prot_WP_025376339.1_2765, lcl|NZ_CP007124.1_prot_AF91_RS17665_2841	lcl|NZ_AP012541.1_prot_LBPC_RS12230_2392, lcl|NZ_AP012541.1_prot_LBPC_RS12240_2394, lcl|NZ_AP012541.1_prot_LBPC_RS15140_518, lcl|NZ_AP012541.1_prot_WP_003662893.1_2393, lcl|NZ_AP012541.1_prot_WP_003662893.1_654, lcl|NZ_AP012541.1_prot_WP_003663085.1_2410, lcl|NZ_AP012541.1_prot_WP_041091311.1_2118, lcl|NZ_AP012541.1_prot_WP_041091311.1_88, lcl|NZ_AP012541.1_prot_WP_041091594.1_2395, lcl|NZ_AP0125…	lcl|NZ_AP012544.1_prot_WP_039639756.1_41	lcl|NZ_CP012187.1_prot_AKG30_RS00450_87, lcl|NZ_CP012187.1_prot_AKG30_RS04380_831, lcl|NZ_CP012187.1_prot_WP_050893449.1_1240, lcl|NZ_CP012187.1_prot_WP_050893449.1_2293, lcl|NZ_CP012187.1_prot_WP_050893449.1_29, lcl|NZ_CP012187.1_prot_WP_050893464.1_1799, lcl|NZ_CP012187.1_prot_WP_050893464.1_1840, lcl|NZ_CP012187.1_prot_WP_050893464.1_1877, lcl|NZ_CP012187.1_prot_WP_050893464.1_2362, lcl|NZ_CP0…	lcl|NZ_CP012148.1_prot_WP_003577187.1_1988, lcl|NZ_CP012148.1_prot_WP_003577187.1_2094, lcl|NZ_CP012148.1_prot_WP_003577187.1_2806, lcl|NZ_CP012148.1_prot_WP_052915958.1_1346, lcl|NZ_CP012148.1_prot_WP_052915958.1_2065, lcl|NZ_CP012148.1_prot_WP_052915958.1_2075, lcl|NZ_CP012148.1_prot_WP_052915958.1_2340, lcl|NZ_CP012148.1_prot_WP_052915958.1_601, lcl|NZ_CP012148.1_prot_WP_052915958.1_931	lcl|NZ_CP013921.1_prot_AWC33_RS09560_1852, lcl|NZ_CP013921.1_prot_AWC33_RS09570_1854, lcl|NZ_CP013921.1_prot_AWC33_RS15290_2182, lcl|NZ_CP013921.1_prot_WP_003568911.1_1369, lcl|NZ_CP013921.1_prot_WP_003568911.1_203, lcl|NZ_CP013921.1_prot_WP_003568911.1_2046, lcl|NZ_CP013921.1_prot_WP_003568911.1_2453, lcl|NZ_CP013921.1_prot_WP_003568911.1_383, lcl|NZ_CP013921.1_prot_WP_003573999.1_2111, lcl|NZ_C…	lcl|NZ_LWBT01000015.1_prot_LrhR19_RS08715_1721, lcl|NZ_LWBT01000059.1_prot_WP_019728464.1_2822, lcl|NZ_LWBT01000060.1_prot_WP_039142230.1_2823	lcl|NZ_CP014201.1_prot_AWJ15_RS09260_1682, lcl|NZ_CP014201.1_prot_WP_015764803.1_2189, lcl|NZ_CP014201.1_prot_WP_015764803.1_694, lcl|NZ_CP014201.1_prot_WP_015764830.1_1035, lcl|NZ_CP014201.1_prot_WP_015764830.1_1071, lcl|NZ_CP014201.1_prot_WP_015764830.1_144, lcl|NZ_CP014201.1_prot_WP_015764830.1_1668, lcl|NZ_CP014201.1_prot_WP_015764830.1_1704, lcl|NZ_CP014201.1_prot_WP_015764830.1_1868, lcl|NZ…			lcl|NZ_CP021426.1_prot_WP_003605947.1_1251, lcl|NZ_CP021426.1_prot_WP_003605947.1_802, lcl|NZ_CP021426.1_prot_WP_015764803.1_1255, lcl|NZ_CP021426.1_prot_WP_015764803.1_2115, lcl|NZ_CP021426.1_prot_WP_015764803.1_2151, lcl|NZ_CP021426.1_prot_WP_015764803.1_332, lcl|NZ_CP021426.1_prot_WP_015764830.1_122, lcl|NZ_CP021426.1_prot_WP_015764830.1_1461, lcl|NZ_CP021426.1_prot_WP_015764830.1_1532, lcl|NZ…	lcl|NZ_CP017065.1_prot_BGL52_RS10530_1934	lcl|NZ_CP017716.1_prot_BKQ19_RS02025_377, lcl|NZ_CP017716.1_prot_BKQ19_RS12385_2265, lcl|NZ_CP017716.1_prot_BKQ19_RS12395_2267, lcl|NZ_CP017716.1_prot_WP_003568911.1_1043, lcl|NZ_CP017716.1_prot_WP_003568911.1_2206, lcl|NZ_CP017716.1_prot_WP_003568911.1_319, lcl|NZ_CP017716.1_prot_WP_003568911.1_37, lcl|NZ_CP017716.1_prot_WP_003568911.1_382, lcl|NZ_CP017716.1_prot_WP_003568911.1_46, lcl|NZ_CP0177…	lcl|NZ_CP017063.1_prot_BGK71_RS06265_1115, lcl|NZ_CP017063.1_prot_BGK71_RS09745_1743, lcl|NZ_CP017063.1_prot_WP_095593685.1_2300	lcl|NZ_CP006804.1_prot_N507_RS09890_1796, lcl|NZ_CP006804.1_prot_WP_005684503.1_2442, lcl|NZ_CP006804.1_prot_WP_015764803.1_1541, lcl|NZ_CP006804.1_prot_WP_015764803.1_736, lcl|NZ_CP006804.1_prot_WP_015764830.1_1066, lcl|NZ_CP006804.1_prot_WP_015764830.1_128, lcl|NZ_CP006804.1_prot_WP_015764830.1_1391, lcl|NZ_CP006804.1_prot_WP_015764830.1_1406, lcl|NZ_CP006804.1_prot_WP_015764830.1_1596, lcl|NZ_…	lcl|NZ_CP017261.1_prot_FAM18149p_RS06335_1157, lcl|NZ_CP017261.1_prot_WP_016385889.1_1933, lcl|NZ_CP017261.1_prot_WP_016386247.1_2184, lcl|NZ_CP017261.1_prot_WP_016386247.1_2447, lcl|NZ_CP017261.1_prot_WP_025376339.1_2046, lcl|NZ_CP017261.1_prot_WP_049152602.1_1617, lcl|NZ_CP017261.1_prot_WP_096835888.1_98, lcl|NZ_CP017261.1_prot_WP_096836083.1_2374, lcl|NZ_CP017261.1_prot_WP_096836083.1_554, lcl…	lcl|NZ_CP016355.1_prot_BBD24_RS03320_624, lcl|NZ_CP016355.1_prot_WP_016365202.1_2831, lcl|NZ_CP016355.1_prot_WP_016365202.1_336, lcl|NZ_CP016355.1_prot_WP_016365202.1_533, lcl|NZ_CP016355.1_prot_WP_016365202.1_553, lcl|NZ_CP016355.1_prot_WP_016365202.1_612, lcl|NZ_CP016355.1_prot_WP_019890870.1_102, lcl|NZ_CP016355.1_prot_WP_019890870.1_1788, lcl|NZ_CP016355.1_prot_WP_019890870.1_19, lcl|NZ_CP016…	lcl|NZ_CP025582.1_prot_CWS34_RS03310_614, lcl|NZ_CP025582.1_prot_WP_003573999.1_187, lcl|NZ_CP025582.1_prot_WP_003573999.1_2018, lcl|NZ_CP025582.1_prot_WP_003573999.1_688, lcl|NZ_CP025582.1_prot_WP_003573999.1_88, lcl|NZ_CP025582.1_prot_WP_052915958.1_2205, lcl|NZ_CP025582.1_prot_WP_052915958.1_963	lcl|NZ_CP026097.1_prot_C1191_RS03310_614, lcl|NZ_CP026097.1_prot_WP_003573999.1_187, lcl|NZ_CP026097.1_prot_WP_003573999.1_2016, lcl|NZ_CP026097.1_prot_WP_003573999.1_688, lcl|NZ_CP026097.1_prot_WP_003573999.1_88, lcl|NZ_CP026097.1_prot_WP_052915958.1_2204, lcl|NZ_CP026097.1_prot_WP_052915958.1_962	lcl|NZ_CP019305.1_prot_WP_019728464.1_10, lcl|NZ_CP019305.1_prot_WP_019728464.1_1037, lcl|NZ_CP019305.1_prot_WP_019728464.1_1776, lcl|NZ_CP019305.1_prot_WP_019728464.1_185, lcl|NZ_CP019305.1_prot_WP_019728464.1_1878, lcl|NZ_CP019305.1_prot_WP_019728464.1_2203, lcl|NZ_CP019305.1_prot_WP_019728464.1_24, lcl|NZ_CP019305.1_prot_WP_019728464.1_2480, lcl|NZ_CP019305.1_prot_WP_019728464.1_501, lcl|NZ_CP…	lcl|NZ_CP029546.1_prot_LPEG9_RS13625_2482, lcl|NZ_CP029546.1_prot_WP_109989997.1_1424, lcl|NZ_CP029546.1_prot_WP_109989997.1_2285, lcl|NZ_CP029546.1_prot_WP_109989997.1_2522, lcl|NZ_CP029546.1_prot_WP_109989997.1_74, lcl|NZ_CP029546.1_prot_WP_109989997.1_998		lcl|NZ_CP029536.1_prot_DKM32_RS08330_1536, lcl|NZ_CP029536.1_prot_WP_016365202.1_1202, lcl|NZ_CP029536.1_prot_WP_016365202.1_1525, lcl|NZ_CP029536.1_prot_WP_016365202.1_71, lcl|NZ_CP029536.1_prot_WP_019890870.1_1062, lcl|NZ_CP029536.1_prot_WP_019890870.1_1089, lcl|NZ_CP029536.1_prot_WP_019890870.1_112, lcl|NZ_CP029536.1_prot_WP_019890870.1_1550, lcl|NZ_CP029536.1_prot_WP_019890870.1_1805, lcl|NZ_…	lcl|NZ_CP031290.1_prot_DU507_RS10245_1834, lcl|NZ_CP031290.1_prot_WP_003605947.1_27, lcl|NZ_CP031290.1_prot_WP_003605947.1_477, lcl|NZ_CP031290.1_prot_WP_015764803.1_1878, lcl|NZ_CP031290.1_prot_WP_015764803.1_1914, lcl|NZ_CP031290.1_prot_WP_015764803.1_23, lcl|NZ_CP031290.1_prot_WP_015764803.1_950, lcl|NZ_CP031290.1_prot_WP_015764830.1_1436, lcl|NZ_CP031290.1_prot_WP_015764830.1_1645, lcl|NZ_CP0…	lcl|NZ_CP022109.1_prot_WP_019728464.1_10, lcl|NZ_CP022109.1_prot_WP_019728464.1_1037, lcl|NZ_CP022109.1_prot_WP_019728464.1_1776, lcl|NZ_CP022109.1_prot_WP_019728464.1_185, lcl|NZ_CP022109.1_prot_WP_019728464.1_1877, lcl|NZ_CP022109.1_prot_WP_019728464.1_2202, lcl|NZ_CP022109.1_prot_WP_019728464.1_24, lcl|NZ_CP022109.1_prot_WP_019728464.1_2479, lcl|NZ_CP022109.1_prot_WP_019728464.1_501, lcl|NZ_CP…	lcl|NZ_CP032637.1_prot_CFM84_RS06970_1259	lcl|NZ_CP025498.1_prot_CYL78_RS00035_2889, lcl|NZ_CP025499.1_prot_WP_012490773.1_128, lcl|NZ_CP025499.1_prot_WP_012490773.1_2013, lcl|NZ_CP025499.1_prot_WP_012490773.1_292, lcl|NZ_CP025499.1_prot_WP_012490773.1_331, lcl|NZ_CP025499.1_prot_WP_012490773.1_51	lcl|NZ_AP018392.1_prot_EL355_RS03425_654, lcl|NZ_AP018392.1_prot_EL355_RS11240_2073, lcl|NZ_AP018392.1_prot_EL355_RS11255_2076, lcl|NZ_AP018392.1_prot_EL355_RS11260_2077, lcl|NZ_AP018392.1_prot_EL355_RS11270_2079, lcl|NZ_AP018392.1_prot_WP_016365202.1_382, lcl|NZ_AP018392.1_prot_WP_126352861.1_182, lcl|NZ_AP018392.1_prot_WP_126352861.1_1965, lcl|NZ_AP018392.1_prot_WP_126352861.1_21, lcl|NZ_AP0183…	lcl|NZ_CP025428.1_prot_WP_003605947.1_25, lcl|NZ_CP025428.1_prot_WP_003605947.1_475, lcl|NZ_CP025428.1_prot_WP_015764803.1_1865, lcl|NZ_CP025428.1_prot_WP_015764803.1_1901, lcl|NZ_CP025428.1_prot_WP_015764803.1_21, lcl|NZ_CP025428.1_prot_WP_015764803.1_944, lcl|NZ_CP025428.1_prot_WP_015764830.1_1427, lcl|NZ_CP025428.1_prot_WP_015764830.1_1472, lcl|NZ_CP025428.1_prot_WP_015764830.1_1634, lcl|NZ_CP…	lcl|NZ_CP035563.1_prot_EVE90_RS03340_627	lcl|NZ_CP040780.1_prot_FG342_RS08765_1558, lcl|NZ_CP040780.1_prot_FG342_RS12295_2192, lcl|NZ_CP040780.1_prot_WP_015764803.1_2225, lcl|NZ_CP040780.1_prot_WP_015764803.1_2275, lcl|NZ_CP040780.1_prot_WP_015764830.1_1561, lcl|NZ_CP040780.1_prot_WP_015764830.1_2316, lcl|NZ_CP040780.1_prot_WP_015764830.1_757, lcl|NZ_CP040780.1_prot_WP_019728464.1_2164, lcl|NZ_CP040780.1_prot_WP_019728464.1_2193, lcl|NZ…	lcl|NZ_CP041657.1_prot_WP_012490773.1_1914, lcl|NZ_CP041657.1_prot_WP_012490773.1_710, lcl|NZ_CP041657.1_prot_WP_012490773.1_749, lcl|NZ_CP041657.1_prot_WP_012490773.1_913, lcl|NZ_CP041657.1_prot_WP_012490773.1_991, lcl|NZ_CP041658.1_prot_FGZ69_RS15965_2906	lcl|NZ_CP041944.1_prot_FO269_RS03535_619, lcl|NZ_CP041944.1_prot_FO269_RS03910_686, lcl|NZ_CP041944.1_prot_WP_144182126.1_1650	lcl|NZ_CP031785.1_prot_D0638_RS03320_629, lcl|NZ_CP031785.1_prot_WP_149349691.1_1105, lcl|NZ_CP031785.1_prot_WP_149349691.1_127, lcl|NZ_CP031785.1_prot_WP_149349691.1_1301, lcl|NZ_CP031785.1_prot_WP_149349691.1_990, lcl|NZ_CP031786.1_prot_D0638_RS15500_2830, lcl|NZ_CP031786.1_prot_D0638_RS15510_2832	lcl|NZ_CP044228.1_prot_F5976_RS09735_1755, lcl|NZ_CP044228.1_prot_WP_015764830.1_1089, lcl|NZ_CP044228.1_prot_WP_015764830.1_1219, lcl|NZ_CP044228.1_prot_WP_015764830.1_1294, lcl|NZ_CP044228.1_prot_WP_015764830.1_1350, lcl|NZ_CP044228.1_prot_WP_015764830.1_1366, lcl|NZ_CP044228.1_prot_WP_015764830.1_1551, lcl|NZ_CP044228.1_prot_WP_015764830.1_1768, lcl|NZ_CP044228.1_prot_WP_015764830.1_1956, lcl|…	lcl|NZ_CP038153.1_prot_WP_012490773.1_129, lcl|NZ_CP038153.1_prot_WP_012490773.1_2091, lcl|NZ_CP038153.1_prot_WP_012490773.1_293, lcl|NZ_CP038153.1_prot_WP_012490773.1_332, lcl|NZ_CP038153.1_prot_WP_012490773.1_51, lcl|NZ_CP038154.1_prot_E3E17_RS16380_2986
OG0000002	lcl|NC_017482.1_prot_WP_014568877.1_19, lcl|NC_017482.1_prot_WP_014568877.1_378, lcl|NC_017482.1_prot_WP_014568877.1_387, lcl|NC_017482.1_prot_WP_014568877.1_419	lcl|NC_008526.1_prot_LSEI_RS02490_498, lcl|NC_008526.1_prot_WP_003596308.1_1240, lcl|NC_008526.1_prot_WP_011673973.1_1047, lcl|NC_008526.1_prot_WP_011673973.1_1106, lcl|NC_008526.1_prot_WP_011673973.1_128, lcl|NC_008526.1_prot_WP_011673973.1_1692, lcl|NC_008526.1_prot_WP_011673973.1_1870, lcl|NC_008526.1_prot_WP_011673973.1_1903, lcl|NC_008526.1_prot_WP_011673973.1_1964, lcl|NC_008526.1_prot_WP_0…			lcl|NC_013198.1_prot_WP_014568877.1_20, lcl|NC_013198.1_prot_WP_014568877.1_383, lcl|NC_013198.1_prot_WP_014568877.1_392, lcl|NC_013198.1_prot_WP_014568877.1_425	lcl|NC_013200.1_prot_LC705_RS13995_2719						lcl|NC_021725.1_prot_WP_019728331.1_1062, lcl|NC_021725.1_prot_WP_019728331.1_1154, lcl|NC_021725.1_prot_WP_019728331.1_1316, lcl|NC_021725.1_prot_WP_019728331.1_1422, lcl|NC_021725.1_prot_WP_019728331.1_2130, lcl|NC_021725.1_prot_WP_019728331.1_2519, lcl|NC_021725.1_prot_WP_019728331.1_2646, lcl|NC_021725.1_prot_WP_019728331.1_337, lcl|NC_021725.1_prot_WP_019728331.1_63, lcl|NC_021725.1_prot_WP_…		lcl|NZ_CP007122.1_prot_AF91_RS15405_319, lcl|NZ_CP007122.1_prot_WP_003596308.1_141, lcl|NZ_CP007122.1_prot_WP_003596308.1_1717, lcl|NZ_CP007122.1_prot_WP_003596308.1_207, lcl|NZ_CP007122.1_prot_WP_003596308.1_2196, lcl|NZ_CP007122.1_prot_WP_003596308.1_2202, lcl|NZ_CP007122.1_prot_WP_003596308.1_2346, lcl|NZ_CP007122.1_prot_WP_003596308.1_2763, lcl|NZ_CP007122.1_prot_WP_011674639.1_344, lcl|NZ_CP…	lcl|NZ_AP012541.1_prot_LBPC_RS16345_526, lcl|NZ_AP012541.1_prot_WP_003596308.1_1344, lcl|NZ_AP012541.1_prot_WP_003596308.1_156, lcl|NZ_AP012541.1_prot_WP_003596308.1_2314, lcl|NZ_AP012541.1_prot_WP_003596308.1_355, lcl|NZ_AP012541.1_prot_WP_003596308.1_46, lcl|NZ_AP012541.1_prot_WP_003596308.1_57, lcl|NZ_AP012541.1_prot_WP_003596308.1_656, lcl|NZ_AP012541.1_prot_WP_003596308.1_930, lcl|NZ_AP01254…	lcl|NZ_AP012544.1_prot_LBCZ_RS09510_1854, lcl|NZ_AP012544.1_prot_WP_010620018.1_1114, lcl|NZ_AP012544.1_prot_WP_010620018.1_112, lcl|NZ_AP012544.1_prot_WP_010620018.1_1194, lcl|NZ_AP012544.1_prot_WP_010620018.1_138, lcl|NZ_AP012544.1_prot_WP_010620018.1_1390, lcl|NZ_AP012544.1_prot_WP_010620018.1_15, lcl|NZ_AP012544.1_prot_WP_010620018.1_1550, lcl|NZ_AP012544.1_prot_WP_010620018.1_168, lcl|NZ_AP0…	lcl|NZ_CP012187.1_prot_AKG30_RS00740_146, lcl|NZ_CP012187.1_prot_AKG30_RS15825_2511, lcl|NZ_CP012187.1_prot_WP_003600190.1_2599, lcl|NZ_CP012187.1_prot_WP_019728331.1_2543, lcl|NZ_CP012187.1_prot_WP_019728331.1_92, lcl|NZ_CP012187.1_prot_WP_050893468.1_80, lcl|NZ_CP012187.1_prot_WP_050893470.1_86, lcl|NZ_CP012187.1_prot_WP_050893536.1_303, lcl|NZ_CP012187.1_prot_WP_050893666.1_599, lcl|NZ_CP01218…	lcl|NZ_CP012148.1_prot_WP_003596308.1_1202, lcl|NZ_CP012148.1_prot_WP_003596308.1_2009, lcl|NZ_CP012148.1_prot_WP_003596308.1_2174, lcl|NZ_CP012148.1_prot_WP_003596308.1_2408, lcl|NZ_CP012148.1_prot_WP_003596308.1_2675, lcl|NZ_CP012148.1_prot_WP_003596308.1_2722, lcl|NZ_CP012148.1_prot_WP_003596308.1_665	lcl|NZ_CP013921.1_prot_AWC33_RS15875_1814, lcl|NZ_CP013921.1_prot_AWC33_RS15880_1838, lcl|NZ_CP013921.1_prot_WP_003596308.1_1366, lcl|NZ_CP013921.1_prot_WP_003596308.1_2641, lcl|NZ_CP013921.1_prot_WP_003596308.1_495, lcl|NZ_CP013921.1_prot_WP_011674977.1_1320, lcl|NZ_CP013921.1_prot_WP_011674977.1_2788, lcl|NZ_CP013921.1_prot_WP_011674977.1_444, lcl|NZ_CP013921.1_prot_WP_012669553.1_379, lcl|NZ_C…	lcl|NZ_LWBT01000062.1_prot_WP_019728331.1_2826	lcl|NZ_CP014201.1_prot_AWJ15_RS09135_1658, lcl|NZ_CP014201.1_prot_AWJ15_RS09150_1663, lcl|NZ_CP014201.1_prot_WP_049175116.1_1083, lcl|NZ_CP014201.1_prot_WP_049175116.1_12, lcl|NZ_CP014201.1_prot_WP_231956509.1_1777, lcl|NZ_CP014202.1_prot_WP_011674977.1_2867		lcl|NZ_CP014985.1_prot_WP_016368445.1_1587, lcl|NZ_CP014985.1_prot_WP_016368445.1_2429, lcl|NZ_CP014985.1_prot_WP_016368445.1_2736, lcl|NZ_CP014985.1_prot_WP_016368445.1_684, lcl|NZ_CP014985.1_prot_WP_016368445.1_733, lcl|NZ_CP014985.1_prot_WP_156876501.1_1196	lcl|NZ_CP021426.1_prot_WP_014568877.1_1257, lcl|NZ_CP021426.1_prot_WP_014568877.1_855, lcl|NZ_CP021426.1_prot_WP_014568877.1_889, lcl|NZ_CP021426.1_prot_WP_014568877.1_898		lcl|NZ_CP017716.1_prot_WP_094515888.1_23, lcl|NZ_CP017716.1_prot_WP_094515914.1_2266, lcl|NZ_CP017716.1_prot_WP_094515914.1_379, lcl|NZ_CP017716.1_prot_WP_094515917.1_2507, lcl|NZ_CP017716.1_prot_WP_094515917.1_432, lcl|NZ_CP017716.1_prot_WP_094515917.1_644, lcl|NZ_CP017716.1_prot_WP_094515917.1_946, lcl|NZ_CP017716.1_prot_WP_094515917.1_950, lcl|NZ_CP017716.1_prot_WP_094516024.1_1868, lcl|NZ_CP0…		lcl|NZ_CP006804.1_prot_WP_014568877.1_1591	lcl|NZ_CP017261.1_prot_FAM18149p_RS12035_2197, lcl|NZ_CP017261.1_prot_WP_003600190.1_209, lcl|NZ_CP017261.1_prot_WP_003600190.1_2123, lcl|NZ_CP017261.1_prot_WP_011674977.1_1889, lcl|NZ_CP017261.1_prot_WP_011674977.1_2292, lcl|NZ_CP017261.1_prot_WP_019728331.1_603, lcl|NZ_CP017261.1_prot_WP_032766733.1_2231, lcl|NZ_CP017261.1_prot_WP_050894465.1_2218, lcl|NZ_CP017261.1_prot_WP_096835997.1_275, lcl…	lcl|NZ_CP016355.1_prot_BBD24_RS03300_620, lcl|NZ_CP016355.1_prot_WP_100908377.1_1269, lcl|NZ_CP016355.1_prot_WP_100908377.1_175, lcl|NZ_CP016355.1_prot_WP_100908377.1_1934, lcl|NZ_CP016355.1_prot_WP_100908377.1_2447, lcl|NZ_CP016355.1_prot_WP_100908377.1_2722, lcl|NZ_CP016355.1_prot_WP_100908377.1_2808, lcl|NZ_CP016356.1_prot_WP_100908377.1_2890, lcl|NZ_CP016356.1_prot_WP_100908717.1_2918	lcl|NZ_CP025582.1_prot_WP_019728331.1_390	lcl|NZ_CP026097.1_prot_WP_019728331.1_390	lcl|NZ_CP019305.1_prot_WP_019728331.1_1060, lcl|NZ_CP019305.1_prot_WP_019728331.1_1151, lcl|NZ_CP019305.1_prot_WP_019728331.1_1312, lcl|NZ_CP019305.1_prot_WP_019728331.1_1418, lcl|NZ_CP019305.1_prot_WP_019728331.1_2124, lcl|NZ_CP019305.1_prot_WP_019728331.1_2509, lcl|NZ_CP019305.1_prot_WP_019728331.1_2636, lcl|NZ_CP019305.1_prot_WP_019728331.1_335, lcl|NZ_CP019305.1_prot_WP_019728331.1_469, lcl|N…	lcl|NZ_CP029546.1_prot_LPEG9_RS00635_114, lcl|NZ_CP029546.1_prot_LPEG9_RS09085_1650, lcl|NZ_CP029546.1_prot_WP_003596308.1_1371, lcl|NZ_CP029546.1_prot_WP_003596308.1_1819, lcl|NZ_CP029546.1_prot_WP_003596308.1_1833, lcl|NZ_CP029546.1_prot_WP_003596308.1_1992, lcl|NZ_CP029546.1_prot_WP_003596308.1_2066, lcl|NZ_CP029546.1_prot_WP_003596308.1_2223, lcl|NZ_CP029546.1_prot_WP_003596308.1_2519, lcl|NZ…		lcl|NZ_CP029536.1_prot_DKM32_RS08310_1532, lcl|NZ_CP029536.1_prot_WP_003587134.1_1508, lcl|NZ_CP029538.1_prot_DKM32_RS16025_2921	lcl|NZ_CP031290.1_prot_WP_014568877.1_20, lcl|NZ_CP031290.1_prot_WP_014568877.1_382, lcl|NZ_CP031290.1_prot_WP_014568877.1_391, lcl|NZ_CP031290.1_prot_WP_014568877.1_424	lcl|NZ_CP022109.1_prot_WP_019728331.1_1060, lcl|NZ_CP022109.1_prot_WP_019728331.1_1151, lcl|NZ_CP022109.1_prot_WP_019728331.1_1312, lcl|NZ_CP022109.1_prot_WP_019728331.1_1418, lcl|NZ_CP022109.1_prot_WP_019728331.1_2123, lcl|NZ_CP022109.1_prot_WP_019728331.1_2508, lcl|NZ_CP022109.1_prot_WP_019728331.1_2635, lcl|NZ_CP022109.1_prot_WP_019728331.1_335, lcl|NZ_CP022109.1_prot_WP_019728331.1_469, lcl|N…	lcl|NZ_CP032637.1_prot_CFM84_RS07165_1294		lcl|NZ_AP018392.1_prot_WP_011674977.1_1116, lcl|NZ_AP018392.1_prot_WP_011674977.1_1172, lcl|NZ_AP018392.1_prot_WP_011674977.1_1583, lcl|NZ_AP018392.1_prot_WP_011674977.1_2811, lcl|NZ_AP018392.1_prot_WP_011674977.1_418, lcl|NZ_AP018392.1_prot_WP_011674977.1_624, lcl|NZ_AP018392.1_prot_WP_126352935.1_1127, lcl|NZ_AP018392.1_prot_WP_126352935.1_500, lcl|NZ_AP018392.1_prot_WP_126352935.1_550, lcl|NZ_…	lcl|NZ_CP025428.1_prot_WP_014568877.1_19, lcl|NZ_CP025428.1_prot_WP_014568877.1_380, lcl|NZ_CP025428.1_prot_WP_014568877.1_389, lcl|NZ_CP025428.1_prot_WP_014568877.1_422	lcl|NZ_CP035563.1_prot_WP_129719094.1_1184, lcl|NZ_CP035563.1_prot_WP_129719094.1_1530, lcl|NZ_CP035563.1_prot_WP_129719094.1_2703, lcl|NZ_CP035563.1_prot_WP_129719094.1_2775, lcl|NZ_CP035563.1_prot_WP_129719094.1_2845, lcl|NZ_CP035563.1_prot_WP_129719094.1_2904, lcl|NZ_CP035563.1_prot_WP_129719094.1_361, lcl|NZ_CP035563.1_prot_WP_129719094.1_374			lcl|NZ_CP041944.1_prot_WP_144182071.1_673	lcl|NZ_CP031785.1_prot_D0638_RS11225_2062, lcl|NZ_CP031785.1_prot_WP_149349791.1_592, lcl|NZ_CP031786.1_prot_D0638_RS15490_2828, lcl|NZ_CP031786.1_prot_WP_003596308.1_2824	lcl|NZ_CP044228.1_prot_F5976_RS09835_1773, lcl|NZ_CP044228.1_prot_F5976_RS09855_1778, lcl|NZ_CP044228.1_prot_WP_150861213.1_785
OG0000003	lcl|NC_017482.1_prot_LRHM_RS15920_409	lcl|NC_008502.1_prot_LSEI_RS14010_2748, lcl|NC_008526.1_prot_LSEI_RS02685_538, lcl|NC_008526.1_prot_LSEI_RS02830_566, lcl|NC_008526.1_prot_LSEI_RS09850_1924, lcl|NC_008526.1_prot_WP_003577841.1_1722, lcl|NC_008526.1_prot_WP_003577841.1_231, lcl|NC_008526.1_prot_WP_003577841.1_346, lcl|NC_008526.1_prot_WP_003577841.1_988, lcl|NC_008526.1_prot_WP_011674120.1_430, lcl|NC_008526.1_prot_WP_011674394.1…	lcl|NC_014334.2_prot_LCAZH_RS10060_1803, lcl|NC_014334.2_prot_WP_013245348.1_1698, lcl|NC_014334.2_prot_WP_013245348.1_96, lcl|NC_014334.2_prot_WP_013245374.1_1184, lcl|NC_014334.2_prot_WP_013245374.1_1378, lcl|NC_014334.2_prot_WP_013245374.1_1386, lcl|NC_014334.2_prot_WP_013245374.1_1638, lcl|NC_014334.2_prot_WP_013245374.1_1755, lcl|NC_014334.2_prot_WP_013245374.1_2431, lcl|NC_014334.2_prot_WP_…	lcl|NC_010999.1_prot_LCABL_RS10815_2090, lcl|NC_010999.1_prot_LCABL_RS10825_2092, lcl|NC_010999.1_prot_LCABL_RS15950_2003	lcl|NC_013198.1_prot_LGG_RS16240_414	lcl|NC_013200.1_prot_LC705_RS15450_2741, lcl|NC_013200.1_prot_LC705_RS16315_2746	lcl|NC_022112.1_prot_LBPG_RS14805_37, lcl|NC_022112.1_prot_LBPG_RS14975_542, lcl|NC_022112.1_prot_LBPG_RS15025_650, lcl|NC_022112.1_prot_LBPG_RS15295_1389, lcl|NC_022112.1_prot_LBPG_RS15310_1417, lcl|NC_022112.1_prot_LBPG_RS15385_1771, lcl|NC_022112.1_prot_LBPG_RS15435_1878, lcl|NC_022112.1_prot_LBPG_RS15440_1895, lcl|NC_022112.1_prot_LBPG_RS15510_2017, lcl|NC_022112.1_prot_LBPG_RS15655_2358, lcl…	lcl|NC_017474.1_prot_LCBD_RS10770_2084, lcl|NC_017474.1_prot_LCBD_RS10780_2086, lcl|NC_017474.1_prot_LCBD_RS16255_1997	lcl|NC_017473.1_prot_LC2W_RS10535_2035, lcl|NC_017473.1_prot_LC2W_RS10545_2037, lcl|NC_017473.1_prot_LC2W_RS15885_1948, lcl|NC_017475.1_prot_LC2W_RS16375_2916	lcl|NC_017491.1_prot_LRHK_RS11885_2301, lcl|NC_017491.1_prot_LRHK_RS14790_2308, lcl|NC_017491.1_prot_LRHK_RS15275_2310			lcl|NC_021721.1_prot_WP_013245374.1_1859, lcl|NC_021721.1_prot_WP_013245374.1_832, lcl|NC_021721.1_prot_WP_013245852.1_95, lcl|NC_021721.1_prot_WP_020751524.1_2418, lcl|NC_021721.1_prot_WP_020751524.1_998, lcl|NC_021721.1_prot_WP_020751650.1_2036, lcl|NC_021721.1_prot_WP_020751650.1_2936, lcl|NC_021721.1_prot_WP_020751684.1_2162, lcl|NC_021721.1_prot_WP_225437630.1_366	lcl|NZ_CP007122.1_prot_AF91_RS15480_361, lcl|NZ_CP007122.1_prot_WP_003577841.1_1197, lcl|NZ_CP007122.1_prot_WP_003577841.1_1353, lcl|NZ_CP007122.1_prot_WP_003577841.1_1456, lcl|NZ_CP007122.1_prot_WP_003577841.1_1612, lcl|NZ_CP007122.1_prot_WP_003577841.1_1957, lcl|NZ_CP007122.1_prot_WP_003577841.1_2239, lcl|NZ_CP007122.1_prot_WP_003577841.1_251, lcl|NZ_CP007122.1_prot_WP_003577841.1_2553, lcl|NZ_…	lcl|NZ_AP012541.1_prot_LBPC_RS10850_2117, lcl|NZ_AP012541.1_prot_LBPC_RS10860_2119, lcl|NZ_AP012541.1_prot_WP_003577841.1_2058, lcl|NZ_AP012541.1_prot_WP_003577841.1_336, lcl|NZ_AP012541.1_prot_WP_003577841.1_358, lcl|NZ_AP012541.1_prot_WP_041091424.1_683, lcl|NZ_AP012541.1_prot_WP_041091475.1_1112, lcl|NZ_AP012541.1_prot_WP_041091502.1_1439, lcl|NZ_AP012541.1_prot_WP_041091558.1_1980, lcl|NZ_AP0…	lcl|NZ_AP012544.1_prot_LBCZ_RS13555_2657, lcl|NZ_AP012544.1_prot_LBCZ_RS15240_2665, lcl|NZ_AP012544.1_prot_WP_039639874.1_2531, lcl|NZ_AP012544.1_prot_WP_041084700.1_2725, lcl|NZ_AP012544.1_prot_WP_041084700.1_45, lcl|NZ_AP012544.1_prot_WP_041084734.1_1631, lcl|NZ_AP012544.1_prot_WP_041084734.1_1698, lcl|NZ_AP012544.1_prot_WP_041084734.1_2435, lcl|NZ_AP012544.1_prot_WP_041084820.1_2550	lcl|NZ_CP012187.1_prot_WP_050893446.1_21, lcl|NZ_CP012187.1_prot_WP_050893484.1_160, lcl|NZ_CP012187.1_prot_WP_050893533.1_1055, lcl|NZ_CP012187.1_prot_WP_050893533.1_1216, lcl|NZ_CP012187.1_prot_WP_050893533.1_1394, lcl|NZ_CP012187.1_prot_WP_050893533.1_2408, lcl|NZ_CP012187.1_prot_WP_050893533.1_290, lcl|NZ_CP012187.1_prot_WP_050894000.1_1319, lcl|NZ_CP012188.1_prot_AKG30_RS15955_2681, lcl|NZ_C…	lcl|NZ_CP012148.1_prot_LPL9_RS03125_635, lcl|NZ_CP012148.1_prot_LPL9_RS06825_1345, lcl|NZ_CP012148.1_prot_LPL9_RS06835_1347, lcl|NZ_CP012148.1_prot_WP_003577841.1_1838, lcl|NZ_CP012148.1_prot_WP_003577841.1_2255, lcl|NZ_CP012148.1_prot_WP_003577841.1_2286, lcl|NZ_CP012148.1_prot_WP_052915994.1_1143, lcl|NZ_CP012148.1_prot_WP_052916043.1_1980, lcl|NZ_CP012148.1_prot_WP_052916135.1_2889, lcl|NZ_CP0…	lcl|NZ_CP013921.1_prot_AWC33_RS11165_2175, lcl|NZ_CP013921.1_prot_AWC33_RS15360_2216, lcl|NZ_CP013921.1_prot_WP_003577841.1_1227, lcl|NZ_CP013921.1_prot_WP_003577841.1_1583, lcl|NZ_CP013921.1_prot_WP_003577841.1_1890, lcl|NZ_CP013921.1_prot_WP_003577841.1_230, lcl|NZ_CP013921.1_prot_WP_003577841.1_293, lcl|NZ_CP013921.1_prot_WP_059219788.1_1176, lcl|NZ_CP013921.1_prot_WP_059219788.1_235	lcl|NZ_LWBT01000015.1_prot_LrhR19_RS15320_1724, lcl|NZ_LWBT01000015.1_prot_LrhR19_RS15340_1748	lcl|NZ_CP014201.1_prot_AWJ15_RS09265_1683, lcl|NZ_CP014201.1_prot_WP_077069322.1_2260, lcl|NZ_CP014201.1_prot_WP_077069322.1_2520, lcl|NZ_CP014201.1_prot_WP_077069322.1_309, lcl|NZ_CP014202.1_prot_AWJ15_RS15970_2879, lcl|NZ_CP014202.1_prot_WP_077069322.1_2864, lcl|NZ_CP014202.1_prot_WP_077069322.1_2868		lcl|NZ_CP014985.1_prot_A3778_RS06605_1216, lcl|NZ_CP014985.1_prot_WP_003577841.1_2107, lcl|NZ_CP014985.1_prot_WP_003577841.1_2463, lcl|NZ_CP014985.1_prot_WP_003577841.1_2493, lcl|NZ_CP014985.1_prot_WP_003577841.1_2738, lcl|NZ_CP014985.1_prot_WP_013245374.1_279, lcl|NZ_CP014985.1_prot_WP_013245374.1_2850, lcl|NZ_CP014985.1_prot_WP_052916135.1_1864, lcl|NZ_CP014985.1_prot_WP_081528577.1_503, lcl|NZ…	lcl|NZ_CP021426.1_prot_CCE29_RS15975_866		lcl|NZ_CP017716.1_prot_BKQ19_RS10165_1864, lcl|NZ_CP017716.1_prot_BKQ19_RS10175_1866, lcl|NZ_CP017716.1_prot_WP_013245374.1_1235, lcl|NZ_CP017716.1_prot_WP_013245374.1_1637, lcl|NZ_CP017716.1_prot_WP_013245374.1_1702, lcl|NZ_CP017716.1_prot_WP_013245374.1_1810, lcl|NZ_CP017716.1_prot_WP_013245374.1_1837, lcl|NZ_CP017716.1_prot_WP_013245374.1_2320, lcl|NZ_CP017716.1_prot_WP_013245374.1_2652, lcl|N…		lcl|NZ_CP006804.1_prot_N507_RS15725_1822	lcl|NZ_CP017261.1_prot_FAM18149p_RS08790_1616, lcl|NZ_CP017261.1_prot_WP_050894000.1_1845, lcl|NZ_CP017261.1_prot_WP_096836502.1_2479, lcl|NZ_CP017262.1_prot_FAM18149p_RS14420_2639, lcl|NZ_CP017266.1_prot_FAM18149p_RS15940_2911	lcl|NZ_CP016355.1_prot_WP_022669512.1_1276, lcl|NZ_CP016355.1_prot_WP_100908543.1_1957, lcl|NZ_CP016355.1_prot_WP_100908547.1_1974, lcl|NZ_CP016355.1_prot_WP_225366251.1_362, lcl|NZ_CP016356.1_prot_BBD24_RS15750_2884, lcl|NZ_CP016356.1_prot_BBD24_RS16545_2913	lcl|NZ_CP025582.1_prot_CWS34_RS03030_561, lcl|NZ_CP025582.1_prot_CWS34_RS03040_563, lcl|NZ_CP025582.1_prot_CWS34_RS03250_601, lcl|NZ_CP025582.1_prot_WP_003577841.1_1098, lcl|NZ_CP025582.1_prot_WP_003577841.1_130, lcl|NZ_CP025582.1_prot_WP_003577841.1_2814, lcl|NZ_CP025582.1_prot_WP_003577841.1_478, lcl|NZ_CP025582.1_prot_WP_013245703.1_1278, lcl|NZ_CP025582.1_prot_WP_020751684.1_1208, lcl|NZ_CP02…	lcl|NZ_CP026097.1_prot_C1191_RS03030_561, lcl|NZ_CP026097.1_prot_C1191_RS03040_563, lcl|NZ_CP026097.1_prot_C1191_RS03250_601, lcl|NZ_CP026097.1_prot_WP_003577841.1_1097, lcl|NZ_CP026097.1_prot_WP_003577841.1_130, lcl|NZ_CP026097.1_prot_WP_003577841.1_2813, lcl|NZ_CP026097.1_prot_WP_003577841.1_478, lcl|NZ_CP026097.1_prot_WP_013245703.1_1277, lcl|NZ_CP026097.1_prot_WP_020751684.1_1207, lcl|NZ_CP02…		lcl|NZ_CP029546.1_prot_LPEG9_RS13645_2485, lcl|NZ_CP029546.1_prot_LPEG9_RS16960_1828, lcl|NZ_CP029546.1_prot_WP_011674120.1_639, lcl|NZ_CP029546.1_prot_WP_011674524.1_1384, lcl|NZ_CP029546.1_prot_WP_109990046.1_393, lcl|NZ_CP029546.1_prot_WP_109990278.1_1899, lcl|NZ_CP029547.1_prot_LPEG9_RS15785_2878, lcl|NZ_CP029547.1_prot_WP_109990497.1_2836, lcl|NZ_CP029548.1_prot_LPEG9_RS16255_2962, lcl|NZ_CP…	lcl|NZ_CP029686.1_prot_WP_013245374.1_1453, lcl|NZ_CP029686.1_prot_WP_013245374.1_17, lcl|NZ_CP029686.1_prot_WP_013245374.1_1849, lcl|NZ_CP029686.1_prot_WP_013245374.1_2128, lcl|NZ_CP029686.1_prot_WP_013245374.1_2140, lcl|NZ_CP029686.1_prot_WP_013245374.1_2285, lcl|NZ_CP029686.1_prot_WP_013245374.1_2368, lcl|NZ_CP029686.1_prot_WP_013245374.1_2458, lcl|NZ_CP029686.1_prot_WP_013245374.1_2875, lcl|N…	lcl|NZ_CP029536.1_prot_WP_003577841.1_2674, lcl|NZ_CP029536.1_prot_WP_020751684.1_68, lcl|NZ_CP029536.1_prot_WP_052915994.1_2052, lcl|NZ_CP029536.1_prot_WP_052915994.1_2296, lcl|NZ_CP029536.1_prot_WP_052915994.1_756, lcl|NZ_CP029536.1_prot_WP_052916043.1_2183, lcl|NZ_CP029536.1_prot_WP_112199629.1_2720, lcl|NZ_CP029536.1_prot_WP_223602740.1_1315, lcl|NZ_CP029537.1_prot_WP_112199678.1_2914	lcl|NZ_CP031290.1_prot_DU507_RS15620_413		lcl|NZ_CP032637.1_prot_CFM84_RS05940_1078, lcl|NZ_CP032637.1_prot_CFM84_RS07025_1270, lcl|NZ_CP032637.1_prot_CFM84_RS10460_1896, lcl|NZ_CP032637.1_prot_WP_013245374.1_60, lcl|NZ_CP032637.1_prot_WP_013245852.1_1762, lcl|NZ_CP032637.1_prot_WP_020751524.1_1659, lcl|NZ_CP032637.1_prot_WP_020751524.1_1795, lcl|NZ_CP032637.1_prot_WP_020751524.1_2412, lcl|NZ_CP032637.1_prot_WP_020751524.1_792, lcl|NZ_CP…	lcl|NZ_CP025498.1_prot_CYL78_RS00095_2900, lcl|NZ_CP025499.1_prot_CYL78_RS10975_1926, lcl|NZ_CP025499.1_prot_CYL78_RS11435_2012, lcl|NZ_CP025499.1_prot_CYL78_RS11445_2014	lcl|NZ_AP018392.1_prot_EL355_RS06265_1146, lcl|NZ_AP018392.1_prot_EL355_RS06285_1150, lcl|NZ_AP018392.1_prot_EL355_RS11245_2074, lcl|NZ_AP018392.1_prot_WP_003577841.1_1779, lcl|NZ_AP018392.1_prot_WP_052916043.1_1286, lcl|NZ_AP018392.1_prot_WP_052916135.1_2878, lcl|NZ_AP018392.1_prot_WP_121496557.1_1992, lcl|NZ_AP018392.1_prot_WP_126353352.1_1996, lcl|NZ_AP018392.1_prot_WP_126353389.1_2070, lcl|NZ…	lcl|NZ_CP025428.1_prot_CYG41_RS15525_411	lcl|NZ_CP035563.1_prot_EVE90_RS03285_616, lcl|NZ_CP035563.1_prot_WP_003577841.1_1822, lcl|NZ_CP035563.1_prot_WP_003577841.1_2841, lcl|NZ_CP035563.1_prot_WP_041091424.1_2267, lcl|NZ_CP035563.1_prot_WP_052915994.1_1160, lcl|NZ_CP035563.1_prot_WP_052915994.1_1841, lcl|NZ_CP035563.1_prot_WP_052915994.1_2295, lcl|NZ_CP035563.1_prot_WP_052915994.1_309, lcl|NZ_CP035563.1_prot_WP_052916043.1_1329, lcl|NZ…		lcl|NZ_CP041657.1_prot_FGZ69_RS10580_1913, lcl|NZ_CP041657.1_prot_FGZ69_RS10590_1915, lcl|NZ_CP041657.1_prot_FGZ69_RS11050_2002, lcl|NZ_CP041658.1_prot_FGZ69_RS16270_2962	lcl|NZ_CP041944.1_prot_FO269_RS00730_134, lcl|NZ_CP041944.1_prot_FO269_RS03585_629, lcl|NZ_CP041944.1_prot_FO269_RS03900_685, lcl|NZ_CP041944.1_prot_FO269_RS03915_687, lcl|NZ_CP041944.1_prot_FO269_RS07045_1272, lcl|NZ_CP041944.1_prot_FO269_RS10690_1947, lcl|NZ_CP041944.1_prot_FO269_RS12215_2220, lcl|NZ_CP041944.1_prot_WP_003577841.1_1977, lcl|NZ_CP041944.1_prot_WP_003577841.1_2407, lcl|NZ_CP04194…	lcl|NZ_CP031785.1_prot_D0638_RS03265_618, lcl|NZ_CP031785.1_prot_D0638_RS05455_989, lcl|NZ_CP031785.1_prot_D0638_RS05465_991, lcl|NZ_CP031785.1_prot_D0638_RS07095_1300, lcl|NZ_CP031785.1_prot_D0638_RS07105_1302, lcl|NZ_CP031785.1_prot_WP_003577841.1_2205, lcl|NZ_CP031785.1_prot_WP_013245703.1_1522, lcl|NZ_CP031785.1_prot_WP_013245703.1_1540, lcl|NZ_CP031785.1_prot_WP_013245703.1_921, lcl|NZ_CP031…	lcl|NZ_CP044228.1_prot_F5976_RS09730_1754, lcl|NZ_CP044229.1_prot_F5976_RS15585_2812, lcl|NZ_CP044229.1_prot_F5976_RS16070_2849	lcl|NZ_CP038153.1_prot_E3E17_RS10980_2003, lcl|NZ_CP038153.1_prot_E3E17_RS11440_2090, lcl|NZ_CP038153.1_prot_E3E17_RS11450_2092, lcl|NZ_CP038154.1_prot_E3E17_RS16440_2997
OG0000004	lcl|NC_017482.1_prot_WP_087307797.1_2004, lcl|NC_017482.1_prot_WP_087307797.1_2008, lcl|NC_017482.1_prot_WP_087307797.1_544, lcl|NC_017482.1_prot_WP_094515910.1_1468, lcl|NC_017482.1_prot_WP_095691935.1_147, lcl|NC_017482.1_prot_WP_095691959.1_432	lcl|NC_008502.1_prot_WP_095691960.1_2762, lcl|NC_008502.1_prot_WP_164920380.1_2754, lcl|NC_008502.1_prot_WP_164920381.1_2769, lcl|NC_008526.1_prot_WP_108299274.1_1433, lcl|NC_008526.1_prot_WP_164920360.1_326, lcl|NC_008526.1_prot_WP_164920366.1_547		lcl|NC_010999.1_prot_WP_095691935.1_604, lcl|NC_010999.1_prot_WP_123796556.1_610, lcl|NC_010999.1_prot_WP_123796556.1_624, lcl|NC_010999.1_prot_WP_123796558.1_2007	lcl|NC_013198.1_prot_WP_087307797.1_2028, lcl|NC_013198.1_prot_WP_087307797.1_2032, lcl|NC_013198.1_prot_WP_087307797.1_228, lcl|NC_013198.1_prot_WP_087307797.1_553, lcl|NC_013198.1_prot_WP_094515910.1_1485, lcl|NC_013198.1_prot_WP_094515910.1_947, lcl|NC_013198.1_prot_WP_095691935.1_148, lcl|NC_013198.1_prot_WP_095691959.1_438	lcl|NC_013200.1_prot_LC705_RS15455_2742, lcl|NC_013200.1_prot_WP_123030337.1_2750, lcl|NC_013200.1_prot_WP_148214112.1_2731	lcl|NC_022123.1_prot_WP_152902246.1_2837, lcl|NC_022123.1_prot_WP_155242891.1_2828	lcl|NC_017474.1_prot_WP_095691935.1_601, lcl|NC_017474.1_prot_WP_123796556.1_618, lcl|NC_017474.1_prot_WP_123796558.1_2001, lcl|NC_017476.1_prot_WP_123796559.1_2986	lcl|NC_017473.1_prot_WP_100216635.1_602, lcl|NC_017473.1_prot_WP_103152732.1_1952, lcl|NC_017473.1_prot_WP_123796556.1_608, lcl|NC_017473.1_prot_WP_123796556.1_625, lcl|NC_017475.1_prot_WP_123827222.1_2910, lcl|NC_017475.1_prot_WP_123827223.1_2917, lcl|NC_017475.1_prot_WP_123827224.1_2924	lcl|NC_017491.1_prot_WP_143442605.1_2298, lcl|NC_017491.1_prot_WP_148261408.1_2263, lcl|NC_017491.1_prot_WP_148261410.1_2302			lcl|NC_021721.1_prot_WP_123796494.1_625, lcl|NC_021722.1_prot_WP_123796516.1_2997	lcl|NZ_CP007122.1_prot_AF91_RS01905_373, lcl|NZ_CP007122.1_prot_WP_094515910.1_315, lcl|NZ_CP007122.1_prot_WP_094515910.1_351, lcl|NZ_CP007122.1_prot_WP_108299274.1_1244, lcl|NZ_CP007122.1_prot_WP_108299274.1_1380, lcl|NZ_CP007122.1_prot_WP_108299274.1_2483, lcl|NZ_CP007122.1_prot_WP_108299274.1_2558, lcl|NZ_CP007122.1_prot_WP_108299274.1_44, lcl|NZ_CP007122.1_prot_WP_108299274.1_475, lcl|NZ_CP00…	lcl|NZ_AP012541.1_prot_LBPC_RS00880_180, lcl|NZ_AP012541.1_prot_WP_099973804.1_499, lcl|NZ_AP012541.1_prot_WP_099973804.1_504, lcl|NZ_AP012541.1_prot_WP_108299274.1_2757, lcl|NZ_AP012541.1_prot_WP_108299274.1_485, lcl|NZ_AP012541.1_prot_WP_108299274.1_645, lcl|NZ_AP012541.1_prot_WP_144340476.1_167, lcl|NZ_AP012541.1_prot_WP_144340477.1_522, lcl|NZ_AP012541.1_prot_WP_144340478.1_1464	lcl|NZ_AP012544.1_prot_WP_094515910.1_2756, lcl|NZ_AP012544.1_prot_WP_144340550.1_2540, lcl|NZ_AP012544.1_prot_WP_144340554.1_2678, lcl|NZ_AP012545.1_prot_WP_107811140.1_2773, lcl|NZ_AP012545.1_prot_WP_107811140.1_2776	lcl|NZ_CP012187.1_prot_WP_094515910.1_1354, lcl|NZ_CP012187.1_prot_WP_094515910.1_1927, lcl|NZ_CP012187.1_prot_WP_123018126.1_129, lcl|NZ_CP012187.1_prot_WP_123031244.1_103, lcl|NZ_CP012187.1_prot_WP_155467323.1_95, lcl|NZ_CP012188.1_prot_WP_155467358.1_2667, lcl|NZ_CP012188.1_prot_WP_155467361.1_2672, lcl|NZ_CP012188.1_prot_WP_155467364.1_2682, lcl|NZ_CP012189.1_prot_WP_094515910.1_2741, lcl|NZ_…	lcl|NZ_CP012148.1_prot_WP_094515910.1_1533, lcl|NZ_CP012148.1_prot_WP_147658279.1_597, lcl|NZ_CP012148.1_prot_WP_147658280.1_650	lcl|NZ_CP013921.1_prot_AWC33_RS10515_2042, lcl|NZ_CP013921.1_prot_AWC33_RS10575_2057, lcl|NZ_CP013921.1_prot_WP_094515910.1_1469, lcl|NZ_CP013921.1_prot_WP_094515910.1_1490, lcl|NZ_CP013921.1_prot_WP_103152732.1_2058, lcl|NZ_CP013921.1_prot_WP_108299274.1_1615, lcl|NZ_CP013921.1_prot_WP_108299274.1_1618, lcl|NZ_CP013921.1_prot_WP_108299274.1_2381, lcl|NZ_CP013921.1_prot_WP_108299274.1_2393, lcl|N…	lcl|NZ_LWBT01000015.1_prot_WP_064460572.1_1709, lcl|NZ_LWBT01000015.1_prot_WP_128972768.1_1735, lcl|NZ_LWBT01000052.1_prot_WP_064460652.1_2815	lcl|NZ_CP014201.1_prot_AWJ15_RS16235_2196, lcl|NZ_CP014201.1_prot_WP_093997732.1_1776, lcl|NZ_CP014201.1_prot_WP_095691935.1_1416, lcl|NZ_CP014201.1_prot_WP_095691935.1_2203, lcl|NZ_CP014201.1_prot_WP_155772837.1_1433, lcl|NZ_CP014201.1_prot_WP_172493494.1_1788, lcl|NZ_CP014202.1_prot_WP_155772858.1_2852, lcl|NZ_CP014202.1_prot_WP_155772859.1_2865		lcl|NZ_CP014985.1_prot_WP_101511947.1_1200, lcl|NZ_CP014987.1_prot_WP_156876512.1_2983, lcl|NZ_CP014988.1_prot_WP_099973776.1_3041, lcl|NZ_CP014988.1_prot_WP_099973776.1_3113, lcl|NZ_CP014988.1_prot_WP_156876514.1_3048	lcl|NZ_CP021426.1_prot_WP_087307797.1_1997, lcl|NZ_CP021426.1_prot_WP_087307797.1_2001, lcl|NZ_CP021426.1_prot_WP_087307797.1_728, lcl|NZ_CP021426.1_prot_WP_094515910.1_2540, lcl|NZ_CP021426.1_prot_WP_095691935.1_1130, lcl|NZ_CP021426.1_prot_WP_095691959.1_842		lcl|NZ_CP017716.1_prot_WP_094515910.1_340	lcl|NZ_CP017063.1_prot_WP_094515910.1_1549, lcl|NZ_CP017063.1_prot_WP_095593690.1_2312, lcl|NZ_CP017063.1_prot_WP_095593693.1_2317	lcl|NZ_CP006804.1_prot_WP_094515910.1_1041, lcl|NZ_CP006804.1_prot_WP_095691906.1_220, lcl|NZ_CP006804.1_prot_WP_095691935.1_1024, lcl|NZ_CP006804.1_prot_WP_095691959.1_1756, lcl|NZ_CP006804.1_prot_WP_095691959.1_1758, lcl|NZ_CP006804.1_prot_WP_095691960.1_1765, lcl|NZ_CP006804.1_prot_WP_095691964.1_1811	lcl|NZ_CP017261.1_prot_WP_094515910.1_1107, lcl|NZ_CP017261.1_prot_WP_094515910.1_1119, lcl|NZ_CP017261.1_prot_WP_096836393.1_1739, lcl|NZ_CP017261.1_prot_WP_096836485.1_2418, lcl|NZ_CP017261.1_prot_WP_096836487.1_2425, lcl|NZ_CP017261.1_prot_WP_096836543.1_2444, lcl|NZ_CP017262.1_prot_WP_096836565.1_2629, lcl|NZ_CP017262.1_prot_WP_096836569.1_2633, lcl|NZ_CP017262.1_prot_WP_096836575.1_2640, lcl…	lcl|NZ_CP016355.1_prot_WP_094515910.1_407, lcl|NZ_CP016355.1_prot_WP_094515910.1_995, lcl|NZ_CP016355.1_prot_WP_099973806.1_625, lcl|NZ_CP016355.1_prot_WP_099973807.1_660, lcl|NZ_CP016355.1_prot_WP_100908416.1_607, lcl|NZ_CP016356.1_prot_WP_095691935.1_2927, lcl|NZ_CP016356.1_prot_WP_099973776.1_2878, lcl|NZ_CP016356.1_prot_WP_100908718.1_2923	lcl|NZ_CP025582.1_prot_WP_094515910.1_671, lcl|NZ_CP025582.1_prot_WP_101511943.1_562, lcl|NZ_CP025582.1_prot_WP_101511944.1_577, lcl|NZ_CP025582.1_prot_WP_101511946.1_609, lcl|NZ_CP025582.1_prot_WP_101511947.1_628, lcl|NZ_CP025582.1_prot_WP_101512275.1_2534	lcl|NZ_CP026097.1_prot_WP_094515910.1_671, lcl|NZ_CP026097.1_prot_WP_101511943.1_562, lcl|NZ_CP026097.1_prot_WP_101511944.1_577, lcl|NZ_CP026097.1_prot_WP_101511946.1_609, lcl|NZ_CP026097.1_prot_WP_101511947.1_628, lcl|NZ_CP026097.1_prot_WP_101512275.1_2533		lcl|NZ_CP029546.1_prot_WP_109990064.1_476, lcl|NZ_CP029546.1_prot_WP_109990436.1_2464, lcl|NZ_CP029546.1_prot_WP_109990437.1_2469		lcl|NZ_CP029536.1_prot_WP_099973803.1_1492, lcl|NZ_CP029536.1_prot_WP_099973803.1_1497, lcl|NZ_CP029536.1_prot_WP_099973805.1_1520, lcl|NZ_CP029536.1_prot_WP_099973806.1_1537, lcl|NZ_CP029536.1_prot_WP_099973807.1_1575, lcl|NZ_CP029538.1_prot_WP_095691959.1_2961, lcl|NZ_CP029538.1_prot_WP_112199688.1_2933	lcl|NZ_CP031290.1_prot_WP_087307797.1_2027, lcl|NZ_CP031290.1_prot_WP_087307797.1_2031, lcl|NZ_CP031290.1_prot_WP_087307797.1_228, lcl|NZ_CP031290.1_prot_WP_087307797.1_552, lcl|NZ_CP031290.1_prot_WP_094515910.1_1484, lcl|NZ_CP031290.1_prot_WP_094515910.1_946, lcl|NZ_CP031290.1_prot_WP_095691935.1_148, lcl|NZ_CP031290.1_prot_WP_095691959.1_437		lcl|NZ_CP032637.1_prot_WP_080487858.1_1260, lcl|NZ_CP032637.1_prot_WP_101511947.1_1245	lcl|NZ_CP025498.1_prot_WP_123827224.1_2908, lcl|NZ_CP025498.1_prot_WP_123827224.1_2917, lcl|NZ_CP025498.1_prot_WP_126139134.1_2894, lcl|NZ_CP025499.1_prot_WP_095691935.1_583, lcl|NZ_CP025499.1_prot_WP_123796556.1_589, lcl|NZ_CP025499.1_prot_WP_123796556.1_603, lcl|NZ_CP025499.1_prot_WP_123796558.1_1930	lcl|NZ_AP018392.1_prot_WP_080487858.1_2011, lcl|NZ_AP018392.1_prot_WP_080487858.1_653, lcl|NZ_AP018392.1_prot_WP_094515910.1_628, lcl|NZ_AP018392.1_prot_WP_094515910.1_888, lcl|NZ_AP018392.1_prot_WP_101511947.1_671	lcl|NZ_CP025428.1_prot_WP_087307797.1_2014, lcl|NZ_CP025428.1_prot_WP_087307797.1_2018, lcl|NZ_CP025428.1_prot_WP_087307797.1_226, lcl|NZ_CP025428.1_prot_WP_087307797.1_549, lcl|NZ_CP025428.1_prot_WP_094515910.1_1475, lcl|NZ_CP025428.1_prot_WP_095691935.1_146, lcl|NZ_CP025428.1_prot_WP_095691959.1_435	lcl|NZ_CP035563.1_prot_WP_080487858.1_626, lcl|NZ_CP035563.1_prot_WP_100216635.1_545, lcl|NZ_CP035563.1_prot_WP_129719122.1_577, lcl|NZ_CP035563.1_prot_WP_129719134.1_642, lcl|NZ_CP035564.1_prot_WP_129719426.1_2989, lcl|NZ_CP035564.1_prot_WP_129719428.1_2994, lcl|NZ_CP035564.1_prot_WP_225424852.1_2974, lcl|NZ_CP035565.1_prot_WP_100216635.1_3020, lcl|NZ_CP035565.1_prot_WP_129719439.1_3008		lcl|NZ_CP041657.1_prot_WP_095691935.1_441, lcl|NZ_CP041657.1_prot_WP_123796556.1_421, lcl|NZ_CP041657.1_prot_WP_123796556.1_435, lcl|NZ_CP041657.1_prot_WP_123796558.1_1998, lcl|NZ_CP041658.1_prot_WP_123827224.1_2954, lcl|NZ_CP041658.1_prot_WP_126139134.1_2968	lcl|NZ_CP041944.1_prot_WP_080487858.1_620, lcl|NZ_CP041944.1_prot_WP_101511947.1_605, lcl|NZ_CP041944.1_prot_WP_144182122.1_1633	lcl|NZ_CP031785.1_prot_WP_080487858.1_628, lcl|NZ_CP031785.1_prot_WP_101511947.1_643, lcl|NZ_CP031786.1_prot_WP_149350359.1_2827, lcl|NZ_CP031786.1_prot_WP_149350362.1_2834, lcl|NZ_CP031786.1_prot_WP_172623762.1_2859, lcl|NZ_CP031786.1_prot_WP_225432367.1_2840	lcl|NZ_CP044228.1_prot_WP_087307797.1_1973, lcl|NZ_CP044228.1_prot_WP_087307797.1_2062, lcl|NZ_CP044228.1_prot_WP_087307797.1_2176, lcl|NZ_CP044228.1_prot_WP_087307797.1_2737, lcl|NZ_CP044228.1_prot_WP_087307797.1_2743, lcl|NZ_CP044228.1_prot_WP_087307797.1_410, lcl|NZ_CP044228.1_prot_WP_087307797.1_419, lcl|NZ_CP044228.1_prot_WP_087307797.1_427, lcl|NZ_CP044228.1_prot_WP_095691935.1_1069, lcl|NZ…	lcl|NZ_CP038153.1_prot_WP_095691935.1_602, lcl|NZ_CP038153.1_prot_WP_123796556.1_608, lcl|NZ_CP038153.1_prot_WP_123796556.1_622, lcl|NZ_CP038153.1_prot_WP_123796558.1_2007, lcl|NZ_CP038154.1_prot_WP_123827224.1_3005, lcl|NZ_CP038154.1_prot_WP_126139134.1_2991
OG0000005	lcl|NC_017482.1_prot_WP_258423003.1_426	lcl|NC_008526.1_prot_WP_096836596.1_1806, lcl|NC_008526.1_prot_WP_096836596.1_568, lcl|NC_008526.1_prot_WP_164920364.1_464, lcl|NC_008526.1_prot_WP_164920365.1_500, lcl|NC_008526.1_prot_WP_258431966.1_1785, lcl|NC_008526.1_prot_WP_306765904.1_2212, lcl|NC_008526.1_prot_WP_306765904.1_561		lcl|NC_010999.1_prot_WP_014566740.1_626, lcl|NC_010999.1_prot_WP_014566740.1_630, lcl|NC_010999.1_prot_WP_016364094.1_567, lcl|NC_010999.1_prot_WP_257795716.1_2241	lcl|NC_013198.1_prot_WP_258423003.1_432			lcl|NC_017474.1_prot_WP_014566740.1_620, lcl|NC_017474.1_prot_WP_014566740.1_626, lcl|NC_017474.1_prot_WP_016364094.1_564, lcl|NC_017474.1_prot_WP_257795716.1_2234, lcl|NC_017476.1_prot_WP_014566871.1_2999	lcl|NC_017473.1_prot_WP_014566740.1_627, lcl|NC_017473.1_prot_WP_014566740.1_633, lcl|NC_017473.1_prot_WP_016364094.1_565, lcl|NC_017473.1_prot_WP_257795716.1_2185, lcl|NC_017475.1_prot_WP_014566871.1_2945				lcl|NC_021721.1_prot_LOCK919_RS03255_643, lcl|NC_021721.1_prot_WP_016364094.1_593	lcl|NZ_CP007122.1_prot_WP_003688752.1_2224, lcl|NZ_CP007122.1_prot_WP_003688752.1_376, lcl|NZ_CP007122.1_prot_WP_010620872.1_380, lcl|NZ_CP007122.1_prot_WP_025375976.1_347, lcl|NZ_CP007122.1_prot_WP_025376090.1_831, lcl|NZ_CP007122.1_prot_WP_025376319.1_2644, lcl|NZ_CP007122.1_prot_WP_025376330.1_2716, lcl|NZ_CP007122.1_prot_WP_144235250.1_2759, lcl|NZ_CP007122.1_prot_WP_225420675.1_2663, lcl|NZ_…	lcl|NZ_AP012541.1_prot_WP_003663214.1_1171, lcl|NZ_AP012541.1_prot_WP_003663214.1_1898, lcl|NZ_AP012541.1_prot_WP_003663214.1_452, lcl|NZ_AP012541.1_prot_WP_003663214.1_487, lcl|NZ_AP012541.1_prot_WP_016364649.1_1872, lcl|NZ_AP012541.1_prot_WP_041091566.1_2010, lcl|NZ_AP012541.1_prot_WP_121497147.1_2842, lcl|NZ_AP012541.1_prot_WP_257720639.1_1044, lcl|NZ_AP012541.1_prot_WP_263853050.1_528, lcl|NZ…	lcl|NZ_AP012544.1_prot_WP_019875241.1_683, lcl|NZ_AP012544.1_prot_WP_082021725.1_2721, lcl|NZ_AP012544.1_prot_WP_144340552.1_2655, lcl|NZ_AP012544.1_prot_WP_244879991.1_2533, lcl|NZ_AP012544.1_prot_WP_272946510.1_2722, lcl|NZ_AP012545.1_prot_WP_082021725.1_2791, lcl|NZ_AP012545.1_prot_WP_272946510.1_2792, lcl|NZ_AP012546.1_prot_WP_082021725.1_2804, lcl|NZ_AP012546.1_prot_WP_272946510.1_2805	lcl|NZ_CP012187.1_prot_WP_096836116.1_974, lcl|NZ_CP012187.1_prot_WP_096836596.1_112, lcl|NZ_CP012187.1_prot_WP_225354520.1_877, lcl|NZ_CP012187.1_prot_WP_318238978.1_970, lcl|NZ_CP012190.1_prot_WP_080988379.1_2781, lcl|NZ_CP012190.1_prot_WP_225354527.1_2815, lcl|NZ_CP012191.1_prot_WP_225354535.1_2857	lcl|NZ_CP012148.1_prot_WP_016383324.1_563, lcl|NZ_CP012148.1_prot_WP_257710654.1_623, lcl|NZ_CP012148.1_prot_WP_257710655.1_626	lcl|NZ_CP013921.1_prot_WP_003663214.1_1743, lcl|NZ_CP013921.1_prot_WP_003663214.1_1755, lcl|NZ_CP013921.1_prot_WP_003663214.1_2191, lcl|NZ_CP013921.1_prot_WP_032774432.1_2184, lcl|NZ_CP013921.1_prot_WP_081321780.1_2068, lcl|NZ_CP013921.1_prot_WP_121497147.1_2427, lcl|NZ_CP013921.1_prot_WP_236943997.1_423, lcl|NZ_CP013921.1_prot_WP_257720633.1_1735, lcl|NZ_CP013921.1_prot_WP_257720635.1_342, lcl|N…	lcl|NZ_LWBT01000035.1_prot_WP_016364094.1_2634	lcl|NZ_CP014201.1_prot_WP_031546563.1_1625, lcl|NZ_CP014201.1_prot_WP_077069493.1_1128, lcl|NZ_CP014201.1_prot_WP_077069602.1_1680, lcl|NZ_CP014202.1_prot_WP_081395917.1_2851		lcl|NZ_CP014985.1_prot_WP_016383324.1_1261, lcl|NZ_CP014985.1_prot_WP_263851108.1_1225, lcl|NZ_CP014986.1_prot_A3778_RS15725_2956, lcl|NZ_CP014986.1_prot_WP_079322985.1_2949, lcl|NZ_CP014987.1_prot_WP_225365915.1_3004	lcl|NZ_CP021426.1_prot_WP_014569096.1_848		lcl|NZ_CP017716.1_prot_WP_094515893.1_374, lcl|NZ_CP017716.1_prot_WP_094515893.1_81, lcl|NZ_CP017716.1_prot_WP_259912530.1_2165			lcl|NZ_CP017261.1_prot_WP_096836116.1_696, lcl|NZ_CP017261.1_prot_WP_096836489.1_2427, lcl|NZ_CP017261.1_prot_WP_225354511.1_692, lcl|NZ_CP017262.1_prot_WP_096836596.1_2659, lcl|NZ_CP017263.1_prot_WP_236943396.1_2730, lcl|NZ_CP017264.1_prot_WP_096836680.1_2749, lcl|NZ_CP017266.1_prot_FAM18149p_RS16400_2867	lcl|NZ_CP016355.1_prot_WP_019875241.1_1900, lcl|NZ_CP016355.1_prot_WP_096772843.1_1115, lcl|NZ_CP016355.1_prot_WP_096772843.1_1256, lcl|NZ_CP016355.1_prot_WP_100908411.1_2344, lcl|NZ_CP016355.1_prot_WP_100908411.1_561, lcl|NZ_CP016355.1_prot_WP_100908415.1_601, lcl|NZ_CP016355.1_prot_WP_225367327.1_592, lcl|NZ_CP016355.1_prot_WP_263852274.1_380, lcl|NZ_CP016355.1_prot_WP_263852274.1_392, lcl|NZ_C…	lcl|NZ_CP025582.1_prot_WP_016383324.1_518, lcl|NZ_CP025582.1_prot_WP_263852020.1_581, lcl|NZ_CP025582.1_prot_WP_263852021.1_592, lcl|NZ_CP025582.1_prot_WP_263852064.1_589	lcl|NZ_CP026097.1_prot_WP_016383324.1_518, lcl|NZ_CP026097.1_prot_WP_263852020.1_581, lcl|NZ_CP026097.1_prot_WP_263852021.1_592, lcl|NZ_CP026097.1_prot_WP_263852025.1_589		lcl|NZ_CP029546.1_prot_WP_003587180.1_2475, lcl|NZ_CP029546.1_prot_WP_016371971.1_481, lcl|NZ_CP029546.1_prot_WP_096836596.1_2524, lcl|NZ_CP029546.1_prot_WP_096836596.1_377, lcl|NZ_CP029546.1_prot_WP_109990040.1_2660, lcl|NZ_CP029546.1_prot_WP_109990040.1_341, lcl|NZ_CP029546.1_prot_WP_109990040.1_439, lcl|NZ_CP029546.1_prot_WP_109990049.1_418, lcl|NZ_CP029546.1_prot_WP_109990049.1_488, lcl|NZ_CP…	lcl|NZ_CP029686.1_prot_WP_096836596.1_2815, lcl|NZ_CP029686.1_prot_WP_096836596.1_2820, lcl|NZ_CP029686.1_prot_WP_096836596.1_2824, lcl|NZ_CP029686.1_prot_WP_096836596.1_363, lcl|NZ_CP029686.1_prot_WP_096836596.1_365, lcl|NZ_CP029686.1_prot_WP_096836596.1_434, lcl|NZ_CP029686.1_prot_WP_096836596.1_822, lcl|NZ_CP029686.1_prot_WP_110344393.1_1865	lcl|NZ_CP029536.1_prot_WP_016379844.1_1586, lcl|NZ_CP029536.1_prot_WP_019875241.1_1333, lcl|NZ_CP029536.1_prot_WP_029327644.1_125, lcl|NZ_CP029536.1_prot_WP_029327644.1_1516, lcl|NZ_CP029536.1_prot_WP_029327644.1_1558, lcl|NZ_CP029536.1_prot_WP_029327644.1_401, lcl|NZ_CP029536.1_prot_WP_029327644.1_403, lcl|NZ_CP029536.1_prot_WP_032780002.1_737, lcl|NZ_CP029536.1_prot_WP_099973802.1_1473, lcl|NZ_…	lcl|NZ_CP031290.1_prot_WP_258423003.1_431		lcl|NZ_CP032637.1_prot_WP_016383324.1_1326, lcl|NZ_CP032637.1_prot_WP_151495896.1_1282, lcl|NZ_CP032637.1_prot_WP_263854310.1_728, lcl|NZ_CP032637.1_prot_WP_263854312.1_2690, lcl|NZ_CP032637.1_prot_WP_312026945.1_1279	lcl|NZ_CP025498.1_prot_WP_014566871.1_2888, lcl|NZ_CP025499.1_prot_WP_003605691.1_548, lcl|NZ_CP025499.1_prot_WP_014566740.1_605, lcl|NZ_CP025499.1_prot_WP_014566740.1_611, lcl|NZ_CP025499.1_prot_WP_257795716.1_2160	lcl|NZ_AP018392.1_prot_WP_126352957.1_600, lcl|NZ_AP018392.1_prot_WP_228030692.1_422, lcl|NZ_AP018393.1_prot_WP_126353750.1_2964, lcl|NZ_AP018394.1_prot_WP_126353767.1_3005	lcl|NZ_CP025428.1_prot_WP_258423003.1_429	lcl|NZ_CP035563.1_prot_WP_016383324.1_544, lcl|NZ_CP035563.1_prot_WP_257710655.1_607, lcl|NZ_CP035563.1_prot_WP_263854311.1_605, lcl|NZ_CP035563.1_prot_WP_318531793.1_580		lcl|NZ_CP041657.1_prot_WP_012491101.1_413, lcl|NZ_CP041657.1_prot_WP_012491101.1_419, lcl|NZ_CP041657.1_prot_WP_012491868.1_1765, lcl|NZ_CP041657.1_prot_WP_016364094.1_477, lcl|NZ_CP041658.1_prot_WP_014566871.1_2907	lcl|NZ_CP041944.1_prot_WP_052915964.1_638, lcl|NZ_CP041944.1_prot_WP_052915964.1_641	lcl|NZ_CP031785.1_prot_WP_016383324.1_554, lcl|NZ_CP031785.1_prot_WP_263851108.1_588, lcl|NZ_CP031785.1_prot_WP_263862566.1_589, lcl|NZ_CP031785.1_prot_WP_263862567.1_606, lcl|NZ_CP031785.1_prot_WP_263862568.1_609, lcl|NZ_CP031785.1_prot_WP_312026945.1_521, lcl|NZ_CP031786.1_prot_D0638_RS15625_2854	lcl|NZ_CP044228.1_prot_F5976_RS09745_1757	lcl|NZ_CP038153.1_prot_WP_014566740.1_624, lcl|NZ_CP038153.1_prot_WP_014566740.1_630, lcl|NZ_CP038153.1_prot_WP_016364094.1_565, lcl|NZ_CP038153.1_prot_WP_257795716.1_2240, lcl|NZ_CP038154.1_prot_WP_014566871.1_2985
OG0000006	lcl|NC_017482.1_prot_WP_005688039.1_187, lcl|NC_017482.1_prot_WP_005714906.1_389, lcl|NC_017482.1_prot_WP_015764839.1_388	lcl|NC_008526.1_prot_WP_003579877.1_2544	lcl|NC_014334.2_prot_WP_003562831.1_182, lcl|NC_014334.2_prot_WP_013246123.1_2435	lcl|NC_010999.1_prot_WP_012490945.1_384, lcl|NC_010999.1_prot_WP_012490967.1_420, lcl|NC_010999.1_prot_WP_014566403.1_397	lcl|NC_013198.1_prot_WP_005688039.1_188, lcl|NC_013198.1_prot_WP_005714906.1_394, lcl|NC_013198.1_prot_WP_015764839.1_393	lcl|NC_013199.1_prot_WP_005685071.1_386, lcl|NC_013199.1_prot_WP_005685081.1_377, lcl|NC_013199.1_prot_WP_005688039.1_174, lcl|NC_013199.1_prot_WP_005691539.1_422	lcl|NC_022112.1_prot_WP_003567993.1_2552, lcl|NC_022112.1_prot_WP_003659153.1_177, lcl|NC_022112.1_prot_WP_003659766.1_374	lcl|NC_017474.1_prot_WP_012490945.1_382, lcl|NC_017474.1_prot_WP_012490967.1_418, lcl|NC_017474.1_prot_WP_014566403.1_395	lcl|NC_017473.1_prot_WP_012490945.1_383, lcl|NC_017473.1_prot_WP_012490967.1_419, lcl|NC_017473.1_prot_WP_014566403.1_396	lcl|NC_017491.1_prot_WP_005685071.1_386, lcl|NC_017491.1_prot_WP_005685081.1_377, lcl|NC_017491.1_prot_WP_005688039.1_175, lcl|NC_017491.1_prot_WP_005691539.1_422	lcl|NC_021723.1_prot_WP_005685071.1_372, lcl|NC_021723.1_prot_WP_005685081.1_363, lcl|NC_021723.1_prot_WP_005686290.1_403, lcl|NC_021723.1_prot_WP_005688039.1_170	lcl|NC_021725.1_prot_WP_005685071.1_397, lcl|NC_021725.1_prot_WP_005685081.1_388, lcl|NC_021725.1_prot_WP_005688039.1_181, lcl|NC_021725.1_prot_WP_005691539.1_433	lcl|NC_021721.1_prot_WP_003562831.1_178, lcl|NC_021721.1_prot_WP_013246123.1_2765, lcl|NC_021721.1_prot_WP_020751400.1_397, lcl|NC_021721.1_prot_WP_020751401.1_398			lcl|NZ_AP012544.1_prot_WP_025013583.1_106, lcl|NZ_AP012544.1_prot_WP_025013924.1_242	lcl|NZ_CP012187.1_prot_WP_003573467.1_312	lcl|NZ_CP012148.1_prot_WP_003585812.1_2689, lcl|NZ_CP012148.1_prot_WP_003586733.1_385, lcl|NZ_CP012148.1_prot_WP_003586828.1_417, lcl|NZ_CP012148.1_prot_WP_003592312.1_397	lcl|NZ_CP013921.1_prot_WP_040166869.1_2062	lcl|NZ_LWBT01000019.1_prot_WP_005691539.1_1998, lcl|NZ_LWBT01000031.1_prot_WP_005688039.1_2525, lcl|NZ_LWBT01000041.1_prot_WP_005685071.1_2725, lcl|NZ_LWBT01000041.1_prot_WP_005685081.1_2716	lcl|NZ_CP014201.1_prot_WP_005688039.1_2243, lcl|NZ_CP014201.1_prot_WP_005691539.1_2475	lcl|NZ_CP020464.1_prot_WP_005685071.1_2396, lcl|NZ_CP020464.1_prot_WP_005685081.1_2405, lcl|NZ_CP020464.1_prot_WP_005686290.1_2364, lcl|NZ_CP020464.1_prot_WP_005688039.1_2598	lcl|NZ_CP014985.1_prot_WP_003585812.1_2059, lcl|NZ_CP014985.1_prot_WP_003586733.1_1438, lcl|NZ_CP014985.1_prot_WP_003586828.1_1406, lcl|NZ_CP014985.1_prot_WP_003592312.1_1426	lcl|NZ_CP021426.1_prot_WP_005688039.1_1090, lcl|NZ_CP021426.1_prot_WP_005714906.1_887, lcl|NZ_CP021426.1_prot_WP_014569069.1_888	lcl|NZ_CP017065.1_prot_WP_049170618.1_353, lcl|NZ_CP017065.1_prot_WP_087911338.1_160, lcl|NZ_CP017065.1_prot_WP_087912997.1_2598	lcl|NZ_CP017716.1_prot_WP_003563285.1_395, lcl|NZ_CP017716.1_prot_WP_003567993.1_2517, lcl|NZ_CP017716.1_prot_WP_003659153.1_185	lcl|NZ_CP017063.1_prot_WP_005685071.1_368, lcl|NZ_CP017063.1_prot_WP_005685081.1_359, lcl|NZ_CP017063.1_prot_WP_005688039.1_160	lcl|NZ_CP006804.1_prot_WP_005685071.1_2038, lcl|NZ_CP006804.1_prot_WP_005685081.1_2029, lcl|NZ_CP006804.1_prot_WP_005686290.1_2069, lcl|NZ_CP006804.1_prot_WP_005688039.1_1830		lcl|NZ_CP016355.1_prot_WP_003586733.1_396, lcl|NZ_CP016355.1_prot_WP_012490967.1_432, lcl|NZ_CP016355.1_prot_WP_013246123.1_2601, lcl|NZ_CP016355.1_prot_WP_049176805.1_412	lcl|NZ_CP025582.1_prot_WP_003585812.1_2681, lcl|NZ_CP025582.1_prot_WP_003586828.1_371	lcl|NZ_CP026097.1_prot_WP_003585812.1_2680, lcl|NZ_CP026097.1_prot_WP_003586828.1_371	lcl|NZ_CP019305.1_prot_WP_005685071.1_395, lcl|NZ_CP019305.1_prot_WP_005685081.1_386, lcl|NZ_CP019305.1_prot_WP_005688039.1_180, lcl|NZ_CP019305.1_prot_WP_005691539.1_431		lcl|NZ_CP029686.1_prot_WP_003562831.1_1204, lcl|NZ_CP029686.1_prot_WP_003563285.1_1007, lcl|NZ_CP029686.1_prot_WP_003567993.1_1606	lcl|NZ_CP029536.1_prot_WP_003579877.1_750	lcl|NZ_CP031290.1_prot_WP_005688039.1_188, lcl|NZ_CP031290.1_prot_WP_005714906.1_393, lcl|NZ_CP031290.1_prot_WP_015764839.1_392	lcl|NZ_CP022109.1_prot_WP_005685071.1_395, lcl|NZ_CP022109.1_prot_WP_005685081.1_386, lcl|NZ_CP022109.1_prot_WP_005688039.1_180, lcl|NZ_CP022109.1_prot_WP_005691539.1_431	lcl|NZ_CP032637.1_prot_WP_003562831.1_1676, lcl|NZ_CP032637.1_prot_WP_003573467.1_1476, lcl|NZ_CP032637.1_prot_WP_016386434.1_2066	lcl|NZ_CP025499.1_prot_WP_012490945.1_367, lcl|NZ_CP025499.1_prot_WP_012490967.1_403, lcl|NZ_CP025499.1_prot_WP_014566403.1_380	lcl|NZ_AP018392.1_prot_WP_003586733.1_406, lcl|NZ_AP018392.1_prot_WP_003586828.1_452, lcl|NZ_AP018392.1_prot_WP_003592312.1_432	lcl|NZ_CP025428.1_prot_WP_005688039.1_186, lcl|NZ_CP025428.1_prot_WP_005714906.1_391, lcl|NZ_CP025428.1_prot_WP_015764839.1_390	lcl|NZ_CP035563.1_prot_WP_003579877.1_2718, lcl|NZ_CP035563.1_prot_WP_003586733.1_384, lcl|NZ_CP035563.1_prot_WP_003586828.1_416, lcl|NZ_CP035563.1_prot_WP_003592312.1_396	lcl|NZ_CP040780.1_prot_WP_005685071.1_817, lcl|NZ_CP040780.1_prot_WP_005685081.1_808, lcl|NZ_CP040780.1_prot_WP_005688039.1_610	lcl|NZ_CP041657.1_prot_WP_012490945.1_659, lcl|NZ_CP041657.1_prot_WP_012490967.1_623, lcl|NZ_CP041657.1_prot_WP_014566403.1_646	lcl|NZ_CP041944.1_prot_WP_003585812.1_824, lcl|NZ_CP041944.1_prot_WP_003586828.1_1470, lcl|NZ_CP041944.1_prot_WP_003592312.1_1450, lcl|NZ_CP041944.1_prot_WP_144182110.1_1438	lcl|NZ_CP031785.1_prot_WP_003585812.1_2637, lcl|NZ_CP031785.1_prot_WP_003586733.1_381, lcl|NZ_CP031785.1_prot_WP_003586828.1_413, lcl|NZ_CP031785.1_prot_WP_003592312.1_393	lcl|NZ_CP044228.1_prot_WP_005685071.1_988, lcl|NZ_CP044228.1_prot_WP_005685081.1_997, lcl|NZ_CP044228.1_prot_WP_005688039.1_1201, lcl|NZ_CP044228.1_prot_WP_005691539.1_951	lcl|NZ_CP038153.1_prot_WP_012490945.1_383, lcl|NZ_CP038153.1_prot_WP_012490967.1_419, lcl|NZ_CP038153.1_prot_WP_014566403.1_396
OG0000007	lcl|NC_017482.1_prot_WP_005688149.1_2444, lcl|NC_017482.1_prot_WP_005688430.1_2499, lcl|NC_017482.1_prot_WP_014569956.1_2019	lcl|NC_008526.1_prot_LSEI_RS02620_524, lcl|NC_008526.1_prot_WP_003579883.1_2541, lcl|NC_008526.1_prot_WP_003581247.1_2498	lcl|NC_014334.2_prot_WP_003567858.1_2369, lcl|NC_014334.2_prot_WP_003567918.1_2396, lcl|NC_014334.2_prot_WP_013246122.1_2432	lcl|NC_010999.1_prot_WP_003567918.1_2699, lcl|NC_010999.1_prot_WP_003579883.1_2739, lcl|NC_010999.1_prot_WP_012492058.1_2676, lcl|NC_010999.1_prot_WP_225434902.1_593	lcl|NC_013198.1_prot_WP_005688149.1_2470, lcl|NC_013198.1_prot_WP_005688430.1_2525	lcl|NC_013199.1_prot_WP_005690800.1_2433, lcl|NC_013199.1_prot_WP_005690800.1_2487, lcl|NC_013200.1_prot_WP_003568776.1_2696	lcl|NC_022112.1_prot_WP_003567858.1_2485, lcl|NC_022112.1_prot_WP_003567918.1_2512, lcl|NC_022112.1_prot_WP_003567987.1_2549, lcl|NC_022123.1_prot_WP_003568776.1_2820, lcl|NC_022123.1_prot_WP_003581932.1_2854	lcl|NC_017474.1_prot_WP_003567918.1_2691, lcl|NC_017474.1_prot_WP_003579883.1_2731, lcl|NC_017474.1_prot_WP_012492058.1_2668, lcl|NC_017474.1_prot_WP_225434902.1_590, lcl|NC_017476.1_prot_WP_003568776.1_2957	lcl|NC_017473.1_prot_WP_003567918.1_2642, lcl|NC_017473.1_prot_WP_003579883.1_2682, lcl|NC_017473.1_prot_WP_012492058.1_2619, lcl|NC_017473.1_prot_WP_225434902.1_591	lcl|NC_017491.1_prot_WP_005690800.1_2409, lcl|NC_017491.1_prot_WP_005690800.1_2463	lcl|NC_021723.1_prot_WP_005714160.1_2373, lcl|NC_021723.1_prot_WP_005714184.1_2425	lcl|NC_021725.1_prot_WP_005690800.1_2447, lcl|NC_021725.1_prot_WP_005690800.1_2502	lcl|NC_021721.1_prot_LOCK919_RS03120_617, lcl|NC_021721.1_prot_WP_003567858.1_2700, lcl|NC_021721.1_prot_WP_003567918.1_2727, lcl|NC_021721.1_prot_WP_003579883.1_2762	lcl|NZ_CP007122.1_prot_WP_003567918.1_2503, lcl|NZ_CP007122.1_prot_WP_025376307.1_2473, lcl|NZ_CP007124.1_prot_AF91_RS14650_2863, lcl|NZ_CP007125.1_prot_WP_003581932.1_2950	lcl|NZ_AP012541.1_prot_WP_003567918.1_2658, lcl|NZ_AP012541.1_prot_WP_025376307.1_2629	lcl|NZ_AP012544.1_prot_WP_025013089.1_282, lcl|NZ_AP012544.1_prot_WP_080769633.1_2686	lcl|NZ_CP012188.1_prot_AKG30_RS13620_2659, lcl|NZ_CP012188.1_prot_WP_032789985.1_2693, lcl|NZ_CP012190.1_prot_WP_032788317.1_2821	lcl|NZ_CP012148.1_prot_LPL9_RS02920_588, lcl|NZ_CP012148.1_prot_WP_003567987.1_2686, lcl|NZ_CP012148.1_prot_WP_003585727.1_2641	lcl|NZ_CP013921.1_prot_WP_003567918.1_2486, lcl|NZ_CP013921.1_prot_WP_003576590.1_2515, lcl|NZ_CP013921.1_prot_WP_040166863.1_2059	lcl|NZ_LWBT01000003.1_prot_WP_005690800.1_435, lcl|NZ_LWBT01000003.1_prot_WP_005690800.1_489	lcl|NZ_CP014201.1_prot_WP_005688149.1_1797, lcl|NZ_CP014201.1_prot_WP_005688430.1_1824, lcl|NZ_CP014202.1_prot_WP_010493218.1_2897, lcl|NZ_CP014202.1_prot_WP_032789985.1_2873	lcl|NZ_CP020464.1_prot_WP_005714160.1_389, lcl|NZ_CP020464.1_prot_WP_005714184.1_337	lcl|NZ_CP014985.1_prot_A3778_RS17570_1236, lcl|NZ_CP014985.1_prot_WP_003567987.1_2062, lcl|NZ_CP014985.1_prot_WP_003585727.1_2106, lcl|NZ_CP014987.1_prot_WP_016366887.1_2967, lcl|NZ_CP014987.1_prot_WP_016366887.1_3016	lcl|NZ_CP021426.1_prot_WP_005688149.1_1558, lcl|NZ_CP021426.1_prot_WP_005688430.1_1503	lcl|NZ_CP017065.1_prot_WP_025013089.1_423, lcl|NZ_CP017065.1_prot_WP_049169218.1_2569, lcl|NZ_CP017065.1_prot_WP_236944231.1_305	lcl|NZ_CP017716.1_prot_WP_003567858.1_2447, lcl|NZ_CP017716.1_prot_WP_003567918.1_2474, lcl|NZ_CP017716.1_prot_WP_003567987.1_2514	lcl|NZ_CP017063.1_prot_WP_047676519.1_2434, lcl|NZ_CP017063.1_prot_WP_070598553.1_2503	lcl|NZ_CP006804.1_prot_WP_003568776.1_1786, lcl|NZ_CP006804.1_prot_WP_005688149.1_1308, lcl|NZ_CP006804.1_prot_WP_005688430.1_1363	lcl|NZ_CP017262.1_prot_FAM18149p_RS14315_2621, lcl|NZ_CP017264.1_prot_WP_010493218.1_2752	lcl|NZ_CP016355.1_prot_WP_003576590.1_2546, lcl|NZ_CP016355.1_prot_WP_016371026.1_2598, lcl|NZ_CP016356.1_prot_WP_010493218.1_2939	lcl|NZ_CP025582.1_prot_CWS34_RS02915_543, lcl|NZ_CP025582.1_prot_WP_003567987.1_2678, lcl|NZ_CP025582.1_prot_WP_003585727.1_2634	lcl|NZ_CP026097.1_prot_C1191_RS02915_543, lcl|NZ_CP026097.1_prot_WP_003567987.1_2677, lcl|NZ_CP026097.1_prot_WP_003585727.1_2633	lcl|NZ_CP019305.1_prot_WP_005690800.1_2437, lcl|NZ_CP019305.1_prot_WP_005690800.1_2492	lcl|NZ_CP029546.1_prot_WP_025376307.1_2629, lcl|NZ_CP029547.1_prot_LPEG9_RS15705_2864	lcl|NZ_CP029686.1_prot_WP_003567858.1_1673, lcl|NZ_CP029686.1_prot_WP_003567918.1_1646, lcl|NZ_CP029686.1_prot_WP_003567987.1_1609, lcl|NZ_CP029686.1_prot_WP_003587055.1_824	lcl|NZ_CP029536.1_prot_WP_003567918.1_705, lcl|NZ_CP029536.1_prot_WP_003576590.1_681, lcl|NZ_CP029536.1_prot_WP_003579883.1_747, lcl|NZ_CP029537.1_prot_WP_010493218.1_2854	lcl|NZ_CP031290.1_prot_WP_005688149.1_2470, lcl|NZ_CP031290.1_prot_WP_005688430.1_2525	lcl|NZ_CP022109.1_prot_WP_005690800.1_2436, lcl|NZ_CP022109.1_prot_WP_005690800.1_2491	lcl|NZ_CP032637.1_prot_CFM84_RS16275_1302, lcl|NZ_CP032637.1_prot_WP_003567858.1_2133, lcl|NZ_CP032637.1_prot_WP_003567918.1_2106, lcl|NZ_CP032637.1_prot_WP_016371026.1_2069	lcl|NZ_CP025498.1_prot_WP_003568776.1_2945, lcl|NZ_CP025499.1_prot_WP_003567918.1_2615, lcl|NZ_CP025499.1_prot_WP_003579883.1_2654, lcl|NZ_CP025499.1_prot_WP_012492058.1_2592, lcl|NZ_CP025499.1_prot_WP_225434902.1_572	lcl|NZ_AP018392.1_prot_EL355_RS16895_626, lcl|NZ_AP018392.1_prot_WP_003585727.1_2667, lcl|NZ_AP018393.1_prot_EL355_RS16085_2952	lcl|NZ_CP025428.1_prot_WP_005688149.1_2454, lcl|NZ_CP025428.1_prot_WP_005688430.1_2509	lcl|NZ_CP035563.1_prot_WP_003567918.1_2674, lcl|NZ_CP035563.1_prot_WP_003576590.1_2650, lcl|NZ_CP035563.1_prot_WP_003579883.1_2715, lcl|NZ_CP035563.1_prot_WP_010493218.1_572, lcl|NZ_CP035564.1_prot_EVE90_RS17145_2965	lcl|NZ_CP040780.1_prot_WP_047676519.1_186, lcl|NZ_CP040780.1_prot_WP_070598553.1_255	lcl|NZ_CP041657.1_prot_WP_003567918.1_1308, lcl|NZ_CP041657.1_prot_WP_003579883.1_1268, lcl|NZ_CP041657.1_prot_WP_012492058.1_1331, lcl|NZ_CP041658.1_prot_WP_003568776.1_2926	lcl|NZ_CP041944.1_prot_WP_003567987.1_821, lcl|NZ_CP041944.1_prot_WP_003585727.1_777	lcl|NZ_CP031785.1_prot_D0638_RS16030_578, lcl|NZ_CP031785.1_prot_WP_003585727.1_2588, lcl|NZ_CP031785.1_prot_WP_123031060.1_2634	lcl|NZ_CP044228.1_prot_WP_005688149.1_1647, lcl|NZ_CP044228.1_prot_WP_005714184.1_1592, lcl|NZ_CP044229.1_prot_WP_003568776.1_2830	lcl|NZ_CP038153.1_prot_WP_003567918.1_2697, lcl|NZ_CP038153.1_prot_WP_003579883.1_2737, lcl|NZ_CP038153.1_prot_WP_012492058.1_2674, lcl|NZ_CP038153.1_prot_WP_225434902.1_591, lcl|NZ_CP038154.1_prot_WP_003568776.1_2966
OG0000008	lcl|NC_017482.1_prot_WP_014569099.1_433	lcl|NC_008502.1_prot_WP_011669021.1_2756, lcl|NC_008526.1_prot_WP_121497921.1_333		lcl|NC_010999.1_prot_LCABL_RS03100_611, lcl|NC_010999.1_prot_WP_002816607.1_2019, lcl|NC_010999.1_prot_WP_012491085.1_608, lcl|NC_010999.1_prot_WP_012492161.1_2843	lcl|NC_013198.1_prot_WP_014569099.1_439		lcl|NC_022123.1_prot_WP_003660036.1_2846, lcl|NC_022123.1_prot_WP_141756115.1_2857	lcl|NC_017474.1_prot_LCBD_RS03055_605, lcl|NC_017474.1_prot_WP_002816607.1_2013, lcl|NC_017474.1_prot_WP_012492161.1_2835, lcl|NC_017476.1_prot_WP_002816607.1_2977, lcl|NC_017476.1_prot_WP_002816607.1_2983, lcl|NC_017476.1_prot_WP_002816607.1_3017	lcl|NC_017473.1_prot_LC2W_RS03105_612, lcl|NC_017473.1_prot_WP_002816607.1_1964, lcl|NC_017473.1_prot_WP_012491085.1_606, lcl|NC_017473.1_prot_WP_012492161.1_2786, lcl|NC_017475.1_prot_WP_002816607.1_2927	lcl|NC_017491.1_prot_WP_005691121.1_2281, lcl|NC_017491.1_prot_WP_014571630.1_2292, lcl|NC_017491.1_prot_WP_014571637.1_2311			lcl|NC_021722.1_prot_WP_002816607.1_2982	lcl|NZ_CP007122.1_prot_WP_025375972.1_340, lcl|NZ_CP007124.1_prot_WP_025376363.1_2854, lcl|NZ_CP007125.1_prot_WP_141756115.1_2953			lcl|NZ_CP012188.1_prot_AKG30_RS13855_2706, lcl|NZ_CP012188.1_prot_WP_050894546.1_2700, lcl|NZ_CP012189.1_prot_WP_050894575.1_2768, lcl|NZ_CP012189.1_prot_WP_050894580.1_2778, lcl|NZ_CP012190.1_prot_AKG30_RS14475_2831, lcl|NZ_CP012190.1_prot_AKG30_RS16135_2829, lcl|NZ_CP012190.1_prot_WP_002816607.1_2826, lcl|NZ_CP012190.1_prot_WP_050894583.1_2787	lcl|NZ_CP012148.1_prot_LPL9_RS03185_647, lcl|NZ_CP012148.1_prot_WP_016386656.1_640, lcl|NZ_CP012148.1_prot_WP_052915965.1_633	lcl|NZ_CP013921.1_prot_WP_002816607.1_2185	lcl|NZ_LWBT01000015.1_prot_WP_046782833.1_1725, lcl|NZ_LWBT01000015.1_prot_WP_128972770.1_1722	lcl|NZ_CP014201.1_prot_AWJ15_RS09055_1645, lcl|NZ_CP014201.1_prot_AWJ15_RS09270_1684, lcl|NZ_CP014201.1_prot_WP_002816607.1_1672, lcl|NZ_CP014201.1_prot_WP_003597460.1_2193, lcl|NZ_CP014201.1_prot_WP_005688131.1_1425, lcl|NZ_CP014201.1_prot_WP_032961985.1_2199		lcl|NZ_CP014985.1_prot_A3778_RS06545_1203, lcl|NZ_CP014985.1_prot_WP_016386656.1_1211, lcl|NZ_CP014985.1_prot_WP_016386656.1_1218, lcl|NZ_CP014986.1_prot_WP_112199679.1_2912, lcl|NZ_CP014986.1_prot_WP_112199679.1_2954, lcl|NZ_CP014988.1_prot_WP_081528909.1_3062, lcl|NZ_CP014988.1_prot_WP_156876515.1_3069	lcl|NZ_CP021426.1_prot_WP_014569099.1_841			lcl|NZ_CP017063.1_prot_WP_095593696.1_2319	lcl|NZ_CP006804.1_prot_WP_031547132.1_1033, lcl|NZ_CP006804.1_prot_WP_095691958.1_1755, lcl|NZ_CP006804.1_prot_WP_095691961.1_1773	lcl|NZ_CP017261.1_prot_WP_096836413.1_1954, lcl|NZ_CP017262.1_prot_WP_022669498.1_2646, lcl|NZ_CP017262.1_prot_WP_022669498.1_2651, lcl|NZ_CP017263.1_prot_WP_002816607.1_2729, lcl|NZ_CP017263.1_prot_WP_002816607.1_2735, lcl|NZ_CP017263.1_prot_WP_096836653.1_2723, lcl|NZ_CP017264.1_prot_WP_002816607.1_2784, lcl|NZ_CP017264.1_prot_WP_002816607.1_2799, lcl|NZ_CP017264.1_prot_WP_096836695.1_2810, lcl…	lcl|NZ_CP016355.1_prot_WP_002816607.1_647, lcl|NZ_CP016355.1_prot_WP_002816607.1_656, lcl|NZ_CP016355.1_prot_WP_012492161.1_2718, lcl|NZ_CP016355.1_prot_WP_049169626.1_635, lcl|NZ_CP016356.1_prot_WP_002816607.1_2897	lcl|NZ_CP025582.1_prot_CWS34_RS03365_625, lcl|NZ_CP025582.1_prot_WP_002816607.1_2544, lcl|NZ_CP025582.1_prot_WP_002816607.1_564, lcl|NZ_CP025582.1_prot_WP_002816607.1_575, lcl|NZ_CP025582.1_prot_WP_016386656.1_599, lcl|NZ_CP025582.1_prot_WP_016386656.1_618, lcl|NZ_CP025582.1_prot_WP_101512277.1_2538, lcl|NZ_CP025582.1_prot_WP_101512283.1_2545	lcl|NZ_CP026097.1_prot_C1191_RS03365_625, lcl|NZ_CP026097.1_prot_WP_002816607.1_2543, lcl|NZ_CP026097.1_prot_WP_002816607.1_564, lcl|NZ_CP026097.1_prot_WP_002816607.1_575, lcl|NZ_CP026097.1_prot_WP_016386656.1_599, lcl|NZ_CP026097.1_prot_WP_016386656.1_618, lcl|NZ_CP026097.1_prot_WP_101512277.1_2537, lcl|NZ_CP026097.1_prot_WP_101512283.1_2544		lcl|NZ_CP029546.1_prot_WP_016377381.1_2532, lcl|NZ_CP029546.1_prot_WP_049146068.1_2486, lcl|NZ_CP029546.1_prot_WP_064557580.1_2483, lcl|NZ_CP029547.1_prot_WP_002816607.1_2890, lcl|NZ_CP029547.1_prot_WP_002816607.1_2893, lcl|NZ_CP029547.1_prot_WP_002816607.1_2895, lcl|NZ_CP029547.1_prot_WP_002816607.1_2902	lcl|NZ_CP029686.1_prot_WP_110344279.1_814	lcl|NZ_CP029536.1_prot_WP_002816607.1_1572, lcl|NZ_CP029536.1_prot_WP_002816607.1_1579, lcl|NZ_CP029536.1_prot_WP_003586785.1_1563, lcl|NZ_CP029536.1_prot_WP_049169626.1_1547, lcl|NZ_CP029536.1_prot_WP_112199529.1_491, lcl|NZ_CP029537.1_prot_WP_112199679.1_2915, lcl|NZ_CP029538.1_prot_WP_112199685.1_2925	lcl|NZ_CP031290.1_prot_WP_014569099.1_438		lcl|NZ_CP032637.1_prot_CFM84_RS06910_1248, lcl|NZ_CP032637.1_prot_WP_016386656.1_1255, lcl|NZ_CP032637.1_prot_WP_129533327.1_1272	lcl|NZ_CP025498.1_prot_WP_002816607.1_2911, lcl|NZ_CP025498.1_prot_WP_002816607.1_2916, lcl|NZ_CP025498.1_prot_WP_002816607.1_2920, lcl|NZ_CP025498.1_prot_WP_002816607.1_2925, lcl|NZ_CP025498.1_prot_WP_002816607.1_2946, lcl|NZ_CP025499.1_prot_CYL78_RS03540_590, lcl|NZ_CP025499.1_prot_WP_002816607.1_1942, lcl|NZ_CP025499.1_prot_WP_012491085.1_587, lcl|NZ_CP025499.1_prot_WP_012492161.1_2759	lcl|NZ_AP018392.1_prot_EL355_RS03480_665, lcl|NZ_AP018392.1_prot_WP_002816607.1_426, lcl|NZ_AP018392.1_prot_WP_016386656.1_658, lcl|NZ_AP018393.1_prot_WP_002816607.1_2966, lcl|NZ_AP018394.1_prot_EL355_RS16320_2996, lcl|NZ_AP018394.1_prot_EL355_RS16515_3030, lcl|NZ_AP018394.1_prot_WP_126353760.1_2986, lcl|NZ_AP018394.1_prot_WP_126353762.1_2989	lcl|NZ_CP025428.1_prot_WP_014569099.1_436	lcl|NZ_CP035563.1_prot_EVE90_RS03130_591, lcl|NZ_CP035563.1_prot_EVE90_RS03400_639, lcl|NZ_CP035563.1_prot_WP_016386656.1_614, lcl|NZ_CP035563.1_prot_WP_129719132.1_631, lcl|NZ_CP035565.1_prot_EVE90_RS16410_3009, lcl|NZ_CP035565.1_prot_EVE90_RS16440_3015, lcl|NZ_CP035565.1_prot_EVE90_RS16465_3019, lcl|NZ_CP035565.1_prot_WP_129719437.1_3004		lcl|NZ_CP041657.1_prot_FGZ69_RS02535_434, lcl|NZ_CP041657.1_prot_WP_002816607.1_1986, lcl|NZ_CP041657.1_prot_WP_012491085.1_437, lcl|NZ_CP041657.1_prot_WP_012492161.1_1164, lcl|NZ_CP041658.1_prot_WP_002816607.1_2925, lcl|NZ_CP041658.1_prot_WP_002816607.1_2946, lcl|NZ_CP041658.1_prot_WP_002816607.1_2951	lcl|NZ_CP041944.1_prot_FO269_RS03475_608, lcl|NZ_CP041944.1_prot_WP_002816607.1_664, lcl|NZ_CP041944.1_prot_WP_016386656.1_615, lcl|NZ_CP041944.1_prot_WP_016386656.1_631, lcl|NZ_CP041944.1_prot_WP_121494528.1_688, lcl|NZ_CP041944.1_prot_WP_144182120.1_1631	lcl|NZ_CP031785.1_prot_D0638_RS03375_640, lcl|NZ_CP031785.1_prot_WP_016386656.1_633, lcl|NZ_CP031785.1_prot_WP_149349807.1_616, lcl|NZ_CP031786.1_prot_WP_002816607.1_2845, lcl|NZ_CP031786.1_prot_WP_149350368.1_2853	lcl|NZ_CP044228.1_prot_F5976_RS09725_1753, lcl|NZ_CP044228.1_prot_WP_002816607.1_1765, lcl|NZ_CP044228.1_prot_WP_032961985.1_1246	lcl|NZ_CP038153.1_prot_E3E17_RS03225_609, lcl|NZ_CP038153.1_prot_WP_002816607.1_2019, lcl|NZ_CP038153.1_prot_WP_012491085.1_606, lcl|NZ_CP038153.1_prot_WP_012492161.1_2841, lcl|NZ_CP038154.1_prot_WP_002816607.1_2967, lcl|NZ_CP038154.1_prot_WP_002816607.1_3008, lcl|NZ_CP038154.1_prot_WP_002816607.1_3013
OG0000009		lcl|NC_008526.1_prot_LSEI_RS14580_2201, lcl|NC_008526.1_prot_LSEI_RS14620_2674, lcl|NC_008526.1_prot_LSEI_RS14670_1953, lcl|NC_008526.1_prot_LSEI_RS14675_2011, lcl|NC_008526.1_prot_LSEI_RS14680_2158, lcl|NC_008526.1_prot_WP_057718487.1_2608, lcl|NC_008526.1_prot_WP_225349871.1_1499	lcl|NC_014334.2_prot_LCAZH_RS15395_2581, lcl|NC_014334.2_prot_LCAZH_RS15450_1336, lcl|NC_014334.2_prot_LCAZH_RS15455_1435, lcl|NC_014334.2_prot_WP_080596995.1_2386	lcl|NC_010999.1_prot_LCABL_RS17160_2886, lcl|NC_010999.1_prot_LCABL_RS17225_118, lcl|NC_010999.1_prot_LCABL_RS17280_2123, lcl|NC_010999.1_prot_LCABL_RS17285_2136, lcl|NC_010999.1_prot_LCABL_RS17290_2387, lcl|NC_010999.1_prot_WP_225318301.1_1718	lcl|NC_013198.1_prot_LGG_RS16350_672, lcl|NC_013198.1_prot_LGG_RS16375_2004		lcl|NC_022112.1_prot_LBPG_RS16415_2696, lcl|NC_022112.1_prot_LBPG_RS16540_1567, lcl|NC_022112.1_prot_WP_080596995.1_2502, lcl|NC_022112.1_prot_WP_318238966.1_2226	lcl|NC_017474.1_prot_LCBD_RS17495_2878, lcl|NC_017474.1_prot_LCBD_RS17615_115, lcl|NC_017474.1_prot_LCBD_RS17675_2115, lcl|NC_017474.1_prot_LCBD_RS17680_2128, lcl|NC_017474.1_prot_LCBD_RS17685_2380, lcl|NC_017474.1_prot_WP_225318301.1_1712	lcl|NC_017473.1_prot_LC2W_RS17120_2829, lcl|NC_017473.1_prot_LC2W_RS17180_118, lcl|NC_017473.1_prot_LC2W_RS17235_2066, lcl|NC_017473.1_prot_LC2W_RS17240_2079, lcl|NC_017473.1_prot_LC2W_RS17245_2331, lcl|NC_017473.1_prot_WP_225318301.1_1663				lcl|NC_021721.1_prot_LOCK919_RS17220_2910, lcl|NC_021721.1_prot_LOCK919_RS17315_1557, lcl|NC_021721.1_prot_LOCK919_RS17320_1654, lcl|NC_021721.1_prot_LOCK919_RS17325_2114, lcl|NC_021721.1_prot_WP_080596995.1_2717	lcl|NZ_CP007122.1_prot_AF91_RS17590_2183, lcl|NZ_CP007122.1_prot_AF91_RS17620_2609, lcl|NZ_CP007122.1_prot_WP_016365706.1_2731, lcl|NZ_CP007122.1_prot_WP_071798850.1_2540, lcl|NZ_CP007122.1_prot_WP_225349871.1_1114, lcl|NZ_CP007122.1_prot_WP_225349885.1_2800	lcl|NZ_AP012541.1_prot_LBPC_RS17295_2282, lcl|NZ_AP012541.1_prot_LBPC_RS17355_2806, lcl|NZ_AP012541.1_prot_WP_016365706.1_55, lcl|NZ_AP012541.1_prot_WP_071798850.1_2740, lcl|NZ_AP012541.1_prot_WP_225349871.1_1532, lcl|NZ_AP012541.1_prot_WP_225349885.1_117	lcl|NZ_AP012544.1_prot_LBCZ_RS16260_227, lcl|NZ_AP012544.1_prot_WP_025013345.1_1622, lcl|NZ_AP012544.1_prot_WP_039639834.1_2632, lcl|NZ_AP012544.1_prot_WP_162483683.1_981, lcl|NZ_AP012544.1_prot_WP_162483684.1_1172, lcl|NZ_AP012544.1_prot_WP_162483685.1_2362	lcl|NZ_CP012187.1_prot_AKG30_RS16680_2212, lcl|NZ_CP012187.1_prot_AKG30_RS16830_834, lcl|NZ_CP012187.1_prot_AKG30_RS16835_1536, lcl|NZ_CP012187.1_prot_AKG30_RS16850_1921, lcl|NZ_CP012187.1_prot_WP_071798850.1_2513	lcl|NZ_CP012148.1_prot_LPL9_RS16465_2861, lcl|NZ_CP012148.1_prot_LPL9_RS16605_2104, lcl|NZ_CP012148.1_prot_LPL9_RS16630_2837, lcl|NZ_CP012148.1_prot_WP_225351429.1_1658	lcl|NZ_CP013921.1_prot_AWC33_RS16115_4, lcl|NZ_CP013921.1_prot_AWC33_RS16255_2342, lcl|NZ_CP013921.1_prot_AWC33_RS16405_679, lcl|NZ_CP013921.1_prot_WP_016365706.1_2229, lcl|NZ_CP013921.1_prot_WP_071798850.1_2410, lcl|NZ_CP013921.1_prot_WP_225349871.1_770, lcl|NZ_CP013921.1_prot_WP_225349885.1_2123		lcl|NZ_CP014201.1_prot_AWJ15_RS17000_243, lcl|NZ_CP014201.1_prot_AWJ15_RS17070_2700		lcl|NZ_CP014985.1_prot_A3778_RS17335_1892, lcl|NZ_CP014985.1_prot_A3778_RS17605_1916, lcl|NZ_CP014985.1_prot_A3778_RS17630_2444, lcl|NZ_CP014985.1_prot_A3778_RS17635_2645, lcl|NZ_CP014985.1_prot_WP_225349871.1_160	lcl|NZ_CP021426.1_prot_CCE29_RS16110_610, lcl|NZ_CP021426.1_prot_CCE29_RS16150_2025	lcl|NZ_CP017065.1_prot_WP_151466732.1_1947, lcl|NZ_CP017065.1_prot_WP_162494845.1_1238	lcl|NZ_CP017716.1_prot_BKQ19_RS15310_2663, lcl|NZ_CP017716.1_prot_BKQ19_RS15400_1497, lcl|NZ_CP017716.1_prot_WP_080596995.1_2464		lcl|NZ_CP006804.1_prot_N507_RS15825_2624	lcl|NZ_CP017261.1_prot_FAM18149p_RS16290_1905, lcl|NZ_CP017261.1_prot_FAM18149p_RS16445_559, lcl|NZ_CP017261.1_prot_FAM18149p_RS16450_1302, lcl|NZ_CP017261.1_prot_FAM18149p_RS16470_1654, lcl|NZ_CP017261.1_prot_WP_071798850.1_2199, lcl|NZ_CP017261.1_prot_WP_225368090.1_1749	lcl|NZ_CP016355.1_prot_BBD24_RS16515_2774, lcl|NZ_CP016355.1_prot_BBD24_RS16650_120, lcl|NZ_CP016355.1_prot_BBD24_RS16710_2008, lcl|NZ_CP016355.1_prot_BBD24_RS16715_2021, lcl|NZ_CP016355.1_prot_WP_080596944.1_1092, lcl|NZ_CP016355.1_prot_WP_080596995.1_2564	lcl|NZ_CP025582.1_prot_CWS34_RS16170_2321, lcl|NZ_CP025582.1_prot_CWS34_RS16205_2786, lcl|NZ_CP025582.1_prot_CWS34_RS16330_2080, lcl|NZ_CP025582.1_prot_CWS34_RS16360_2762, lcl|NZ_CP025582.1_prot_WP_225351429.1_1586	lcl|NZ_CP026097.1_prot_C1191_RS16155_2320, lcl|NZ_CP026097.1_prot_C1191_RS16190_2785, lcl|NZ_CP026097.1_prot_C1191_RS16320_2078, lcl|NZ_CP026097.1_prot_C1191_RS16350_2761, lcl|NZ_CP026097.1_prot_WP_225351429.1_1585		lcl|NZ_CP029546.1_prot_LPEG9_RS16850_2250, lcl|NZ_CP029546.1_prot_LPEG9_RS16895_2730, lcl|NZ_CP029546.1_prot_LPEG9_RS17035_1567, lcl|NZ_CP029546.1_prot_LPEG9_RS17050_1928, lcl|NZ_CP029546.1_prot_WP_225349871.1_1476, lcl|NZ_CP029546.1_prot_WP_225368090.1_2020	lcl|NZ_CP029686.1_prot_DMC16_RS16470_2661, lcl|NZ_CP029686.1_prot_WP_080596995.1_1656	lcl|NZ_CP029536.1_prot_DKM32_RS16465_358, lcl|NZ_CP029536.1_prot_DKM32_RS16490_695, lcl|NZ_CP029536.1_prot_DKM32_RS16495_896, lcl|NZ_CP029536.1_prot_DKM32_RS16665_373, lcl|NZ_CP029536.1_prot_WP_032779235.1_252, lcl|NZ_CP029536.1_prot_WP_071798850.1_829, lcl|NZ_CP029536.1_prot_WP_225351429.1_2493	lcl|NZ_CP031290.1_prot_DU507_RS15730_671, lcl|NZ_CP031290.1_prot_DU507_RS15755_2003		lcl|NZ_CP032637.1_prot_CFM84_RS16250_263, lcl|NZ_CP032637.1_prot_CFM84_RS16330_2455, lcl|NZ_CP032637.1_prot_CFM84_RS16335_2653, lcl|NZ_CP032637.1_prot_CFM84_RS16340_2666, lcl|NZ_CP032637.1_prot_WP_080596995.1_2116	lcl|NZ_CP025499.1_prot_CYL78_RS16535_2802, lcl|NZ_CP025499.1_prot_WP_225318301.1_1641	lcl|NZ_AP018392.1_prot_EL355_RS16750_2210, lcl|NZ_AP018392.1_prot_EL355_RS16775_2848, lcl|NZ_AP018392.1_prot_EL355_RS16925_2122, lcl|NZ_AP018392.1_prot_EL355_RS16945_2824, lcl|NZ_AP018392.1_prot_WP_126353683.1_1008, lcl|NZ_AP018392.1_prot_WP_225351429.1_1599	lcl|NZ_CP025428.1_prot_CYG41_RS15675_668, lcl|NZ_CP025428.1_prot_CYG41_RS15700_1990	lcl|NZ_CP035563.1_prot_EVE90_RS16905_2193, lcl|NZ_CP035563.1_prot_EVE90_RS16945_2664, lcl|NZ_CP035563.1_prot_EVE90_RS16950_2867, lcl|NZ_CP035563.1_prot_EVE90_RS17100_2098, lcl|NZ_CP035563.1_prot_EVE90_RS17105_2111, lcl|NZ_CP035563.1_prot_EVE90_RS17110_2310, lcl|NZ_CP035563.1_prot_WP_071798850.1_2797, lcl|NZ_CP035563.1_prot_WP_225351429.1_1642		lcl|NZ_CP041657.1_prot_FGZ69_RS16465_1121, lcl|NZ_CP041657.1_prot_FGZ69_RS16665_924, lcl|NZ_CP041657.1_prot_FGZ69_RS16680_1619, lcl|NZ_CP041657.1_prot_FGZ69_RS16685_1871, lcl|NZ_CP041657.1_prot_FGZ69_RS16690_1884, lcl|NZ_CP041657.1_prot_WP_225318301.1_2287	lcl|NZ_CP041944.1_prot_FO269_RS16005_991, lcl|NZ_CP041944.1_prot_FO269_RS16200_967, lcl|NZ_CP041944.1_prot_FO269_RS16255_1928, lcl|NZ_CP041944.1_prot_FO269_RS16260_2128, lcl|NZ_CP041944.1_prot_WP_225351429.1_2587	lcl|NZ_CP031785.1_prot_D0638_RS15920_2762, lcl|NZ_CP031785.1_prot_D0638_RS16065_2051, lcl|NZ_CP031785.1_prot_WP_071798850.1_2694, lcl|NZ_CP031785.1_prot_WP_225351429.1_1617	lcl|NZ_CP044228.1_prot_F5976_RS16130_725, lcl|NZ_CP044228.1_prot_F5976_RS16165_2208	lcl|NZ_CP038153.1_prot_E3E17_RS16850_2884, lcl|NZ_CP038153.1_prot_E3E17_RS16970_118, lcl|NZ_CP038153.1_prot_E3E17_RS17020_2121, lcl|NZ_CP038153.1_prot_E3E17_RS17025_2134, lcl|NZ_CP038153.1_prot_E3E17_RS17030_2386, lcl|NZ_CP038153.1_prot_WP_225318301.1_1718
OG0000010	lcl|NC_017482.1_prot_WP_014569176.1_540, lcl|NC_017482.1_prot_WP_014569181.1_545, lcl|NC_017482.1_prot_WP_029944120.1_547	lcl|NC_008526.1_prot_WP_003583591.1_576, lcl|NC_008526.1_prot_WP_011674197.1_583, lcl|NC_008526.1_prot_WP_011674199.1_585	lcl|NC_014334.2_prot_WP_013245467.1_490, lcl|NC_014334.2_prot_WP_013245469.1_495, lcl|NC_014334.2_prot_WP_013245471.1_497	lcl|NC_010999.1_prot_WP_003563543.1_649, lcl|NC_010999.1_prot_WP_003577913.1_651, lcl|NC_010999.1_prot_WP_003583591.1_645	lcl|NC_013198.1_prot_WP_014569176.1_549, lcl|NC_013198.1_prot_WP_014569181.1_554, lcl|NC_013198.1_prot_WP_029944120.1_556	lcl|NC_013199.1_prot_WP_005691714.1_529, lcl|NC_013199.1_prot_WP_005691726.1_535, lcl|NC_013199.1_prot_WP_005715056.1_533	lcl|NC_022112.1_prot_WP_003563529.1_494, lcl|NC_022112.1_prot_WP_003563548.1_500	lcl|NC_017474.1_prot_WP_003563543.1_645, lcl|NC_017474.1_prot_WP_003577913.1_647, lcl|NC_017474.1_prot_WP_003583591.1_641	lcl|NC_017473.1_prot_WP_003563543.1_652, lcl|NC_017473.1_prot_WP_003577913.1_654, lcl|NC_017473.1_prot_WP_003583591.1_648	lcl|NC_017491.1_prot_WP_005691714.1_529, lcl|NC_017491.1_prot_WP_005691726.1_535, lcl|NC_017491.1_prot_WP_005715056.1_533	lcl|NC_021723.1_prot_WP_005684218.1_497	lcl|NC_021725.1_prot_WP_005691714.1_541, lcl|NC_021725.1_prot_WP_005691726.1_547, lcl|NC_021725.1_prot_WP_005715056.1_545	lcl|NC_021721.1_prot_WP_003583596.1_680, lcl|NC_021721.1_prot_WP_013245467.1_676, lcl|NC_021721.1_prot_WP_013245471.1_682	lcl|NZ_CP007122.1_prot_WP_003563543.1_392, lcl|NZ_CP007122.1_prot_WP_016365554.1_394, lcl|NZ_CP007122.1_prot_WP_016365557.1_387	lcl|NZ_AP012541.1_prot_WP_003563543.1_539, lcl|NZ_AP012541.1_prot_WP_003662775.1_535, lcl|NZ_AP012541.1_prot_WP_016365554.1_541	lcl|NZ_AP012544.1_prot_WP_025013760.1_406	lcl|NZ_CP012187.1_prot_AKG30_RS02515_501, lcl|NZ_CP012187.1_prot_WP_003577913.1_507, lcl|NZ_CP012187.1_prot_WP_050893638.1_505	lcl|NZ_CP012148.1_prot_WP_003587246.1_661, lcl|NZ_CP012148.1_prot_WP_052915968.1_667, lcl|NZ_CP012148.1_prot_WP_052915969.1_669	lcl|NZ_CP013921.1_prot_AWC33_RS08920_1727, lcl|NZ_CP013921.1_prot_AWC33_RS08930_1729, lcl|NZ_CP013921.1_prot_WP_003563543.1_1723, lcl|NZ_CP013921.1_prot_WP_016365554.1_1721	lcl|NZ_LWBT01000004.1_prot_WP_005691714.1_705, lcl|NZ_LWBT01000004.1_prot_WP_005691726.1_699, lcl|NZ_LWBT01000004.1_prot_WP_005715056.1_701	lcl|NZ_CP014201.1_prot_WP_014569176.1_2577, lcl|NZ_CP014201.1_prot_WP_014569181.1_2581, lcl|NZ_CP014201.1_prot_WP_029944120.1_2583	lcl|NZ_CP020464.1_prot_WP_005684218.1_2269	lcl|NZ_CP014985.1_prot_WP_003563543.1_1185, lcl|NZ_CP014985.1_prot_WP_003587246.1_1189, lcl|NZ_CP014985.1_prot_WP_003587289.1_1183	lcl|NZ_CP021426.1_prot_WP_014569176.1_732, lcl|NZ_CP021426.1_prot_WP_014569181.1_727, lcl|NZ_CP021426.1_prot_WP_029944120.1_725	lcl|NZ_CP017065.1_prot_WP_010491100.1_489	lcl|NZ_CP017716.1_prot_WP_003563529.1_518, lcl|NZ_CP017716.1_prot_WP_003563548.1_524	lcl|NZ_CP017063.1_prot_WP_005715056.1_496, lcl|NZ_CP017063.1_prot_WP_029606845.1_491, lcl|NZ_CP017063.1_prot_WP_047677899.1_498	lcl|NZ_CP006804.1_prot_WP_005684218.1_2166	lcl|NZ_CP017261.1_prot_WP_003563548.1_181, lcl|NZ_CP017261.1_prot_WP_003583596.1_179, lcl|NZ_CP017261.1_prot_WP_003601313.1_174	lcl|NZ_CP016355.1_prot_WP_003583596.1_674, lcl|NZ_CP016355.1_prot_WP_003604481.1_676, lcl|NZ_CP016355.1_prot_WP_100908418.1_670	lcl|NZ_CP025582.1_prot_WP_003583591.1_639, lcl|NZ_CP025582.1_prot_WP_003583596.1_643, lcl|NZ_CP025582.1_prot_WP_016388498.1_645	lcl|NZ_CP026097.1_prot_WP_003583591.1_639, lcl|NZ_CP026097.1_prot_WP_016388498.1_645, lcl|NZ_CP026097.1_prot_WP_189260172.1_643	lcl|NZ_CP019305.1_prot_WP_005691714.1_540, lcl|NZ_CP019305.1_prot_WP_005691726.1_546, lcl|NZ_CP019305.1_prot_WP_005715056.1_544	lcl|NZ_CP029546.1_prot_WP_003583591.1_497, lcl|NZ_CP029546.1_prot_WP_003593305.1_502, lcl|NZ_CP029546.1_prot_WP_011674199.1_504	lcl|NZ_CP029686.1_prot_WP_003563529.1_808, lcl|NZ_CP029686.1_prot_WP_003563543.1_804, lcl|NZ_CP029686.1_prot_WP_003563548.1_802	lcl|NZ_CP029536.1_prot_WP_003563543.1_1598, lcl|NZ_CP029536.1_prot_WP_003587246.1_1594, lcl|NZ_CP029536.1_prot_WP_003587289.1_1600	lcl|NZ_CP031290.1_prot_WP_014569176.1_548, lcl|NZ_CP031290.1_prot_WP_014569181.1_553, lcl|NZ_CP031290.1_prot_WP_029944120.1_555	lcl|NZ_CP022109.1_prot_WP_005691714.1_540, lcl|NZ_CP022109.1_prot_WP_005691726.1_546, lcl|NZ_CP022109.1_prot_WP_005715056.1_544	lcl|NZ_CP032637.1_prot_WP_003583596.1_1231, lcl|NZ_CP032637.1_prot_WP_013245467.1_1235, lcl|NZ_CP032637.1_prot_WP_129533326.1_1229	lcl|NZ_CP025499.1_prot_WP_003563543.1_630, lcl|NZ_CP025499.1_prot_WP_003577913.1_632, lcl|NZ_CP025499.1_prot_WP_003583591.1_626	lcl|NZ_AP018392.1_prot_WP_003563543.1_686, lcl|NZ_AP018392.1_prot_WP_003587246.1_682, lcl|NZ_AP018392.1_prot_WP_003587289.1_688	lcl|NZ_CP025428.1_prot_WP_014569176.1_545, lcl|NZ_CP025428.1_prot_WP_014569181.1_550, lcl|NZ_CP025428.1_prot_WP_029944120.1_552	lcl|NZ_CP035563.1_prot_EVE90_RS03495_657, lcl|NZ_CP035563.1_prot_EVE90_RS03505_659, lcl|NZ_CP035563.1_prot_EVE90_RS03515_661, lcl|NZ_CP035563.1_prot_WP_003587246.1_653	lcl|NZ_CP040780.1_prot_WP_005715056.1_947, lcl|NZ_CP040780.1_prot_WP_029606845.1_942, lcl|NZ_CP040780.1_prot_WP_047677899.1_949	lcl|NZ_CP041657.1_prot_WP_003563543.1_394, lcl|NZ_CP041657.1_prot_WP_003577913.1_392, lcl|NZ_CP041657.1_prot_WP_003583591.1_398	lcl|NZ_CP041944.1_prot_WP_003563543.1_590, lcl|NZ_CP041944.1_prot_WP_003587246.1_594, lcl|NZ_CP041944.1_prot_WP_003587289.1_588	lcl|NZ_CP031785.1_prot_WP_003563543.1_658, lcl|NZ_CP031785.1_prot_WP_003587246.1_654, lcl|NZ_CP031785.1_prot_WP_003587289.1_660	lcl|NZ_CP044228.1_prot_WP_005691714.1_842, lcl|NZ_CP044228.1_prot_WP_005715056.1_838, lcl|NZ_CP044228.1_prot_WP_070706730.1_835	lcl|NZ_CP038153.1_prot_WP_003563543.1_649, lcl|NZ_CP038153.1_prot_WP_003577913.1_651, lcl|NZ_CP038153.1_prot_WP_003583591.1_645
OG0000011	lcl|NC_017482.1_prot_LRHM_RS03045_602	lcl|NC_008502.1_prot_WP_011669018.1_2752, lcl|NC_008526.1_prot_WP_011674397.1_1022	lcl|NC_014334.2_prot_WP_003604899.1_968	lcl|NC_010999.1_prot_WP_003589800.1_700, lcl|NC_010999.1_prot_WP_012491413.1_1191	lcl|NC_013198.1_prot_LGG_RS03055_612	lcl|NC_013199.1_prot_WP_005684149.1_584, lcl|NC_013199.1_prot_WP_005691528.1_417, lcl|NC_013199.1_prot_WP_014571077.1_290, lcl|NC_013200.1_prot_WP_012807391.1_2737	lcl|NC_022112.1_prot_WP_003658404.1_1050, lcl|NC_022123.1_prot_WP_003660216.1_2833	lcl|NC_017474.1_prot_WP_012491413.1_1185, lcl|NC_017474.1_prot_WP_014566439.1_696	lcl|NC_017473.1_prot_WP_012491413.1_1193, lcl|NC_017473.1_prot_WP_014566439.1_703, lcl|NC_017475.1_prot_WP_014566439.1_2912	lcl|NC_017491.1_prot_WP_005684149.1_583, lcl|NC_017491.1_prot_WP_005691528.1_417, lcl|NC_017491.1_prot_WP_014571077.1_291	lcl|NC_021723.1_prot_WP_005684149.1_547, lcl|NC_021723.1_prot_WP_005710180.1_280, lcl|NC_021723.1_prot_WP_005711986.1_2575	lcl|NC_021725.1_prot_WP_005684149.1_595, lcl|NC_021725.1_prot_WP_005691528.1_428, lcl|NC_021725.1_prot_WP_014571077.1_298	lcl|NC_021721.1_prot_WP_003589800.1_639, lcl|NC_021721.1_prot_WP_003604899.1_1174	lcl|NZ_CP007122.1_prot_WP_003589800.1_357, lcl|NZ_CP007122.1_prot_WP_003589800.1_442, lcl|NZ_CP007122.1_prot_WP_003658404.1_1589	lcl|NZ_AP012541.1_prot_WP_003589800.1_589, lcl|NZ_AP012541.1_prot_WP_003658404.1_1049	lcl|NZ_AP012544.1_prot_WP_016363857.1_2669, lcl|NZ_AP012544.1_prot_WP_025013174.1_999, lcl|NZ_AP012544.1_prot_WP_032958806.1_217	lcl|NZ_CP012187.1_prot_WP_050893841.1_977, lcl|NZ_CP012188.1_prot_WP_003589800.1_2674	lcl|NZ_CP012148.1_prot_WP_003589800.1_608, lcl|NZ_CP012148.1_prot_WP_003604899.1_1146, lcl|NZ_CP012148.1_prot_WP_016366759.1_2899, lcl|NZ_CP012148.1_prot_WP_225351431.1_2917	lcl|NZ_CP013921.1_prot_WP_003589800.1_1673, lcl|NZ_CP013921.1_prot_WP_003589800.1_2212, lcl|NZ_CP013921.1_prot_WP_003658404.1_1240	lcl|NZ_LWBT01000004.1_prot_WP_005684149.1_651, lcl|NZ_LWBT01000013.1_prot_WP_225350096.1_1624, lcl|NZ_LWBT01000013.1_prot_WP_225350097.1_1623, lcl|NZ_LWBT01000019.1_prot_WP_005691528.1_1993	lcl|NZ_CP014201.1_prot_AWJ15_RS14435_2638, lcl|NZ_CP014201.1_prot_WP_005691528.1_2470	lcl|NZ_CP020464.1_prot_WP_005684149.1_2219, lcl|NZ_CP020464.1_prot_WP_005710180.1_2488, lcl|NZ_CP020464.1_prot_WP_005711986.1_187	lcl|NZ_CP014985.1_prot_WP_003604899.1_695, lcl|NZ_CP014985.1_prot_WP_016366759.1_1854, lcl|NZ_CP014986.1_prot_WP_072672250.1_2926, lcl|NZ_CP014988.1_prot_WP_003589800.1_3043, lcl|NZ_CP014988.1_prot_WP_003589800.1_3115	lcl|NZ_CP021426.1_prot_CCE29_RS03955_670	lcl|NZ_CP017065.1_prot_WP_049172278.1_1015, lcl|NZ_CP017065.1_prot_WP_087911413.1_272, lcl|NZ_CP017065.1_prot_WP_087911503.1_376, lcl|NZ_CP017065.1_prot_WP_087911634.1_547, lcl|NZ_CP017065.1_prot_WP_087913045.1_2653	lcl|NZ_CP017716.1_prot_WP_003604899.1_956	lcl|NZ_CP017063.1_prot_WP_005684149.1_546, lcl|NZ_CP017063.1_prot_WP_033573611.1_275, lcl|NZ_CP017063.1_prot_WP_047677268.1_2663	lcl|NZ_CP006804.1_prot_WP_005684149.1_2216	lcl|NZ_CP017261.1_prot_WP_016386364.1_699, lcl|NZ_CP017262.1_prot_WP_003589800.1_2635	lcl|NZ_CP016355.1_prot_WP_003604899.1_1130, lcl|NZ_CP016356.1_prot_WP_003589800.1_2880	lcl|NZ_CP025582.1_prot_WP_003573930.1_700, lcl|NZ_CP025582.1_prot_WP_003604899.1_1084, lcl|NZ_CP025582.1_prot_WP_016366759.1_2826	lcl|NZ_CP026097.1_prot_WP_003573930.1_700, lcl|NZ_CP026097.1_prot_WP_003604899.1_1083, lcl|NZ_CP026097.1_prot_WP_016366759.1_2825	lcl|NZ_CP019305.1_prot_WP_005684149.1_594, lcl|NZ_CP019305.1_prot_WP_005691528.1_426, lcl|NZ_CP019305.1_prot_WP_014571077.1_296	lcl|NZ_CP029546.1_prot_WP_003658404.1_1006, lcl|NZ_CP029548.1_prot_WP_003589800.1_2958	lcl|NZ_CP029686.1_prot_WP_003658404.1_356	lcl|NZ_CP029536.1_prot_WP_003592196.1_931, lcl|NZ_CP029536.1_prot_WP_003604899.1_2055	lcl|NZ_CP031290.1_prot_DU507_RS03320_611	lcl|NZ_CP022109.1_prot_WP_005684149.1_594, lcl|NZ_CP022109.1_prot_WP_005691528.1_426, lcl|NZ_CP022109.1_prot_WP_014571077.1_296	lcl|NZ_CP032637.1_prot_WP_003604899.1_784	lcl|NZ_CP025498.1_prot_WP_014566439.1_2896, lcl|NZ_CP025499.1_prot_WP_003589800.1_681, lcl|NZ_CP025499.1_prot_WP_012491413.1_1171	lcl|NZ_AP018392.1_prot_WP_003604899.1_1154, lcl|NZ_AP018392.1_prot_WP_016366759.1_2892	lcl|NZ_CP025428.1_prot_CYG41_RS03310_608	lcl|NZ_CP035563.1_prot_WP_003604899.1_1163, lcl|NZ_CP035563.1_prot_WP_263854564.1_2903	lcl|NZ_CP040780.1_prot_WP_005684149.1_997, lcl|NZ_CP040780.1_prot_WP_033573611.1_724, lcl|NZ_CP040780.1_prot_WP_047677268.1_415	lcl|NZ_CP041657.1_prot_WP_003589800.1_343, lcl|NZ_CP041657.1_prot_WP_012491413.1_2757, lcl|NZ_CP041658.1_prot_WP_014566439.1_2966	lcl|NZ_CP041944.1_prot_WP_003573930.1_537, lcl|NZ_CP041944.1_prot_WP_003604899.1_131, lcl|NZ_CP041944.1_prot_WP_016366759.1_1030	lcl|NZ_CP031785.1_prot_WP_149349878.1_1104, lcl|NZ_CP031785.1_prot_WP_149350334.1_2797	lcl|NZ_CP044228.1_prot_WP_005684149.1_786, lcl|NZ_CP044228.1_prot_WP_005691528.1_956, lcl|NZ_CP044229.1_prot_WP_003589800.1_2816	lcl|NZ_CP038153.1_prot_WP_003589800.1_700, lcl|NZ_CP038153.1_prot_WP_012491413.1_1190, lcl|NZ_CP038154.1_prot_WP_014566439.1_2993
OG0000012	lcl|NC_017482.1_prot_WP_005684937.1_2546, lcl|NC_017482.1_prot_WP_005686530.1_2460, lcl|NC_017482.1_prot_WP_005687595.1_322	lcl|NC_008526.1_prot_WP_003567994.1_2545	lcl|NC_014334.2_prot_WP_003563153.1_312, lcl|NC_014334.2_prot_WP_003567872.1_2374, lcl|NC_014334.2_prot_WP_003567994.1_2436	lcl|NC_010999.1_prot_WP_003576797.1_2797	lcl|NC_013198.1_prot_WP_005684937.1_2572, lcl|NC_013198.1_prot_WP_005686530.1_2486, lcl|NC_013198.1_prot_WP_005687595.1_325	lcl|NC_013199.1_prot_WP_005691507.1_400	lcl|NC_022112.1_prot_WP_003563153.1_306, lcl|NC_022112.1_prot_WP_003567872.1_2490, lcl|NC_022112.1_prot_WP_003567994.1_2553	lcl|NC_017474.1_prot_WP_003576797.1_2789	lcl|NC_017473.1_prot_WP_003576797.1_2740	lcl|NC_017491.1_prot_WP_005691507.1_400	lcl|NC_021723.1_prot_WP_005685057.1_384, lcl|NC_021723.1_prot_WP_005687595.1_301, lcl|NC_021723.1_prot_WP_005713141.1_1920	lcl|NC_021725.1_prot_WP_005691507.1_411	lcl|NC_021721.1_prot_WP_003563153.1_307, lcl|NC_021721.1_prot_WP_003567872.1_2705, lcl|NC_021721.1_prot_WP_003567994.1_2766, lcl|NC_021721.1_prot_WP_016370130.1_402	lcl|NZ_CP007122.1_prot_WP_003662593.1_2479	lcl|NZ_AP012541.1_prot_WP_003662593.1_2635	lcl|NZ_AP012544.1_prot_WP_010490817.1_2494, lcl|NZ_AP012544.1_prot_WP_025013273.1_2736		lcl|NZ_CP012148.1_prot_WP_003576797.1_2769, lcl|NZ_CP012148.1_prot_WP_003579875.1_2690	lcl|NZ_CP013921.1_prot_WP_003567994.1_2063, lcl|NZ_CP013921.1_prot_WP_003662593.1_2509	lcl|NZ_LWBT01000019.1_prot_WP_005691507.1_1976	lcl|NZ_CP014201.1_prot_WP_005684937.1_1874, lcl|NZ_CP014201.1_prot_WP_005685057.1_2452, lcl|NZ_CP014201.1_prot_WP_005687595.1_2381, lcl|NZ_CP014201.1_prot_WP_005713141.1_1248	lcl|NZ_CP020464.1_prot_WP_005685057.1_2384, lcl|NZ_CP020464.1_prot_WP_005687595.1_2467, lcl|NZ_CP020464.1_prot_WP_005713141.1_842	lcl|NZ_CP014985.1_prot_WP_003576797.1_1981, lcl|NZ_CP014985.1_prot_WP_003579875.1_2058, lcl|NZ_CP014986.1_prot_WP_005713141.1_2943	lcl|NZ_CP021426.1_prot_WP_005684937.1_1456, lcl|NZ_CP021426.1_prot_WP_005686530.1_1542, lcl|NZ_CP021426.1_prot_WP_005687595.1_955	lcl|NZ_CP017065.1_prot_WP_010490817.1_2534, lcl|NZ_CP017065.1_prot_WP_047106919.1_2672, lcl|NZ_CP017065.1_prot_WP_049170713.1_391, lcl|NZ_CP017065.1_prot_WP_087912998.1_2599, lcl|NZ_CP017065.1_prot_WP_087913048.1_2656	lcl|NZ_CP017716.1_prot_WP_003563153.1_315, lcl|NZ_CP017716.1_prot_WP_003567872.1_2452, lcl|NZ_CP017716.1_prot_WP_003567994.1_2518	lcl|NZ_CP017063.1_prot_WP_005684937.1_2548, lcl|NZ_CP017063.1_prot_WP_005717711.1_2445	lcl|NZ_CP006804.1_prot_WP_005684937.1_1412, lcl|NZ_CP006804.1_prot_WP_005685057.1_2050, lcl|NZ_CP006804.1_prot_WP_005686530.1_1326, lcl|NZ_CP006804.1_prot_WP_005687595.1_1967		lcl|NZ_CP016355.1_prot_WP_003567994.1_2602, lcl|NZ_CP016355.1_prot_WP_003576597.1_2552	lcl|NZ_CP025582.1_prot_WP_003579875.1_2682, lcl|NZ_CP025582.1_prot_WP_003583103.1_318	lcl|NZ_CP026097.1_prot_WP_003579875.1_2681, lcl|NZ_CP026097.1_prot_WP_003583103.1_318	lcl|NZ_CP019305.1_prot_WP_005691507.1_409	lcl|NZ_CP029546.1_prot_WP_003662593.1_2635	lcl|NZ_CP029686.1_prot_WP_003563153.1_1075, lcl|NZ_CP029686.1_prot_WP_003567872.1_1668, lcl|NZ_CP029686.1_prot_WP_110344383.1_1605	lcl|NZ_CP029536.1_prot_WP_003579875.1_751, lcl|NZ_CP029536.1_prot_WP_003581397.1_798, lcl|NZ_CP029536.1_prot_WP_003581407.1_802	lcl|NZ_CP031290.1_prot_WP_005684937.1_2572, lcl|NZ_CP031290.1_prot_WP_005686530.1_2486, lcl|NZ_CP031290.1_prot_WP_005687595.1_325	lcl|NZ_CP022109.1_prot_WP_005691507.1_409	lcl|NZ_CP032637.1_prot_WP_003563153.1_1544, lcl|NZ_CP032637.1_prot_WP_003567872.1_2128, lcl|NZ_CP032637.1_prot_WP_003567994.1_2065	lcl|NZ_CP025499.1_prot_WP_003576797.1_2713	lcl|NZ_AP018392.1_prot_WP_003576797.1_2756	lcl|NZ_CP025428.1_prot_WP_005684937.1_2556, lcl|NZ_CP025428.1_prot_WP_005686530.1_2470, lcl|NZ_CP025428.1_prot_WP_005687595.1_323	lcl|NZ_CP035563.1_prot_WP_003579875.1_2719, lcl|NZ_CP035563.1_prot_WP_003581397.1_2765, lcl|NZ_CP035563.1_prot_WP_003581407.1_2769	lcl|NZ_CP040780.1_prot_WP_005684937.1_300, lcl|NZ_CP040780.1_prot_WP_005717711.1_197	lcl|NZ_CP041657.1_prot_WP_003576797.1_1210	lcl|NZ_CP041944.1_prot_WP_003576797.1_902, lcl|NZ_CP041944.1_prot_WP_003579875.1_825	lcl|NZ_CP031785.1_prot_D0638_RS15800_2685, lcl|NZ_CP031785.1_prot_WP_003579875.1_2638	lcl|NZ_CP044228.1_prot_WP_005684937.1_1545, lcl|NZ_CP044228.1_prot_WP_005686530.1_1629, lcl|NZ_CP044228.1_prot_WP_005687595.1_1061, lcl|NZ_CP044228.1_prot_WP_005691507.1_974, lcl|NZ_CP044228.1_prot_WP_005713141.1_2172	lcl|NZ_CP038153.1_prot_WP_003576797.1_2795
OG0000013	lcl|NC_017482.1_prot_WP_005687414.1_157	lcl|NC_008526.1_prot_WP_003566039.1_1669, lcl|NC_008526.1_prot_WP_011674810.1_2058	lcl|NC_014334.2_prot_WP_003566039.1_1605, lcl|NC_014334.2_prot_WP_003588514.1_1940	lcl|NC_010999.1_prot_WP_012491695.1_1890, lcl|NC_010999.1_prot_WP_012491865.1_2233	lcl|NC_013198.1_prot_WP_005687414.1_158	lcl|NC_013199.1_prot_WP_005692547.1_2018, lcl|NC_013199.1_prot_WP_015764205.1_153	lcl|NC_022112.1_prot_WP_003566039.1_1738, lcl|NC_022112.1_prot_WP_003571189.1_2061	lcl|NC_017474.1_prot_WP_012491695.1_1884, lcl|NC_017474.1_prot_WP_012491865.1_2226	lcl|NC_017473.1_prot_WP_012491695.1_1835, lcl|NC_017473.1_prot_WP_012491865.1_2177	lcl|NC_017491.1_prot_WP_005692547.1_1916, lcl|NC_017491.1_prot_WP_014571035.1_153	lcl|NC_021723.1_prot_WP_005684689.1_1936	lcl|NC_021725.1_prot_WP_005690168.1_159, lcl|NC_021725.1_prot_WP_005692547.1_2028	lcl|NC_021721.1_prot_WP_003566039.1_1826, lcl|NC_021721.1_prot_WP_003571189.1_2206	lcl|NZ_CP007122.1_prot_WP_003566039.1_944, lcl|NZ_CP007122.1_prot_WP_003661916.1_1972	lcl|NZ_AP012541.1_prot_WP_003566039.1_1702, lcl|NZ_AP012541.1_prot_WP_003661916.1_2139	lcl|NZ_AP012544.1_prot_WP_025013029.1_1982, lcl|NZ_AP012544.1_prot_WP_039639563.1_452	lcl|NZ_CP012187.1_prot_WP_050894173.1_1617	lcl|NZ_CP012148.1_prot_WP_003566039.1_1869, lcl|NZ_CP012148.1_prot_WP_003580476.1_2197, lcl|NZ_CP012148.1_prot_WP_003586114.1_2915, lcl|NZ_CP012148.1_prot_WP_016381784.1_2727	lcl|NZ_CP013921.1_prot_WP_003566039.1_599, lcl|NZ_CP013921.1_prot_WP_003661916.1_214	lcl|NZ_LWBT01000001.1_prot_WP_005692547.1_191, lcl|NZ_LWBT01000022.1_prot_WP_005690168.1_2130	lcl|NZ_CP014201.1_prot_WP_029606679.1_2213, lcl|NZ_CP014201.1_prot_WP_046782744.1_1264	lcl|NZ_CP020464.1_prot_WP_005684689.1_826	lcl|NZ_CP014985.1_prot_WP_003566039.1_2884, lcl|NZ_CP014985.1_prot_WP_003580476.1_2551, lcl|NZ_CP014985.1_prot_WP_016381784.1_2023, lcl|NZ_CP014985.1_prot_WP_081528750.1_1838	lcl|NZ_CP021426.1_prot_WP_005687414.1_1120	lcl|NZ_CP017065.1_prot_WP_087911509.1_383, lcl|NZ_CP017065.1_prot_WP_087911628.1_537, lcl|NZ_CP017065.1_prot_WP_087912602.1_2024, lcl|NZ_CP017065.1_prot_WP_269466790.1_2651	lcl|NZ_CP017716.1_prot_WP_003566039.1_1668, lcl|NZ_CP017716.1_prot_WP_003571189.1_1977	lcl|NZ_CP017063.1_prot_WP_047675668.1_138, lcl|NZ_CP017063.1_prot_WP_047678438.1_1954	lcl|NZ_CP006804.1_prot_WP_005684689.1_869, lcl|NZ_CP006804.1_prot_WP_005687414.1_1729	lcl|NZ_CP017261.1_prot_WP_096836265.1_1383	lcl|NZ_CP016355.1_prot_WP_003566039.1_1785, lcl|NZ_CP016355.1_prot_WP_003588514.1_2115, lcl|NZ_CP016355.1_prot_WP_100908679.1_2829	lcl|NZ_CP025582.1_prot_CWS34_RS15790_2864, lcl|NZ_CP025582.1_prot_WP_003566039.1_1799, lcl|NZ_CP025582.1_prot_WP_101512173.1_2174, lcl|NZ_CP025582.1_prot_WP_225366411.1_2862	lcl|NZ_CP026097.1_prot_C1191_RS15785_2863, lcl|NZ_CP026097.1_prot_WP_003566039.1_1798, lcl|NZ_CP026097.1_prot_WP_101512173.1_2173, lcl|NZ_CP026097.1_prot_WP_225366411.1_2861	lcl|NZ_CP019305.1_prot_WP_005690168.1_158, lcl|NZ_CP019305.1_prot_WP_005692547.1_2022	lcl|NZ_CP029546.1_prot_WP_109990328.1_2035	lcl|NZ_CP029686.1_prot_WP_003566039.1_2491, lcl|NZ_CP029686.1_prot_WP_003571189.1_2100	lcl|NZ_CP029536.1_prot_WP_003566039.1_2705, lcl|NZ_CP029536.1_prot_WP_003588514.1_208	lcl|NZ_CP031290.1_prot_WP_005687414.1_158	lcl|NZ_CP022109.1_prot_WP_005690168.1_158, lcl|NZ_CP022109.1_prot_WP_005692547.1_2021	lcl|NZ_CP032637.1_prot_WP_003566039.1_93, lcl|NZ_CP032637.1_prot_WP_129533384.1_2560	lcl|NZ_CP025499.1_prot_WP_012491695.1_1813, lcl|NZ_CP025499.1_prot_WP_012491865.1_2152	lcl|NZ_AP018392.1_prot_WP_003566039.1_1810, lcl|NZ_AP018392.1_prot_WP_003586114.1_2909, lcl|NZ_AP018392.1_prot_WP_016381784.1_2713	lcl|NZ_CP025428.1_prot_WP_005687414.1_156	lcl|NZ_CP035563.1_prot_WP_003566039.1_1855, lcl|NZ_CP035563.1_prot_WP_129719283.1_2208	lcl|NZ_CP040780.1_prot_WP_047675668.1_588, lcl|NZ_CP040780.1_prot_WP_047678438.1_2402	lcl|NZ_CP041657.1_prot_WP_012491695.1_2115, lcl|NZ_CP041657.1_prot_WP_012491865.1_1773	lcl|NZ_CP041944.1_prot_WP_003566039.1_2376, lcl|NZ_CP041944.1_prot_WP_003580476.1_2036, lcl|NZ_CP041944.1_prot_WP_003586114.1_1046, lcl|NZ_CP041944.1_prot_WP_016381784.1_860	lcl|NZ_CP031785.1_prot_WP_003566039.1_1828, lcl|NZ_CP031785.1_prot_WP_003580476.1_2147	lcl|NZ_CP044228.1_prot_F5976_RS12005_2156, lcl|NZ_CP044228.1_prot_WP_049173404.1_1232	lcl|NZ_CP038153.1_prot_WP_012491695.1_1890, lcl|NZ_CP038153.1_prot_WP_012491865.1_2232
OG0000014	lcl|NC_017482.1_prot_WP_005687752.1_2515, lcl|NC_017482.1_prot_WP_014569017.1_318	lcl|NC_008526.1_prot_WP_011674993.1_2568	lcl|NC_014334.2_prot_WP_003563146.1_309, lcl|NC_014334.2_prot_WP_003568026.1_2468, lcl|NC_014334.2_prot_WP_003568077.1_2498	lcl|NC_010999.1_prot_WP_003568026.1_2756, lcl|NC_010999.1_prot_WP_003586818.1_415, lcl|NC_010999.1_prot_WP_012490959.1_402	lcl|NC_013198.1_prot_WP_005687752.1_2541, lcl|NC_013198.1_prot_WP_014569017.1_321	lcl|NC_013199.1_prot_WP_005685076.1_381, lcl|NC_013199.1_prot_WP_005690776.1_2503	lcl|NC_022112.1_prot_WP_003563146.1_303, lcl|NC_022112.1_prot_WP_003568026.1_2585, lcl|NC_022112.1_prot_WP_003568077.1_2615	lcl|NC_017474.1_prot_WP_003568026.1_2748, lcl|NC_017474.1_prot_WP_003586818.1_413, lcl|NC_017474.1_prot_WP_012490959.1_400	lcl|NC_017473.1_prot_WP_003568026.1_2699, lcl|NC_017473.1_prot_WP_003586818.1_414, lcl|NC_017473.1_prot_WP_012490959.1_401	lcl|NC_017491.1_prot_WP_005685076.1_381, lcl|NC_017491.1_prot_WP_005690776.1_2479	lcl|NC_021723.1_prot_WP_005685076.1_367, lcl|NC_021723.1_prot_WP_005687601.1_298, lcl|NC_021723.1_prot_WP_005714189.1_2441	lcl|NC_021725.1_prot_WP_005685076.1_392, lcl|NC_021725.1_prot_WP_005690776.1_2518	lcl|NC_021721.1_prot_WP_003563146.1_304, lcl|NC_021721.1_prot_WP_003568026.1_2798, lcl|NC_021721.1_prot_WP_003568077.1_2828		lcl|NZ_AP012541.1_prot_LBPC_RS15060_450, lcl|NZ_AP012541.1_prot_WP_032781153.1_2706		lcl|NZ_CP012187.1_prot_WP_050893551.1_343	lcl|NZ_CP012148.1_prot_WP_003568026.1_2724, lcl|NZ_CP012148.1_prot_WP_003577685.1_439, lcl|NZ_CP012148.1_prot_WP_003586764.1_399, lcl|NZ_CP012148.1_prot_WP_003586818.1_412	lcl|NZ_CP013921.1_prot_WP_016377428.1_2439	lcl|NZ_LWBT01000003.1_prot_WP_005690776.1_505, lcl|NZ_LWBT01000041.1_prot_WP_005685076.1_2720	lcl|NZ_CP014201.1_prot_WP_005687752.1_1840, lcl|NZ_CP014201.1_prot_WP_014569017.1_2377	lcl|NZ_CP020464.1_prot_WP_005685076.1_2401, lcl|NZ_CP020464.1_prot_WP_005687601.1_2470, lcl|NZ_CP020464.1_prot_WP_005714189.1_321	lcl|NZ_CP014985.1_prot_WP_003568026.1_2026, lcl|NZ_CP014985.1_prot_WP_003586764.1_1424, lcl|NZ_CP014985.1_prot_WP_003586818.1_1411, lcl|NZ_CP014985.1_prot_WP_081528711.1_1384	lcl|NZ_CP021426.1_prot_WP_005687752.1_1487, lcl|NZ_CP021426.1_prot_WP_014569017.1_959	lcl|NZ_CP017065.1_prot_WP_087913033.1_2637	lcl|NZ_CP017716.1_prot_WP_003563146.1_312, lcl|NZ_CP017716.1_prot_WP_003568026.1_2550, lcl|NZ_CP017716.1_prot_WP_003568077.1_2580	lcl|NZ_CP017063.1_prot_WP_005685076.1_363, lcl|NZ_CP017063.1_prot_WP_005687752.1_2519	lcl|NZ_CP006804.1_prot_WP_005685076.1_2033, lcl|NZ_CP006804.1_prot_WP_005687601.1_1964, lcl|NZ_CP006804.1_prot_WP_005687752.1_1379		lcl|NZ_CP016355.1_prot_WP_003568026.1_2634, lcl|NZ_CP016355.1_prot_WP_003586764.1_414, lcl|NZ_CP016355.1_prot_WP_003586818.1_427			lcl|NZ_CP019305.1_prot_WP_005685076.1_390, lcl|NZ_CP019305.1_prot_WP_005690776.1_2508		lcl|NZ_CP029686.1_prot_WP_003563146.1_1078, lcl|NZ_CP029686.1_prot_WP_003568026.1_1573, lcl|NZ_CP029686.1_prot_WP_003568077.1_1543	lcl|NZ_CP029536.1_prot_WP_003577685.1_1354, lcl|NZ_CP029536.1_prot_WP_003581320.1_785	lcl|NZ_CP031290.1_prot_WP_005687752.1_2541, lcl|NZ_CP031290.1_prot_WP_014569017.1_321	lcl|NZ_CP022109.1_prot_WP_005685076.1_390, lcl|NZ_CP022109.1_prot_WP_005690776.1_2507	lcl|NZ_CP032637.1_prot_WP_003563146.1_1547, lcl|NZ_CP032637.1_prot_WP_003568026.1_2033, lcl|NZ_CP032637.1_prot_WP_129533362.1_2003	lcl|NZ_CP025499.1_prot_WP_003568026.1_2671, lcl|NZ_CP025499.1_prot_WP_003586818.1_398, lcl|NZ_CP025499.1_prot_WP_012490959.1_385	lcl|NZ_AP018392.1_prot_WP_003586764.1_434, lcl|NZ_AP018392.1_prot_WP_003586818.1_447, lcl|NZ_AP018392.1_prot_WP_126352930.1_474	lcl|NZ_CP025428.1_prot_WP_005687752.1_2525, lcl|NZ_CP025428.1_prot_WP_014569017.1_319	lcl|NZ_CP035563.1_prot_WP_003577685.1_438, lcl|NZ_CP035563.1_prot_WP_003581320.1_2751, lcl|NZ_CP035563.1_prot_WP_003586764.1_398, lcl|NZ_CP035563.1_prot_WP_003586818.1_411	lcl|NZ_CP040780.1_prot_WP_005685076.1_812, lcl|NZ_CP040780.1_prot_WP_005687752.1_271	lcl|NZ_CP041657.1_prot_WP_003568026.1_1251, lcl|NZ_CP041657.1_prot_WP_003586818.1_628, lcl|NZ_CP041657.1_prot_WP_012490959.1_641	lcl|NZ_CP041944.1_prot_WP_003568026.1_857, lcl|NZ_CP041944.1_prot_WP_003577685.1_1492, lcl|NZ_CP041944.1_prot_WP_003586764.1_1452, lcl|NZ_CP041944.1_prot_WP_003586818.1_1465	lcl|NZ_CP031785.1_prot_WP_003577685.1_435, lcl|NZ_CP031785.1_prot_WP_003581320.1_2672, lcl|NZ_CP031785.1_prot_WP_003586764.1_395, lcl|NZ_CP031785.1_prot_WP_003586818.1_408	lcl|NZ_CP044228.1_prot_WP_005685076.1_993, lcl|NZ_CP044228.1_prot_WP_005687601.1_1064, lcl|NZ_CP044228.1_prot_WP_005714189.1_1576	lcl|NZ_CP038153.1_prot_WP_003568026.1_2754, lcl|NZ_CP038153.1_prot_WP_003586818.1_414, lcl|NZ_CP038153.1_prot_WP_012490959.1_401
OG0000015	lcl|NC_017482.1_prot_WP_014568899.1_43, lcl|NC_017482.1_prot_WP_014570207.1_2631, lcl|NC_017482.1_prot_WP_223804793.1_2630, lcl|NC_017482.1_prot_WP_225357173.1_45	lcl|NC_008526.1_prot_LSEI_RS00200_40, lcl|NC_008526.1_prot_WP_011673950.1_42	lcl|NC_014334.2_prot_WP_003659018.1_30	lcl|NC_010999.1_prot_WP_012490763.1_30, lcl|NC_010999.1_prot_WP_012490797.1_92, lcl|NC_010999.1_prot_WP_019887344.1_93	lcl|NC_013198.1_prot_WP_014568899.1_44, lcl|NC_013198.1_prot_WP_014570206.1_2656, lcl|NC_013198.1_prot_WP_014570207.1_2657, lcl|NC_013198.1_prot_WP_225361840.1_46	lcl|NC_013199.1_prot_WP_005690329.1_39, lcl|NC_013199.1_prot_WP_005690597.1_2608	lcl|NC_022112.1_prot_WP_003659018.1_29	lcl|NC_017474.1_prot_WP_012490763.1_30, lcl|NC_017474.1_prot_WP_012490797.1_89, lcl|NC_017474.1_prot_WP_019887344.1_90	lcl|NC_017473.1_prot_WP_012490763.1_30, lcl|NC_017473.1_prot_WP_012490797.1_92, lcl|NC_017473.1_prot_WP_019887344.1_93	lcl|NC_017491.1_prot_WP_005690329.1_39, lcl|NC_017491.1_prot_WP_014571716.1_2584	lcl|NC_021723.1_prot_WP_005712051.1_2538, lcl|NC_021723.1_prot_WP_005714292.1_37	lcl|NC_021725.1_prot_WP_005690329.1_43, lcl|NC_021725.1_prot_WP_005690597.1_2624	lcl|NC_021721.1_prot_WP_003659018.1_29		lcl|NZ_AP012543.1_prot_WP_003572855.1_2889		lcl|NZ_CP012188.1_prot_AKG30_RS16750_2699	lcl|NZ_CP012148.1_prot_WP_016363468.1_29	lcl|NZ_CP013921.1_prot_AWC33_RS16245_2186	lcl|NZ_LWBT01000045.1_prot_WP_005690329.1_2763, lcl|NZ_LWBT01000048.1_prot_WP_005690597.1_2794	lcl|NZ_CP014201.1_prot_AWJ15_RS10785_1958, lcl|NZ_CP014201.1_prot_AWJ15_RS11485_2087, lcl|NZ_CP014201.1_prot_AWJ15_RS16850_1646, lcl|NZ_CP014201.1_prot_WP_225361616.1_2085	lcl|NZ_CP020464.1_prot_WP_005712051.1_224, lcl|NZ_CP020464.1_prot_WP_005714292.1_116	lcl|NZ_CP014985.1_prot_WP_016363468.1_1796	lcl|NZ_CP021426.1_prot_WP_014568899.1_1233, lcl|NZ_CP021426.1_prot_WP_014570206.1_1372, lcl|NZ_CP021426.1_prot_WP_014570207.1_1371, lcl|NZ_CP021426.1_prot_WP_225361840.1_1231	lcl|NZ_CP017065.1_prot_WP_087911283.1_87	lcl|NZ_CP017716.1_prot_WP_094515889.1_31	lcl|NZ_CP017063.1_prot_WP_047678538.1_2631, lcl|NZ_CP017063.1_prot_WP_225350953.1_37	lcl|NZ_CP006804.1_prot_WP_014568899.1_1614, lcl|NZ_CP006804.1_prot_WP_014570206.1_1496, lcl|NZ_CP006804.1_prot_WP_014570207.1_1497, lcl|NZ_CP006804.1_prot_WP_225361840.1_1616	lcl|NZ_CP017264.1_prot_FAM18149p_RS16375_2827	lcl|NZ_CP016355.1_prot_WP_003604022.1_32, lcl|NZ_CP016355.1_prot_WP_003604040.1_48	lcl|NZ_CP025582.1_prot_WP_101511894.1_30	lcl|NZ_CP026097.1_prot_WP_101511894.1_30	lcl|NZ_CP019305.1_prot_WP_005690329.1_42, lcl|NZ_CP019305.1_prot_WP_005690597.1_2614	lcl|NZ_CP029546.1_prot_LPEG9_RS00080_14, lcl|NZ_CP029546.1_prot_LPEG9_RS16745_16, lcl|NZ_CP029546.1_prot_WP_225358353.1_544, lcl|NZ_CP029549.1_prot_WP_003572855.1_2994	lcl|NZ_CP029686.1_prot_WP_003659018.1_1352	lcl|NZ_CP029536.1_prot_WP_003586401.1_1004, lcl|NZ_CP029536.1_prot_WP_016363468.1_989	lcl|NZ_CP031290.1_prot_WP_014568899.1_45, lcl|NZ_CP031290.1_prot_WP_014570206.1_2656, lcl|NZ_CP031290.1_prot_WP_014570207.1_2657, lcl|NZ_CP031290.1_prot_WP_225361840.1_47	lcl|NZ_CP022109.1_prot_WP_005690329.1_42, lcl|NZ_CP022109.1_prot_WP_005690597.1_2613	lcl|NZ_CP032637.1_prot_WP_003659018.1_1831	lcl|NZ_CP025499.1_prot_WP_012490763.1_30, lcl|NZ_CP025499.1_prot_WP_012490797.1_92, lcl|NZ_CP025499.1_prot_WP_014951514.1_93	lcl|NZ_AP018392.1_prot_WP_126352865.1_37	lcl|NZ_CP025428.1_prot_WP_014568899.1_43, lcl|NZ_CP025428.1_prot_WP_014570206.1_2640, lcl|NZ_CP025428.1_prot_WP_014570207.1_2641, lcl|NZ_CP025428.1_prot_WP_225361840.1_45	lcl|NZ_CP035563.1_prot_WP_003586401.1_43, lcl|NZ_CP035563.1_prot_WP_016363468.1_29	lcl|NZ_CP040780.1_prot_WP_047678538.1_383, lcl|NZ_CP040780.1_prot_WP_225350953.1_487	lcl|NZ_CP041657.1_prot_WP_012490763.1_1012, lcl|NZ_CP041657.1_prot_WP_012490797.1_950, lcl|NZ_CP041657.1_prot_WP_019887344.1_949	lcl|NZ_CP041944.1_prot_FO269_RS15980_663, lcl|NZ_CP041944.1_prot_WP_016363468.1_1089	lcl|NZ_CP031785.1_prot_WP_003586401.1_43, lcl|NZ_CP031785.1_prot_WP_016363468.1_29	lcl|NZ_CP044228.1_prot_F5976_RS07480_1349, lcl|NZ_CP044228.1_prot_F5976_RS07490_1351, lcl|NZ_CP044228.1_prot_WP_014570206.1_1461, lcl|NZ_CP044228.1_prot_WP_014570207.1_1460	lcl|NZ_CP038153.1_prot_WP_012490763.1_30, lcl|NZ_CP038153.1_prot_WP_012490797.1_92, lcl|NZ_CP038153.1_prot_WP_019887344.1_93
OG0000016		lcl|NC_008526.1_prot_LSEI_RS06240_1208, lcl|NC_008526.1_prot_WP_011674147.1_2531, lcl|NC_008526.1_prot_WP_011674147.1_493, lcl|NC_008526.1_prot_WP_011674315.1_830, lcl|NC_008526.1_prot_WP_011674809.1_2057		lcl|NC_010999.1_prot_WP_003601683.1_1185, lcl|NC_010999.1_prot_WP_003601683.1_1273, lcl|NC_010999.1_prot_WP_003601683.1_1777, lcl|NC_010999.1_prot_WP_003601683.1_2121, lcl|NC_010999.1_prot_WP_003601683.1_2175, lcl|NC_010999.1_prot_WP_003601683.1_2728, lcl|NC_010999.1_prot_WP_003601683.1_2792, lcl|NC_010999.1_prot_WP_003601683.1_351, lcl|NC_010999.1_prot_WP_003601683.1_366, lcl|NC_010999.1_prot_WP…				lcl|NC_017474.1_prot_WP_003601683.1_1179, lcl|NC_017474.1_prot_WP_003601683.1_1267, lcl|NC_017474.1_prot_WP_003601683.1_1771, lcl|NC_017474.1_prot_WP_003601683.1_2113, lcl|NC_017474.1_prot_WP_003601683.1_2168, lcl|NC_017474.1_prot_WP_003601683.1_2720, lcl|NC_017474.1_prot_WP_003601683.1_348, lcl|NC_017474.1_prot_WP_003601683.1_364, lcl|NC_017474.1_prot_WP_012490819.1_143, lcl|NC_017474.1_prot_WP_…	lcl|NC_017473.1_prot_WP_003601683.1_1187, lcl|NC_017473.1_prot_WP_003601683.1_1218, lcl|NC_017473.1_prot_WP_003601683.1_1722, lcl|NC_017473.1_prot_WP_003601683.1_2064, lcl|NC_017473.1_prot_WP_003601683.1_2119, lcl|NC_017473.1_prot_WP_003601683.1_2671, lcl|NC_017473.1_prot_WP_003601683.1_2735, lcl|NC_017473.1_prot_WP_003601683.1_351, lcl|NC_017473.1_prot_WP_003601683.1_365, lcl|NC_017473.1_prot_WP…	lcl|NC_017491.1_prot_LRHK_RS14785_2303, lcl|NC_017491.1_prot_WP_005691155.1_2261			lcl|NC_021721.1_prot_LOCK919_RS02965_585	lcl|NZ_CP007122.1_prot_AF91_RS01745_342, lcl|NZ_CP007122.1_prot_AF91_RS17770_814, lcl|NZ_CP007122.1_prot_WP_016377049.1_643, lcl|NZ_CP007122.1_prot_WP_025375936.1_1388, lcl|NZ_CP007122.1_prot_WP_025375936.1_2296, lcl|NZ_CP007122.1_prot_WP_025375936.1_2743, lcl|NZ_CP007122.1_prot_WP_025375936.1_39, lcl|NZ_CP007122.1_prot_WP_025375936.1_99	lcl|NZ_AP012541.1_prot_LBPC_RS10420_2029, lcl|NZ_AP012541.1_prot_WP_004561985.1_1960, lcl|NZ_AP012541.1_prot_WP_016377049.1_1255, lcl|NZ_AP012541.1_prot_WP_016377049.1_2384, lcl|NZ_AP012541.1_prot_WP_016377049.1_244, lcl|NZ_AP012541.1_prot_WP_016377049.1_2691, lcl|NZ_AP012541.1_prot_WP_016377049.1_298, lcl|NZ_AP012541.1_prot_WP_016377049.1_337, lcl|NZ_AP012541.1_prot_WP_016377049.1_67	lcl|NZ_AP012544.1_prot_WP_025013626.1_1396	lcl|NZ_CP012187.1_prot_WP_016377049.1_1691, lcl|NZ_CP012187.1_prot_WP_016377049.1_369, lcl|NZ_CP012188.1_prot_WP_016377049.1_2689	lcl|NZ_CP012148.1_prot_LPL9_RS16575_632, lcl|NZ_CP012148.1_prot_WP_003583407.1_555	lcl|NZ_CP013921.1_prot_AWC33_RS01585_322, lcl|NZ_CP013921.1_prot_AWC33_RS12565_2457, lcl|NZ_CP013921.1_prot_WP_016377049.1_1037, lcl|NZ_CP013921.1_prot_WP_016377049.1_1438, lcl|NZ_CP013921.1_prot_WP_016377049.1_229, lcl|NZ_CP013921.1_prot_WP_016377049.1_2691, lcl|NZ_CP013921.1_prot_WP_016377049.1_525, lcl|NZ_CP013921.1_prot_WP_016387895.1_1751, lcl|NZ_CP013921.1_prot_WP_025375936.1_1978, lcl|NZ_C…	lcl|NZ_LWBT01000035.1_prot_WP_003594753.1_2644	lcl|NZ_CP014201.1_prot_AWJ15_RS08910_1621		lcl|NZ_CP014985.1_prot_A3778_RS17565_1219, lcl|NZ_CP014985.1_prot_WP_003583407.1_1269				lcl|NZ_CP017063.1_prot_BGK71_RS12890_2299		lcl|NZ_CP017261.1_prot_WP_012490951.1_1471, lcl|NZ_CP017261.1_prot_WP_012490951.1_1961, lcl|NZ_CP017261.1_prot_WP_016377049.1_473, lcl|NZ_CP017261.1_prot_WP_096836516.1_2584, lcl|NZ_CP017263.1_prot_FAM18149p_RS14825_2712	lcl|NZ_CP016355.1_prot_BBD24_RS03090_584, lcl|NZ_CP016355.1_prot_BBD24_RS03395_637	lcl|NZ_CP025582.1_prot_CWS34_RS14010_2532, lcl|NZ_CP025582.1_prot_CWS34_RS16300_598, lcl|NZ_CP025582.1_prot_WP_003583407.1_510	lcl|NZ_CP026097.1_prot_C1191_RS14005_2531, lcl|NZ_CP026097.1_prot_C1191_RS16290_598, lcl|NZ_CP026097.1_prot_WP_003583407.1_510		lcl|NZ_CP029546.1_prot_WP_003601683.1_806, lcl|NZ_CP029546.1_prot_WP_064557438.1_2462, lcl|NZ_CP029546.1_prot_WP_109990061.1_465		lcl|NZ_CP029536.1_prot_DKM32_RS07930_1466, lcl|NZ_CP029536.1_prot_DKM32_RS08410_1549, lcl|NZ_CP029538.1_prot_DKM32_RS16740_2957			lcl|NZ_CP032637.1_prot_CFM84_RS16270_1273, lcl|NZ_CP032637.1_prot_WP_003583407.1_1334	lcl|NZ_CP025499.1_prot_WP_003601683.1_1165, lcl|NZ_CP025499.1_prot_WP_003601683.1_1196, lcl|NZ_CP025499.1_prot_WP_003601683.1_1700, lcl|NZ_CP025499.1_prot_WP_003601683.1_2041, lcl|NZ_CP025499.1_prot_WP_003601683.1_2094, lcl|NZ_CP025499.1_prot_WP_003601683.1_2643, lcl|NZ_CP025499.1_prot_WP_003601683.1_2708, lcl|NZ_CP025499.1_prot_WP_003601683.1_349, lcl|NZ_CP025499.1_prot_WP_012490819.1_145, lcl|N…	lcl|NZ_AP018392.1_prot_WP_003583407.1_592		lcl|NZ_CP035563.1_prot_EVE90_RS03135_592, lcl|NZ_CP035563.1_prot_EVE90_RS17075_613, lcl|NZ_CP035563.1_prot_WP_003583407.1_536, lcl|NZ_CP035563.1_prot_WP_004561985.1_1219, lcl|NZ_CP035563.1_prot_WP_129719108.1_546		lcl|NZ_CP041657.1_prot_WP_003601683.1_1215, lcl|NZ_CP041657.1_prot_WP_003601683.1_1279, lcl|NZ_CP041657.1_prot_WP_003601683.1_1831, lcl|NZ_CP041657.1_prot_WP_003601683.1_1886, lcl|NZ_CP041657.1_prot_WP_003601683.1_2228, lcl|NZ_CP041657.1_prot_WP_003601683.1_2732, lcl|NZ_CP041657.1_prot_WP_003601683.1_2763, lcl|NZ_CP041657.1_prot_WP_003601683.1_677, lcl|NZ_CP041657.1_prot_WP_003601683.1_691, lcl|N…	lcl|NZ_CP041944.1_prot_FO269_RS16190_632, lcl|NZ_CP041944.1_prot_WP_003583407.1_1607, lcl|NZ_CP041944.1_prot_WP_128538125.1_1655	lcl|NZ_CP031785.1_prot_D0638_RS16040_615, lcl|NZ_CP031785.1_prot_WP_003583407.1_546	lcl|NZ_CP044228.1_prot_F5976_RS09945_1794, lcl|NZ_CP044228.1_prot_F5976_RS15910_1789	lcl|NZ_CP038153.1_prot_WP_003601683.1_1184, lcl|NZ_CP038153.1_prot_WP_003601683.1_1272, lcl|NZ_CP038153.1_prot_WP_003601683.1_1777, lcl|NZ_CP038153.1_prot_WP_003601683.1_2119, lcl|NZ_CP038153.1_prot_WP_003601683.1_2174, lcl|NZ_CP038153.1_prot_WP_003601683.1_2726, lcl|NZ_CP038153.1_prot_WP_003601683.1_2790, lcl|NZ_CP038153.1_prot_WP_003601683.1_351, lcl|NZ_CP038153.1_prot_WP_003601683.1_365, lcl|N…
OG0000017	lcl|NC_017482.1_prot_WP_005688090.1_2115, lcl|NC_017482.1_prot_WP_014569020.1_324, lcl|NC_017482.1_prot_WP_014569699.1_1470	lcl|NC_008526.1_prot_WP_011674305.1_814	lcl|NC_014334.2_prot_WP_013245550.1_733	lcl|NC_010999.1_prot_WP_012491270.1_933	lcl|NC_013198.1_prot_WP_005688090.1_2138, lcl|NC_013198.1_prot_WP_014569020.1_327, lcl|NC_013198.1_prot_WP_014569699.1_1487	lcl|NC_013199.1_prot_WP_005689572.1_1459, lcl|NC_013199.1_prot_WP_014571084.1_310, lcl|NC_013199.1_prot_WP_015764686.1_2099	lcl|NC_022112.1_prot_WP_003564135.1_775	lcl|NC_017474.1_prot_WP_012491270.1_928	lcl|NC_017473.1_prot_WP_012491270.1_935	lcl|NC_017491.1_prot_WP_005689572.1_1358, lcl|NC_017491.1_prot_WP_005692421.1_1996, lcl|NC_017491.1_prot_WP_014571084.1_311	lcl|NC_021723.1_prot_WP_005712466.1_2023, lcl|NC_021723.1_prot_WP_005714411.1_303, lcl|NC_021723.1_prot_WP_020751945.1_1374	lcl|NC_021725.1_prot_WP_005689572.1_1459, lcl|NC_021725.1_prot_WP_014571084.1_318, lcl|NC_021725.1_prot_WP_015764686.1_2107	lcl|NC_021721.1_prot_WP_003564135.1_961	lcl|NZ_CP007122.1_prot_WP_003593827.1_1803	lcl|NZ_AP012541.1_prot_WP_003593827.1_844, lcl|NZ_AP012541.1_prot_WP_003663150.1_2390	lcl|NZ_AP012544.1_prot_WP_025012593.1_2225, lcl|NZ_AP012544.1_prot_WP_025013298.1_2069	lcl|NZ_CP012187.1_prot_WP_016386020.1_736	lcl|NZ_CP012148.1_prot_WP_003569462.1_897, lcl|NZ_CP012148.1_prot_WP_016382062.1_1638	lcl|NZ_CP013921.1_prot_WP_040166691.1_1454	lcl|NZ_LWBT01000006.1_prot_WP_064460549.1_1007, lcl|NZ_LWBT01000013.1_prot_WP_064460567.1_1603, lcl|NZ_LWBT01000033.1_prot_WP_015764686.1_2571	lcl|NZ_CP014201.1_prot_WP_077069541.1_1349, lcl|NZ_CP014201.1_prot_WP_077069777.1_2384	lcl|NZ_CP020464.1_prot_WP_005712466.1_739, lcl|NZ_CP020464.1_prot_WP_005714411.1_2465, lcl|NZ_CP020464.1_prot_WP_020751945.1_1388	lcl|NZ_CP014985.1_prot_WP_003569462.1_954	lcl|NZ_CP021426.1_prot_WP_005688090.1_1890, lcl|NZ_CP021426.1_prot_WP_014569020.1_953, lcl|NZ_CP021426.1_prot_WP_014569699.1_2538	lcl|NZ_CP017065.1_prot_WP_087911925.1_992, lcl|NZ_CP017065.1_prot_WP_087912803.1_2301	lcl|NZ_CP017716.1_prot_WP_003569462.1_751	lcl|NZ_CP017063.1_prot_WP_005688090.1_2041, lcl|NZ_CP017063.1_prot_WP_049171495.1_292	lcl|NZ_CP006804.1_prot_WP_005688090.1_955, lcl|NZ_CP006804.1_prot_WP_031546762.1_1969	lcl|NZ_CP017261.1_prot_WP_016386020.1_457	lcl|NZ_CP016355.1_prot_WP_003604666.1_906, lcl|NZ_CP016355.1_prot_WP_022671256.1_110	lcl|NZ_CP025582.1_prot_WP_003583911.1_880, lcl|NZ_CP025582.1_prot_WP_003584524.1_1568	lcl|NZ_CP026097.1_prot_WP_003583911.1_879, lcl|NZ_CP026097.1_prot_WP_003584524.1_1567	lcl|NZ_CP019305.1_prot_WP_005689572.1_1455, lcl|NZ_CP019305.1_prot_WP_014571084.1_316, lcl|NZ_CP019305.1_prot_WP_015764686.1_2101	lcl|NZ_CP029546.1_prot_WP_109990106.1_790	lcl|NZ_CP029686.1_prot_WP_003564135.1_574	lcl|NZ_CP029536.1_prot_WP_003569462.1_1828, lcl|NZ_CP029536.1_prot_WP_003584524.1_2475	lcl|NZ_CP031290.1_prot_WP_005688090.1_2138, lcl|NZ_CP031290.1_prot_WP_014569020.1_327, lcl|NZ_CP031290.1_prot_WP_014569699.1_1486	lcl|NZ_CP022109.1_prot_WP_005689572.1_1455, lcl|NZ_CP022109.1_prot_WP_014571084.1_316, lcl|NZ_CP022109.1_prot_WP_015764686.1_2100	lcl|NZ_CP032637.1_prot_WP_003564135.1_997	lcl|NZ_CP025499.1_prot_WP_012491270.1_912	lcl|NZ_AP018392.1_prot_WP_003569462.1_942, lcl|NZ_AP018392.1_prot_WP_126353168.1_1580	lcl|NZ_CP025428.1_prot_WP_005688090.1_2124, lcl|NZ_CP025428.1_prot_WP_014569020.1_325, lcl|NZ_CP025428.1_prot_WP_014569699.1_1477	lcl|NZ_CP035563.1_prot_WP_003569462.1_939, lcl|NZ_CP035563.1_prot_WP_003584524.1_1624	lcl|NZ_CP040780.1_prot_WP_005688090.1_2489, lcl|NZ_CP040780.1_prot_WP_049171495.1_741	lcl|NZ_CP041657.1_prot_WP_012491270.1_111	lcl|NZ_CP041944.1_prot_WP_144182050.1_355, lcl|NZ_CP041944.1_prot_WP_225424991.1_2605, lcl|NZ_CP041944.1_prot_WP_263862254.1_2606	lcl|NZ_CP031785.1_prot_WP_003569462.1_888	lcl|NZ_CP044228.1_prot_WP_005688090.1_2066, lcl|NZ_CP044228.1_prot_WP_031546762.1_1059	lcl|NZ_CP038153.1_prot_WP_012491270.1_932
OG0000018	lcl|NC_017482.1_prot_WP_005685154.1_325, lcl|NC_017482.1_prot_WP_005688088.1_2116, lcl|NC_017482.1_prot_WP_014569698.1_1469	lcl|NC_008526.1_prot_WP_011674306.1_815	lcl|NC_014334.2_prot_WP_013245551.1_734	lcl|NC_010999.1_prot_WP_012491271.1_934	lcl|NC_013198.1_prot_WP_005685154.1_328, lcl|NC_013198.1_prot_WP_005688088.1_2139, lcl|NC_013198.1_prot_WP_014569698.1_1486	lcl|NC_013199.1_prot_WP_014571085.1_311, lcl|NC_013199.1_prot_WP_014571359.1_1458, lcl|NC_013199.1_prot_WP_014571544.1_2100	lcl|NC_022112.1_prot_WP_003564136.1_776	lcl|NC_017474.1_prot_WP_012491271.1_929	lcl|NC_017473.1_prot_WP_012491271.1_936	lcl|NC_017491.1_prot_WP_014571085.1_312, lcl|NC_017491.1_prot_WP_014571359.1_1357, lcl|NC_017491.1_prot_WP_014571544.1_1997	lcl|NC_021723.1_prot_WP_005710212.1_304, lcl|NC_021723.1_prot_WP_005711717.1_1373, lcl|NC_021723.1_prot_WP_005714516.1_2024	lcl|NC_021725.1_prot_WP_014571085.1_319, lcl|NC_021725.1_prot_WP_014571359.1_1458, lcl|NC_021725.1_prot_WP_014571544.1_2108	lcl|NC_021721.1_prot_WP_003564136.1_962	lcl|NZ_CP007122.1_prot_WP_003593829.1_1802	lcl|NZ_AP012541.1_prot_WP_003593829.1_845	lcl|NZ_AP012544.1_prot_LBCZ_RS05140_994, lcl|NZ_AP012544.1_prot_WP_025012594.1_2224, lcl|NZ_AP012544.1_prot_WP_025013297.1_2070	lcl|NZ_CP012187.1_prot_WP_050893696.1_737, lcl|NZ_CP012187.1_prot_WP_080988285.1_94	lcl|NZ_CP012148.1_prot_WP_003582088.1_1637, lcl|NZ_CP012148.1_prot_WP_003590262.1_898	lcl|NZ_CP013921.1_prot_WP_003593829.1_1453	lcl|NZ_LWBT01000006.1_prot_WP_039141806.1_1006, lcl|NZ_LWBT01000013.1_prot_WP_014571085.1_1602, lcl|NZ_LWBT01000033.1_prot_WP_014571544.1_2572	lcl|NZ_CP014201.1_prot_WP_005685154.1_2385, lcl|NZ_CP014201.1_prot_WP_077069542.1_1350	lcl|NZ_CP020464.1_prot_WP_005710212.1_2464, lcl|NZ_CP020464.1_prot_WP_005711717.1_1389, lcl|NZ_CP020464.1_prot_WP_005714516.1_738	lcl|NZ_CP014985.1_prot_WP_003590262.1_953	lcl|NZ_CP021426.1_prot_WP_005685154.1_952, lcl|NZ_CP021426.1_prot_WP_005688088.1_1889, lcl|NZ_CP021426.1_prot_WP_014569698.1_2539	lcl|NZ_CP017065.1_prot_WP_087911924.1_991, lcl|NZ_CP017065.1_prot_WP_087912802.1_2300	lcl|NZ_CP017716.1_prot_WP_003590262.1_752	lcl|NZ_CP017063.1_prot_WP_047676642.1_293, lcl|NZ_CP017063.1_prot_WP_049170460.1_2042	lcl|NZ_CP006804.1_prot_WP_005685154.1_1970, lcl|NZ_CP006804.1_prot_WP_005688088.1_956	lcl|NZ_CP017261.1_prot_WP_003600791.1_2417, lcl|NZ_CP017261.1_prot_WP_016386019.1_458	lcl|NZ_CP016355.1_prot_WP_003604098.1_109, lcl|NZ_CP016355.1_prot_WP_100908442.1_907	lcl|NZ_CP025582.1_prot_WP_003582088.1_1567, lcl|NZ_CP025582.1_prot_WP_003593829.1_881	lcl|NZ_CP026097.1_prot_WP_003582088.1_1566, lcl|NZ_CP026097.1_prot_WP_003593829.1_880	lcl|NZ_CP019305.1_prot_WP_014571085.1_317, lcl|NZ_CP019305.1_prot_WP_014571359.1_1454, lcl|NZ_CP019305.1_prot_WP_014571544.1_2102	lcl|NZ_CP029546.1_prot_WP_003593829.1_791	lcl|NZ_CP029686.1_prot_WP_003564136.1_573	lcl|NZ_CP029536.1_prot_WP_003582088.1_2474, lcl|NZ_CP029536.1_prot_WP_003590262.1_1829	lcl|NZ_CP031290.1_prot_WP_005685154.1_328, lcl|NZ_CP031290.1_prot_WP_005688088.1_2139, lcl|NZ_CP031290.1_prot_WP_014569698.1_1485	lcl|NZ_CP022109.1_prot_WP_014571085.1_317, lcl|NZ_CP022109.1_prot_WP_014571359.1_1454, lcl|NZ_CP022109.1_prot_WP_014571544.1_2101	lcl|NZ_CP032637.1_prot_WP_003564136.1_996	lcl|NZ_CP025499.1_prot_WP_012491271.1_913	lcl|NZ_AP018392.1_prot_WP_003582088.1_1579, lcl|NZ_AP018392.1_prot_WP_003590262.1_943	lcl|NZ_CP025428.1_prot_WP_005685154.1_326, lcl|NZ_CP025428.1_prot_WP_005688088.1_2125, lcl|NZ_CP025428.1_prot_WP_014569698.1_1476	lcl|NZ_CP035563.1_prot_WP_003582088.1_1623, lcl|NZ_CP035563.1_prot_WP_003590262.1_940	lcl|NZ_CP040780.1_prot_WP_047676642.1_742, lcl|NZ_CP040780.1_prot_WP_047677331.1_2490	lcl|NZ_CP041657.1_prot_WP_012491271.1_110	lcl|NZ_CP041944.1_prot_WP_003582088.1_2607, lcl|NZ_CP041944.1_prot_WP_003590262.1_354	lcl|NZ_CP031785.1_prot_D0638_RS08710_1601, lcl|NZ_CP031785.1_prot_WP_149349847.1_889	lcl|NZ_CP044228.1_prot_WP_005685154.1_1058, lcl|NZ_CP044228.1_prot_WP_005688088.1_2065	lcl|NZ_CP038153.1_prot_WP_012491271.1_933
OG0000019	lcl|NC_017482.1_prot_LRHM_RS10355_2003, lcl|NC_017482.1_prot_LRHM_RS10370_2005, lcl|NC_017482.1_prot_WP_005687468.1_1338	lcl|NC_008526.1_prot_WP_003576070.1_2024, lcl|NC_008526.1_prot_WP_003594488.1_1340	lcl|NC_014334.2_prot_WP_003594488.1_1284, lcl|NC_014334.2_prot_WP_003605744.1_1911	lcl|NC_010999.1_prot_WP_014566533.1_1568, lcl|NC_010999.1_prot_WP_014566616.1_2206	lcl|NC_013198.1_prot_LGG_RS10380_2027, lcl|NC_013198.1_prot_LGG_RS10395_2029, lcl|NC_013198.1_prot_WP_005687468.1_1355	lcl|NC_013199.1_prot_WP_005687468.1_1364, lcl|NC_013199.1_prot_WP_014571509.1_1999	lcl|NC_022112.1_prot_WP_003565492.1_1357, lcl|NC_022112.1_prot_WP_003659437.1_2036	lcl|NC_017474.1_prot_WP_014566533.1_1562, lcl|NC_017474.1_prot_WP_014566616.1_2199	lcl|NC_017473.1_prot_WP_014566533.1_1513, lcl|NC_017473.1_prot_WP_014566616.1_2150	lcl|NC_017491.1_prot_WP_005687468.1_1263, lcl|NC_017491.1_prot_WP_014571509.1_1897	lcl|NC_021723.1_prot_WP_005684712.1_1908, lcl|NC_021723.1_prot_WP_005710483.1_1280	lcl|NC_021725.1_prot_WP_005687468.1_1362, lcl|NC_021725.1_prot_WP_014571509.1_2009	lcl|NC_021721.1_prot_WP_003594488.1_1505, lcl|NC_021721.1_prot_WP_003659437.1_2181	lcl|NZ_CP007122.1_prot_WP_003594488.1_1270, lcl|NZ_CP007122.1_prot_WP_016377145.1_565	lcl|NZ_AP012541.1_prot_WP_003594488.1_1370, lcl|NZ_AP012541.1_prot_WP_003661961.1_2107	lcl|NZ_AP012544.1_prot_LBCZ_RS06740_1312, lcl|NZ_AP012544.1_prot_WP_025013015.1_1956	lcl|NZ_CP012187.1_prot_WP_003603062.1_1982, lcl|NZ_CP012187.1_prot_WP_080988307.1_1290	lcl|NZ_CP012148.1_prot_WP_003576070.1_2171, lcl|NZ_CP012148.1_prot_WP_003584435.1_1539	lcl|NZ_CP013921.1_prot_WP_003594488.1_923, lcl|NZ_CP013921.1_prot_WP_016377145.1_244	lcl|NZ_LWBT01000001.1_prot_WP_014571509.1_172, lcl|NZ_LWBT01000044.1_prot_WP_005687468.1_2762	lcl|NZ_CP014201.1_prot_WP_005687468.1_602, lcl|NZ_CP014201.1_prot_WP_077069522.1_1235	lcl|NZ_CP020464.1_prot_WP_005684712.1_854, lcl|NZ_CP020464.1_prot_WP_005710483.1_1482	lcl|NZ_CP014985.1_prot_WP_003565492.1_311, lcl|NZ_CP014985.1_prot_WP_003576070.1_2576	lcl|NZ_CP021426.1_prot_CCE29_RS11340_2000, lcl|NZ_CP021426.1_prot_CCE29_RS11350_2002, lcl|NZ_CP021426.1_prot_WP_005687468.1_2670	lcl|NZ_CP017065.1_prot_WP_087912161.1_1375, lcl|NZ_CP017065.1_prot_WP_087912577.1_1995	lcl|NZ_CP017716.1_prot_WP_003565492.1_1345, lcl|NZ_CP017716.1_prot_WP_003659437.1_1952	lcl|NZ_CP017063.1_prot_WP_005684712.1_1934, lcl|NZ_CP017063.1_prot_WP_005687468.1_1307	lcl|NZ_CP006804.1_prot_WP_005684712.1_850, lcl|NZ_CP006804.1_prot_WP_005687468.1_172	lcl|NZ_CP017261.1_prot_WP_003602281.1_1021, lcl|NZ_CP017261.1_prot_WP_003603062.1_1725	lcl|NZ_CP016355.1_prot_WP_003576070.1_2090, lcl|NZ_CP016355.1_prot_WP_100908491.1_1466	lcl|NZ_CP025582.1_prot_WP_003576070.1_2149, lcl|NZ_CP025582.1_prot_WP_003584435.1_1469	lcl|NZ_CP026097.1_prot_C1191_RS11870_2148, lcl|NZ_CP026097.1_prot_WP_003584435.1_1468	lcl|NZ_CP019305.1_prot_WP_005687468.1_1358, lcl|NZ_CP019305.1_prot_WP_014571509.1_2003	lcl|NZ_CP029546.1_prot_WP_109990317.1_2005, lcl|NZ_CP029546.1_prot_WP_162551608.1_1312	lcl|NZ_CP029686.1_prot_WP_003565492.1_49, lcl|NZ_CP029686.1_prot_WP_003659437.1_2125	lcl|NZ_CP029536.1_prot_WP_003576070.1_181, lcl|NZ_CP029536.1_prot_WP_003584435.1_2375, lcl|NZ_CP029538.1_prot_WP_112199686.1_2927	lcl|NZ_CP031290.1_prot_DU507_RS11250_2026, lcl|NZ_CP031290.1_prot_DU507_RS11260_2028, lcl|NZ_CP031290.1_prot_WP_005687468.1_1354	lcl|NZ_CP022109.1_prot_WP_005687468.1_1358, lcl|NZ_CP022109.1_prot_WP_014571509.1_2002	lcl|NZ_CP032637.1_prot_WP_003594488.1_411, lcl|NZ_CP032637.1_prot_WP_003659437.1_2585	lcl|NZ_CP025499.1_prot_WP_014566533.1_1491, lcl|NZ_CP025499.1_prot_WP_014566616.1_2125	lcl|NZ_AP018392.1_prot_WP_003576070.1_2194, lcl|NZ_AP018392.1_prot_WP_032675930.1_1478, lcl|NZ_AP018392.1_prot_WP_126352924.1_424, lcl|NZ_AP018394.1_prot_WP_225360542.1_2988	lcl|NZ_CP025428.1_prot_CYG41_RS11220_2013, lcl|NZ_CP025428.1_prot_CYG41_RS11230_2015, lcl|NZ_CP025428.1_prot_WP_005687468.1_1345	lcl|NZ_CP035563.1_prot_WP_003576070.1_2178, lcl|NZ_CP035563.1_prot_WP_003584435.1_1523, lcl|NZ_CP035565.1_prot_WP_003571843.1_3017	lcl|NZ_CP040780.1_prot_WP_005687468.1_1753, lcl|NZ_CP040780.1_prot_WP_047678491.1_2382	lcl|NZ_CP041657.1_prot_WP_014566533.1_2437, lcl|NZ_CP041657.1_prot_WP_014566616.1_1800	lcl|NZ_CP041944.1_prot_WP_003576070.1_2061, lcl|NZ_CP041944.1_prot_WP_003584435.1_2705	lcl|NZ_CP031785.1_prot_WP_003576070.1_2122, lcl|NZ_CP031785.1_prot_WP_003584435.1_1500	lcl|NZ_CP044228.1_prot_WP_005687468.1_16, lcl|NZ_CP044228.1_prot_WP_046782740.1_2185	lcl|NZ_CP038153.1_prot_WP_014566533.1_1568, lcl|NZ_CP038153.1_prot_WP_014566616.1_2205
OG0000020	lcl|NC_017482.1_prot_WP_005688165.1_2436, lcl|NC_017482.1_prot_WP_015764807.1_59	lcl|NC_008526.1_prot_WP_003568093.1_2595, lcl|NC_008526.1_prot_WP_003592458.1_52, lcl|NC_008526.1_prot_WP_011675010.1_2594	lcl|NC_014334.2_prot_WP_003568093.1_2504, lcl|NC_014334.2_prot_WP_003572918.1_57	lcl|NC_010999.1_prot_WP_003562576.1_54, lcl|NC_010999.1_prot_WP_012492134.1_2806	lcl|NC_013198.1_prot_WP_005688165.1_2462, lcl|NC_013198.1_prot_WP_015764807.1_60	lcl|NC_013199.1_prot_WP_005688165.1_2424, lcl|NC_013199.1_prot_WP_012807333.1_54	lcl|NC_022112.1_prot_WP_003562576.1_55, lcl|NC_022112.1_prot_WP_003568093.1_2621	lcl|NC_017474.1_prot_WP_003562576.1_54, lcl|NC_017474.1_prot_WP_012492134.1_2798	lcl|NC_017473.1_prot_WP_003562576.1_54, lcl|NC_017473.1_prot_WP_012492134.1_2749	lcl|NC_017491.1_prot_WP_005688165.1_2400, lcl|NC_017491.1_prot_WP_012807333.1_54	lcl|NC_021723.1_prot_WP_005688165.1_2363, lcl|NC_021723.1_prot_WP_005714301.1_53	lcl|NC_021725.1_prot_WP_005688165.1_2438, lcl|NC_021725.1_prot_WP_012807333.1_58	lcl|NC_021721.1_prot_WP_003568093.1_2834, lcl|NC_021721.1_prot_WP_003572918.1_56	lcl|NZ_CP007122.1_prot_WP_003562576.1_2719, lcl|NZ_CP007122.1_prot_WP_003662475.1_2527	lcl|NZ_AP012541.1_prot_WP_003562576.1_42, lcl|NZ_AP012541.1_prot_WP_003662475.1_2722	lcl|NZ_AP012544.1_prot_WP_025012842.1_2207		lcl|NZ_CP012148.1_prot_WP_003572918.1_56, lcl|NZ_CP012148.1_prot_WP_003581431.1_2780, lcl|NZ_CP012148.1_prot_WP_016384193.1_2781	lcl|NZ_CP013921.1_prot_WP_003562576.1_2241, lcl|NZ_CP013921.1_prot_WP_003662475.1_2423	lcl|NZ_LWBT01000003.1_prot_WP_005688165.1_426, lcl|NZ_LWBT01000014.1_prot_WP_012807333.1_1653	lcl|NZ_CP014201.1_prot_WP_077069628.1_1789, lcl|NZ_CP014201.1_prot_WP_077069745.1_2101	lcl|NZ_CP020464.1_prot_WP_005688165.1_399, lcl|NZ_CP020464.1_prot_WP_005714301.1_101	lcl|NZ_CP014985.1_prot_WP_003572918.1_1770, lcl|NZ_CP014985.1_prot_WP_003581431.1_1972, lcl|NZ_CP014985.1_prot_WP_016384193.1_1971	lcl|NZ_CP021426.1_prot_WP_005688165.1_1566, lcl|NZ_CP021426.1_prot_WP_015764807.1_1217	lcl|NZ_CP017065.1_prot_WP_047105596.1_2289, lcl|NZ_CP017065.1_prot_WP_049171850.1_51	lcl|NZ_CP017716.1_prot_WP_003562576.1_59, lcl|NZ_CP017716.1_prot_WP_003568093.1_2586	lcl|NZ_CP017063.1_prot_WP_005688165.1_2426, lcl|NZ_CP017063.1_prot_WP_005714301.1_52	lcl|NZ_CP006804.1_prot_WP_005688165.1_1300, lcl|NZ_CP006804.1_prot_WP_015764807.1_1633		lcl|NZ_CP016355.1_prot_WP_003604046.1_57, lcl|NZ_CP016355.1_prot_WP_022670820.1_2680, lcl|NZ_CP016355.1_prot_WP_022670824.1_2679	lcl|NZ_CP025582.1_prot_WP_003572918.1_55, lcl|NZ_CP025582.1_prot_WP_003581431.1_2706, lcl|NZ_CP025582.1_prot_WP_016384193.1_2707	lcl|NZ_CP026097.1_prot_WP_003572918.1_55, lcl|NZ_CP026097.1_prot_WP_003581431.1_2705, lcl|NZ_CP026097.1_prot_WP_016384193.1_2706	lcl|NZ_CP019305.1_prot_WP_005688165.1_2429, lcl|NZ_CP019305.1_prot_WP_012807333.1_57	lcl|NZ_CP029546.1_prot_WP_003592458.1_34	lcl|NZ_CP029686.1_prot_WP_003562576.1_1326, lcl|NZ_CP029686.1_prot_WP_003568093.1_1537	lcl|NZ_CP029536.1_prot_WP_003562576.1_1013, lcl|NZ_CP029536.1_prot_WP_003568093.1_816, lcl|NZ_CP029536.1_prot_WP_003581431.1_815	lcl|NZ_CP031290.1_prot_WP_005688165.1_2462, lcl|NZ_CP031290.1_prot_WP_015764807.1_61	lcl|NZ_CP022109.1_prot_WP_005688165.1_2428, lcl|NZ_CP022109.1_prot_WP_012807333.1_57	lcl|NZ_CP032637.1_prot_WP_003568093.1_1997, lcl|NZ_CP032637.1_prot_WP_003572918.1_1804	lcl|NZ_CP025499.1_prot_WP_003562576.1_54, lcl|NZ_CP025499.1_prot_WP_012492134.1_2722	lcl|NZ_AP018392.1_prot_WP_003572918.1_72, lcl|NZ_AP018392.1_prot_WP_003581431.1_2765, lcl|NZ_AP018392.1_prot_WP_016384193.1_2766	lcl|NZ_CP025428.1_prot_WP_005688165.1_2446, lcl|NZ_CP025428.1_prot_WP_015764807.1_59	lcl|NZ_CP035563.1_prot_WP_003562576.1_52, lcl|NZ_CP035563.1_prot_WP_003568093.1_2784, lcl|NZ_CP035563.1_prot_WP_003581431.1_2783	lcl|NZ_CP040780.1_prot_WP_005688165.1_178, lcl|NZ_CP040780.1_prot_WP_005714301.1_502	lcl|NZ_CP041657.1_prot_WP_003562576.1_988, lcl|NZ_CP041657.1_prot_WP_012492134.1_1201	lcl|NZ_CP041944.1_prot_WP_003572918.1_1115, lcl|NZ_CP041944.1_prot_WP_003581431.1_911, lcl|NZ_CP041944.1_prot_WP_016384193.1_912	lcl|NZ_CP031785.1_prot_WP_003562576.1_52	lcl|NZ_CP044228.1_prot_WP_005687567.1_1334, lcl|NZ_CP044228.1_prot_WP_005688165.1_1655	lcl|NZ_CP038153.1_prot_WP_003562576.1_54, lcl|NZ_CP038153.1_prot_WP_012492134.1_2804
OG0000021	lcl|NC_017482.1_prot_WP_005685387.1_1725, lcl|NC_017482.1_prot_WP_014569791.1_1727	lcl|NC_008526.1_prot_WP_003594959.1_1694, lcl|NC_008526.1_prot_WP_011674604.1_1691	lcl|NC_014334.2_prot_WP_003566081.1_1627, lcl|NC_014334.2_prot_WP_003566085.1_1629	lcl|NC_010999.1_prot_WP_004559617.1_1912, lcl|NC_010999.1_prot_WP_012491706.1_1914	lcl|NC_013198.1_prot_WP_005685387.1_1745, lcl|NC_013198.1_prot_WP_014569791.1_1747	lcl|NC_013199.1_prot_WP_005689912.1_1709, lcl|NC_013199.1_prot_WP_015764542.1_1707	lcl|NC_022112.1_prot_WP_003566081.1_1760, lcl|NC_022112.1_prot_WP_003566085.1_1762	lcl|NC_017474.1_prot_WP_004559617.1_1906, lcl|NC_017474.1_prot_WP_012491706.1_1908	lcl|NC_017473.1_prot_WP_004559617.1_1857, lcl|NC_017473.1_prot_WP_012491706.1_1859	lcl|NC_017491.1_prot_WP_005689912.1_1608, lcl|NC_017491.1_prot_WP_014571411.1_1606	lcl|NC_021723.1_prot_WP_005712385.1_1626, lcl|NC_021723.1_prot_WP_005714055.1_1624	lcl|NC_021725.1_prot_WP_005689912.1_1709, lcl|NC_021725.1_prot_WP_014571411.1_1707	lcl|NC_021721.1_prot_WP_003566081.1_1848, lcl|NC_021721.1_prot_WP_003566085.1_1850	lcl|NZ_CP007122.1_prot_WP_004559617.1_922, lcl|NZ_CP007122.1_prot_WP_012491706.1_920	lcl|NZ_AP012541.1_prot_LBPC_RS08895_1726, lcl|NZ_AP012541.1_prot_WP_011674604.1_1724	lcl|NZ_AP012544.1_prot_WP_025012658.1_1689, lcl|NZ_AP012544.1_prot_WP_039639171.1_1687	lcl|NZ_CP012187.1_prot_WP_003575509.1_1641, lcl|NZ_CP012187.1_prot_WP_004559617.1_1639	lcl|NZ_CP012148.1_prot_WP_003579778.1_1894, lcl|NZ_CP012148.1_prot_WP_003584880.1_1892	lcl|NZ_CP013921.1_prot_WP_003594959.1_573, lcl|NZ_CP013921.1_prot_WP_011674604.1_575, lcl|NZ_CP013921.1_prot_WP_016376385.1_378	lcl|NZ_LWBT01000007.1_prot_WP_039140991.1_1021, lcl|NZ_LWBT01000007.1_prot_WP_039140994.1_1019	lcl|NZ_CP014201.1_prot_WP_005685387.1_939, lcl|NZ_CP014201.1_prot_WP_014569791.1_941	lcl|NZ_CP020464.1_prot_WP_005712385.1_1136, lcl|NZ_CP020464.1_prot_WP_081155036.1_1138	lcl|NZ_CP014985.1_prot_WP_003566081.1_2862, lcl|NZ_CP014985.1_prot_WP_003566085.1_2860	lcl|NZ_CP021426.1_prot_WP_005685387.1_2283, lcl|NZ_CP021426.1_prot_WP_014569791.1_2281	lcl|NZ_CP017065.1_prot_WP_087912363.1_1706, lcl|NZ_CP017065.1_prot_WP_087912365.1_1708	lcl|NZ_CP017716.1_prot_WP_003566081.1_1691, lcl|NZ_CP017716.1_prot_WP_003566085.1_1693	lcl|NZ_CP017063.1_prot_WP_047677232.1_1646, lcl|NZ_CP017063.1_prot_WP_047677234.1_1644	lcl|NZ_CP006804.1_prot_WP_005685387.1_556, lcl|NZ_CP006804.1_prot_WP_014569791.1_558	lcl|NZ_CP017261.1_prot_WP_004559617.1_1406, lcl|NZ_CP017261.1_prot_WP_096836269.1_1408	lcl|NZ_CP016355.1_prot_BBD24_RS09855_1808, lcl|NZ_CP016355.1_prot_WP_003605398.1_1810	lcl|NZ_CP025582.1_prot_CWS34_RS11150_2021, lcl|NZ_CP025582.1_prot_WP_003579778.1_1824, lcl|NZ_CP025582.1_prot_WP_003584880.1_1822, lcl|NZ_CP025582.1_prot_WP_016376385.1_2023	lcl|NZ_CP026097.1_prot_C1191_RS11140_2019, lcl|NZ_CP026097.1_prot_WP_003579778.1_1823, lcl|NZ_CP026097.1_prot_WP_003584880.1_1821, lcl|NZ_CP026097.1_prot_WP_016376385.1_2021	lcl|NZ_CP019305.1_prot_WP_005689912.1_1705, lcl|NZ_CP019305.1_prot_WP_014571411.1_1703	lcl|NZ_CP029546.1_prot_WP_003594959.1_1673, lcl|NZ_CP029546.1_prot_WP_011674604.1_1671	lcl|NZ_CP029686.1_prot_WP_003566081.1_2469, lcl|NZ_CP029686.1_prot_WP_003566085.1_2467	lcl|NZ_CP029536.1_prot_WP_003579774.1_2728, lcl|NZ_CP029536.1_prot_WP_003591099.1_2730	lcl|NZ_CP031290.1_prot_WP_005685387.1_1745, lcl|NZ_CP031290.1_prot_WP_014569791.1_1747	lcl|NZ_CP022109.1_prot_WP_005689912.1_1705, lcl|NZ_CP022109.1_prot_WP_014571411.1_1703	lcl|NZ_CP032637.1_prot_CFM84_RS00375_69, lcl|NZ_CP032637.1_prot_WP_003566081.1_71	lcl|NZ_CP025499.1_prot_WP_004559617.1_1835, lcl|NZ_CP025499.1_prot_WP_012491706.1_1837	lcl|NZ_AP018392.1_prot_WP_003579778.1_1834, lcl|NZ_AP018392.1_prot_WP_003584880.1_1832	lcl|NZ_CP025428.1_prot_WP_005685387.1_1732, lcl|NZ_CP025428.1_prot_WP_014569791.1_1734	lcl|NZ_CP035563.1_prot_WP_003579774.1_1877, lcl|NZ_CP035563.1_prot_WP_003591099.1_1879	lcl|NZ_CP040780.1_prot_WP_047677232.1_2091, lcl|NZ_CP040780.1_prot_WP_047677234.1_2089	lcl|NZ_CP041657.1_prot_WP_004559617.1_2093, lcl|NZ_CP041657.1_prot_WP_012491706.1_2091	lcl|NZ_CP041944.1_prot_WP_003579778.1_2352, lcl|NZ_CP041944.1_prot_WP_003584880.1_2354, lcl|NZ_CP041944.1_prot_WP_016382161.1_2201	lcl|NZ_CP031785.1_prot_WP_003584880.1_1850, lcl|NZ_CP031785.1_prot_WP_049145244.1_1852	lcl|NZ_CP044228.1_prot_WP_005689912.1_2463, lcl|NZ_CP044228.1_prot_WP_014571411.1_2465	lcl|NZ_CP038153.1_prot_WP_004559617.1_1912, lcl|NZ_CP038153.1_prot_WP_012491706.1_1914
OG0000022	lcl|NC_017482.1_prot_WP_005687550.1_50	lcl|NC_008526.1_prot_LSEI_RS12830_2512, lcl|NC_008526.1_prot_WP_003562571.1_49	lcl|NC_014334.2_prot_WP_003562571.1_54, lcl|NC_014334.2_prot_WP_003567945.1_2410, lcl|NC_014334.2_prot_WP_003571650.1_2451	lcl|NC_010999.1_prot_WP_003567945.1_2713, lcl|NC_010999.1_prot_WP_012490772.1_50	lcl|NC_013198.1_prot_WP_005687550.1_51	lcl|NC_013199.1_prot_WP_005687550.1_44, lcl|NC_013199.1_prot_WP_005690832.1_2471, lcl|NC_013199.1_prot_WP_005691571.1_442	lcl|NC_022112.1_prot_WP_003562571.1_52, lcl|NC_022112.1_prot_WP_003567945.1_2526, lcl|NC_022112.1_prot_WP_003571650.1_2568	lcl|NC_017474.1_prot_WP_012490772.1_50, lcl|NC_017474.1_prot_WP_014566684.1_2705	lcl|NC_017473.1_prot_WP_012490772.1_50, lcl|NC_017473.1_prot_WP_014566684.1_2656	lcl|NC_017491.1_prot_WP_005687550.1_44, lcl|NC_017491.1_prot_WP_005690832.1_2447, lcl|NC_017491.1_prot_WP_005691571.1_442	lcl|NC_021723.1_prot_WP_005687550.1_43, lcl|NC_021723.1_prot_WP_005691571.1_419, lcl|NC_021723.1_prot_WP_005712252.1_2410	lcl|NC_021725.1_prot_WP_005687550.1_48, lcl|NC_021725.1_prot_WP_005690832.1_2485, lcl|NC_021725.1_prot_WP_005691571.1_453	lcl|NC_021721.1_prot_WP_003562571.1_53, lcl|NC_021721.1_prot_WP_003571650.1_2781, lcl|NC_021721.1_prot_WP_020751411.1_425, lcl|NC_021721.1_prot_WP_020751767.1_2741	lcl|NZ_CP007122.1_prot_WP_003567945.1_2515	lcl|NZ_AP012541.1_prot_WP_003567945.1_2672			lcl|NZ_CP012148.1_prot_WP_003562571.1_53, lcl|NZ_CP012148.1_prot_WP_003585832.1_2705		lcl|NZ_LWBT01000003.1_prot_WP_005690832.1_473, lcl|NZ_LWBT01000014.1_prot_WP_005687550.1_1643, lcl|NZ_LWBT01000034.1_prot_WP_005691571.1_2615	lcl|NZ_CP014201.1_prot_WP_005687550.1_2092, lcl|NZ_CP014201.1_prot_WP_005691571.1_2492	lcl|NZ_CP020464.1_prot_WP_005687550.1_111, lcl|NZ_CP020464.1_prot_WP_005691571.1_2348, lcl|NZ_CP020464.1_prot_WP_005712252.1_352	lcl|NZ_CP014985.1_prot_WP_003562571.1_1773, lcl|NZ_CP014985.1_prot_WP_016371035.1_2043	lcl|NZ_CP021426.1_prot_WP_005687550.1_1226	lcl|NZ_CP017065.1_prot_WP_049171844.1_36	lcl|NZ_CP017716.1_prot_WP_003562571.1_56, lcl|NZ_CP017716.1_prot_WP_003567945.1_2488, lcl|NZ_CP017716.1_prot_WP_003571650.1_2533	lcl|NZ_CP017063.1_prot_WP_005687550.1_42, lcl|NZ_CP017063.1_prot_WP_047676584.1_2486	lcl|NZ_CP006804.1_prot_WP_005686320.1_2085, lcl|NZ_CP006804.1_prot_WP_005687550.1_1624		lcl|NZ_CP016355.1_prot_WP_003562571.1_54, lcl|NZ_CP016355.1_prot_WP_022670913.1_2617	lcl|NZ_CP025582.1_prot_WP_016371035.1_2697, lcl|NZ_CP025582.1_prot_WP_101511896.1_52	lcl|NZ_CP026097.1_prot_WP_016371035.1_2696, lcl|NZ_CP026097.1_prot_WP_101511896.1_52	lcl|NZ_CP019305.1_prot_WP_005687550.1_47, lcl|NZ_CP019305.1_prot_WP_005690832.1_2475, lcl|NZ_CP019305.1_prot_WP_005691571.1_451	lcl|NZ_CP029546.1_prot_WP_003562571.1_31	lcl|NZ_CP029686.1_prot_WP_003562571.1_1329, lcl|NZ_CP029686.1_prot_WP_003567945.1_1632, lcl|NZ_CP029686.1_prot_WP_110344382.1_1590	lcl|NZ_CP029536.1_prot_WP_003562571.1_1010, lcl|NZ_CP029536.1_prot_WP_003567945.1_719, lcl|NZ_CP029536.1_prot_WP_003581275.1_768	lcl|NZ_CP031290.1_prot_WP_005687550.1_52	lcl|NZ_CP022109.1_prot_WP_005687550.1_47, lcl|NZ_CP022109.1_prot_WP_005690832.1_2474, lcl|NZ_CP022109.1_prot_WP_005691571.1_451	lcl|NZ_CP032637.1_prot_WP_003562571.1_1807, lcl|NZ_CP032637.1_prot_WP_003567945.1_2092, lcl|NZ_CP032637.1_prot_WP_003571650.1_2050	lcl|NZ_CP025499.1_prot_WP_012490772.1_50, lcl|NZ_CP025499.1_prot_WP_014566684.1_2629	lcl|NZ_AP018392.1_prot_WP_003562571.1_68	lcl|NZ_CP025428.1_prot_WP_005687550.1_50	lcl|NZ_CP035563.1_prot_WP_003562571.1_49, lcl|NZ_CP035563.1_prot_WP_003567945.1_2690, lcl|NZ_CP035563.1_prot_WP_003581275.1_2734	lcl|NZ_CP040780.1_prot_WP_005687550.1_492, lcl|NZ_CP040780.1_prot_WP_047676584.1_238	lcl|NZ_CP041657.1_prot_WP_012490772.1_992, lcl|NZ_CP041657.1_prot_WP_014566684.1_1294	lcl|NZ_CP041944.1_prot_WP_003562571.1_1112, lcl|NZ_CP041944.1_prot_WP_016371035.1_840	lcl|NZ_CP031785.1_prot_WP_003562571.1_49, lcl|NZ_CP031785.1_prot_WP_003581275.1_2653	lcl|NZ_CP044228.1_prot_WP_005687550.1_1344, lcl|NZ_CP044228.1_prot_WP_005691571.1_930	lcl|NZ_CP038153.1_prot_WP_012490772.1_50, lcl|NZ_CP038153.1_prot_WP_014566684.1_2711
OG0000023	lcl|NC_017482.1_prot_WP_223804819.1_352	lcl|NC_008526.1_prot_WP_003661518.1_308, lcl|NC_008526.1_prot_WP_059219855.1_309	lcl|NC_014334.2_prot_WP_003568598.1_34, lcl|NC_014334.2_prot_WP_003661518.1_353, lcl|NC_014334.2_prot_WP_059219855.1_354	lcl|NC_010999.1_prot_WP_014566389.1_327, lcl|NC_010999.1_prot_WP_024109404.1_328	lcl|NC_013198.1_prot_WP_309299996.1_355	lcl|NC_013199.1_prot_WP_005691389.1_326, lcl|NC_013199.1_prot_WP_005691391.1_327, lcl|NC_013199.1_prot_WP_005691422.1_344, lcl|NC_013199.1_prot_WP_005691628.1_478	lcl|NC_022112.1_prot_WP_003563234.1_347, lcl|NC_022112.1_prot_WP_003563236.1_348, lcl|NC_022112.1_prot_WP_003568598.1_33	lcl|NC_017474.1_prot_WP_014566389.1_324, lcl|NC_017474.1_prot_WP_024109404.1_325	lcl|NC_017473.1_prot_WP_014566389.1_327, lcl|NC_017473.1_prot_WP_024109404.1_328	lcl|NC_017491.1_prot_WP_005691389.1_327, lcl|NC_017491.1_prot_WP_005691391.1_328, lcl|NC_017491.1_prot_WP_005691422.1_345, lcl|NC_017491.1_prot_WP_005691628.1_478		lcl|NC_021725.1_prot_LOCK908_RS01690_338, lcl|NC_021725.1_prot_WP_005691389.1_335, lcl|NC_021725.1_prot_WP_005691422.1_355, lcl|NC_021725.1_prot_WP_005691628.1_489	lcl|NC_021721.1_prot_WP_003568598.1_33, lcl|NC_021721.1_prot_WP_003661518.1_348, lcl|NC_021721.1_prot_WP_059219855.1_349	lcl|NZ_CP007122.1_prot_WP_014566389.1_187, lcl|NZ_CP007122.1_prot_WP_025375946.1_188	lcl|NZ_AP012541.1_prot_WP_003661518.1_333, lcl|NZ_AP012541.1_prot_WP_003661521.1_334			lcl|NZ_CP012148.1_prot_WP_003577575.1_337, lcl|NZ_CP012148.1_prot_WP_003577577.1_338	lcl|NZ_CP013921.1_prot_WP_003661518.1_1895, lcl|NZ_CP013921.1_prot_WP_059219855.1_1894	lcl|NZ_LWBT01000004.1_prot_WP_225356148.1_757, lcl|NZ_LWBT01000013.1_prot_LrhR19_RS16420_1569, lcl|NZ_LWBT01000013.1_prot_WP_005691389.1_1587, lcl|NZ_LWBT01000013.1_prot_WP_005691391.1_1586, lcl|NZ_LWBT01000032.1_prot_WP_064460625.1_2540			lcl|NZ_CP014985.1_prot_A3778_RS08010_1484, lcl|NZ_CP014985.1_prot_A3778_RS08020_1486, lcl|NZ_CP014985.1_prot_WP_003577577.1_1483	lcl|NZ_CP021426.1_prot_WP_041247633.1_925		lcl|NZ_CP017716.1_prot_WP_003563234.1_360, lcl|NZ_CP017716.1_prot_WP_003563236.1_361, lcl|NZ_CP017716.1_prot_WP_003568598.1_35	lcl|NZ_CP017063.1_prot_WP_005691422.1_326, lcl|NZ_CP017063.1_prot_WP_047676659.1_308, lcl|NZ_CP017063.1_prot_WP_047676662.1_309, lcl|NZ_CP017063.1_prot_WP_047676891.1_436		lcl|NZ_CP017261.1_prot_WP_003601182.1_15, lcl|NZ_CP017261.1_prot_WP_003601183.1_16	lcl|NZ_CP016355.1_prot_BBD24_RS01770_335, lcl|NZ_CP016355.1_prot_BBD24_RS01785_338, lcl|NZ_CP016355.1_prot_WP_003604275.1_339	lcl|NZ_CP025582.1_prot_WP_003583150.1_344, lcl|NZ_CP025582.1_prot_WP_003583152.1_345	lcl|NZ_CP026097.1_prot_WP_003583150.1_344, lcl|NZ_CP026097.1_prot_WP_003583152.1_345	lcl|NZ_CP019305.1_prot_BWQ99_RS01780_336, lcl|NZ_CP019305.1_prot_WP_005691389.1_333, lcl|NZ_CP019305.1_prot_WP_005691422.1_353, lcl|NZ_CP019305.1_prot_WP_005691628.1_488	lcl|NZ_CP029546.1_prot_WP_003583152.1_324, lcl|NZ_CP029546.1_prot_WP_109990471.1_322	lcl|NZ_CP029686.1_prot_WP_003563234.1_1034, lcl|NZ_CP029686.1_prot_WP_003563236.1_1033, lcl|NZ_CP029686.1_prot_WP_003568598.1_1348	lcl|NZ_CP029536.1_prot_WP_003577575.1_1292, lcl|NZ_CP029536.1_prot_WP_003577577.1_1293	lcl|NZ_CP031290.1_prot_WP_309299996.1_355	lcl|NZ_CP022109.1_prot_CEA83_RS01780_336, lcl|NZ_CP022109.1_prot_WP_005691389.1_333, lcl|NZ_CP022109.1_prot_WP_005691422.1_353, lcl|NZ_CP022109.1_prot_WP_005691628.1_488	lcl|NZ_CP032637.1_prot_WP_003568598.1_1827, lcl|NZ_CP032637.1_prot_WP_003661518.1_1503, lcl|NZ_CP032637.1_prot_WP_059219855.1_1502	lcl|NZ_CP025499.1_prot_WP_014566389.1_326, lcl|NZ_CP025499.1_prot_WP_024109404.1_327	lcl|NZ_AP018392.1_prot_EL355_RS01890_359, lcl|NZ_AP018392.1_prot_EL355_RS01900_361, lcl|NZ_AP018392.1_prot_WP_003577577.1_362	lcl|NZ_CP025428.1_prot_WP_309299996.1_353	lcl|NZ_CP035563.1_prot_WP_003577575.1_333, lcl|NZ_CP035563.1_prot_WP_003577577.1_334	lcl|NZ_CP040780.1_prot_WP_005691422.1_776, lcl|NZ_CP040780.1_prot_WP_047676659.1_758, lcl|NZ_CP040780.1_prot_WP_047676662.1_759, lcl|NZ_CP040780.1_prot_WP_047676891.1_887	lcl|NZ_CP041657.1_prot_WP_014566389.1_715, lcl|NZ_CP041657.1_prot_WP_024109404.1_714	lcl|NZ_CP041944.1_prot_WP_003577575.1_1394, lcl|NZ_CP041944.1_prot_WP_003577577.1_1395	lcl|NZ_CP031785.1_prot_WP_003577575.1_331, lcl|NZ_CP031785.1_prot_WP_263862565.1_334		lcl|NZ_CP038153.1_prot_WP_014566389.1_327, lcl|NZ_CP038153.1_prot_WP_024109404.1_328
OG0000024	lcl|NC_017482.1_prot_WP_005685235.1_2376, lcl|NC_017482.1_prot_WP_014569247.1_616	lcl|NC_008526.1_prot_WP_003567744.1_2438, lcl|NC_008526.1_prot_WP_011674237.1_646	lcl|NC_014334.2_prot_WP_003563737.1_567, lcl|NC_014334.2_prot_WP_003567744.1_2311	lcl|NC_010999.1_prot_WP_003567744.1_2614, lcl|NC_010999.1_prot_WP_012491155.1_717	lcl|NC_013198.1_prot_WP_005685235.1_2402, lcl|NC_013198.1_prot_WP_014569247.1_627	lcl|NC_013199.1_prot_WP_005691013.1_2369, lcl|NC_013199.1_prot_WP_005691842.1_601	lcl|NC_022112.1_prot_WP_003563737.1_566, lcl|NC_022112.1_prot_WP_003567744.1_2428	lcl|NC_017474.1_prot_WP_003567744.1_2606, lcl|NC_017474.1_prot_WP_012491155.1_713	lcl|NC_017473.1_prot_WP_003567744.1_2557, lcl|NC_017473.1_prot_WP_014566442.1_720	lcl|NC_017491.1_prot_WP_005691013.1_2345, lcl|NC_017491.1_prot_WP_005691842.1_600	lcl|NC_021723.1_prot_WP_005684125.1_566, lcl|NC_021723.1_prot_WP_005691013.1_2301	lcl|NC_021725.1_prot_WP_005691013.1_2383, lcl|NC_021725.1_prot_WP_005691842.1_612	lcl|NC_021721.1_prot_WP_003563737.1_750, lcl|NC_021721.1_prot_WP_003567744.1_2643	lcl|NZ_CP007122.1_prot_WP_003662664.1_2415, lcl|NZ_CP007122.1_prot_WP_003662846.1_459	lcl|NZ_AP012541.1_prot_WP_003662664.1_2571, lcl|NZ_AP012541.1_prot_WP_003662846.1_607	lcl|NZ_AP012544.1_prot_WP_025012800.1_2394, lcl|NZ_AP012544.1_prot_WP_025013208.1_477	lcl|NZ_CP012187.1_prot_WP_003567744.1_2434, lcl|NZ_CP012187.1_prot_WP_050893658.1_567	lcl|NZ_CP012148.1_prot_WP_003567744.1_2583, lcl|NZ_CP012148.1_prot_WP_003569171.1_734	lcl|NZ_CP013921.1_prot_WP_003662664.1_2572, lcl|NZ_CP013921.1_prot_WP_003662846.1_1656	lcl|NZ_LWBT01000004.1_prot_WP_005691842.1_634, lcl|NZ_LWBT01000010.1_prot_WP_005691013.1_1358	lcl|NZ_CP014201.1_prot_WP_005685235.1_1721, lcl|NZ_CP014201.1_prot_WP_014569247.1_2655	lcl|NZ_CP020464.1_prot_WP_005684125.1_2200, lcl|NZ_CP020464.1_prot_WP_005691013.1_461	lcl|NZ_CP014985.1_prot_WP_003567744.1_2167, lcl|NZ_CP014985.1_prot_WP_003569171.1_1118	lcl|NZ_CP021426.1_prot_WP_005685235.1_1626, lcl|NZ_CP021426.1_prot_WP_014569247.1_655	lcl|NZ_CP017065.1_prot_WP_087911648.1_566, lcl|NZ_CP017065.1_prot_WP_087912869.1_2438	lcl|NZ_CP017716.1_prot_WP_003567744.1_2390, lcl|NZ_CP017716.1_prot_WP_003569171.1_588	lcl|NZ_CP017063.1_prot_WP_005691013.1_2364, lcl|NZ_CP017063.1_prot_WP_047676853.1_563	lcl|NZ_CP006804.1_prot_WP_005684125.1_2235, lcl|NZ_CP006804.1_prot_WP_005685235.1_1238	lcl|NZ_CP017261.1_prot_WP_003567744.1_2117, lcl|NZ_CP017261.1_prot_WP_003601408.1_247	lcl|NZ_CP016355.1_prot_WP_003567744.1_2487, lcl|NZ_CP016355.1_prot_WP_003577964.1_743	lcl|NZ_CP025582.1_prot_WP_003567744.1_2576, lcl|NZ_CP025582.1_prot_WP_003573958.1_717	lcl|NZ_CP026097.1_prot_WP_003567744.1_2575, lcl|NZ_CP026097.1_prot_WP_003573958.1_717	lcl|NZ_CP019305.1_prot_WP_005691013.1_2374, lcl|NZ_CP019305.1_prot_WP_005691842.1_611	lcl|NZ_CP029546.1_prot_WP_003567744.1_2565, lcl|NZ_CP029546.1_prot_WP_003573958.1_566	lcl|NZ_CP029686.1_prot_WP_003563737.1_737, lcl|NZ_CP029686.1_prot_WP_003567744.1_1730	lcl|NZ_CP029536.1_prot_WP_003567744.1_623, lcl|NZ_CP029536.1_prot_WP_003569171.1_1666	lcl|NZ_CP031290.1_prot_WP_005685235.1_2402, lcl|NZ_CP031290.1_prot_WP_014569247.1_626	lcl|NZ_CP022109.1_prot_WP_005691013.1_2373, lcl|NZ_CP022109.1_prot_WP_005691842.1_611	lcl|NZ_CP032637.1_prot_WP_003563737.1_1160, lcl|NZ_CP032637.1_prot_WP_003567744.1_2190	lcl|NZ_CP025499.1_prot_WP_003567744.1_2530, lcl|NZ_CP025499.1_prot_WP_014566442.1_698	lcl|NZ_AP018392.1_prot_WP_003567744.1_2609, lcl|NZ_AP018392.1_prot_WP_003569171.1_757	lcl|NZ_CP025428.1_prot_WP_005685235.1_2386, lcl|NZ_CP025428.1_prot_WP_014569247.1_623	lcl|NZ_CP035563.1_prot_WP_003567744.1_2592, lcl|NZ_CP035563.1_prot_WP_003569171.1_725	lcl|NZ_CP040780.1_prot_WP_005691013.1_116, lcl|NZ_CP040780.1_prot_WP_047676853.1_1014	lcl|NZ_CP041657.1_prot_WP_003567744.1_1393, lcl|NZ_CP041657.1_prot_WP_014566442.1_326	lcl|NZ_CP041944.1_prot_WP_003567744.1_719, lcl|NZ_CP041944.1_prot_WP_003583687.1_520	lcl|NZ_CP031785.1_prot_WP_003567744.1_2530, lcl|NZ_CP031785.1_prot_WP_003569171.1_725	lcl|NZ_CP044228.1_prot_WP_150861211.1_768, lcl|NZ_CP044228.1_prot_WP_150861261.1_1717	lcl|NZ_CP038153.1_prot_WP_003567744.1_2612, lcl|NZ_CP038153.1_prot_WP_012491155.1_717
OG0000025	lcl|NC_017482.1_prot_WP_014569095.1_425	lcl|NC_008526.1_prot_WP_002816285.1_1784, lcl|NC_008526.1_prot_WP_011674191.1_2211, lcl|NC_008526.1_prot_WP_011674191.1_562		lcl|NC_010999.1_prot_WP_002816285.1_2240, lcl|NC_010999.1_prot_WP_003590074.1_637	lcl|NC_013198.1_prot_WP_014569095.1_431		lcl|NC_022123.1_prot_WP_003660034.1_2842	lcl|NC_017474.1_prot_WP_002816285.1_2233, lcl|NC_017474.1_prot_WP_003590074.1_633, lcl|NC_017474.1_prot_WP_012491102.1_621, lcl|NC_017474.1_prot_WP_012491102.1_625, lcl|NC_017476.1_prot_WP_014566870.1_3000	lcl|NC_017473.1_prot_WP_002816285.1_2184, lcl|NC_017473.1_prot_WP_003590074.1_640, lcl|NC_017473.1_prot_WP_012491102.1_628, lcl|NC_017473.1_prot_WP_012491102.1_632, lcl|NC_017475.1_prot_WP_014566870.1_2944				lcl|NC_021721.1_prot_WP_003590074.1_669	lcl|NZ_CP007122.1_prot_WP_002816285.1_2521, lcl|NZ_CP007122.1_prot_WP_002816285.1_2715, lcl|NZ_CP007122.1_prot_WP_002816285.1_331, lcl|NZ_CP007122.1_prot_WP_002816285.1_381, lcl|NZ_CP007122.1_prot_WP_002816285.1_660, lcl|NZ_CP007122.1_prot_WP_002816285.1_830, lcl|NZ_CP007122.1_prot_WP_016383505.1_2637, lcl|NZ_CP007125.1_prot_WP_025376395.1_2915	lcl|NZ_AP012541.1_prot_WP_002816285.1_1045, lcl|NZ_AP012541.1_prot_WP_002816285.1_1873, lcl|NZ_AP012541.1_prot_WP_002816285.1_2011, lcl|NZ_AP012541.1_prot_WP_002816285.1_2695, lcl|NZ_AP012541.1_prot_WP_002816285.1_38, lcl|NZ_AP012541.1_prot_WP_002816285.1_529, lcl|NZ_AP012541.1_prot_WP_016383505.1_2837, lcl|NZ_AP012541.1_prot_WP_041091356.1_2717, lcl|NZ_AP012541.1_prot_WP_041091356.1_294	lcl|NZ_AP012544.1_prot_WP_015975056.1_682, lcl|NZ_AP012544.1_prot_WP_244879992.1_2720, lcl|NZ_AP012545.1_prot_WP_015975056.1_2790, lcl|NZ_AP012546.1_prot_WP_015975056.1_2803	lcl|NZ_CP012187.1_prot_WP_050893837.1_971, lcl|NZ_CP012190.1_prot_WP_002816285.1_2814, lcl|NZ_CP012191.1_prot_WP_050894612.1_2858	lcl|NZ_CP012148.1_prot_WP_016374491.1_625	lcl|NZ_CP013921.1_prot_WP_002816285.1_2245, lcl|NZ_CP013921.1_prot_WP_002816285.1_2428, lcl|NZ_CP013921.1_prot_WP_002816285.1_2450, lcl|NZ_CP013921.1_prot_WP_002816285.1_341, lcl|NZ_CP013921.1_prot_WP_002816285.1_422, lcl|NZ_CP013921.1_prot_WP_016383505.1_2314, lcl|NZ_CP013921.1_prot_WP_059219819.1_1928, lcl|NZ_CP013921.1_prot_WP_059219842.1_2183		lcl|NZ_CP014201.1_prot_WP_002816285.1_1626, lcl|NZ_CP014201.1_prot_WP_002816285.1_1681, lcl|NZ_CP014201.1_prot_WP_064658799.1_1129, lcl|NZ_CP014202.1_prot_WP_077069962.1_2850		lcl|NZ_CP014985.1_prot_WP_240031064.1_1226	lcl|NZ_CP021426.1_prot_WP_014569095.1_849		lcl|NZ_CP017716.1_prot_WP_002816285.1_2164, lcl|NZ_CP017716.1_prot_WP_002816285.1_375, lcl|NZ_CP017716.1_prot_WP_002816285.1_82			lcl|NZ_CP017261.1_prot_WP_050893837.1_693, lcl|NZ_CP017263.1_prot_WP_002816285.1_2702, lcl|NZ_CP017266.1_prot_WP_096836724.1_2866	lcl|NZ_CP016355.1_prot_WP_003586983.1_1116, lcl|NZ_CP016355.1_prot_WP_003586983.1_1257, lcl|NZ_CP016355.1_prot_WP_003586983.1_1899, lcl|NZ_CP016355.1_prot_WP_003586983.1_2345, lcl|NZ_CP016355.1_prot_WP_003586983.1_381, lcl|NZ_CP016355.1_prot_WP_003586983.1_393, lcl|NZ_CP016355.1_prot_WP_003586983.1_562, lcl|NZ_CP016355.1_prot_WP_003586983.1_602, lcl|NZ_CP016355.1_prot_WP_003589061.1_630, lcl|NZ_C…	lcl|NZ_CP025582.1_prot_WP_016374491.1_582, lcl|NZ_CP025582.1_prot_WP_016374491.1_591	lcl|NZ_CP026097.1_prot_WP_016374491.1_582, lcl|NZ_CP026097.1_prot_WP_016374491.1_591		lcl|NZ_CP029546.1_prot_WP_002816285.1_2501, lcl|NZ_CP029546.1_prot_WP_002816285.1_2659, lcl|NZ_CP029546.1_prot_WP_002816285.1_340, lcl|NZ_CP029546.1_prot_WP_002816285.1_438, lcl|NZ_CP029546.1_prot_WP_263854525.1_483, lcl|NZ_CP029547.1_prot_WP_109990515.1_2879, lcl|NZ_CP029547.1_prot_WP_109990517.1_2881		lcl|NZ_CP029536.1_prot_WP_002816285.1_2821, lcl|NZ_CP029536.1_prot_WP_002816285.1_736, lcl|NZ_CP029536.1_prot_WP_003586983.1_117, lcl|NZ_CP029536.1_prot_WP_003586983.1_126, lcl|NZ_CP029536.1_prot_WP_003586983.1_1332, lcl|NZ_CP029536.1_prot_WP_003586983.1_1515, lcl|NZ_CP029536.1_prot_WP_003586983.1_1557, lcl|NZ_CP029536.1_prot_WP_003586983.1_400, lcl|NZ_CP029536.1_prot_WP_003586983.1_404, lcl|NZ_C…	lcl|NZ_CP031290.1_prot_WP_014569095.1_430		lcl|NZ_CP032637.1_prot_WP_002816285.1_2689, lcl|NZ_CP032637.1_prot_WP_002816285.1_727, lcl|NZ_CP032637.1_prot_WP_016374491.1_1280	lcl|NZ_CP025498.1_prot_WP_014566870.1_2887, lcl|NZ_CP025499.1_prot_WP_002816285.1_2159, lcl|NZ_CP025499.1_prot_WP_003590074.1_618, lcl|NZ_CP025499.1_prot_WP_012491102.1_606, lcl|NZ_CP025499.1_prot_WP_012491102.1_610	lcl|NZ_AP018392.1_prot_WP_003606156.1_420, lcl|NZ_AP018393.1_prot_WP_126353749.1_2963	lcl|NZ_CP025428.1_prot_WP_014569095.1_428	lcl|NZ_CP035563.1_prot_WP_165191795.1_584, lcl|NZ_CP035563.1_prot_WP_165191805.1_2070		lcl|NZ_CP041657.1_prot_WP_002816285.1_1766, lcl|NZ_CP041657.1_prot_WP_003590074.1_406, lcl|NZ_CP041657.1_prot_WP_012491102.1_414, lcl|NZ_CP041657.1_prot_WP_012491102.1_418, lcl|NZ_CP041658.1_prot_WP_014566870.1_2908	lcl|NZ_CP041944.1_prot_WP_016374491.1_639	lcl|NZ_CP031785.1_prot_WP_002816285.1_522, lcl|NZ_CP031785.1_prot_WP_002816285.1_608, lcl|NZ_CP031785.1_prot_WP_240031064.1_587	lcl|NZ_CP044228.1_prot_WP_002816285.1_1756	lcl|NZ_CP038153.1_prot_WP_002816285.1_2239, lcl|NZ_CP038153.1_prot_WP_003590074.1_637, lcl|NZ_CP038153.1_prot_WP_012491102.1_625, lcl|NZ_CP038153.1_prot_WP_012491102.1_629, lcl|NZ_CP038154.1_prot_WP_014566870.1_2984
OG0000026	lcl|NC_017482.1_prot_WP_005685016.1_2608, lcl|NC_017482.1_prot_WP_005692749.1_1926	lcl|NC_008526.1_prot_WP_003568211.1_2650, lcl|NC_008526.1_prot_WP_011674745.1_1947	lcl|NC_014334.2_prot_WP_003568211.1_2558, lcl|NC_014334.2_prot_WP_013245936.1_1839	lcl|NC_010999.1_prot_WP_003568211.1_2864, lcl|NC_010999.1_prot_WP_003570974.1_2130	lcl|NC_013198.1_prot_WP_005685016.1_2634, lcl|NC_013198.1_prot_WP_005692749.1_1949	lcl|NC_013199.1_prot_WP_005685016.1_2585, lcl|NC_013199.1_prot_WP_015764615.1_1915	lcl|NC_022112.1_prot_WP_003568211.1_2674, lcl|NC_022112.1_prot_WP_003570974.1_1963	lcl|NC_017474.1_prot_WP_003568211.1_2856, lcl|NC_017474.1_prot_WP_003570974.1_2122	lcl|NC_017473.1_prot_WP_003568211.1_2807, lcl|NC_017473.1_prot_WP_003570974.1_2073	lcl|NC_017491.1_prot_WP_005685016.1_2561, lcl|NC_017491.1_prot_WP_005692749.1_1814	lcl|NC_021723.1_prot_WP_005685016.1_2516, lcl|NC_021723.1_prot_WP_005712975.1_1823	lcl|NC_021725.1_prot_WP_005685016.1_2601, lcl|NC_021725.1_prot_WP_015764615.1_1927	lcl|NC_021721.1_prot_WP_003568211.1_2888, lcl|NC_021721.1_prot_WP_020751673.1_2108	lcl|NZ_CP007122.1_prot_WP_003568211.1_2585, lcl|NZ_CP007122.1_prot_WP_016363973.1_635	lcl|NZ_AP012541.1_prot_WP_003568211.1_2784, lcl|NZ_AP012541.1_prot_WP_016363973.1_2037	lcl|NZ_AP012544.1_prot_WP_025013148.1_2593, lcl|NZ_AP012544.1_prot_WP_039639245.1_1870	lcl|NZ_CP012187.1_prot_WP_003600139.1_2554, lcl|NZ_CP012187.1_prot_WP_016363973.1_1915	lcl|NZ_CP012148.1_prot_WP_003568211.1_2839, lcl|NZ_CP012148.1_prot_WP_003570974.1_2098	lcl|NZ_CP013921.1_prot_WP_003568211.1_2364, lcl|NZ_CP013921.1_prot_WP_040167563.1_314	lcl|NZ_LWBT01000001.1_prot_WP_005686220.1_86, lcl|NZ_LWBT01000003.1_prot_WP_005685016.1_587	lcl|NZ_CP014201.1_prot_WP_005685016.1_1936, lcl|NZ_CP014201.1_prot_WP_005692749.1_1156	lcl|NZ_CP020464.1_prot_WP_005685016.1_246, lcl|NZ_CP020464.1_prot_WP_005712975.1_939	lcl|NZ_CP014985.1_prot_WP_003568211.1_1914, lcl|NZ_CP014985.1_prot_WP_016363973.1_2651	lcl|NZ_CP021426.1_prot_WP_005685016.1_1394, lcl|NZ_CP021426.1_prot_WP_005692749.1_2080	lcl|NZ_CP017065.1_prot_WP_087912517.1_1915, lcl|NZ_CP017065.1_prot_WP_087913133.1_2759	lcl|NZ_CP017716.1_prot_WP_003568211.1_2640	lcl|NZ_CP017063.1_prot_WP_033573835.1_2610, lcl|NZ_CP017063.1_prot_WP_049170501.1_1850	lcl|NZ_CP006804.1_prot_WP_005685016.1_1474, lcl|NZ_CP006804.1_prot_WP_005686220.1_770	lcl|NZ_CP017261.1_prot_WP_003602936.1_1648, lcl|NZ_CP017261.1_prot_WP_016386379.1_2242	lcl|NZ_CP016355.1_prot_WP_003568211.1_2751, lcl|NZ_CP016355.1_prot_WP_003607251.1_2015	lcl|NZ_CP025582.1_prot_WP_003568211.1_2764, lcl|NZ_CP025582.1_prot_WP_016363973.1_2074	lcl|NZ_CP026097.1_prot_WP_003568211.1_2763, lcl|NZ_CP026097.1_prot_WP_016363973.1_2072	lcl|NZ_CP019305.1_prot_WP_005685016.1_2591, lcl|NZ_CP019305.1_prot_WP_015764615.1_1921	lcl|NZ_CP029546.1_prot_WP_003568211.1_2708, lcl|NZ_CP029546.1_prot_WP_013245936.1_1935	lcl|NZ_CP029686.1_prot_WP_003568211.1_1484, lcl|NZ_CP029686.1_prot_WP_003570974.1_2199	lcl|NZ_CP029536.1_prot_WP_003568211.1_874, lcl|NZ_CP029536.1_prot_WP_003570974.1_99	lcl|NZ_CP031290.1_prot_WP_005685016.1_2634, lcl|NZ_CP031290.1_prot_WP_005692749.1_1948	lcl|NZ_CP022109.1_prot_WP_005685016.1_2590, lcl|NZ_CP022109.1_prot_WP_015764615.1_1920	lcl|NZ_CP032637.1_prot_WP_003568211.1_1943, lcl|NZ_CP032637.1_prot_WP_003591386.1_2659	lcl|NZ_CP025499.1_prot_WP_003568211.1_2780, lcl|NZ_CP025499.1_prot_WP_003570974.1_2049	lcl|NZ_AP018392.1_prot_WP_003568211.1_2826, lcl|NZ_AP018392.1_prot_WP_003570974.1_2116	lcl|NZ_CP025428.1_prot_WP_005685016.1_2618, lcl|NZ_CP025428.1_prot_WP_005692749.1_1935	lcl|NZ_CP035563.1_prot_WP_003568211.1_2843, lcl|NZ_CP035563.1_prot_WP_003570974.1_2105	lcl|NZ_CP040780.1_prot_WP_033573835.1_362, lcl|NZ_CP040780.1_prot_WP_139041936.1_2305	lcl|NZ_CP041657.1_prot_WP_003568211.1_1143, lcl|NZ_CP041657.1_prot_WP_003570974.1_1877	lcl|NZ_CP041944.1_prot_WP_003568211.1_969, lcl|NZ_CP041944.1_prot_WP_003570974.1_2134	lcl|NZ_CP031785.1_prot_WP_003568211.1_2740, lcl|NZ_CP031785.1_prot_WP_003570974.1_2045	lcl|NZ_CP044228.1_prot_WP_005685016.1_1483, lcl|NZ_CP044228.1_prot_WP_005692749.1_2260	lcl|NZ_CP038153.1_prot_WP_003568211.1_2862, lcl|NZ_CP038153.1_prot_WP_003570974.1_2128
OG0000027	lcl|NC_017482.1_prot_WP_005688033.1_184, lcl|NC_017482.1_prot_WP_005692564.1_2023	lcl|NC_008526.1_prot_WP_003562823.1_161, lcl|NC_008526.1_prot_WP_011674796.1_2039	lcl|NC_014334.2_prot_WP_003562823.1_179, lcl|NC_014334.2_prot_WP_003566891.1_1923	lcl|NC_010999.1_prot_WP_003566891.1_2218, lcl|NC_010999.1_prot_WP_012490831.1_160	lcl|NC_013198.1_prot_WP_005688033.1_185, lcl|NC_013198.1_prot_WP_005692564.1_2047	lcl|NC_013199.1_prot_WP_005690136.1_171, lcl|NC_013199.1_prot_WP_005692564.1_2011	lcl|NC_022112.1_prot_WP_003562823.1_174, lcl|NC_022112.1_prot_WP_003566891.1_2046	lcl|NC_017474.1_prot_WP_003566891.1_2211, lcl|NC_017474.1_prot_WP_012490831.1_157	lcl|NC_017473.1_prot_WP_003566891.1_2162, lcl|NC_017473.1_prot_WP_012490831.1_160	lcl|NC_017491.1_prot_WP_005690136.1_172, lcl|NC_017491.1_prot_WP_005692564.1_1909	lcl|NC_021723.1_prot_WP_005710770.1_167, lcl|NC_021723.1_prot_WP_005713164.1_1929	lcl|NC_021725.1_prot_WP_005690136.1_178, lcl|NC_021725.1_prot_WP_005692564.1_2021	lcl|NC_021721.1_prot_WP_003562823.1_175, lcl|NC_021721.1_prot_WP_020751685.1_2191	lcl|NZ_CP007122.1_prot_WP_003661944.1_548, lcl|NZ_CP007122.1_prot_WP_003662094.1_14	lcl|NZ_AP012541.1_prot_WP_003661944.1_2123, lcl|NZ_AP012541.1_prot_WP_003662094.1_161	lcl|NZ_AP012544.1_prot_WP_010491844.1_1967, lcl|NZ_AP012544.1_prot_WP_039639727.1_103	lcl|NZ_CP012187.1_prot_WP_003583008.1_163, lcl|NZ_CP012187.1_prot_WP_050894332.1_1992	lcl|NZ_CP012148.1_prot_WP_003566891.1_2182, lcl|NZ_CP012148.1_prot_WP_003583008.1_175	lcl|NZ_CP013921.1_prot_WP_003661944.1_231, lcl|NZ_CP013921.1_prot_WP_003662094.1_2076	lcl|NZ_LWBT01000001.1_prot_WP_005692564.1_184, lcl|NZ_LWBT01000031.1_prot_WP_005690136.1_2522	lcl|NZ_CP014201.1_prot_WP_005688033.1_2240, lcl|NZ_CP014201.1_prot_WP_005692564.1_1257	lcl|NZ_CP020464.1_prot_WP_005710770.1_2601, lcl|NZ_CP020464.1_prot_WP_005713164.1_833	lcl|NZ_CP014985.1_prot_WP_003566891.1_2566, lcl|NZ_CP014985.1_prot_WP_003583008.1_1652	lcl|NZ_CP021426.1_prot_WP_005688033.1_1093, lcl|NZ_CP021426.1_prot_WP_005692564.1_1982	lcl|NZ_CP017065.1_prot_WP_070652291.1_157, lcl|NZ_CP017065.1_prot_WP_087912589.1_2009	lcl|NZ_CP017716.1_prot_WP_003566891.1_1962, lcl|NZ_CP017716.1_prot_WP_003568712.1_182	lcl|NZ_CP017063.1_prot_WP_005716307.1_157, lcl|NZ_CP017063.1_prot_WP_047678425.1_1947	lcl|NZ_CP006804.1_prot_WP_005713164.1_862, lcl|NZ_CP006804.1_prot_WP_031547013.1_1827	lcl|NZ_CP017261.1_prot_WP_003583008.1_2482, lcl|NZ_CP017261.1_prot_WP_003603103.1_1748	lcl|NZ_CP016355.1_prot_WP_003583008.1_171, lcl|NZ_CP016355.1_prot_WP_003603103.1_2100	lcl|NZ_CP025582.1_prot_WP_003566891.1_2159, lcl|NZ_CP025582.1_prot_WP_003583008.1_173	lcl|NZ_CP026097.1_prot_WP_003566891.1_2158, lcl|NZ_CP026097.1_prot_WP_003583008.1_173	lcl|NZ_CP019305.1_prot_WP_005690136.1_177, lcl|NZ_CP019305.1_prot_WP_005692564.1_2015	lcl|NZ_CP029546.1_prot_WP_003562823.1_146, lcl|NZ_CP029546.1_prot_WP_003603103.1_2019	lcl|NZ_CP029686.1_prot_WP_003562823.1_1207, lcl|NZ_CP029686.1_prot_WP_003566891.1_2115	lcl|NZ_CP029536.1_prot_WP_003583008.1_1129, lcl|NZ_CP029536.1_prot_WP_003588489.1_193	lcl|NZ_CP031290.1_prot_WP_005688033.1_185, lcl|NZ_CP031290.1_prot_WP_005692564.1_2046	lcl|NZ_CP022109.1_prot_WP_005690136.1_177, lcl|NZ_CP022109.1_prot_WP_005692564.1_2014	lcl|NZ_CP032637.1_prot_WP_003562823.1_1679, lcl|NZ_CP032637.1_prot_WP_129533386.1_2575	lcl|NZ_CP025499.1_prot_WP_003566891.1_2137, lcl|NZ_CP025499.1_prot_WP_012490831.1_159	lcl|NZ_AP018392.1_prot_WP_003583008.1_196, lcl|NZ_AP018392.1_prot_WP_004559973.1_2208	lcl|NZ_CP025428.1_prot_WP_005688033.1_183, lcl|NZ_CP025428.1_prot_WP_005692564.1_2032	lcl|NZ_CP035563.1_prot_WP_003583008.1_170, lcl|NZ_CP035563.1_prot_WP_004559973.1_2192	lcl|NZ_CP040780.1_prot_WP_005716307.1_607, lcl|NZ_CP040780.1_prot_WP_047678425.1_2395	lcl|NZ_CP041657.1_prot_WP_003566891.1_1788, lcl|NZ_CP041657.1_prot_WP_012490831.1_882	lcl|NZ_CP041944.1_prot_WP_003566891.1_2051, lcl|NZ_CP041944.1_prot_WP_003583008.1_1229	lcl|NZ_CP031785.1_prot_WP_003566891.1_2132, lcl|NZ_CP031785.1_prot_WP_003583008.1_169	lcl|NZ_CP044228.1_prot_WP_005688033.1_1204, lcl|NZ_CP044228.1_prot_WP_064656951.1_2163	lcl|NZ_CP038153.1_prot_WP_003566891.1_2217, lcl|NZ_CP038153.1_prot_WP_012490831.1_160
OG0000028	lcl|NC_017482.1_prot_WP_014569277.1_651, lcl|NC_017482.1_prot_WP_014570055.1_2179	lcl|NC_008526.1_prot_LSEI_RS03410_683, lcl|NC_008526.1_prot_WP_011674866.1_2205	lcl|NC_014334.2_prot_WP_003588738.1_2092, lcl|NC_014334.2_prot_WP_013245525.1_606	lcl|NC_010999.1_prot_WP_012491171.1_755, lcl|NC_010999.1_prot_WP_012491922.1_2391	lcl|NC_013198.1_prot_WP_014569277.1_662, lcl|NC_013198.1_prot_WP_014570055.1_2203	lcl|NC_013199.1_prot_WP_005691899.1_634, lcl|NC_013199.1_prot_WP_005692305.1_2165	lcl|NC_022112.1_prot_WP_003563842.1_604, lcl|NC_022112.1_prot_WP_003571392.1_2215	lcl|NC_017474.1_prot_WP_012491171.1_750, lcl|NC_017474.1_prot_WP_012491922.1_2384	lcl|NC_017473.1_prot_WP_012491171.1_757, lcl|NC_017473.1_prot_WP_012491922.1_2335	lcl|NC_017491.1_prot_WP_005691899.1_632, lcl|NC_017491.1_prot_WP_005692305.1_2062	lcl|NC_021723.1_prot_LOCK900_RS10735_2091, lcl|NC_021723.1_prot_WP_005684083.1_598	lcl|NC_021725.1_prot_LOCK908_RS11125_2175, lcl|NC_021725.1_prot_WP_005691899.1_645	lcl|NC_021721.1_prot_WP_003563842.1_787, lcl|NC_021721.1_prot_WP_003588738.1_2424	lcl|NZ_CP007122.1_prot_AF91_RS02545_498, lcl|NZ_CP007122.1_prot_AF91_RS02555_500, lcl|NZ_CP007122.1_prot_WP_016365318.1_2187	lcl|NZ_AP012541.1_prot_LBPC_RS03250_644, lcl|NZ_AP012541.1_prot_LBPC_RS03260_646, lcl|NZ_AP012541.1_prot_WP_003588738.1_2286	lcl|NZ_AP012544.1_prot_LBCZ_RS02580_516, lcl|NZ_AP012544.1_prot_LBCZ_RS10895_2130	lcl|NZ_CP012187.1_prot_WP_003588738.1_2216	lcl|NZ_CP012148.1_prot_LPL9_RS03805_771, lcl|NZ_CP012148.1_prot_WP_003585543.1_2362	lcl|NZ_CP013921.1_prot_AWC33_RS08355_1617, lcl|NZ_CP013921.1_prot_AWC33_RS08365_1619, lcl|NZ_CP013921.1_prot_WP_003588738.1_2797	lcl|NZ_LWBT01000008.1_prot_WP_005691899.1_1219, lcl|NZ_LWBT01000023.1_prot_WP_005692305.1_2221	lcl|NZ_CP014201.1_prot_WP_014569277.1_2690, lcl|NZ_CP014201.1_prot_WP_047677419.1_1411	lcl|NZ_CP020464.1_prot_BVH57_RS03770_671, lcl|NZ_CP020464.1_prot_WP_005684083.1_2168	lcl|NZ_CP014985.1_prot_WP_003585543.1_2387, lcl|NZ_CP014985.1_prot_WP_081528665.1_1081	lcl|NZ_CP021426.1_prot_WP_014569277.1_620, lcl|NZ_CP021426.1_prot_WP_014570055.1_1825	lcl|NZ_CP017065.1_prot_WP_087911681.1_610, lcl|NZ_CP017065.1_prot_WP_087912721.1_2203	lcl|NZ_CP017716.1_prot_WP_003569230.1_625, lcl|NZ_CP017716.1_prot_WP_003571392.1_2133	lcl|NZ_CP017063.1_prot_WP_047676814.1_595, lcl|NZ_CP017063.1_prot_WP_095593672.1_2104	lcl|NZ_CP006804.1_prot_WP_005684083.1_2268, lcl|NZ_CP006804.1_prot_WP_005686094.1_1019	lcl|NZ_CP017261.1_prot_WP_003588738.1_1909	lcl|NZ_CP016355.1_prot_BBD24_RS12370_2263, lcl|NZ_CP016355.1_prot_WP_003563842.1_780, lcl|NZ_CP016355.1_prot_WP_263852271.1_2265	lcl|NZ_CP025582.1_prot_CWS34_RS04100_754, lcl|NZ_CP025582.1_prot_WP_003588738.1_2326	lcl|NZ_CP026097.1_prot_C1191_RS04100_754, lcl|NZ_CP026097.1_prot_C1191_RS12825_2325	lcl|NZ_CP019305.1_prot_WP_005691899.1_644, lcl|NZ_CP019305.1_prot_WP_005692305.1_2169	lcl|NZ_CP029546.1_prot_WP_003588738.1_2254, lcl|NZ_CP029546.1_prot_WP_016386855.1_603	lcl|NZ_CP029686.1_prot_WP_003563842.1_700, lcl|NZ_CP029686.1_prot_WP_003571392.1_1945	lcl|NZ_CP029536.1_prot_WP_003569230.1_1703, lcl|NZ_CP029536.1_prot_WP_003588738.1_362	lcl|NZ_CP031290.1_prot_WP_014569277.1_661, lcl|NZ_CP031290.1_prot_WP_014570055.1_2203	lcl|NZ_CP022109.1_prot_WP_005691899.1_644, lcl|NZ_CP022109.1_prot_WP_005692305.1_2168	lcl|NZ_CP032637.1_prot_CFM84_RS13300_2406, lcl|NZ_CP032637.1_prot_WP_016386520.1_1123	lcl|NZ_CP025499.1_prot_WP_012491171.1_735, lcl|NZ_CP025499.1_prot_WP_012491922.1_2309	lcl|NZ_AP018392.1_prot_WP_003585543.1_2382, lcl|NZ_AP018392.1_prot_WP_126353029.1_794	lcl|NZ_CP025428.1_prot_WP_014569277.1_658, lcl|NZ_CP025428.1_prot_WP_014570055.1_2189	lcl|NZ_CP035563.1_prot_EVE90_RS04065_762, lcl|NZ_CP035563.1_prot_WP_003588738.1_2365	lcl|NZ_CP040780.1_prot_WP_047676814.1_1046, lcl|NZ_CP040780.1_prot_WP_047677419.1_2554	lcl|NZ_CP041657.1_prot_WP_012491171.1_289, lcl|NZ_CP041657.1_prot_WP_012491922.1_1615	lcl|NZ_CP041944.1_prot_WP_003563842.1_483, lcl|NZ_CP041944.1_prot_WP_003585543.1_1872	lcl|NZ_CP031785.1_prot_D0638_RS04030_762, lcl|NZ_CP031785.1_prot_WP_149350257.1_2310	lcl|NZ_CP044228.1_prot_WP_005692305.1_1999, lcl|NZ_CP044228.1_prot_WP_070706927.1_735	lcl|NZ_CP038153.1_prot_WP_012491171.1_754, lcl|NZ_CP038153.1_prot_WP_012491922.1_2390
OG0000029	lcl|NC_017482.1_prot_WP_005685017.1_2609, lcl|NC_017482.1_prot_WP_014569880.1_1928	lcl|NC_008526.1_prot_WP_003566732.1_1949, lcl|NC_008526.1_prot_WP_003568213.1_2651	lcl|NC_014334.2_prot_WP_003566732.1_1841, lcl|NC_014334.2_prot_WP_003568213.1_2559	lcl|NC_010999.1_prot_WP_003568213.1_2865, lcl|NC_010999.1_prot_WP_012491821.1_2132	lcl|NC_013198.1_prot_WP_005685017.1_2635, lcl|NC_013198.1_prot_WP_014569880.1_1951	lcl|NC_013199.1_prot_WP_005686219.1_1917, lcl|NC_013199.1_prot_WP_005690633.1_2586	lcl|NC_022112.1_prot_WP_003566732.1_1965, lcl|NC_022112.1_prot_WP_003568213.1_2675	lcl|NC_017474.1_prot_WP_003568213.1_2857, lcl|NC_017474.1_prot_WP_012491821.1_2124	lcl|NC_017473.1_prot_WP_003568213.1_2808, lcl|NC_017473.1_prot_WP_012491821.1_2075	lcl|NC_017491.1_prot_WP_005690633.1_2562, lcl|NC_017491.1_prot_WP_005692746.1_1816	lcl|NC_021723.1_prot_WP_005712086.1_2517, lcl|NC_021723.1_prot_WP_005712978.1_1824	lcl|NC_021725.1_prot_WP_005686219.1_1929, lcl|NC_021725.1_prot_WP_005690633.1_2602	lcl|NC_021721.1_prot_WP_003566732.1_2110, lcl|NC_021721.1_prot_WP_003568213.1_2889	lcl|NZ_CP007122.1_prot_WP_003581533.1_2586, lcl|NZ_CP007122.1_prot_WP_025376016.1_633	lcl|NZ_AP012541.1_prot_WP_003566732.1_2039, lcl|NZ_AP012541.1_prot_WP_003581533.1_2785	lcl|NZ_AP012544.1_prot_LBCZ_RS13240_2594, lcl|NZ_AP012544.1_prot_WP_010491655.1_1872	lcl|NZ_CP012187.1_prot_WP_050894298.1_1917, lcl|NZ_CP012187.1_prot_WP_050894471.1_2555	lcl|NZ_CP012148.1_prot_LPL9_RS10660_2100, lcl|NZ_CP012148.1_prot_WP_003581533.1_2840	lcl|NZ_CP013921.1_prot_WP_003566732.1_312, lcl|NZ_CP013921.1_prot_WP_003581533.1_2363	lcl|NZ_LWBT01000001.1_prot_LrhR19_RS00435_88, lcl|NZ_LWBT01000003.1_prot_WP_048488167.1_588	lcl|NZ_CP014201.1_prot_WP_005685017.1_1937, lcl|NZ_CP014201.1_prot_WP_077069499.1_1158	lcl|NZ_CP020464.1_prot_WP_005712086.1_245, lcl|NZ_CP020464.1_prot_WP_005712978.1_938	lcl|NZ_CP014985.1_prot_WP_003566732.1_2649, lcl|NZ_CP014985.1_prot_WP_003581533.1_1913	lcl|NZ_CP021426.1_prot_WP_005685017.1_1393, lcl|NZ_CP021426.1_prot_WP_014569880.1_2078	lcl|NZ_CP017065.1_prot_WP_087912518.1_1917, lcl|NZ_CP017065.1_prot_WP_087913134.1_2760	lcl|NZ_CP017716.1_prot_WP_003568213.1_2641	lcl|NZ_CP017063.1_prot_WP_005717211.1_2611, lcl|NZ_CP017063.1_prot_WP_049170505.1_1852	lcl|NZ_CP006804.1_prot_WP_005685017.1_1475, lcl|NZ_CP006804.1_prot_WP_049166570.1_772	lcl|NZ_CP017261.1_prot_WP_003581533.1_2243, lcl|NZ_CP017261.1_prot_WP_003602938.1_1650	lcl|NZ_CP016355.1_prot_WP_003566732.1_2017, lcl|NZ_CP016355.1_prot_WP_003568213.1_2752	lcl|NZ_CP025582.1_prot_CWS34_RS11455_2076, lcl|NZ_CP025582.1_prot_WP_101512302.1_2765	lcl|NZ_CP026097.1_prot_WP_003566732.1_2074, lcl|NZ_CP026097.1_prot_WP_101512302.1_2764	lcl|NZ_CP019305.1_prot_WP_005686219.1_1923, lcl|NZ_CP019305.1_prot_WP_005690633.1_2592	lcl|NZ_CP029546.1_prot_WP_003581533.1_2709, lcl|NZ_CP029546.1_prot_WP_109990293.1_1937	lcl|NZ_CP029686.1_prot_WP_003566732.1_2197, lcl|NZ_CP029686.1_prot_WP_003568213.1_1483	lcl|NZ_CP029536.1_prot_WP_003581533.1_875, lcl|NZ_CP029536.1_prot_WP_016379325.1_101	lcl|NZ_CP031290.1_prot_WP_005685017.1_2635, lcl|NZ_CP031290.1_prot_WP_014569880.1_1950	lcl|NZ_CP022109.1_prot_WP_005686219.1_1922, lcl|NZ_CP022109.1_prot_WP_005690633.1_2591	lcl|NZ_CP032637.1_prot_WP_003566732.1_2657, lcl|NZ_CP032637.1_prot_WP_003568213.1_1942	lcl|NZ_CP025499.1_prot_WP_003568213.1_2781, lcl|NZ_CP025499.1_prot_WP_012491821.1_2051	lcl|NZ_AP018392.1_prot_WP_003566732.1_2118, lcl|NZ_AP018392.1_prot_WP_003581533.1_2827	lcl|NZ_CP025428.1_prot_WP_005685017.1_2619, lcl|NZ_CP025428.1_prot_WP_014569880.1_1937	lcl|NZ_CP035563.1_prot_WP_003566732.1_2107, lcl|NZ_CP035563.1_prot_WP_263854563.1_2846	lcl|NZ_CP040780.1_prot_WP_005686219.1_2307, lcl|NZ_CP040780.1_prot_WP_005717211.1_363	lcl|NZ_CP041657.1_prot_WP_003568213.1_1142, lcl|NZ_CP041657.1_prot_WP_012491821.1_1875	lcl|NZ_CP041944.1_prot_WP_003581533.1_970, lcl|NZ_CP041944.1_prot_WP_144182164.1_2132	lcl|NZ_CP031785.1_prot_WP_003581533.1_2741, lcl|NZ_CP031785.1_prot_WP_149350151.1_2047	lcl|NZ_CP044228.1_prot_WP_049173276.1_1482, lcl|NZ_CP044228.1_prot_WP_150861292.1_2258	lcl|NZ_CP038153.1_prot_WP_003568213.1_2863, lcl|NZ_CP038153.1_prot_WP_012491821.1_2130
OG0000030	lcl|NC_017482.1_prot_WP_014570103.1_2242, lcl|NC_017482.1_prot_WP_014570106.1_2245	lcl|NC_008526.1_prot_WP_003596110.1_2291, lcl|NC_008526.1_prot_WP_011674891.1_2286	lcl|NC_014334.2_prot_WP_003576335.1_2165, lcl|NC_014334.2_prot_WP_003585593.1_2170	lcl|NC_010999.1_prot_WP_003576335.1_2465, lcl|NC_010999.1_prot_WP_003585593.1_2470	lcl|NC_013198.1_prot_WP_014570103.1_2267, lcl|NC_013198.1_prot_WP_014570106.1_2270	lcl|NC_013199.1_prot_WP_005692181.1_2233, lcl|NC_013199.1_prot_WP_014571584.1_2236	lcl|NC_022112.1_prot_WP_003567420.1_2281, lcl|NC_022112.1_prot_WP_003567428.1_2286	lcl|NC_017474.1_prot_WP_003576335.1_2458, lcl|NC_017474.1_prot_WP_003585593.1_2463	lcl|NC_017473.1_prot_WP_003576335.1_2409, lcl|NC_017473.1_prot_WP_003585593.1_2414	lcl|NC_017491.1_prot_WP_005692181.1_2131, lcl|NC_017491.1_prot_WP_014571584.1_2134	lcl|NC_021723.1_prot_WP_005692181.1_2164, lcl|NC_021723.1_prot_WP_005714581.1_2167	lcl|NC_021725.1_prot_WP_005692181.1_2246, lcl|NC_021725.1_prot_WP_014571584.1_2249	lcl|NC_021721.1_prot_WP_003576335.1_2495, lcl|NC_021721.1_prot_WP_003585593.1_2500	lcl|NZ_CP007122.1_prot_WP_003576335.1_2263, lcl|NZ_CP007122.1_prot_WP_003661709.1_2268	lcl|NZ_AP012541.1_prot_WP_003576335.1_2355, lcl|NZ_AP012541.1_prot_WP_003661709.1_2360	lcl|NZ_AP012544.1_prot_WP_025012862.1_2186, lcl|NZ_AP012544.1_prot_WP_025012863.1_2183	lcl|NZ_CP012187.1_prot_WP_045136559.1_2287, lcl|NZ_CP012187.1_prot_WP_050894426.1_2282	lcl|NZ_CP012148.1_prot_WP_003576335.1_2431, lcl|NZ_CP012148.1_prot_WP_003585593.1_2436	lcl|NZ_CP013921.1_prot_WP_003576335.1_2729, lcl|NZ_CP013921.1_prot_WP_003661709.1_2721	lcl|NZ_LWBT01000009.1_prot_WP_005692181.1_1256, lcl|NZ_LWBT01000009.1_prot_WP_014571584.1_1259	lcl|NZ_CP014201.1_prot_AWJ15_RS08150_1489, lcl|NZ_CP014201.1_prot_AWJ15_RS08160_1491, lcl|NZ_CP014201.1_prot_WP_005686788.1_1494	lcl|NZ_CP020464.1_prot_WP_005692181.1_598, lcl|NZ_CP020464.1_prot_WP_005714581.1_595	lcl|NZ_CP014985.1_prot_WP_003576335.1_2321, lcl|NZ_CP014985.1_prot_WP_003585593.1_2316	lcl|NZ_CP021426.1_prot_WP_014570103.1_1761, lcl|NZ_CP021426.1_prot_WP_014570106.1_1758	lcl|NZ_CP017065.1_prot_WP_087912774.1_2265, lcl|NZ_CP017065.1_prot_WP_087912777.1_2268	lcl|NZ_CP017716.1_prot_WP_003567420.1_2198, lcl|NZ_CP017716.1_prot_WP_003571436.1_2203	lcl|NZ_CP017063.1_prot_WP_014570103.1_2171, lcl|NZ_CP017063.1_prot_WP_047676315.1_2174	lcl|NZ_CP006804.1_prot_WP_031546840.1_1103, lcl|NZ_CP006804.1_prot_WP_031546842.1_1106	lcl|NZ_CP017261.1_prot_WP_003576335.1_1980, lcl|NZ_CP017261.1_prot_WP_016386267.1_1985	lcl|NZ_CP016355.1_prot_WP_003576335.1_2332, lcl|NZ_CP016355.1_prot_WP_003605989.1_2337	lcl|NZ_CP025582.1_prot_WP_003591819.1_2394, lcl|NZ_CP025582.1_prot_WP_101512246.1_2399	lcl|NZ_CP026097.1_prot_WP_003591819.1_2393, lcl|NZ_CP026097.1_prot_WP_101512246.1_2398	lcl|NZ_CP019305.1_prot_WP_005692181.1_2239, lcl|NZ_CP019305.1_prot_WP_014571584.1_2242	lcl|NZ_CP029546.1_prot_WP_003576335.1_2315, lcl|NZ_CP029546.1_prot_WP_045136559.1_2320	lcl|NZ_CP029686.1_prot_WP_003567420.1_1880, lcl|NZ_CP029686.1_prot_WP_110344395.1_1875	lcl|NZ_CP029536.1_prot_WP_003576335.1_436, lcl|NZ_CP029536.1_prot_WP_003588864.1_441	lcl|NZ_CP031290.1_prot_WP_014570103.1_2267, lcl|NZ_CP031290.1_prot_WP_014570106.1_2270	lcl|NZ_CP022109.1_prot_WP_005692181.1_2238, lcl|NZ_CP022109.1_prot_WP_014571584.1_2241	lcl|NZ_CP032637.1_prot_WP_003567420.1_2335, lcl|NZ_CP032637.1_prot_WP_016386688.1_2330	lcl|NZ_CP025499.1_prot_WP_003576335.1_2383, lcl|NZ_CP025499.1_prot_WP_003585593.1_2388	lcl|NZ_AP018392.1_prot_WP_003576335.1_2455, lcl|NZ_AP018392.1_prot_WP_003585593.1_2460	lcl|NZ_CP025428.1_prot_WP_014570103.1_2252, lcl|NZ_CP025428.1_prot_WP_014570106.1_2255	lcl|NZ_CP035563.1_prot_WP_016386688.1_2443, lcl|NZ_CP035563.1_prot_WP_129719327.1_2438	lcl|NZ_CP040780.1_prot_WP_014570103.1_2632, lcl|NZ_CP040780.1_prot_WP_047676315.1_2635	lcl|NZ_CP041657.1_prot_WP_003576335.1_1541, lcl|NZ_CP041657.1_prot_WP_003585593.1_1536	lcl|NZ_CP041944.1_prot_WP_003576335.1_1803, lcl|NZ_CP041944.1_prot_WP_003585593.1_1798	lcl|NZ_CP031785.1_prot_WP_003585593.1_2381, lcl|NZ_CP031785.1_prot_WP_149350269.1_2376	lcl|NZ_CP044228.1_prot_WP_005686788.1_1921, lcl|NZ_CP044228.1_prot_WP_005686794.1_1924	lcl|NZ_CP038153.1_prot_WP_003576335.1_2464, lcl|NZ_CP038153.1_prot_WP_003585593.1_2469
OG0000031	lcl|NC_017482.1_prot_WP_005685029.1_2617, lcl|NC_017482.1_prot_WP_005713821.1_1189	lcl|NC_008526.1_prot_WP_011674454.1_1189, lcl|NC_008526.1_prot_WP_011675039.1_2659	lcl|NC_014334.2_prot_WP_003568228.1_2568, lcl|NC_014334.2_prot_WP_003658327.1_1140	lcl|NC_010999.1_prot_WP_003658327.1_1422, lcl|NC_010999.1_prot_WP_012492179.1_2873	lcl|NC_013198.1_prot_WP_005685029.1_2643, lcl|NC_013198.1_prot_WP_005713821.1_1206	lcl|NC_013199.1_prot_LC705_RS13370_2594, lcl|NC_013199.1_prot_WP_080515415.1_1214	lcl|NC_022112.1_prot_WP_003568228.1_2683, lcl|NC_022112.1_prot_WP_003658327.1_1209	lcl|NC_017474.1_prot_WP_003658327.1_1416, lcl|NC_017474.1_prot_WP_012492179.1_2865	lcl|NC_017473.1_prot_WP_003658327.1_1367, lcl|NC_017473.1_prot_WP_012492179.1_2816	lcl|NC_017491.1_prot_WP_005690620.1_2570, lcl|NC_017491.1_prot_WP_014571305.1_1113	lcl|NC_021723.1_prot_LOCK900_RS13000_2525, lcl|NC_021723.1_prot_WP_005713821.1_1130	lcl|NC_021725.1_prot_WP_005690620.1_2610, lcl|NC_021725.1_prot_WP_014571305.1_1210	lcl|NC_021721.1_prot_WP_003568228.1_2897, lcl|NC_021721.1_prot_WP_003658327.1_1363	lcl|NZ_CP007122.1_prot_WP_016365955.1_2594, lcl|NZ_CP007122.1_prot_WP_016383415.1_1417	lcl|NZ_AP012541.1_prot_WP_016365955.1_2793, lcl|NZ_AP012541.1_prot_WP_016383415.1_1226	lcl|NZ_AP012544.1_prot_LBCZ_RS05975_1158, lcl|NZ_AP012544.1_prot_WP_039639847.1_2602	lcl|NZ_CP012187.1_prot_AKG30_RS05955_1146, lcl|NZ_CP012187.1_prot_WP_003600145.1_2563	lcl|NZ_CP012148.1_prot_WP_003570141.1_1386, lcl|NZ_CP012148.1_prot_WP_003577039.1_2848	lcl|NZ_CP013921.1_prot_WP_016365955.1_2355, lcl|NZ_CP013921.1_prot_WP_016383415.1_1067	lcl|NZ_LWBT01000003.1_prot_LrhR19_RS02990_596, lcl|NZ_LWBT01000011.1_prot_WP_014571305.1_1465	lcl|NZ_CP014201.1_prot_WP_005685029.1_1945, lcl|NZ_CP014201.1_prot_WP_077069355.1_452	lcl|NZ_CP020464.1_prot_BVH57_RS01285_237, lcl|NZ_CP020464.1_prot_WP_005713821.1_1632	lcl|NZ_CP014985.1_prot_WP_003570141.1_464, lcl|NZ_CP014985.1_prot_WP_003577039.1_1905	lcl|NZ_CP021426.1_prot_WP_005685029.1_1385, lcl|NZ_CP021426.1_prot_WP_005713821.1_77	lcl|NZ_CP017065.1_prot_WP_087912062.1_1224, lcl|NZ_CP017065.1_prot_WP_087913141.1_2768	lcl|NZ_CP017716.1_prot_WP_003568228.1_2649, lcl|NZ_CP017716.1_prot_WP_003570141.1_1191	lcl|NZ_CP017063.1_prot_WP_005713821.1_1158, lcl|NZ_CP017063.1_prot_WP_047675788.1_2619	lcl|NZ_CP006804.1_prot_WP_005685029.1_1483, lcl|NZ_CP006804.1_prot_WP_005685591.1_21	lcl|NZ_CP017261.1_prot_WP_003600145.1_2251, lcl|NZ_CP017261.1_prot_WP_003602140.1_879	lcl|NZ_CP016355.1_prot_WP_003577039.1_2760, lcl|NZ_CP016355.1_prot_WP_003605047.1_1312	lcl|NZ_CP025582.1_prot_WP_003570141.1_1318, lcl|NZ_CP025582.1_prot_WP_003577039.1_2773	lcl|NZ_CP026097.1_prot_WP_003570141.1_1317, lcl|NZ_CP026097.1_prot_WP_003577039.1_2772	lcl|NZ_CP019305.1_prot_WP_005690620.1_2600, lcl|NZ_CP019305.1_prot_WP_014571305.1_1207	lcl|NZ_CP029546.1_prot_WP_003596557.1_2717, lcl|NZ_CP029546.1_prot_WP_011674454.1_1168	lcl|NZ_CP029686.1_prot_WP_003568228.1_1475, lcl|NZ_CP029686.1_prot_WP_003658327.1_197	lcl|NZ_CP029536.1_prot_WP_003589307.1_883	lcl|NZ_CP031290.1_prot_WP_005685029.1_2643, lcl|NZ_CP031290.1_prot_WP_005713821.1_1205	lcl|NZ_CP022109.1_prot_WP_005690620.1_2599, lcl|NZ_CP022109.1_prot_WP_014571305.1_1207	lcl|NZ_CP032637.1_prot_WP_003568228.1_1934, lcl|NZ_CP032637.1_prot_WP_016386724.1_553	lcl|NZ_CP025499.1_prot_WP_003658327.1_1345, lcl|NZ_CP025499.1_prot_WP_012492179.1_2789	lcl|NZ_AP018392.1_prot_WP_003570141.1_1325, lcl|NZ_AP018392.1_prot_WP_126353657.1_2835	lcl|NZ_CP025428.1_prot_WP_005685029.1_2627, lcl|NZ_CP025428.1_prot_WP_005713821.1_1196	lcl|NZ_CP035563.1_prot_WP_003570141.1_1368, lcl|NZ_CP035563.1_prot_WP_129719370.1_2854	lcl|NZ_CP040780.1_prot_WP_005713821.1_1605, lcl|NZ_CP040780.1_prot_WP_047675788.1_371	lcl|NZ_CP041657.1_prot_WP_003658327.1_2583, lcl|NZ_CP041657.1_prot_WP_012492179.1_1134	lcl|NZ_CP041944.1_prot_WP_003570141.1_2856, lcl|NZ_CP041944.1_prot_WP_003577039.1_978	lcl|NZ_CP031785.1_prot_WP_003570141.1_1341, lcl|NZ_CP031785.1_prot_WP_003589307.1_2749	lcl|NZ_CP044228.1_prot_WP_005713821.1_166, lcl|NZ_CP044228.1_prot_WP_046783187.1_1474	lcl|NZ_CP038153.1_prot_WP_003658327.1_1421, lcl|NZ_CP038153.1_prot_WP_012492179.1_2871
OG0000032	lcl|NC_017482.1_prot_WP_005684936.1_2545, lcl|NC_017482.1_prot_WP_005686529.1_2459, lcl|NC_017482.1_prot_WP_005687599.1_319	lcl|NC_008526.1_prot_WP_011674984.1_2546	lcl|NC_014334.2_prot_WP_003567870.1_2373, lcl|NC_014334.2_prot_WP_003567995.1_2437, lcl|NC_014334.2_prot_WP_013245380.1_310	lcl|NC_010999.1_prot_WP_012492127.1_2796	lcl|NC_013198.1_prot_WP_005684936.1_2571, lcl|NC_013198.1_prot_WP_005686529.1_2485, lcl|NC_013198.1_prot_WP_005687599.1_322	lcl|NC_013199.1_prot_WP_005685084.1_375	lcl|NC_022112.1_prot_WP_003563149.1_304, lcl|NC_022112.1_prot_WP_003567870.1_2489, lcl|NC_022112.1_prot_WP_003567995.1_2554	lcl|NC_017474.1_prot_WP_012492127.1_2788	lcl|NC_017473.1_prot_WP_012492127.1_2739	lcl|NC_017491.1_prot_WP_005685084.1_375	lcl|NC_021723.1_prot_WP_005685084.1_361, lcl|NC_021723.1_prot_WP_005687599.1_299, lcl|NC_021723.1_prot_WP_005713140.1_1919	lcl|NC_021725.1_prot_WP_005685084.1_386	lcl|NC_021721.1_prot_WP_003567870.1_2704, lcl|NC_021721.1_prot_WP_003567995.1_2767, lcl|NC_021721.1_prot_WP_003572299.1_403, lcl|NC_021721.1_prot_WP_013245380.1_305	lcl|NZ_CP007122.1_prot_WP_003603524.1_2478	lcl|NZ_AP012541.1_prot_WP_003603524.1_2634	lcl|NZ_AP012544.1_prot_WP_025013274.1_2735, lcl|NZ_AP012544.1_prot_WP_039639887.1_2493		lcl|NZ_CP012148.1_prot_WP_003585814.1_2691, lcl|NZ_CP012148.1_prot_WP_003585894.1_2768	lcl|NZ_CP013921.1_prot_WP_003603524.1_2510, lcl|NZ_CP013921.1_prot_WP_040166872.1_2064	lcl|NZ_LWBT01000041.1_prot_LrhR19_RS13845_2714	lcl|NZ_CP014201.1_prot_WP_005687599.1_2379, lcl|NZ_CP014201.1_prot_WP_070707094.1_1247, lcl|NZ_CP014201.1_prot_WP_077069644.1_1873	lcl|NZ_CP020464.1_prot_WP_005685084.1_2407, lcl|NZ_CP020464.1_prot_WP_005687599.1_2469, lcl|NZ_CP020464.1_prot_WP_005713140.1_843	lcl|NZ_CP014985.1_prot_WP_003585814.1_2057, lcl|NZ_CP014985.1_prot_WP_003585894.1_1982, lcl|NZ_CP014986.1_prot_WP_072672280.1_2944	lcl|NZ_CP021426.1_prot_WP_005684936.1_1457, lcl|NZ_CP021426.1_prot_WP_005686529.1_1543, lcl|NZ_CP021426.1_prot_WP_005687599.1_958	lcl|NZ_CP017065.1_prot_WP_087912951.1_2533, lcl|NZ_CP017065.1_prot_WP_087912999.1_2600	lcl|NZ_CP017716.1_prot_WP_003563149.1_313, lcl|NZ_CP017716.1_prot_WP_003567995.1_2519, lcl|NZ_CP017716.1_prot_WP_094516078.1_2451	lcl|NZ_CP017063.1_prot_WP_005684936.1_2547, lcl|NZ_CP017063.1_prot_WP_005685084.1_357, lcl|NZ_CP017063.1_prot_WP_005686529.1_2444	lcl|NZ_CP006804.1_prot_WP_005685084.1_2027, lcl|NZ_CP006804.1_prot_WP_005686529.1_1325, lcl|NZ_CP006804.1_prot_WP_005687599.1_1965, lcl|NZ_CP006804.1_prot_WP_095691946.1_1411		lcl|NZ_CP016355.1_prot_WP_003606115.1_2551, lcl|NZ_CP016355.1_prot_WP_100908661.1_2603	lcl|NZ_CP025582.1_prot_WP_003585814.1_2683	lcl|NZ_CP026097.1_prot_WP_003585814.1_2682	lcl|NZ_CP019305.1_prot_WP_005685084.1_384	lcl|NZ_CP029546.1_prot_WP_225421927.1_2634	lcl|NZ_CP029686.1_prot_WP_003563149.1_1077, lcl|NZ_CP029686.1_prot_WP_003567870.1_1669, lcl|NZ_CP029686.1_prot_WP_003567995.1_1604	lcl|NZ_CP029536.1_prot_WP_003576699.1_752	lcl|NZ_CP031290.1_prot_WP_005684936.1_2571, lcl|NZ_CP031290.1_prot_WP_005686529.1_2485, lcl|NZ_CP031290.1_prot_WP_005687599.1_322	lcl|NZ_CP022109.1_prot_WP_005685084.1_384	lcl|NZ_CP032637.1_prot_WP_003567870.1_2129, lcl|NZ_CP032637.1_prot_WP_011674984.1_2064, lcl|NZ_CP032637.1_prot_WP_129533341.1_1546	lcl|NZ_CP025499.1_prot_WP_012492127.1_2712	lcl|NZ_AP018392.1_prot_WP_003585894.1_2755	lcl|NZ_CP025428.1_prot_WP_005684936.1_2555, lcl|NZ_CP025428.1_prot_WP_005686529.1_2469, lcl|NZ_CP025428.1_prot_WP_005687599.1_320	lcl|NZ_CP035563.1_prot_WP_003576699.1_2720	lcl|NZ_CP040780.1_prot_WP_005684936.1_299, lcl|NZ_CP040780.1_prot_WP_005685084.1_806, lcl|NZ_CP040780.1_prot_WP_005686529.1_196	lcl|NZ_CP041657.1_prot_WP_012492127.1_1211	lcl|NZ_CP041944.1_prot_WP_003585814.1_826, lcl|NZ_CP041944.1_prot_WP_003585894.1_901	lcl|NZ_CP031785.1_prot_WP_003576699.1_2639	lcl|NZ_CP044228.1_prot_WP_005684936.1_1546, lcl|NZ_CP044228.1_prot_WP_005687599.1_1063, lcl|NZ_CP044228.1_prot_WP_070706502.1_1001, lcl|NZ_CP044228.1_prot_WP_070707094.1_2173, lcl|NZ_CP044228.1_prot_WP_150861254.1_1630	lcl|NZ_CP038153.1_prot_WP_012492127.1_2794
OG0000033	lcl|NC_017482.1_prot_WP_005684546.1_859, lcl|NC_017482.1_prot_WP_005685226.1_2382	lcl|NC_008526.1_prot_WP_003578365.1_907, lcl|NC_008526.1_prot_WP_011674686.1_1843	lcl|NC_014334.2_prot_WP_003564314.1_828, lcl|NC_014334.2_prot_WP_003566262.1_1713	lcl|NC_010999.1_prot_WP_012491359.1_1078	lcl|NC_013198.1_prot_WP_005684546.1_871, lcl|NC_013198.1_prot_WP_005685226.1_2408	lcl|NC_013199.1_prot_WP_005684546.1_926, lcl|NC_013199.1_prot_WP_005690999.1_2375, lcl|NC_013199.1_prot_WP_005692943.1_1794	lcl|NC_022112.1_prot_WP_003564314.1_871, lcl|NC_022112.1_prot_WP_003566262.1_1845	lcl|NC_017474.1_prot_WP_012491359.1_1072	lcl|NC_017473.1_prot_WP_012491359.1_1080	lcl|NC_017491.1_prot_WP_005684546.1_846, lcl|NC_017491.1_prot_WP_005690999.1_2351, lcl|NC_017491.1_prot_WP_005692943.1_1693	lcl|NC_021723.1_prot_WP_005684546.1_809, lcl|NC_021723.1_prot_WP_005685226.1_2307, lcl|NC_021723.1_prot_WP_005712802.1_1710	lcl|NC_021725.1_prot_WP_005684546.1_917, lcl|NC_021725.1_prot_WP_005690999.1_2389, lcl|NC_021725.1_prot_WP_005692943.1_1798	lcl|NC_021721.1_prot_WP_003564314.1_1056, lcl|NC_021721.1_prot_WP_003566262.1_1933, lcl|NC_021721.1_prot_WP_020751641.1_1997	lcl|NZ_CP007122.1_prot_WP_003584032.1_1710, lcl|NZ_CP007122.1_prot_WP_016365960.1_837	lcl|NZ_AP012541.1_prot_WP_003584032.1_937, lcl|NZ_AP012541.1_prot_WP_011674686.1_1928, lcl|NZ_AP012541.1_prot_WP_016365960.1_1867	lcl|NZ_AP012544.1_prot_WP_025012804.1_2400, lcl|NZ_AP012544.1_prot_WP_025013048.1_879	lcl|NZ_CP012187.1_prot_WP_050893718.1_833	lcl|NZ_CP012148.1_prot_WP_003569664.1_989	lcl|NZ_CP013921.1_prot_WP_003584032.1_1359, lcl|NZ_CP013921.1_prot_WP_016365960.1_428	lcl|NZ_LWBT01000002.1_prot_WP_005684546.1_268, lcl|NZ_LWBT01000010.1_prot_WP_005690999.1_1364, lcl|NZ_LWBT01000036.1_prot_WP_005712802.1_2663	lcl|NZ_CP014201.1_prot_WP_005684546.1_119, lcl|NZ_CP014201.1_prot_WP_005685226.1_1727, lcl|NZ_CP014201.1_prot_WP_077069293.1_260	lcl|NZ_CP020464.1_prot_WP_005684546.1_1900, lcl|NZ_CP020464.1_prot_WP_005685226.1_455, lcl|NZ_CP020464.1_prot_WP_005712802.1_1052	lcl|NZ_CP014985.1_prot_WP_003566262.1_2774, lcl|NZ_CP014985.1_prot_WP_003569664.1_813, lcl|NZ_CP014985.1_prot_WP_081528596.1_660	lcl|NZ_CP021426.1_prot_WP_005684546.1_409, lcl|NZ_CP021426.1_prot_WP_005685226.1_1620	lcl|NZ_CP017065.1_prot_WP_010489313.1_887	lcl|NZ_CP017716.1_prot_WP_003566262.1_1776, lcl|NZ_CP017716.1_prot_WP_263851064.1_843	lcl|NZ_CP017063.1_prot_WP_005684546.1_868, lcl|NZ_CP017063.1_prot_WP_005692943.1_1734, lcl|NZ_CP017063.1_prot_WP_005699686.1_2370	lcl|NZ_CP006804.1_prot_WP_005684546.1_2480, lcl|NZ_CP006804.1_prot_WP_005685226.1_1244	lcl|NZ_CP017261.1_prot_WP_003564314.1_558	lcl|NZ_CP016355.1_prot_WP_003584032.1_1006	lcl|NZ_CP025582.1_prot_WP_003569664.1_971	lcl|NZ_CP026097.1_prot_WP_003569664.1_970	lcl|NZ_CP019305.1_prot_WP_005684546.1_915, lcl|NZ_CP019305.1_prot_WP_005690999.1_2380, lcl|NZ_CP019305.1_prot_WP_005692943.1_1791	lcl|NZ_CP029546.1_prot_WP_003584032.1_882	lcl|NZ_CP029686.1_prot_WP_003564314.1_478, lcl|NZ_CP029686.1_prot_WP_003566262.1_2384	lcl|NZ_CP029536.1_prot_WP_003569664.1_1919	lcl|NZ_CP031290.1_prot_WP_005684546.1_870, lcl|NZ_CP031290.1_prot_WP_005685226.1_2408	lcl|NZ_CP022109.1_prot_WP_005684546.1_915, lcl|NZ_CP022109.1_prot_WP_005690999.1_2379, lcl|NZ_CP022109.1_prot_WP_005692943.1_1791	lcl|NZ_CP032637.1_prot_WP_003564314.1_902, lcl|NZ_CP032637.1_prot_WP_003566262.1_2787	lcl|NZ_CP025499.1_prot_WP_012491359.1_1057	lcl|NZ_AP018392.1_prot_WP_003569664.1_1034, lcl|NZ_AP018392.1_prot_WP_016365960.1_1980	lcl|NZ_CP025428.1_prot_WP_005684546.1_867, lcl|NZ_CP025428.1_prot_WP_005685226.1_2392	lcl|NZ_CP035563.1_prot_WP_003569664.1_1030	lcl|NZ_CP040780.1_prot_WP_005684546.1_1254, lcl|NZ_CP040780.1_prot_WP_005692943.1_2183, lcl|NZ_CP040780.1_prot_WP_005699686.1_122	lcl|NZ_CP041657.1_prot_WP_012491359.1_2870	lcl|NZ_CP041944.1_prot_WP_003569664.1_264	lcl|NZ_CP031785.1_prot_WP_003584032.1_987, lcl|NZ_CP031785.1_prot_WP_081528596.1_1138	lcl|NZ_CP044228.1_prot_WP_005684546.1_526, lcl|NZ_CP044228.1_prot_WP_005685226.1_1711	lcl|NZ_CP038153.1_prot_WP_012491359.1_1077
OG0000034	lcl|NC_017482.1_prot_WP_014569480.1_1025	lcl|NC_008526.1_prot_WP_011674148.1_495, lcl|NC_008526.1_prot_WP_011674656.1_1816, lcl|NC_008526.1_prot_WP_012491052.1_496		lcl|NC_010999.1_prot_WP_012491051.1_561, lcl|NC_010999.1_prot_WP_012491052.1_562, lcl|NC_010999.1_prot_WP_012491450.1_1241	lcl|NC_013198.1_prot_WP_014569480.1_1040	lcl|NC_013199.1_prot_WP_015764341.1_800	lcl|NC_022112.1_prot_LBPG_RS07855_1523, lcl|NC_022112.1_prot_WP_020967503.1_938	lcl|NC_017474.1_prot_WP_012491051.1_558, lcl|NC_017474.1_prot_WP_012491052.1_559, lcl|NC_017474.1_prot_WP_012491450.1_1235	lcl|NC_017473.1_prot_WP_012491051.1_559, lcl|NC_017473.1_prot_WP_012491052.1_560		lcl|NC_021723.1_prot_WP_005711382.1_965	lcl|NC_021725.1_prot_WP_020752173.1_789	lcl|NC_021721.1_prot_WP_012491052.1_588, lcl|NC_021721.1_prot_WP_020751441.1_587, lcl|NC_021721.1_prot_WP_020751624.1_1971, lcl|NC_021721.1_prot_WP_020751715.1_2320	lcl|NZ_CP007122.1_prot_WP_025376058.1_2077, lcl|NZ_CP007122.1_prot_WP_025376058.1_780	lcl|NZ_AP012541.1_prot_WP_003660493.1_1770, lcl|NZ_AP012541.1_prot_WP_003661407.1_801, lcl|NZ_AP012541.1_prot_WP_004562034.1_1904	lcl|NZ_AP012544.1_prot_WP_025013952.1_369, lcl|NZ_AP012544.1_prot_WP_039638785.1_733, lcl|NZ_AP012544.1_prot_WP_039639481.1_663	lcl|NZ_CP012187.1_prot_WP_050893608.1_464, lcl|NZ_CP012187.1_prot_WP_050894214.1_1689, lcl|NZ_CP012187.1_prot_WP_050894369.1_2110	lcl|NZ_CP012148.1_prot_WP_012491052.1_558, lcl|NZ_CP012148.1_prot_WP_016369610.1_557, lcl|NZ_CP012148.1_prot_WP_016381971.1_1204	lcl|NZ_CP013921.1_prot_WP_012491052.1_1748, lcl|NZ_CP013921.1_prot_WP_040167834.1_526, lcl|NZ_CP013921.1_prot_WP_040167995.1_105, lcl|NZ_CP013921.1_prot_WP_040168087.1_1749	lcl|NZ_LWBT01000002.1_prot_WP_064460498.1_393, lcl|NZ_LWBT01000016.1_prot_WP_064460578.1_1794	lcl|NZ_CP014201.1_prot_WP_077069307.1_282, lcl|NZ_CP014201.1_prot_WP_077069896.1_2838	lcl|NZ_CP020464.1_prot_WP_005712743.1_2026	lcl|NZ_CP014985.1_prot_WP_012491052.1_1266, lcl|NZ_CP014985.1_prot_WP_016369610.1_1267, lcl|NZ_CP014985.1_prot_WP_071252591.1_638	lcl|NZ_CP021426.1_prot_WP_014569480.1_242	lcl|NZ_CP017065.1_prot_WP_087911787.1_762, lcl|NZ_CP017065.1_prot_WP_087911967.1_1062	lcl|NZ_CP017716.1_prot_WP_019892314.1_1013	lcl|NZ_CP017063.1_prot_WP_095593615.1_746		lcl|NZ_CP017261.1_prot_WP_016385955.1_1508, lcl|NZ_CP017261.1_prot_WP_096835939.1_141	lcl|NZ_CP016355.1_prot_BBD24_RS03100_586	lcl|NZ_CP025582.1_prot_WP_012491052.1_513, lcl|NZ_CP025582.1_prot_WP_016369610.1_512, lcl|NZ_CP025582.1_prot_WP_101511991.1_1141, lcl|NZ_CP025582.1_prot_WP_101512074.1_1868	lcl|NZ_CP026097.1_prot_WP_012491052.1_513, lcl|NZ_CP026097.1_prot_WP_016369610.1_512, lcl|NZ_CP026097.1_prot_WP_101511991.1_1140, lcl|NZ_CP026097.1_prot_WP_101512074.1_1867	lcl|NZ_CP019305.1_prot_WP_020752173.1_788	lcl|NZ_CP029546.1_prot_LPEG9_RS02515_467, lcl|NZ_CP029546.1_prot_WP_109990208.1_1723, lcl|NZ_CP029546.1_prot_WP_109990376.1_2147	lcl|NZ_CP029686.1_prot_DMC16_RS04905_863, lcl|NZ_CP029686.1_prot_WP_110344444.1_2343, lcl|NZ_CP029686.1_prot_WP_110344496.1_2702	lcl|NZ_CP029536.1_prot_DKM32_RS07940_1468	lcl|NZ_CP031290.1_prot_WP_014569480.1_1039	lcl|NZ_CP022109.1_prot_WP_020752173.1_788	lcl|NZ_CP032637.1_prot_CFM84_RS16280_1331, lcl|NZ_CP032637.1_prot_WP_016369610.1_1332, lcl|NZ_CP032637.1_prot_WP_019892314.1_726, lcl|NZ_CP032637.1_prot_WP_129533267.1_21	lcl|NZ_CP025499.1_prot_WP_012491051.1_543	lcl|NZ_AP018392.1_prot_WP_012491052.1_595, lcl|NZ_AP018392.1_prot_WP_016369610.1_594, lcl|NZ_AP018392.1_prot_WP_126353253.1_1886	lcl|NZ_CP025428.1_prot_WP_014569480.1_1032	lcl|NZ_CP035563.1_prot_WP_016369610.1_538, lcl|NZ_CP035563.1_prot_WP_016381971.1_1222, lcl|NZ_CP035563.1_prot_WP_318531792.1_539	lcl|NZ_CP040780.1_prot_WP_048486574.1_1433	lcl|NZ_CP041657.1_prot_WP_012491051.1_483, lcl|NZ_CP041657.1_prot_WP_012491052.1_482	lcl|NZ_CP041944.1_prot_WP_012491052.1_1610, lcl|NZ_CP041944.1_prot_WP_016369610.1_1609	lcl|NZ_CP031785.1_prot_WP_012491052.1_549, lcl|NZ_CP031785.1_prot_WP_016369610.1_548, lcl|NZ_CP031785.1_prot_WP_071252591.1_1159	lcl|NZ_CP044228.1_prot_WP_014569480.1_329	lcl|NZ_CP038153.1_prot_WP_012491051.1_559, lcl|NZ_CP038153.1_prot_WP_012491052.1_560, lcl|NZ_CP038153.1_prot_WP_012491450.1_1240
OG0000035	lcl|NC_017482.1_prot_WP_005686509.1_2449, lcl|NC_017482.1_prot_WP_014569014.1_315		lcl|NC_014334.2_prot_WP_003563140.1_306	lcl|NC_010999.1_prot_LCABL_RS01850_364, lcl|NC_010999.1_prot_WP_003563140.1_289, lcl|NC_010999.1_prot_WP_003589116.1_2681	lcl|NC_013198.1_prot_WP_005686509.1_2475, lcl|NC_013198.1_prot_WP_014569014.1_318	lcl|NC_013199.1_prot_WP_005691352.1_308	lcl|NC_022112.1_prot_WP_003563140.1_300	lcl|NC_017474.1_prot_LCBD_RS01830_362, lcl|NC_017474.1_prot_WP_003563140.1_286, lcl|NC_017474.1_prot_WP_003589116.1_2673	lcl|NC_017473.1_prot_LC2W_RS01845_363, lcl|NC_017473.1_prot_WP_003563140.1_289, lcl|NC_017473.1_prot_WP_003589116.1_2624	lcl|NC_017491.1_prot_WP_005691352.1_309	lcl|NC_021723.1_prot_WP_005687606.1_295	lcl|NC_021725.1_prot_WP_005691352.1_316	lcl|NC_021721.1_prot_WP_003563140.1_301	lcl|NZ_CP007122.1_prot_WP_003563140.1_151	lcl|NZ_AP012541.1_prot_WP_003563140.1_296	lcl|NZ_AP012544.1_prot_LBCZ_RS12615_2462, lcl|NZ_AP012544.1_prot_WP_025013261.1_238	lcl|NZ_CP012187.1_prot_WP_003563140.1_276	lcl|NZ_CP012148.1_prot_WP_003563140.1_300, lcl|NZ_CP012148.1_prot_WP_003585739.1_2646, lcl|NZ_CP012148.1_prot_WP_003586703.1_367		lcl|NZ_LWBT01000013.1_prot_WP_005691352.1_1605	lcl|NZ_CP014201.1_prot_WP_014569014.1_2374	lcl|NZ_CP020464.1_prot_WP_005687606.1_2473	lcl|NZ_CP014985.1_prot_WP_003563140.1_1525, lcl|NZ_CP014985.1_prot_WP_003585739.1_2101, lcl|NZ_CP014985.1_prot_WP_003586703.1_1453	lcl|NZ_CP021426.1_prot_WP_005686509.1_1553, lcl|NZ_CP021426.1_prot_WP_014569014.1_962	lcl|NZ_CP017065.1_prot_WP_010492745.1_292, lcl|NZ_CP017065.1_prot_WP_087912928.1_2505, lcl|NZ_CP017065.1_prot_WP_087913017.1_2618	lcl|NZ_CP017716.1_prot_WP_003563140.1_309	lcl|NZ_CP017063.1_prot_WP_047676525.1_2439, lcl|NZ_CP017063.1_prot_WP_047676638.1_290	lcl|NZ_CP006804.1_prot_WP_005686509.1_1315, lcl|NZ_CP006804.1_prot_WP_005687606.1_1961		lcl|NZ_CP016355.1_prot_WP_003563140.1_298, lcl|NZ_CP016355.1_prot_WP_003604298.1_373	lcl|NZ_CP025582.1_prot_WP_003563140.1_303, lcl|NZ_CP025582.1_prot_WP_003585739.1_2639	lcl|NZ_CP026097.1_prot_WP_003563140.1_303, lcl|NZ_CP026097.1_prot_WP_003585739.1_2638	lcl|NZ_CP019305.1_prot_WP_005691352.1_314	lcl|NZ_CP029546.1_prot_WP_003563140.1_286, lcl|NZ_CP029548.1_prot_WP_109990538.1_2950	lcl|NZ_CP029686.1_prot_WP_003563140.1_1081	lcl|NZ_CP029536.1_prot_WP_003563140.1_1255, lcl|NZ_CP029536.1_prot_WP_003586703.1_1324, lcl|NZ_CP029536.1_prot_WP_003589116.1_686	lcl|NZ_CP031290.1_prot_WP_005686509.1_2475, lcl|NZ_CP031290.1_prot_WP_014569014.1_318	lcl|NZ_CP022109.1_prot_WP_005691352.1_314	lcl|NZ_CP032637.1_prot_WP_003563140.1_1550	lcl|NZ_CP025499.1_prot_WP_003563140.1_288, lcl|NZ_CP025499.1_prot_WP_003589116.1_2597	lcl|NZ_AP018392.1_prot_WP_003563140.1_322, lcl|NZ_AP018392.1_prot_WP_003585739.1_2672, lcl|NZ_AP018392.1_prot_WP_003586703.1_392	lcl|NZ_CP025428.1_prot_WP_005686509.1_2459, lcl|NZ_CP025428.1_prot_WP_014569014.1_316	lcl|NZ_CP035563.1_prot_WP_003563140.1_295, lcl|NZ_CP035563.1_prot_WP_003586703.1_366, lcl|NZ_CP035563.1_prot_WP_129719345.1_2655	lcl|NZ_CP040780.1_prot_WP_047676525.1_191, lcl|NZ_CP040780.1_prot_WP_047676638.1_739	lcl|NZ_CP041657.1_prot_FGZ69_RS03835_679, lcl|NZ_CP041657.1_prot_WP_003563140.1_753, lcl|NZ_CP041657.1_prot_WP_003589116.1_1326	lcl|NZ_CP041944.1_prot_WP_003563140.1_1357, lcl|NZ_CP041944.1_prot_WP_003585739.1_782, lcl|NZ_CP041944.1_prot_WP_003586703.1_1423	lcl|NZ_CP031785.1_prot_WP_003563140.1_294, lcl|NZ_CP031785.1_prot_WP_003585739.1_2593, lcl|NZ_CP031785.1_prot_WP_003586703.1_365	lcl|NZ_CP044228.1_prot_WP_005686509.1_1640, lcl|NZ_CP044228.1_prot_WP_005687606.1_1067	lcl|NZ_CP038153.1_prot_E3E17_RS01925_363, lcl|NZ_CP038153.1_prot_WP_003563140.1_289, lcl|NZ_CP038153.1_prot_WP_003589116.1_2679
OG0000036		lcl|NC_008526.1_prot_LSEI_RS14565_1963, lcl|NC_008526.1_prot_WP_081038102.1_1961, lcl|NC_008526.1_prot_WP_225359803.1_1965		lcl|NC_010999.1_prot_WP_012491831.1_2146, lcl|NC_010999.1_prot_WP_012491833.1_2148, lcl|NC_010999.1_prot_WP_014566585.1_2020		lcl|NC_013199.1_prot_WP_005714764.1_771, lcl|NC_013199.1_prot_WP_015764628.1_1933, lcl|NC_013199.1_prot_WP_225362656.1_1931, lcl|NC_013200.1_prot_WP_021816886.1_2716	lcl|NC_022112.1_prot_WP_003659386.1_1978, lcl|NC_022112.1_prot_WP_041168801.1_1976	lcl|NC_017474.1_prot_LCBD_RS17465_2138, lcl|NC_017474.1_prot_WP_014566585.1_2014, lcl|NC_017474.1_prot_WP_014566610.1_2141, lcl|NC_017474.1_prot_WP_225318302.1_2139, lcl|NC_017476.1_prot_LCBD_RS15395_2987	lcl|NC_017473.1_prot_LC2W_RS17090_2089, lcl|NC_017473.1_prot_WP_014566585.1_1965, lcl|NC_017473.1_prot_WP_014566610.1_2092, lcl|NC_017473.1_prot_WP_225318302.1_2090, lcl|NC_017475.1_prot_LC2W_RS15090_2923	lcl|NC_017491.1_prot_WP_041248033.1_1832, lcl|NC_017491.1_prot_WP_235716398.1_1830	lcl|NC_021723.1_prot_WP_005713010.1_1839, lcl|NC_021723.1_prot_WP_005713013.1_1841	lcl|NC_021725.1_prot_WP_005692720.1_1945, lcl|NC_021725.1_prot_WP_020752156.1_765, lcl|NC_021725.1_prot_WP_225360697.1_1943	lcl|NC_021721.1_prot_WP_016386701.1_2122, lcl|NC_021721.1_prot_WP_020751676.1_2124	lcl|NZ_CP007122.1_prot_AF91_RS17500_622, lcl|NZ_CP007123.1_prot_WP_003573780.1_2836	lcl|NZ_AP012541.1_prot_LBPC_RS17285_2050, lcl|NZ_AP012541.1_prot_WP_003606688.1_510	lcl|NZ_AP012544.1_prot_WP_052253381.1_2651	lcl|NZ_CP012190.1_prot_WP_050894608.1_2847	lcl|NZ_CP012148.1_prot_LPL9_RS16390_648, lcl|NZ_CP012148.1_prot_WP_052916079.1_2115, lcl|NZ_CP012148.1_prot_WP_263848820.1_2113	lcl|NZ_CP013921.1_prot_AWC33_RS16145_301		lcl|NZ_CP014201.1_prot_WP_005688376.1_2195, lcl|NZ_CP014201.1_prot_WP_225306556.1_1673	lcl|NZ_CP020464.1_prot_WP_005714764.1_2054, lcl|NZ_CP020464.1_prot_WP_081155026.1_921, lcl|NZ_CP020464.1_prot_WP_225359178.1_923	lcl|NZ_CP014985.1_prot_A3778_RS17265_1202, lcl|NZ_CP014985.1_prot_WP_081528815.1_2634, lcl|NZ_CP014985.1_prot_WP_228772248.1_2636			lcl|NZ_CP017716.1_prot_WP_003571002.1_1893, lcl|NZ_CP017716.1_prot_WP_225366435.1_1895		lcl|NZ_CP006804.1_prot_WP_049166539.1_1806	lcl|NZ_CP017261.1_prot_WP_003602963.1_1665, lcl|NZ_CP017261.1_prot_WP_016378463.1_1664, lcl|NZ_CP017261.1_prot_WP_016378464.1_1662		lcl|NZ_CP025582.1_prot_CWS34_RS16110_626, lcl|NZ_CP025582.1_prot_WP_101512142.1_2089, lcl|NZ_CP025582.1_prot_WP_318530539.1_2091	lcl|NZ_CP026097.1_prot_C1191_RS16095_626, lcl|NZ_CP026097.1_prot_WP_103153501.1_2091, lcl|NZ_CP026097.1_prot_WP_225366425.1_2089	lcl|NZ_CP019305.1_prot_WP_019728475.1_1939, lcl|NZ_CP019305.1_prot_WP_020752156.1_763, lcl|NZ_CP019305.1_prot_WP_225362656.1_1937		lcl|NZ_CP029686.1_prot_WP_110344411.1_2186, lcl|NZ_CP029686.1_prot_WP_225366435.1_2184	lcl|NZ_CP029536.1_prot_WP_003606688.1_1504, lcl|NZ_CP029536.1_prot_WP_112199502.1_114, lcl|NZ_CP029536.1_prot_WP_225423976.1_116, lcl|NZ_CP029536.1_prot_WP_225423977.1_119		lcl|NZ_CP022109.1_prot_WP_019728475.1_1938, lcl|NZ_CP022109.1_prot_WP_020752156.1_763, lcl|NZ_CP022109.1_prot_WP_225362656.1_1936	lcl|NZ_CP032637.1_prot_CFM84_RS16065_1247, lcl|NZ_CP032637.1_prot_WP_129533391.1_2643, lcl|NZ_CP032637.1_prot_WP_129533392.1_2645	lcl|NZ_CP025498.1_prot_WP_015338155.1_2907, lcl|NZ_CP025499.1_prot_CYL78_RS16505_2064, lcl|NZ_CP025499.1_prot_WP_014566585.1_1943, lcl|NZ_CP025499.1_prot_WP_014566610.1_2067, lcl|NZ_CP025499.1_prot_WP_225318302.1_2065	lcl|NZ_AP018392.1_prot_EL355_RS16720_666		lcl|NZ_CP035563.1_prot_EVE90_RS16850_640, lcl|NZ_CP035563.1_prot_WP_129719271.1_2120, lcl|NZ_CP035563.1_prot_WP_129719272.1_2122, lcl|NZ_CP035563.1_prot_WP_165191796.1_587, lcl|NZ_CP035563.1_prot_WP_225424841.1_585, lcl|NZ_CP035564.1_prot_EVE90_RS16980_2991, lcl|NZ_CP035564.1_prot_WP_129719420.1_2975		lcl|NZ_CP041657.1_prot_FGZ69_RS16505_1861, lcl|NZ_CP041657.1_prot_WP_014566585.1_1985, lcl|NZ_CP041657.1_prot_WP_014566610.1_1858, lcl|NZ_CP041657.1_prot_WP_225318302.1_1860, lcl|NZ_CP041658.1_prot_FGZ69_RS16230_2955	lcl|NZ_CP041944.1_prot_FO269_RS15965_607, lcl|NZ_CP041944.1_prot_WP_003585341.1_2118, lcl|NZ_CP041944.1_prot_WP_128529989.1_2120	lcl|NZ_CP031785.1_prot_D0638_RS15870_641	lcl|NZ_CP044228.1_prot_WP_015764627.1_2243, lcl|NZ_CP044228.1_prot_WP_019728475.1_2241, lcl|NZ_CP044228.1_prot_WP_225306556.1_1764	lcl|NZ_CP038153.1_prot_E3E17_RS16815_2144, lcl|NZ_CP038153.1_prot_WP_014566585.1_2020, lcl|NZ_CP038153.1_prot_WP_014566610.1_2147, lcl|NZ_CP038153.1_prot_WP_225318302.1_2145, lcl|NZ_CP038154.1_prot_E3E17_RS16480_3004
OG0000037	lcl|NC_017482.1_prot_WP_014569179.1_543, lcl|NC_017482.1_prot_WP_014569184.1_548	lcl|NC_008526.1_prot_LSEI_RS02900_579, lcl|NC_008526.1_prot_LSEI_RS02910_581, lcl|NC_008526.1_prot_WP_011674200.1_586	lcl|NC_014334.2_prot_WP_013245468.1_493, lcl|NC_014334.2_prot_WP_013245472.1_498	lcl|NC_010999.1_prot_WP_012491116.1_648, lcl|NC_010999.1_prot_WP_012491119.1_652	lcl|NC_013198.1_prot_WP_014569179.1_552, lcl|NC_013198.1_prot_WP_014569184.1_557	lcl|NC_013199.1_prot_WP_005691720.1_532, lcl|NC_013199.1_prot_WP_005691727.1_536	lcl|NC_022112.1_prot_WP_020967472.1_501	lcl|NC_017474.1_prot_WP_012491116.1_644, lcl|NC_017474.1_prot_WP_012491119.1_648	lcl|NC_017473.1_prot_WP_012491116.1_651, lcl|NC_017473.1_prot_WP_012491119.1_655	lcl|NC_017491.1_prot_WP_005691720.1_532, lcl|NC_017491.1_prot_WP_014571147.1_536	lcl|NC_021723.1_prot_WP_005684214.1_500	lcl|NC_021725.1_prot_WP_005691720.1_544, lcl|NC_021725.1_prot_WP_005691727.1_548	lcl|NC_021721.1_prot_WP_013245468.1_679, lcl|NC_021721.1_prot_WP_013245472.1_683	lcl|NZ_CP007122.1_prot_WP_025375986.1_395	lcl|NZ_AP012541.1_prot_WP_016383865.1_542	lcl|NZ_AP012544.1_prot_LBCZ_RS02035_409, lcl|NZ_AP012544.1_prot_WP_157951516.1_411	lcl|NZ_CP012187.1_prot_WP_050893637.1_504, lcl|NZ_CP012187.1_prot_WP_050893640.1_508	lcl|NZ_CP012148.1_prot_LPL9_RS03265_664, lcl|NZ_CP012148.1_prot_LPL9_RS03275_666, lcl|NZ_CP012148.1_prot_WP_016381087.1_670	lcl|NZ_CP013921.1_prot_WP_040167495.1_1720	lcl|NZ_LWBT01000004.1_prot_WP_005691720.1_702, lcl|NZ_LWBT01000004.1_prot_WP_005691727.1_698	lcl|NZ_CP014201.1_prot_WP_014569179.1_2580, lcl|NZ_CP014201.1_prot_WP_014569184.1_2584	lcl|NZ_CP020464.1_prot_WP_005684214.1_2266	lcl|NZ_CP014985.1_prot_WP_016381087.1_1182, lcl|NZ_CP014985.1_prot_WP_081528677.1_1186	lcl|NZ_CP021426.1_prot_WP_014569179.1_729, lcl|NZ_CP021426.1_prot_WP_014569184.1_724	lcl|NZ_CP017065.1_prot_WP_087911592.1_492	lcl|NZ_CP017716.1_prot_WP_003563536.1_521, lcl|NZ_CP017716.1_prot_WP_020967472.1_525	lcl|NZ_CP017063.1_prot_WP_047676973.1_494, lcl|NZ_CP017063.1_prot_WP_047677901.1_499	lcl|NZ_CP006804.1_prot_WP_005684214.1_2169	lcl|NZ_CP017261.1_prot_WP_096835978.1_182	lcl|NZ_CP016355.1_prot_WP_003604478.1_673, lcl|NZ_CP016355.1_prot_WP_049176430.1_677	lcl|NZ_CP025582.1_prot_WP_003583593.1_642, lcl|NZ_CP025582.1_prot_WP_003583598.1_646	lcl|NZ_CP026097.1_prot_WP_003583593.1_642, lcl|NZ_CP026097.1_prot_WP_003583598.1_646	lcl|NZ_CP019305.1_prot_WP_005691720.1_543, lcl|NZ_CP019305.1_prot_WP_005691727.1_547	lcl|NZ_CP029546.1_prot_WP_011674200.1_505, lcl|NZ_CP029546.1_prot_WP_016371951.1_500	lcl|NZ_CP029686.1_prot_WP_003563536.1_805, lcl|NZ_CP029686.1_prot_WP_020967472.1_801	lcl|NZ_CP029536.1_prot_WP_003587292.1_1601, lcl|NZ_CP029536.1_prot_WP_003590081.1_1597	lcl|NZ_CP031290.1_prot_WP_014569179.1_551, lcl|NZ_CP031290.1_prot_WP_014569184.1_556	lcl|NZ_CP022109.1_prot_WP_005691720.1_543, lcl|NZ_CP022109.1_prot_WP_005691727.1_547	lcl|NZ_CP032637.1_prot_WP_016386811.1_1228	lcl|NZ_CP025499.1_prot_WP_012491116.1_629, lcl|NZ_CP025499.1_prot_WP_012491119.1_633	lcl|NZ_AP018392.1_prot_WP_003590081.1_685, lcl|NZ_AP018392.1_prot_WP_016381087.1_689	lcl|NZ_CP025428.1_prot_WP_014569179.1_548, lcl|NZ_CP025428.1_prot_WP_014569184.1_553	lcl|NZ_CP035563.1_prot_WP_003587292.1_662, lcl|NZ_CP035563.1_prot_WP_003590081.1_656	lcl|NZ_CP040780.1_prot_WP_047676973.1_945, lcl|NZ_CP040780.1_prot_WP_047677901.1_950	lcl|NZ_CP041657.1_prot_WP_012491116.1_395, lcl|NZ_CP041657.1_prot_WP_012491119.1_391	lcl|NZ_CP041944.1_prot_WP_003590081.1_591, lcl|NZ_CP041944.1_prot_WP_016381087.1_587	lcl|NZ_CP031785.1_prot_WP_003587292.1_661, lcl|NZ_CP031785.1_prot_WP_003590081.1_657	lcl|NZ_CP044228.1_prot_WP_064657000.1_839, lcl|NZ_CP044228.1_prot_WP_150861219.1_834	lcl|NZ_CP038153.1_prot_WP_012491116.1_648, lcl|NZ_CP038153.1_prot_WP_012491119.1_652
OG0000038	lcl|NC_017482.1_prot_WP_015764804.1_30, lcl|NC_017482.1_prot_WP_015764810.1_126	lcl|NC_008526.1_prot_WP_011673937.1_22	lcl|NC_014334.2_prot_WP_003562704.1_120, lcl|NC_014334.2_prot_WP_003568486.1_23	lcl|NC_010999.1_prot_WP_012490760.1_23	lcl|NC_013198.1_prot_WP_015764804.1_31, lcl|NC_013198.1_prot_WP_015764810.1_127	lcl|NC_013199.1_prot_WP_012807322.1_26, lcl|NC_013199.1_prot_WP_015764200.1_124	lcl|NC_022112.1_prot_WP_003568542.1_22, lcl|NC_022112.1_prot_WP_020967453.1_118	lcl|NC_017474.1_prot_WP_012490760.1_23	lcl|NC_017473.1_prot_WP_012490760.1_23	lcl|NC_017491.1_prot_WP_012807322.1_26, lcl|NC_017491.1_prot_WP_015764200.1_124	lcl|NC_021723.1_prot_WP_005714286.1_24, lcl|NC_021723.1_prot_WP_020751815.1_114	lcl|NC_021725.1_prot_WP_015764200.1_130, lcl|NC_021725.1_prot_WP_020752119.1_29	lcl|NC_021721.1_prot_WP_003562704.1_119, lcl|NC_021721.1_prot_WP_020751361.1_22	lcl|NZ_CP007122.1_prot_AF91_RS14300_2792, lcl|NZ_CP007122.1_prot_WP_003662290.1_2700	lcl|NZ_AP012541.1_prot_WP_003662156.1_110, lcl|NZ_AP012541.1_prot_WP_003662158.1_109, lcl|NZ_AP012541.1_prot_WP_003662290.1_23	lcl|NZ_AP012544.1_prot_LBCZ_RS00085_17	lcl|NZ_CP012187.1_prot_WP_003596885.1_23	lcl|NZ_CP012148.1_prot_WP_003584070.1_22, lcl|NZ_CP012148.1_prot_WP_052915923.1_118	lcl|NZ_CP013921.1_prot_AWC33_RS10940_2130, lcl|NZ_CP013921.1_prot_WP_003662290.1_2260	lcl|NZ_LWBT01000022.1_prot_WP_015764200.1_2159, lcl|NZ_LWBT01000037.1_prot_WP_012807322.1_2678	lcl|NZ_CP014201.1_prot_WP_032960672.1_2168, lcl|NZ_CP014201.1_prot_WP_077069946.1_2072	lcl|NZ_CP020464.1_prot_WP_005714286.1_129, lcl|NZ_CP020464.1_prot_WP_020751815.1_40	lcl|NZ_CP014985.1_prot_WP_003584070.1_1803, lcl|NZ_CP014985.1_prot_WP_003586454.1_1708	lcl|NZ_CP021426.1_prot_WP_015764804.1_1246, lcl|NZ_CP021426.1_prot_WP_015764810.1_1150	lcl|NZ_CP017065.1_prot_WP_087913206.1_18	lcl|NZ_CP017716.1_prot_BKQ19_RS00120_22, lcl|NZ_CP017716.1_prot_BKQ19_RS00130_24, lcl|NZ_CP017716.1_prot_WP_003562704.1_125	lcl|NZ_CP017063.1_prot_WP_047677044.1_23, lcl|NZ_CP017063.1_prot_WP_175417892.1_110	lcl|NZ_CP006804.1_prot_WP_015764804.1_1601, lcl|NZ_CP006804.1_prot_WP_031546419.1_1700	lcl|NZ_CP017261.1_prot_WP_003596885.1_2339	lcl|NZ_CP016355.1_prot_WP_003604017.1_25, lcl|NZ_CP016355.1_prot_WP_049176893.1_126	lcl|NZ_CP025582.1_prot_WP_003584070.1_23, lcl|NZ_CP025582.1_prot_WP_072672212.1_118	lcl|NZ_CP026097.1_prot_WP_003584070.1_23, lcl|NZ_CP026097.1_prot_WP_072672212.1_118	lcl|NZ_CP019305.1_prot_WP_015764200.1_129, lcl|NZ_CP019305.1_prot_WP_020752119.1_29	lcl|NZ_CP029546.1_prot_WP_003592423.1_2809	lcl|NZ_CP029686.1_prot_WP_003562704.1_1263, lcl|NZ_CP029686.1_prot_WP_003568486.1_1359	lcl|NZ_CP029536.1_prot_DKM32_RS05895_1074, lcl|NZ_CP029536.1_prot_WP_003577229.1_982	lcl|NZ_CP031290.1_prot_WP_015764804.1_32, lcl|NZ_CP031290.1_prot_WP_015764810.1_128	lcl|NZ_CP022109.1_prot_WP_015764200.1_129, lcl|NZ_CP022109.1_prot_WP_020752119.1_29	lcl|NZ_CP032637.1_prot_WP_003562704.1_1736, lcl|NZ_CP032637.1_prot_WP_016386484.1_1838	lcl|NZ_CP025499.1_prot_WP_012490760.1_23	lcl|NZ_AP018392.1_prot_WP_003584070.1_28, lcl|NZ_AP018392.1_prot_WP_003586454.1_136	lcl|NZ_CP025428.1_prot_WP_015764804.1_30, lcl|NZ_CP025428.1_prot_WP_015764810.1_126	lcl|NZ_CP035563.1_prot_WP_003577229.1_22, lcl|NZ_CP035563.1_prot_WP_003586454.1_113	lcl|NZ_CP040780.1_prot_WP_047677044.1_473, lcl|NZ_CP040780.1_prot_WP_175417892.1_560	lcl|NZ_CP041657.1_prot_WP_012490760.1_1019	lcl|NZ_CP041944.1_prot_WP_003584070.1_1082, lcl|NZ_CP041944.1_prot_WP_144182101.1_1177	lcl|NZ_CP031785.1_prot_WP_003577229.1_22, lcl|NZ_CP031785.1_prot_WP_003586454.1_112	lcl|NZ_CP044228.1_prot_WP_005687964.1_1363, lcl|NZ_CP044228.1_prot_WP_191904990.1_1268	lcl|NZ_CP038153.1_prot_WP_012490760.1_23
OG0000039	lcl|NC_017482.1_prot_WP_005687673.1_1448, lcl|NC_017482.1_prot_WP_014569153.1_519	lcl|NC_008526.1_prot_WP_003661624.1_446, lcl|NC_008526.1_prot_WP_011674530.1_1431	lcl|NC_014334.2_prot_WP_003605204.1_1366, lcl|NC_014334.2_prot_WP_013245448.1_466	lcl|NC_010999.1_prot_WP_003605204.1_1651	lcl|NC_013198.1_prot_WP_005687673.1_1465, lcl|NC_013198.1_prot_WP_014569153.1_527	lcl|NC_013199.1_prot_WP_005689539.1_1440, lcl|NC_013199.1_prot_WP_005691683.1_513	lcl|NC_022112.1_prot_WP_003658145.1_1440	lcl|NC_017474.1_prot_WP_003605204.1_1645	lcl|NC_017473.1_prot_WP_003605204.1_1596	lcl|NC_017491.1_prot_WP_005689539.1_1339, lcl|NC_017491.1_prot_WP_005691683.1_513	lcl|NC_021723.1_prot_WP_005684236.1_481	lcl|NC_021725.1_prot_WP_005689539.1_1440, lcl|NC_021725.1_prot_WP_005691683.1_525	lcl|NC_021721.1_prot_WP_003605204.1_1587, lcl|NC_021721.1_prot_WP_013245448.1_542	lcl|NZ_CP007122.1_prot_WP_011674530.1_1183, lcl|NZ_CP007122.1_prot_WP_016365383.1_296	lcl|NZ_AP012541.1_prot_LBPC_RS07560_1463, lcl|NZ_AP012541.1_prot_LBPC_RS15510_1465, lcl|NZ_AP012541.1_prot_WP_003661624.1_440	lcl|NZ_AP012544.1_prot_WP_025012851.1_2198	lcl|NZ_CP012187.1_prot_WP_003605204.1_1372, lcl|NZ_CP012187.1_prot_WP_050893570.1_412	lcl|NZ_CP012148.1_prot_WP_003605204.1_1620, lcl|NZ_CP012148.1_prot_WP_052915939.1_506	lcl|NZ_CP013921.1_prot_WP_003661624.1_1801, lcl|NZ_CP013921.1_prot_WP_011674530.1_839	lcl|NZ_LWBT01000004.1_prot_WP_005691683.1_721	lcl|NZ_CP014201.1_prot_WP_014569153.1_2555	lcl|NZ_CP020464.1_prot_WP_005684236.1_2285	lcl|NZ_CP014985.1_prot_WP_003565691.1_229, lcl|NZ_CP014985.1_prot_WP_003577855.1_1318	lcl|NZ_CP021426.1_prot_WP_005687673.1_2560, lcl|NZ_CP021426.1_prot_WP_014569153.1_754	lcl|NZ_CP017065.1_prot_WP_087912783.1_2278	lcl|NZ_CP017716.1_prot_WP_003565691.1_1427	lcl|NZ_CP017063.1_prot_WP_047676454.1_1383, lcl|NZ_CP017063.1_prot_WP_047676949.1_475	lcl|NZ_CP006804.1_prot_WP_005684236.1_2150, lcl|NZ_CP006804.1_prot_WP_031546943.1_283	lcl|NZ_CP017261.1_prot_WP_003601274.1_91, lcl|NZ_CP017261.1_prot_WP_016386240.1_1137	lcl|NZ_CP016355.1_prot_WP_003604430.1_537, lcl|NZ_CP016355.1_prot_WP_003605204.1_1549	lcl|NZ_CP025582.1_prot_WP_003583354.1_462, lcl|NZ_CP025582.1_prot_WP_003605204.1_1550	lcl|NZ_CP026097.1_prot_WP_003583354.1_462, lcl|NZ_CP026097.1_prot_WP_003605204.1_1549	lcl|NZ_CP019305.1_prot_WP_005689539.1_1436, lcl|NZ_CP019305.1_prot_WP_005691683.1_524	lcl|NZ_CP029546.1_prot_WP_003661624.1_413, lcl|NZ_CP029546.1_prot_WP_011674530.1_1408	lcl|NZ_CP029686.1_prot_WP_003565691.1_2784	lcl|NZ_CP029536.1_prot_WP_003605204.1_2457, lcl|NZ_CP029536.1_prot_WP_112199578.1_1422	lcl|NZ_CP031290.1_prot_WP_005687673.1_1464, lcl|NZ_CP031290.1_prot_WP_014569153.1_526	lcl|NZ_CP022109.1_prot_WP_005689539.1_1436, lcl|NZ_CP022109.1_prot_WP_005691683.1_524	lcl|NZ_CP032637.1_prot_WP_003605204.1_330, lcl|NZ_CP032637.1_prot_WP_016386538.1_1362	lcl|NZ_CP025499.1_prot_WP_003605204.1_1574	lcl|NZ_AP018392.1_prot_WP_003577855.1_543, lcl|NZ_AP018392.1_prot_WP_126353166.1_1561	lcl|NZ_CP025428.1_prot_WP_005687673.1_1455, lcl|NZ_CP025428.1_prot_WP_014569153.1_523	lcl|NZ_CP035563.1_prot_WP_003577855.1_507, lcl|NZ_CP035563.1_prot_WP_129719196.1_1606	lcl|NZ_CP040780.1_prot_WP_047676454.1_1829, lcl|NZ_CP040780.1_prot_WP_047676949.1_926	lcl|NZ_CP041657.1_prot_WP_003605204.1_2354	lcl|NZ_CP041944.1_prot_WP_003605204.1_2624, lcl|NZ_CP041944.1_prot_WP_144182116.1_1558	lcl|NZ_CP031785.1_prot_WP_003577855.1_504, lcl|NZ_CP031785.1_prot_WP_003605204.1_1583	lcl|NZ_CP044228.1_prot_F5976_RS15200_2742, lcl|NZ_CP044228.1_prot_F5976_RS15210_2744, lcl|NZ_CP044228.1_prot_WP_070706707.1_858	lcl|NZ_CP038153.1_prot_WP_003605204.1_1651
OG0000040	lcl|NC_017482.1_prot_WP_014570233.1_2683, lcl|NC_017482.1_prot_WP_015764961.1_1414		lcl|NC_014334.2_prot_WP_013245614.1_900	lcl|NC_010999.1_prot_WP_010489222.1_2934	lcl|NC_013198.1_prot_WP_014570233.1_2709, lcl|NC_013198.1_prot_WP_015764961.1_1431	lcl|NC_013199.1_prot_WP_015764286.1_652, lcl|NC_013199.1_prot_WP_015764347.1_808, lcl|NC_013199.1_prot_WP_015764402.1_991	lcl|NC_022112.1_prot_WP_003658492.1_1513, lcl|NC_022112.1_prot_WP_003658967.1_2745	lcl|NC_017474.1_prot_WP_010489222.1_2926	lcl|NC_017473.1_prot_WP_010489222.1_2877			lcl|NC_021725.1_prot_WP_005716051.1_983, lcl|NC_021725.1_prot_WP_020752179.1_796		lcl|NZ_CP007122.1_prot_WP_016365618.1_517	lcl|NZ_AP012541.1_prot_LBPC_RS03290_651, lcl|NZ_AP012541.1_prot_WP_003660506.1_1761, lcl|NZ_AP012541.1_prot_WP_003661397.1_810	lcl|NZ_AP012544.1_prot_WP_015975045.1_378, lcl|NZ_AP012544.1_prot_WP_025013706.1_1387, lcl|NZ_AP012544.1_prot_WP_025013900.1_670	lcl|NZ_CP012187.1_prot_AKG30_RS04775_911, lcl|NZ_CP012187.1_prot_WP_049179722.1_1681, lcl|NZ_CP012187.1_prot_WP_050893615.1_474	lcl|NZ_CP012148.1_prot_WP_016382144.1_1060, lcl|NZ_CP012148.1_prot_WP_016382144.1_1081	lcl|NZ_CP013921.1_prot_AWC33_RS08335_1614	lcl|NZ_LWBT01000002.1_prot_WP_064460492.1_386, lcl|NZ_LWBT01000020.1_prot_WP_039140679.1_2026	lcl|NZ_CP014201.1_prot_WP_077069706.1_2008, lcl|NZ_CP014201.1_prot_WP_077069901.1_2846	lcl|NZ_CP020464.1_prot_WP_005712758.1_2019		lcl|NZ_CP021426.1_prot_WP_014570233.1_1319, lcl|NZ_CP021426.1_prot_WP_014570233.1_2760, lcl|NZ_CP021426.1_prot_WP_014570233.1_2781, lcl|NZ_CP021426.1_prot_WP_225360847.1_2594	lcl|NZ_CP017065.1_prot_WP_020752179.1_769	lcl|NZ_CP017716.1_prot_WP_003571978.1_2712	lcl|NZ_CP017063.1_prot_WP_016382144.1_934	lcl|NZ_CP006804.1_prot_WP_013245614.1_2545, lcl|NZ_CP006804.1_prot_WP_095691909.1_249	lcl|NZ_CP017261.1_prot_WP_096836107.1_633, lcl|NZ_CP017261.1_prot_WP_096836213.1_1103		lcl|NZ_CP025582.1_prot_WP_101512068.1_1860, lcl|NZ_CP025582.1_prot_WP_101512317.1_2841	lcl|NZ_CP026097.1_prot_WP_101512068.1_1859, lcl|NZ_CP026097.1_prot_WP_101512317.1_2840	lcl|NZ_CP019305.1_prot_WP_005716051.1_981, lcl|NZ_CP019305.1_prot_WP_020752179.1_795	lcl|NZ_CP029546.1_prot_WP_016386407.1_2780, lcl|NZ_CP029546.1_prot_WP_109990198.1_1713, lcl|NZ_CP029546.1_prot_WP_225421925.1_606	lcl|NZ_CP029686.1_prot_WP_003571978.1_1413, lcl|NZ_CP029686.1_prot_WP_110344501.1_2710, lcl|NZ_CP029686.1_prot_WP_225418222.1_2821	lcl|NZ_CP029536.1_prot_WP_003587580.1_1988	lcl|NZ_CP031290.1_prot_WP_014570233.1_2709, lcl|NZ_CP031290.1_prot_WP_015764961.1_1430	lcl|NZ_CP022109.1_prot_CEA83_RS04450_795, lcl|NZ_CP022109.1_prot_WP_005716051.1_981		lcl|NZ_CP025499.1_prot_WP_010489222.1_2852	lcl|NZ_AP018392.1_prot_WP_049179722.1_1875, lcl|NZ_AP018392.1_prot_WP_126353052.1_813	lcl|NZ_CP025428.1_prot_WP_014570233.1_2693, lcl|NZ_CP025428.1_prot_WP_015764961.1_1421	lcl|NZ_CP035563.1_prot_WP_016382144.1_1099	lcl|NZ_CP040780.1_prot_WP_016382144.1_1320	lcl|NZ_CP041657.1_prot_WP_010489222.1_1072	lcl|NZ_CP041944.1_prot_WP_060611787.1_195		lcl|NZ_CP044228.1_prot_WP_150861198.1_459	lcl|NZ_CP038153.1_prot_WP_010489222.1_2933
OG0000041	lcl|NC_017482.1_prot_WP_014569685.1_1415, lcl|NC_017482.1_prot_WP_014570232.1_2681		lcl|NC_014334.2_prot_WP_013245612.1_898	lcl|NC_010999.1_prot_WP_012492218.1_2932	lcl|NC_013198.1_prot_WP_014569685.1_1432, lcl|NC_013198.1_prot_WP_014570232.1_2707	lcl|NC_013199.1_prot_WP_005716050.1_650, lcl|NC_013199.1_prot_WP_015764346.1_806, lcl|NC_013199.1_prot_WP_015764401.1_989	lcl|NC_022112.1_prot_WP_003658495.1_1515, lcl|NC_022112.1_prot_WP_003658965.1_2743	lcl|NC_017474.1_prot_WP_012492218.1_2924	lcl|NC_017473.1_prot_WP_012492218.1_2875			lcl|NC_021725.1_prot_WP_005716050.1_981, lcl|NC_021725.1_prot_WP_020752178.1_794		lcl|NZ_CP007122.1_prot_WP_016365620.1_515	lcl|NZ_AP012541.1_prot_WP_003660503.1_1763, lcl|NZ_AP012541.1_prot_WP_003661400.1_808	lcl|NZ_AP012544.1_prot_WP_015975043.1_376, lcl|NZ_AP012544.1_prot_WP_025013704.1_1389, lcl|NZ_AP012544.1_prot_WP_039639477.1_668	lcl|NZ_CP012187.1_prot_WP_050893788.1_909, lcl|NZ_CP012187.1_prot_WP_050894209.1_1683, lcl|NZ_CP012187.1_prot_WP_050894502.1_472	lcl|NZ_CP012148.1_prot_WP_016382145.1_1058, lcl|NZ_CP012148.1_prot_WP_016382145.1_1079		lcl|NZ_LWBT01000002.1_prot_WP_064460493.1_388, lcl|NZ_LWBT01000020.1_prot_WP_039140686.1_2024	lcl|NZ_CP014201.1_prot_WP_077069705.1_2006, lcl|NZ_CP014201.1_prot_WP_077069900.1_2844	lcl|NZ_CP020464.1_prot_WP_081155087.1_2021		lcl|NZ_CP021426.1_prot_WP_014569685.1_2593, lcl|NZ_CP021426.1_prot_WP_014570232.1_1321, lcl|NZ_CP021426.1_prot_WP_014570232.1_2758, lcl|NZ_CP021426.1_prot_WP_014570232.1_2779	lcl|NZ_CP017065.1_prot_WP_033573339.1_767	lcl|NZ_CP017716.1_prot_WP_003571974.1_2710	lcl|NZ_CP017063.1_prot_WP_016382145.1_932	lcl|NZ_CP006804.1_prot_WP_013245612.1_2543, lcl|NZ_CP006804.1_prot_WP_032963843.1_250	lcl|NZ_CP017261.1_prot_WP_096836105.1_631, lcl|NZ_CP017261.1_prot_WP_096836217.1_1105		lcl|NZ_CP025582.1_prot_WP_101512069.1_1862, lcl|NZ_CP025582.1_prot_WP_101512315.1_2839	lcl|NZ_CP026097.1_prot_WP_101512069.1_1861, lcl|NZ_CP026097.1_prot_WP_101512315.1_2838	lcl|NZ_CP019305.1_prot_WP_005716050.1_979, lcl|NZ_CP019305.1_prot_WP_020752178.1_793	lcl|NZ_CP029546.1_prot_WP_079351769.1_2778, lcl|NZ_CP029546.1_prot_WP_109990200.1_1715	lcl|NZ_CP029686.1_prot_WP_110344367.1_1415, lcl|NZ_CP029686.1_prot_WP_110344500.1_2708, lcl|NZ_CP029686.1_prot_WP_110344535.1_2818	lcl|NZ_CP029536.1_prot_WP_112199596.1_1986	lcl|NZ_CP031290.1_prot_WP_014569685.1_1431, lcl|NZ_CP031290.1_prot_WP_014570232.1_2707	lcl|NZ_CP022109.1_prot_CEA83_RS04440_793, lcl|NZ_CP022109.1_prot_WP_005716050.1_979		lcl|NZ_CP025499.1_prot_WP_012492218.1_2850	lcl|NZ_AP018392.1_prot_WP_126353047.1_811, lcl|NZ_AP018392.1_prot_WP_126353248.1_1877	lcl|NZ_CP025428.1_prot_WP_014569685.1_1422, lcl|NZ_CP025428.1_prot_WP_014570232.1_2691	lcl|NZ_CP035563.1_prot_WP_016380370.1_1097	lcl|NZ_CP040780.1_prot_WP_016382145.1_1318	lcl|NZ_CP041657.1_prot_WP_012492218.1_1074	lcl|NZ_CP041944.1_prot_WP_144182039.1_197		lcl|NZ_CP044228.1_prot_WP_150861199.1_461	lcl|NZ_CP038153.1_prot_WP_012492218.1_2931
OG0000042	lcl|NC_017482.1_prot_WP_005686541.1_2464, lcl|NC_017482.1_prot_WP_005687411.1_154	lcl|NC_008526.1_prot_WP_003566045.1_1672	lcl|NC_014334.2_prot_WP_003566045.1_1608, lcl|NC_014334.2_prot_WP_003567882.1_2378	lcl|NC_010999.1_prot_WP_012491697.1_1893, lcl|NC_010999.1_prot_WP_012492063.1_2682	lcl|NC_013198.1_prot_WP_005686541.1_2490, lcl|NC_013198.1_prot_WP_005687411.1_155	lcl|NC_013199.1_prot_WP_005690173.1_150	lcl|NC_022112.1_prot_WP_003566045.1_1741, lcl|NC_022112.1_prot_WP_003567882.1_2494	lcl|NC_017474.1_prot_WP_012491697.1_1887, lcl|NC_017474.1_prot_WP_012492063.1_2674	lcl|NC_017473.1_prot_WP_012491697.1_1838, lcl|NC_017473.1_prot_WP_012492063.1_2625	lcl|NC_017491.1_prot_WP_005690173.1_150		lcl|NC_021725.1_prot_WP_005690173.1_156	lcl|NC_021721.1_prot_WP_003566045.1_1829, lcl|NC_021721.1_prot_WP_003567882.1_2709	lcl|NZ_CP007122.1_prot_WP_003662589.1_2484, lcl|NZ_CP007122.1_prot_WP_012491697.1_941	lcl|NZ_AP012541.1_prot_WP_003566045.1_1705, lcl|NZ_AP012541.1_prot_WP_003662589.1_2639	lcl|NZ_AP012544.1_prot_WP_025013326.1_2500	lcl|NZ_CP012187.1_prot_WP_003566045.1_1620	lcl|NZ_CP012148.1_prot_WP_003566045.1_1873, lcl|NZ_CP012148.1_prot_WP_003585741.1_2647	lcl|NZ_CP013921.1_prot_WP_003566045.1_594, lcl|NZ_CP013921.1_prot_WP_003662589.1_2505	lcl|NZ_LWBT01000022.1_prot_WP_005690173.1_2133	lcl|NZ_CP014201.1_prot_WP_005716325.1_2210		lcl|NZ_CP014985.1_prot_WP_003566045.1_2881, lcl|NZ_CP014985.1_prot_WP_003585741.1_2100	lcl|NZ_CP021426.1_prot_WP_005686541.1_1538, lcl|NZ_CP021426.1_prot_WP_005687411.1_1123	lcl|NZ_CP017065.1_prot_WP_087911506.1_380, lcl|NZ_CP017065.1_prot_WP_087912953.1_2539	lcl|NZ_CP017716.1_prot_WP_003566045.1_1671, lcl|NZ_CP017716.1_prot_WP_003567882.1_2456	lcl|NZ_CP017063.1_prot_WP_029606676.1_135, lcl|NZ_CP017063.1_prot_WP_047676540.1_2449	lcl|NZ_CP006804.1_prot_WP_005686541.1_1330, lcl|NZ_CP006804.1_prot_WP_005716325.1_1726	lcl|NZ_CP017261.1_prot_WP_003566045.1_1386	lcl|NZ_CP016355.1_prot_WP_003566045.1_1789, lcl|NZ_CP016355.1_prot_WP_003576608.1_2556	lcl|NZ_CP025582.1_prot_WP_003566045.1_1802, lcl|NZ_CP025582.1_prot_WP_003585741.1_2640	lcl|NZ_CP026097.1_prot_WP_003566045.1_1801, lcl|NZ_CP026097.1_prot_WP_003585741.1_2639	lcl|NZ_CP019305.1_prot_WP_005690173.1_155	lcl|NZ_CP029546.1_prot_WP_003576608.1_2639	lcl|NZ_CP029686.1_prot_WP_003566045.1_2488, lcl|NZ_CP029686.1_prot_WP_003567882.1_1664	lcl|NZ_CP029536.1_prot_WP_003566045.1_2708, lcl|NZ_CP029536.1_prot_WP_003589118.1_687	lcl|NZ_CP031290.1_prot_WP_005686541.1_2490, lcl|NZ_CP031290.1_prot_WP_005687411.1_155	lcl|NZ_CP022109.1_prot_WP_005690173.1_155	lcl|NZ_CP032637.1_prot_WP_003566045.1_90, lcl|NZ_CP032637.1_prot_WP_003567882.1_2124	lcl|NZ_CP025499.1_prot_WP_012491697.1_1816, lcl|NZ_CP025499.1_prot_WP_012492063.1_2598	lcl|NZ_AP018392.1_prot_WP_003566045.1_1813, lcl|NZ_AP018392.1_prot_WP_003585741.1_2673	lcl|NZ_CP025428.1_prot_WP_005686541.1_2474, lcl|NZ_CP025428.1_prot_WP_005687411.1_153	lcl|NZ_CP035563.1_prot_WP_003566045.1_1858, lcl|NZ_CP035563.1_prot_WP_003589118.1_2656	lcl|NZ_CP040780.1_prot_WP_029606676.1_585, lcl|NZ_CP040780.1_prot_WP_047676540.1_201	lcl|NZ_CP041657.1_prot_WP_012491697.1_2112, lcl|NZ_CP041657.1_prot_WP_012492063.1_1325	lcl|NZ_CP041944.1_prot_WP_003566045.1_2373, lcl|NZ_CP041944.1_prot_WP_003585741.1_783	lcl|NZ_CP031785.1_prot_WP_003566045.1_1831, lcl|NZ_CP031785.1_prot_WP_003585741.1_2594	lcl|NZ_CP044228.1_prot_WP_005686541.1_1625, lcl|NZ_CP044228.1_prot_WP_005687411.1_1235	lcl|NZ_CP038153.1_prot_WP_012491697.1_1893, lcl|NZ_CP038153.1_prot_WP_012492063.1_2680
OG0000043	lcl|NC_017482.1_prot_WP_005685036.1_2623	lcl|NC_008526.1_prot_WP_003568240.1_2665	lcl|NC_014334.2_prot_WP_003568240.1_2574	lcl|NC_010999.1_prot_WP_003568240.1_2879, lcl|NC_010999.1_prot_WP_003586823.1_417	lcl|NC_013198.1_prot_WP_005685036.1_2649	lcl|NC_013199.1_prot_LC705_RS13400_2600, lcl|NC_013199.1_prot_WP_005691485.1_383	lcl|NC_022112.1_prot_WP_003568240.1_2689	lcl|NC_017474.1_prot_WP_003568240.1_2871, lcl|NC_017474.1_prot_WP_003586823.1_415	lcl|NC_017473.1_prot_WP_003568240.1_2822, lcl|NC_017473.1_prot_WP_003586823.1_416	lcl|NC_017491.1_prot_WP_005685036.1_2576, lcl|NC_017491.1_prot_WP_005691485.1_383	lcl|NC_021723.1_prot_WP_005685036.1_2531, lcl|NC_021723.1_prot_WP_005685074.1_369	lcl|NC_021725.1_prot_WP_005685036.1_2616, lcl|NC_021725.1_prot_WP_005691485.1_394	lcl|NC_021721.1_prot_WP_003568240.1_2903	lcl|NZ_CP007122.1_prot_WP_003662397.1_2600	lcl|NZ_AP012541.1_prot_WP_003662397.1_2799	lcl|NZ_AP012544.1_prot_WP_025013159.1_2608	lcl|NZ_CP012187.1_prot_WP_003600151.1_2569	lcl|NZ_CP012148.1_prot_WP_003568240.1_2854, lcl|NZ_CP012148.1_prot_WP_003586823.1_414	lcl|NZ_CP013921.1_prot_WP_003662397.1_2349	lcl|NZ_LWBT01000003.1_prot_WP_005685036.1_602, lcl|NZ_LWBT01000041.1_prot_WP_005691485.1_2722	lcl|NZ_CP014201.1_prot_WP_077069671.1_1951	lcl|NZ_CP020464.1_prot_WP_005685036.1_231, lcl|NZ_CP020464.1_prot_WP_005685074.1_2399	lcl|NZ_CP014985.1_prot_WP_003568240.1_1899, lcl|NZ_CP014985.1_prot_WP_003586823.1_1409, lcl|NZ_CP014987.1_prot_WP_003568240.1_2979	lcl|NZ_CP021426.1_prot_WP_005685036.1_1379	lcl|NZ_CP017065.1_prot_WP_049169395.1_2774, lcl|NZ_CP017065.1_prot_WP_087913019.1_2620	lcl|NZ_CP017716.1_prot_WP_003568240.1_2656	lcl|NZ_CP017063.1_prot_BGK71_RS14680_2625, lcl|NZ_CP017063.1_prot_WP_005691485.1_365	lcl|NZ_CP006804.1_prot_WP_005685036.1_1489, lcl|NZ_CP006804.1_prot_WP_005685074.1_2035	lcl|NZ_CP017261.1_prot_WP_003600151.1_2257	lcl|NZ_CP016355.1_prot_WP_003568240.1_2767, lcl|NZ_CP016355.1_prot_WP_003586823.1_429	lcl|NZ_CP025582.1_prot_CWS34_RS15350_2779	lcl|NZ_CP026097.1_prot_WP_003568240.1_2778	lcl|NZ_CP019305.1_prot_WP_005685036.1_2606, lcl|NZ_CP019305.1_prot_WP_005691485.1_392	lcl|NZ_CP029546.1_prot_WP_016387031.1_2723	lcl|NZ_CP029686.1_prot_WP_110344375.1_1469	lcl|NZ_CP029536.1_prot_WP_003568240.1_889	lcl|NZ_CP031290.1_prot_WP_005685036.1_2649	lcl|NZ_CP022109.1_prot_WP_005685036.1_2605, lcl|NZ_CP022109.1_prot_WP_005691485.1_392	lcl|NZ_CP032637.1_prot_WP_003568240.1_1928	lcl|NZ_CP025499.1_prot_WP_003568240.1_2795, lcl|NZ_CP025499.1_prot_WP_003586823.1_400	lcl|NZ_AP018392.1_prot_WP_003568240.1_2841, lcl|NZ_AP018392.1_prot_WP_003586823.1_449	lcl|NZ_CP025428.1_prot_WP_005685036.1_2633	lcl|NZ_CP035563.1_prot_WP_003568240.1_2860, lcl|NZ_CP035563.1_prot_WP_003586823.1_413, lcl|NZ_CP035565.1_prot_WP_003568240.1_3022	lcl|NZ_CP040780.1_prot_WP_005691485.1_814, lcl|NZ_CP040780.1_prot_WP_047678516.1_377	lcl|NZ_CP041657.1_prot_WP_003568240.1_1128, lcl|NZ_CP041657.1_prot_WP_003586823.1_626	lcl|NZ_CP041944.1_prot_WP_003568240.1_984, lcl|NZ_CP041944.1_prot_WP_003586823.1_1467	lcl|NZ_CP031785.1_prot_WP_003568240.1_2755, lcl|NZ_CP031785.1_prot_WP_003586823.1_410	lcl|NZ_CP044228.1_prot_WP_005685036.1_1468, lcl|NZ_CP044228.1_prot_WP_005691485.1_991	lcl|NZ_CP038153.1_prot_WP_003568240.1_2877, lcl|NZ_CP038153.1_prot_WP_003586823.1_416
OG0000044	lcl|NC_017482.1_prot_WP_014569362.1_824		lcl|NC_014334.2_prot_WP_123796487.1_1924, lcl|NC_014334.2_prot_WP_123796487.1_584, lcl|NC_014334.2_prot_WP_123796487.1_63, lcl|NC_014334.2_prot_WP_123796487.1_855, lcl|NC_014334.2_prot_WP_123796487.1_981	lcl|NC_010999.1_prot_WP_012491054.1_1181, lcl|NC_010999.1_prot_WP_012491054.1_2735, lcl|NC_010999.1_prot_WP_012491054.1_566	lcl|NC_013198.1_prot_WP_014569362.1_836			lcl|NC_017474.1_prot_WP_012491054.1_1175, lcl|NC_017474.1_prot_WP_012491054.1_2727, lcl|NC_017474.1_prot_WP_012491054.1_563	lcl|NC_017473.1_prot_WP_012491054.1_1183, lcl|NC_017473.1_prot_WP_012491054.1_2678, lcl|NC_017473.1_prot_WP_012491054.1_564				lcl|NC_021721.1_prot_WP_123796487.1_1083, lcl|NC_021721.1_prot_WP_123796487.1_1187, lcl|NC_021721.1_prot_WP_123796487.1_1812, lcl|NC_021721.1_prot_WP_123796487.1_2213, lcl|NC_021721.1_prot_WP_123796487.1_2627, lcl|NC_021721.1_prot_WP_123796487.1_62, lcl|NC_021721.1_prot_WP_123796487.1_866, lcl|NC_021721.1_prot_WP_237740261.1_592			lcl|NZ_AP012544.1_prot_WP_010493862.1_1953, lcl|NZ_AP012544.1_prot_WP_010493862.1_740, lcl|NZ_AP012544.1_prot_WP_010493862.1_902, lcl|NZ_AP012544.1_prot_WP_010493862.1_980	lcl|NZ_CP012191.1_prot_AKG30_RS14560_2850	lcl|NZ_CP012148.1_prot_WP_228770526.1_562	lcl|NZ_CP013921.1_prot_WP_012491054.1_1744, lcl|NZ_CP013921.1_prot_WP_012491054.1_1754, lcl|NZ_CP013921.1_prot_WP_012491054.1_2192, lcl|NZ_CP013921.1_prot_WP_012491054.1_2206, lcl|NZ_CP013921.1_prot_WP_012491054.1_812				lcl|NZ_CP014985.1_prot_WP_012491054.1_1262, lcl|NZ_CP014986.1_prot_WP_228770526.1_2906, lcl|NZ_CP014987.1_prot_A3778_RS16240_3002	lcl|NZ_CP021426.1_prot_WP_014569362.1_444	lcl|NZ_CP017065.1_prot_WP_087911614.1_518	lcl|NZ_CP017716.1_prot_BKQ19_RS12400_2268	lcl|NZ_CP017063.1_prot_WP_047676396.1_1995		lcl|NZ_CP017261.1_prot_FAM18149p_RS13760_2514, lcl|NZ_CP017261.1_prot_WP_003603869.1_2516, lcl|NZ_CP017261.1_prot_WP_080595781.1_1297, lcl|NZ_CP017261.1_prot_WP_080595781.1_1619, lcl|NZ_CP017261.1_prot_WP_080595781.1_1669, lcl|NZ_CP017261.1_prot_WP_080595781.1_195, lcl|NZ_CP017261.1_prot_WP_080595781.1_221, lcl|NZ_CP017261.1_prot_WP_080595781.1_4, lcl|NZ_CP017261.1_prot_WP_080595781.1_545, lcl|NZ…	lcl|NZ_CP016355.1_prot_WP_012491054.1_590	lcl|NZ_CP025582.1_prot_CWS34_RS02770_517	lcl|NZ_CP026097.1_prot_C1191_RS02770_517				lcl|NZ_CP029536.1_prot_WP_012491054.1_1472, lcl|NZ_CP029536.1_prot_WP_012491054.1_1584	lcl|NZ_CP031290.1_prot_WP_014569362.1_835		lcl|NZ_CP032637.1_prot_WP_123796487.1_1660, lcl|NZ_CP032637.1_prot_WP_123796487.1_1796, lcl|NZ_CP032637.1_prot_WP_123796487.1_585, lcl|NZ_CP032637.1_prot_WP_123796487.1_676, lcl|NZ_CP032637.1_prot_WP_129533321.1_875, lcl|NZ_CP032637.1_prot_WP_228770526.1_1327	lcl|NZ_CP025499.1_prot_WP_012491054.1_1160, lcl|NZ_CP025499.1_prot_WP_012491054.1_2650, lcl|NZ_CP025499.1_prot_WP_012491054.1_547	lcl|NZ_AP018392.1_prot_WP_228770526.1_599, lcl|NZ_AP018394.1_prot_EL355_RS16385_3007	lcl|NZ_CP025428.1_prot_WP_014569362.1_832	lcl|NZ_CP035563.1_prot_WP_228770526.1_543	lcl|NZ_CP040780.1_prot_WP_047676396.1_2443	lcl|NZ_CP041657.1_prot_WP_012491054.1_1272, lcl|NZ_CP041657.1_prot_WP_012491054.1_2767, lcl|NZ_CP041657.1_prot_WP_012491054.1_478	lcl|NZ_CP041944.1_prot_FO269_RS08835_1614	lcl|NZ_CP031785.1_prot_WP_228770526.1_553	lcl|NZ_CP044229.1_prot_WP_049171692.1_2820	lcl|NZ_CP038153.1_prot_WP_012491054.1_1180, lcl|NZ_CP038153.1_prot_WP_012491054.1_2733, lcl|NZ_CP038153.1_prot_WP_012491054.1_564
OG0000045	lcl|NC_017482.1_prot_WP_014569015.1_316, lcl|NC_017482.1_prot_WP_014569071.1_391		lcl|NC_014334.2_prot_WP_003568082.1_2500, lcl|NC_014334.2_prot_WP_016386751.1_307	lcl|NC_010999.1_prot_WP_003563142.1_290, lcl|NC_010999.1_prot_WP_003586723.1_379	lcl|NC_013198.1_prot_WP_014569015.1_319, lcl|NC_013198.1_prot_WP_014569071.1_396	lcl|NC_013199.1_prot_WP_005691354.1_309	lcl|NC_022112.1_prot_WP_003563142.1_301, lcl|NC_022112.1_prot_WP_003568082.1_2617	lcl|NC_017474.1_prot_WP_003563142.1_287, lcl|NC_017474.1_prot_WP_003586723.1_377	lcl|NC_017473.1_prot_WP_003563142.1_290, lcl|NC_017473.1_prot_WP_003586723.1_378	lcl|NC_017491.1_prot_WP_005691354.1_310	lcl|NC_021723.1_prot_WP_005687604.1_296	lcl|NC_021725.1_prot_WP_005691354.1_317	lcl|NC_021721.1_prot_WP_003568082.1_2830, lcl|NC_021721.1_prot_WP_003573473.1_415, lcl|NC_021721.1_prot_WP_016386751.1_302	lcl|NZ_CP007122.1_prot_WP_003563142.1_152, lcl|NZ_CP007124.1_prot_WP_016381840.1_2849	lcl|NZ_AP012541.1_prot_WP_003563142.1_297	lcl|NZ_AP012544.1_prot_WP_010492747.1_239	lcl|NZ_CP012187.1_prot_WP_003563142.1_277, lcl|NZ_CP012187.1_prot_WP_050893540.1_315	lcl|NZ_CP012148.1_prot_WP_003563142.1_301, lcl|NZ_CP012148.1_prot_WP_003586723.1_376		lcl|NZ_LWBT01000013.1_prot_WP_005691354.1_1604	lcl|NZ_CP014201.1_prot_WP_014569015.1_2375	lcl|NZ_CP020464.1_prot_WP_005687604.1_2472	lcl|NZ_CP014985.1_prot_WP_003563142.1_1524, lcl|NZ_CP014985.1_prot_WP_003586723.1_1444	lcl|NZ_CP021426.1_prot_WP_014569015.1_961, lcl|NZ_CP021426.1_prot_WP_014569071.1_885	lcl|NZ_CP017065.1_prot_WP_087911429.1_293, lcl|NZ_CP017065.1_prot_WP_087913016.1_2617	lcl|NZ_CP017716.1_prot_WP_003563142.1_310, lcl|NZ_CP017716.1_prot_WP_003568082.1_2582	lcl|NZ_CP017063.1_prot_WP_005687604.1_291	lcl|NZ_CP006804.1_prot_WP_005687604.1_1962	lcl|NZ_CP017264.1_prot_WP_016381840.1_2782	lcl|NZ_CP016355.1_prot_BBD24_RS01585_299, lcl|NZ_CP016355.1_prot_WP_003586723.1_389	lcl|NZ_CP025582.1_prot_WP_003563142.1_304	lcl|NZ_CP026097.1_prot_WP_003563142.1_304	lcl|NZ_CP019305.1_prot_WP_005691354.1_315	lcl|NZ_CP029546.1_prot_WP_003563142.1_287	lcl|NZ_CP029686.1_prot_WP_003563142.1_1080, lcl|NZ_CP029686.1_prot_WP_003568082.1_1541	lcl|NZ_CP029536.1_prot_WP_003563142.1_1256	lcl|NZ_CP031290.1_prot_WP_014569015.1_319, lcl|NZ_CP031290.1_prot_WP_014569071.1_395	lcl|NZ_CP022109.1_prot_WP_005691354.1_315	lcl|NZ_CP032637.1_prot_WP_003568082.1_2001, lcl|NZ_CP032637.1_prot_WP_003573473.1_1473, lcl|NZ_CP032637.1_prot_WP_016386751.1_1549	lcl|NZ_CP025499.1_prot_WP_003563142.1_289, lcl|NZ_CP025499.1_prot_WP_003586723.1_362	lcl|NZ_AP018392.1_prot_WP_003563142.1_323, lcl|NZ_AP018392.1_prot_WP_003586723.1_401	lcl|NZ_CP025428.1_prot_WP_014569015.1_317, lcl|NZ_CP025428.1_prot_WP_014569071.1_393	lcl|NZ_CP035563.1_prot_WP_003563142.1_296, lcl|NZ_CP035563.1_prot_WP_003586723.1_379	lcl|NZ_CP040780.1_prot_WP_005687604.1_740	lcl|NZ_CP041657.1_prot_WP_003563142.1_752, lcl|NZ_CP041657.1_prot_WP_003586723.1_664	lcl|NZ_CP041944.1_prot_WP_003563142.1_1358, lcl|NZ_CP041944.1_prot_WP_003586723.1_1433	lcl|NZ_CP031785.1_prot_WP_003563142.1_295, lcl|NZ_CP031785.1_prot_WP_003586723.1_376	lcl|NZ_CP044228.1_prot_WP_005687604.1_1066	lcl|NZ_CP038153.1_prot_WP_003563142.1_290, lcl|NZ_CP038153.1_prot_WP_003586723.1_378
OG0000046	lcl|NC_017482.1_prot_WP_014568882.1_22, lcl|NC_017482.1_prot_WP_014568929.1_85	lcl|NC_008526.1_prot_WP_011673954.1_47	lcl|NC_014334.2_prot_WP_003568480.1_19, lcl|NC_014334.2_prot_WP_011673954.1_53	lcl|NC_010999.1_prot_WP_003568480.1_19, lcl|NC_010999.1_prot_WP_012490771.1_49	lcl|NC_013198.1_prot_WP_014568882.1_23, lcl|NC_013198.1_prot_WP_014568929.1_86	lcl|NC_013199.1_prot_WP_012807339.1_76	lcl|NC_022112.1_prot_WP_003562562.1_51, lcl|NC_022112.1_prot_WP_003568480.1_18, lcl|NC_022112.1_prot_WP_094515892.1_74	lcl|NC_017474.1_prot_WP_003568480.1_19, lcl|NC_017474.1_prot_WP_012490771.1_49	lcl|NC_017473.1_prot_WP_003568480.1_19, lcl|NC_017473.1_prot_WP_012490771.1_49	lcl|NC_017491.1_prot_WP_005690287.1_76	lcl|NC_021723.1_prot_WP_005709839.1_18, lcl|NC_021723.1_prot_WP_005710866.1_74	lcl|NC_021725.1_prot_WP_005690287.1_82	lcl|NC_021721.1_prot_WP_003568480.1_18, lcl|NC_021721.1_prot_WP_011673954.1_52					lcl|NZ_CP012148.1_prot_WP_003562562.1_52, lcl|NZ_CP012148.1_prot_WP_032764316.1_18		lcl|NZ_LWBT01000014.1_prot_WP_005690287.1_1675	lcl|NZ_CP014201.1_prot_WP_032952401.1_2123, lcl|NZ_CP014201.1_prot_WP_077069730.1_2066	lcl|NZ_CP020464.1_prot_WP_005709839.1_135, lcl|NZ_CP020464.1_prot_WP_005710866.1_80	lcl|NZ_CP014985.1_prot_WP_003562562.1_1774, lcl|NZ_CP014985.1_prot_WP_032764316.1_1807	lcl|NZ_CP021426.1_prot_WP_014568882.1_1254, lcl|NZ_CP021426.1_prot_WP_014568929.1_1191	lcl|NZ_CP017065.1_prot_WP_087911273.1_77	lcl|NZ_CP017716.1_prot_WP_003568480.1_18, lcl|NZ_CP017716.1_prot_WP_003568613.1_55, lcl|NZ_CP017716.1_prot_WP_094515892.1_78	lcl|NZ_CP017063.1_prot_WP_005710866.1_73	lcl|NZ_CP006804.1_prot_WP_014568929.1_1658, lcl|NZ_CP006804.1_prot_WP_049166548.1_1593		lcl|NZ_CP016355.1_prot_WP_003604001.1_21, lcl|NZ_CP016355.1_prot_WP_003604043.1_53	lcl|NZ_CP025582.1_prot_WP_003562562.1_51, lcl|NZ_CP025582.1_prot_WP_032764316.1_19	lcl|NZ_CP026097.1_prot_WP_003562562.1_51, lcl|NZ_CP026097.1_prot_WP_032764316.1_19	lcl|NZ_CP019305.1_prot_WP_005690287.1_81	lcl|NZ_CP029546.1_prot_LPEG9_RS00180_30	lcl|NZ_CP029686.1_prot_WP_003562562.1_1330, lcl|NZ_CP029686.1_prot_WP_003568480.1_1363, lcl|NZ_CP029686.1_prot_WP_094515892.1_1307	lcl|NZ_CP029536.1_prot_WP_003562562.1_1009, lcl|NZ_CP029536.1_prot_WP_112199558.1_977	lcl|NZ_CP031290.1_prot_WP_014568882.1_24, lcl|NZ_CP031290.1_prot_WP_014568929.1_87	lcl|NZ_CP022109.1_prot_WP_005690287.1_81	lcl|NZ_CP032637.1_prot_WP_003568480.1_1842, lcl|NZ_CP032637.1_prot_WP_011673954.1_1808	lcl|NZ_CP025499.1_prot_WP_003568480.1_19, lcl|NZ_CP025499.1_prot_WP_012490771.1_49	lcl|NZ_AP018392.1_prot_WP_003562562.1_66, lcl|NZ_AP018392.1_prot_WP_032764316.1_24	lcl|NZ_CP025428.1_prot_WP_014568882.1_22, lcl|NZ_CP025428.1_prot_WP_014568929.1_85	lcl|NZ_CP035563.1_prot_EVE90_RS00260_48, lcl|NZ_CP035563.1_prot_WP_003586382.1_18	lcl|NZ_CP040780.1_prot_WP_005710866.1_523	lcl|NZ_CP041657.1_prot_WP_003568480.1_1023, lcl|NZ_CP041657.1_prot_WP_012490771.1_993	lcl|NZ_CP041944.1_prot_WP_003562562.1_1111, lcl|NZ_CP041944.1_prot_WP_032764316.1_1078	lcl|NZ_CP031785.1_prot_WP_003562562.1_48, lcl|NZ_CP031785.1_prot_WP_003586382.1_18	lcl|NZ_CP044228.1_prot_WP_150861238.1_1312	lcl|NZ_CP038153.1_prot_WP_003568480.1_19, lcl|NZ_CP038153.1_prot_WP_012490771.1_49
OG0000047	lcl|NC_017482.1_prot_WP_014569363.1_825		lcl|NC_014334.2_prot_WP_013245323.1_1925, lcl|NC_014334.2_prot_WP_013245323.1_583, lcl|NC_014334.2_prot_WP_013245323.1_62, lcl|NC_014334.2_prot_WP_013245323.1_854, lcl|NC_014334.2_prot_WP_013245323.1_982	lcl|NC_010999.1_prot_WP_003582147.1_1182, lcl|NC_010999.1_prot_WP_003582147.1_2734, lcl|NC_010999.1_prot_WP_003582147.1_565	lcl|NC_013198.1_prot_WP_014569363.1_837			lcl|NC_017474.1_prot_WP_003582147.1_1176, lcl|NC_017474.1_prot_WP_003582147.1_2726, lcl|NC_017474.1_prot_WP_003582147.1_562	lcl|NC_017473.1_prot_WP_003582147.1_1184, lcl|NC_017473.1_prot_WP_003582147.1_2677, lcl|NC_017473.1_prot_WP_003582147.1_563				lcl|NC_021721.1_prot_WP_003582147.1_591, lcl|NC_021721.1_prot_WP_013245323.1_1082, lcl|NC_021721.1_prot_WP_013245323.1_1188, lcl|NC_021721.1_prot_WP_013245323.1_1813, lcl|NC_021721.1_prot_WP_013245323.1_2214, lcl|NC_021721.1_prot_WP_013245323.1_2628, lcl|NC_021721.1_prot_WP_013245323.1_61, lcl|NC_021721.1_prot_WP_013245323.1_865			lcl|NZ_AP012544.1_prot_WP_010493863.1_1952, lcl|NZ_AP012544.1_prot_WP_010493863.1_739, lcl|NZ_AP012544.1_prot_WP_010493863.1_903, lcl|NZ_AP012544.1_prot_WP_010493863.1_979		lcl|NZ_CP012148.1_prot_WP_003582147.1_561	lcl|NZ_CP013921.1_prot_WP_003582147.1_1745, lcl|NZ_CP013921.1_prot_WP_003582147.1_1753, lcl|NZ_CP013921.1_prot_WP_003582147.1_2193, lcl|NZ_CP013921.1_prot_WP_003582147.1_2207, lcl|NZ_CP013921.1_prot_WP_003582147.1_813				lcl|NZ_CP014985.1_prot_WP_081528695.1_1263, lcl|NZ_CP014986.1_prot_WP_081528884.1_2905, lcl|NZ_CP014987.1_prot_WP_081528897.1_3003	lcl|NZ_CP021426.1_prot_WP_014569363.1_443	lcl|NZ_CP017065.1_prot_WP_087911613.1_517		lcl|NZ_CP017063.1_prot_WP_225355384.1_1996		lcl|NZ_CP017261.1_prot_WP_003597552.1_1296, lcl|NZ_CP017261.1_prot_WP_003597552.1_1369, lcl|NZ_CP017261.1_prot_WP_003597552.1_1668, lcl|NZ_CP017261.1_prot_WP_003597552.1_196, lcl|NZ_CP017261.1_prot_WP_003597552.1_1992, lcl|NZ_CP017261.1_prot_WP_003597552.1_222, lcl|NZ_CP017261.1_prot_WP_003597552.1_2517, lcl|NZ_CP017261.1_prot_WP_003597552.1_3, lcl|NZ_CP017261.1_prot_WP_003597552.1_546, lcl|NZ_CP…	lcl|NZ_CP016355.1_prot_WP_100908413.1_589	lcl|NZ_CP025582.1_prot_WP_016370120.1_516	lcl|NZ_CP026097.1_prot_WP_016370120.1_516				lcl|NZ_CP029536.1_prot_WP_003582147.1_1471, lcl|NZ_CP029536.1_prot_WP_003582147.1_1585	lcl|NZ_CP031290.1_prot_WP_014569363.1_836		lcl|NZ_CP032637.1_prot_WP_013245323.1_1661, lcl|NZ_CP032637.1_prot_WP_013245323.1_1797, lcl|NZ_CP032637.1_prot_WP_013245323.1_586, lcl|NZ_CP032637.1_prot_WP_013245323.1_675, lcl|NZ_CP032637.1_prot_WP_013245323.1_876, lcl|NZ_CP032637.1_prot_WP_085694328.1_1328	lcl|NZ_CP025499.1_prot_WP_003582147.1_1161, lcl|NZ_CP025499.1_prot_WP_003582147.1_2649, lcl|NZ_CP025499.1_prot_WP_003582147.1_546	lcl|NZ_AP018392.1_prot_EL355_RS03130_598, lcl|NZ_AP018394.1_prot_WP_126353768.1_3006	lcl|NZ_CP025428.1_prot_WP_014569363.1_833	lcl|NZ_CP035563.1_prot_WP_003582147.1_542	lcl|NZ_CP040780.1_prot_WP_225355384.1_2444	lcl|NZ_CP041657.1_prot_WP_003582147.1_1273, lcl|NZ_CP041657.1_prot_WP_003582147.1_2766, lcl|NZ_CP041657.1_prot_WP_003582147.1_479	lcl|NZ_CP041944.1_prot_WP_016370120.1_1613	lcl|NZ_CP031785.1_prot_WP_003582147.1_552	lcl|NZ_CP044229.1_prot_WP_003582147.1_2819	lcl|NZ_CP038153.1_prot_WP_003582147.1_1181, lcl|NZ_CP038153.1_prot_WP_003582147.1_2732, lcl|NZ_CP038153.1_prot_WP_003582147.1_563
OG0000048	lcl|NC_017482.1_prot_WP_014569704.1_1483, lcl|NC_017482.1_prot_WP_014570189.1_2587	lcl|NC_008526.1_prot_WP_011674536.1_1456	lcl|NC_014334.2_prot_WP_003594626.1_1392, lcl|NC_014334.2_prot_WP_013246142.1_2537	lcl|NC_010999.1_prot_WP_003605231.1_1675	lcl|NC_013198.1_prot_WP_014569704.1_1500, lcl|NC_013198.1_prot_WP_014570189.1_2613	lcl|NC_013199.1_prot_WP_005689591.1_1472, lcl|NC_013199.1_prot_WP_014571706.1_2561	lcl|NC_022112.1_prot_WP_003565737.1_1465	lcl|NC_017474.1_prot_WP_003605231.1_1669	lcl|NC_017473.1_prot_WP_003605231.1_1620	lcl|NC_017491.1_prot_WP_005689591.1_1371, lcl|NC_017491.1_prot_WP_014571706.1_2537	lcl|NC_021723.1_prot_WP_005689591.1_1387, lcl|NC_021723.1_prot_WP_005712118.1_2495	lcl|NC_021725.1_prot_WP_005689591.1_1472, lcl|NC_021725.1_prot_WP_014571706.1_2577	lcl|NC_021721.1_prot_WP_003594626.1_1611, lcl|NC_021721.1_prot_WP_013246142.1_2867	lcl|NZ_CP007122.1_prot_WP_003594626.1_1157	lcl|NZ_AP012541.1_prot_WP_003594626.1_1489	lcl|NZ_AP012544.1_prot_WP_025012477.1_1441, lcl|NZ_AP012544.1_prot_WP_025013403.1_2564	lcl|NZ_CP012187.1_prot_WP_050894046.1_1401	lcl|NZ_CP012148.1_prot_WP_003588015.1_1653	lcl|NZ_CP013921.1_prot_WP_003594626.1_815	lcl|NZ_LWBT01000003.1_prot_WP_014571706.1_563, lcl|NZ_LWBT01000005.1_prot_WP_191981497.1_896	lcl|NZ_CP014201.1_prot_WP_005689591.1_701, lcl|NZ_CP014201.1_prot_WP_064520056.1_1915	lcl|NZ_CP020464.1_prot_WP_005689591.1_1375, lcl|NZ_CP020464.1_prot_WP_005712118.1_267	lcl|NZ_CP014985.1_prot_WP_003565737.1_205	lcl|NZ_CP021426.1_prot_WP_014569704.1_2525, lcl|NZ_CP021426.1_prot_WP_014570189.1_1415	lcl|NZ_CP017065.1_prot_WP_087912219.1_1468, lcl|NZ_CP017065.1_prot_WP_087913108.1_2726	lcl|NZ_CP017716.1_prot_WP_094515998.1_1452	lcl|NZ_CP017063.1_prot_WP_005715443.1_1405, lcl|NZ_CP017063.1_prot_WP_047675841.1_2589	lcl|NZ_CP006804.1_prot_WP_005684290.1_312, lcl|NZ_CP006804.1_prot_WP_005684991.1_1453	lcl|NZ_CP017261.1_prot_WP_003602443.1_1164	lcl|NZ_CP016355.1_prot_WP_003605231.1_1573	lcl|NZ_CP025582.1_prot_WP_003588015.1_1581	lcl|NZ_CP026097.1_prot_WP_003588015.1_1580	lcl|NZ_CP019305.1_prot_WP_005689591.1_1468, lcl|NZ_CP019305.1_prot_WP_014571706.1_2567	lcl|NZ_CP029546.1_prot_WP_003594626.1_1433	lcl|NZ_CP029686.1_prot_WP_003565737.1_2759	lcl|NZ_CP029536.1_prot_WP_003588015.1_2488	lcl|NZ_CP031290.1_prot_WP_014569704.1_1499, lcl|NZ_CP031290.1_prot_WP_014570189.1_2613	lcl|NZ_CP022109.1_prot_WP_005689591.1_1468, lcl|NZ_CP022109.1_prot_WP_014571706.1_2566	lcl|NZ_CP032637.1_prot_WP_003594626.1_306, lcl|NZ_CP032637.1_prot_WP_013246142.1_1964	lcl|NZ_CP025499.1_prot_WP_003605231.1_1598	lcl|NZ_AP018392.1_prot_WP_003588015.1_1594	lcl|NZ_CP025428.1_prot_WP_014569704.1_1490, lcl|NZ_CP025428.1_prot_WP_014570189.1_2597	lcl|NZ_CP035563.1_prot_WP_003588015.1_1637	lcl|NZ_CP040780.1_prot_WP_005715443.1_1851, lcl|NZ_CP040780.1_prot_WP_047675841.1_341	lcl|NZ_CP041657.1_prot_WP_003605231.1_2330	lcl|NZ_CP041944.1_prot_WP_003588015.1_2592	lcl|NZ_CP031785.1_prot_WP_003588015.1_1612	lcl|NZ_CP044228.1_prot_WP_005684290.1_2710, lcl|NZ_CP044228.1_prot_WP_005684991.1_1504	lcl|NZ_CP038153.1_prot_WP_003605231.1_1675
OG0000049	lcl|NC_017482.1_prot_WP_014569502.1_1048, lcl|NC_017482.1_prot_WP_014569669.1_1398	lcl|NC_008526.1_prot_LSEI_RS02850_570, lcl|NC_008526.1_prot_WP_011674632.1_1787		lcl|NC_010999.1_prot_LCABL_RS03255_638, lcl|NC_010999.1_prot_WP_012491470.1_1266	lcl|NC_013198.1_prot_WP_014569502.1_1063, lcl|NC_013198.1_prot_WP_014569669.1_1415	lcl|NC_013199.1_prot_WP_015764361.1_825	lcl|NC_022112.1_prot_WP_020967491.1_774, lcl|NC_022112.1_prot_WP_020967510.1_962, lcl|NC_022112.1_prot_WP_020967533.1_1495	lcl|NC_017474.1_prot_LCBD_RS03215_634, lcl|NC_017474.1_prot_WP_012491470.1_1260	lcl|NC_017473.1_prot_LC2W_RS03265_641		lcl|NC_021723.1_prot_WP_005713391.1_987	lcl|NC_021725.1_prot_WP_020752189.1_813	lcl|NC_021721.1_prot_LOCK919_RS03380_670, lcl|NC_021721.1_prot_WP_020751522.1_959, lcl|NC_021721.1_prot_WP_020751694.1_2293	lcl|NZ_CP007122.1_prot_WP_025376078.1_805, lcl|NZ_CP007122.1_prot_WP_025376237.1_2052	lcl|NZ_AP012541.1_prot_WP_003660534.1_1745, lcl|NZ_AP012541.1_prot_WP_003661374.1_829, lcl|NZ_AP012541.1_prot_WP_004562061.1_1875	lcl|NZ_AP012544.1_prot_WP_015975061.1_396, lcl|NZ_AP012544.1_prot_WP_025012416.1_1371, lcl|NZ_AP012544.1_prot_WP_025013873.1_861, lcl|NZ_AP012544.1_prot_WP_025014034.1_690, lcl|NZ_AP012544.1_prot_WP_039638802.1_761	lcl|NZ_CP012187.1_prot_WP_050893629.1_492, lcl|NZ_CP012187.1_prot_WP_050894195.1_1663, lcl|NZ_CP012187.1_prot_WP_050894346.1_2082	lcl|NZ_CP012148.1_prot_WP_016381949.1_1234	lcl|NZ_CP013921.1_prot_WP_040165984.1_132, lcl|NZ_CP013921.1_prot_WP_040166161.1_550	lcl|NZ_LWBT01000016.1_prot_WP_014569502.1_1771	lcl|NZ_CP014201.1_prot_WP_077069249.1_20, lcl|NZ_CP014201.1_prot_WP_077069319.1_304	lcl|NZ_CP020464.1_prot_WP_005711086.1_2002	lcl|NZ_CP014985.1_prot_WP_191982444.1_612	lcl|NZ_CP021426.1_prot_WP_014569502.1_219, lcl|NZ_CP021426.1_prot_WP_014569669.1_2610	lcl|NZ_CP017065.1_prot_WP_087911800.1_787, lcl|NZ_CP017065.1_prot_WP_087911976.1_1083		lcl|NZ_CP017063.1_prot_WP_095593634.1_772	lcl|NZ_CP006804.1_prot_WP_031546063.1_233	lcl|NZ_CP017261.1_prot_WP_096835973.1_166, lcl|NZ_CP017261.1_prot_WP_096836189.1_1087		lcl|NZ_CP025582.1_prot_WP_101512056.1_1843, lcl|NZ_CP025582.1_prot_WP_164886369.1_1166	lcl|NZ_CP026097.1_prot_WP_101512056.1_1842, lcl|NZ_CP026097.1_prot_WP_164886369.1_1165	lcl|NZ_CP019305.1_prot_WP_020752189.1_812	lcl|NZ_CP029546.1_prot_LPEG9_RS02645_489	lcl|NZ_CP029686.1_prot_WP_110344454.1_2367, lcl|NZ_CP029686.1_prot_WP_110344517.1_2729, lcl|NZ_CP029686.1_prot_WP_110344547.1_2840	lcl|NZ_CP029536.1_prot_DKM32_RS08620_1587	lcl|NZ_CP031290.1_prot_WP_014569502.1_1062, lcl|NZ_CP031290.1_prot_WP_014569669.1_1414	lcl|NZ_CP022109.1_prot_WP_020752189.1_812	lcl|NZ_CP032637.1_prot_WP_085694536.1_700, lcl|NZ_CP032637.1_prot_WP_164998031.1_46	lcl|NZ_CP025499.1_prot_CYL78_RS03695_619	lcl|NZ_AP018392.1_prot_WP_126353213.1_1855	lcl|NZ_CP025428.1_prot_WP_014569502.1_1055, lcl|NZ_CP025428.1_prot_WP_014569669.1_1405	lcl|NZ_CP035563.1_prot_WP_165191799.1_1253	lcl|NZ_CP040780.1_prot_WP_032964517.1_1455	lcl|NZ_CP041657.1_prot_FGZ69_RS02380_405		lcl|NZ_CP031785.1_prot_WP_164886369.1_1185	lcl|NZ_CP044228.1_prot_WP_014569502.1_306	lcl|NZ_CP038153.1_prot_E3E17_RS03380_638, lcl|NZ_CP038153.1_prot_WP_012491470.1_1265
OG0000050	lcl|NC_017482.1_prot_WP_014570026.1_2144	lcl|NC_008526.1_prot_WP_003563428.1_411	lcl|NC_014334.2_prot_WP_013245425.1_432		lcl|NC_013198.1_prot_WP_014570026.1_2167	lcl|NC_013199.1_prot_WP_005690265.1_95, lcl|NC_013199.1_prot_WP_014571554.1_2128, lcl|NC_013199.1_prot_WP_024305787.1_480	lcl|NC_022112.1_prot_WP_003563428.1_441, lcl|NC_022112.1_prot_WP_003567213.1_2180			lcl|NC_017491.1_prot_WP_014571021.1_95, lcl|NC_017491.1_prot_WP_014571554.1_2025, lcl|NC_017491.1_prot_WP_024305787.1_480	lcl|NC_021723.1_prot_WP_005714145.1_2351	lcl|NC_021725.1_prot_WP_005690265.1_101, lcl|NC_021725.1_prot_WP_014571554.1_2138, lcl|NC_021725.1_prot_WP_025014074.1_491	lcl|NC_021721.1_prot_WP_013245425.1_508	lcl|NZ_CP007122.1_prot_WP_025376338.1_2764, lcl|NZ_CP007122.1_prot_WP_258449651.1_2766	lcl|NZ_AP012541.1_prot_WP_016383543.1_404, lcl|NZ_AP012541.1_prot_WP_032775429.1_83			lcl|NZ_CP012148.1_prot_WP_003580764.1_2319, lcl|NZ_CP012148.1_prot_WP_016367203.1_91	lcl|NZ_CP013921.1_prot_AWC33_RS11075_2156, lcl|NZ_CP013921.1_prot_WP_052458370.1_1839	lcl|NZ_LWBT01000004.1_prot_WP_225350490.1_755, lcl|NZ_LWBT01000004.1_prot_WP_225350491.1_754, lcl|NZ_LWBT01000014.1_prot_WP_005690265.1_1694, lcl|NZ_LWBT01000023.1_prot_WP_014571554.1_2184	lcl|NZ_CP014201.1_prot_WP_005687012.1_2141	lcl|NZ_CP020464.1_prot_WP_005714145.1_411	lcl|NZ_CP014985.1_prot_WP_003580764.1_2427, lcl|NZ_CP014985.1_prot_WP_016367203.1_1735	lcl|NZ_CP021426.1_prot_WP_014570026.1_1861	lcl|NZ_CP017065.1_prot_WP_191981857.1_2170	lcl|NZ_CP017716.1_prot_WP_003563428.1_465, lcl|NZ_CP017716.1_prot_WP_094516045.1_2098	lcl|NZ_CP017063.1_prot_WP_024305787.1_438, lcl|NZ_CP017063.1_prot_WP_047677378.1_2069, lcl|NZ_CP017063.1_prot_WP_047677834.1_2414	lcl|NZ_CP006804.1_prot_WP_005686147.1_984, lcl|NZ_CP006804.1_prot_WP_095691943.1_1288		lcl|NZ_CP016355.1_prot_WP_049176950.1_502	lcl|NZ_CP025582.1_prot_WP_016367203.1_91	lcl|NZ_CP026097.1_prot_WP_016367203.1_91	lcl|NZ_CP019305.1_prot_WP_005690265.1_100, lcl|NZ_CP019305.1_prot_WP_014571554.1_2132, lcl|NZ_CP019305.1_prot_WP_025014074.1_490	lcl|NZ_CP029546.1_prot_WP_109990473.1_370	lcl|NZ_CP029686.1_prot_WP_003563428.1_939, lcl|NZ_CP029686.1_prot_WP_003567213.1_1980		lcl|NZ_CP031290.1_prot_WP_014570026.1_2167	lcl|NZ_CP022109.1_prot_WP_005690265.1_100, lcl|NZ_CP022109.1_prot_WP_014571554.1_2131, lcl|NZ_CP022109.1_prot_WP_025014074.1_490	lcl|NZ_CP032637.1_prot_WP_013245425.1_1396		lcl|NZ_AP018392.1_prot_WP_003580764.1_2341, lcl|NZ_AP018392.1_prot_WP_016367203.1_108	lcl|NZ_CP025428.1_prot_WP_014570026.1_2153	lcl|NZ_CP035563.1_prot_WP_129719316.1_2328	lcl|NZ_CP040780.1_prot_WP_024305787.1_889, lcl|NZ_CP040780.1_prot_WP_047677834.1_166, lcl|NZ_CP040780.1_prot_WP_225425130.1_2517, lcl|NZ_CP040780.1_prot_WP_225425131.1_2518		lcl|NZ_CP041944.1_prot_WP_003580764.1_1911, lcl|NZ_CP041944.1_prot_WP_016367203.1_1150	lcl|NZ_CP031785.1_prot_WP_003580764.1_2269	lcl|NZ_CP044228.1_prot_WP_005686147.1_2036, lcl|NZ_CP044228.1_prot_WP_005687012.1_1293
OG0000051	lcl|NC_017482.1_prot_WP_005714743.1_996	lcl|NC_008526.1_prot_WP_003572184.1_472	lcl|NC_014334.2_prot_WP_048481301.1_886	lcl|NC_010999.1_prot_WP_003572184.1_539, lcl|NC_010999.1_prot_WP_003585053.1_1222, lcl|NC_010999.1_prot_WP_012491230.1_890, lcl|NC_010999.1_prot_WP_012491302.1_1010, lcl|NC_010999.1_prot_WP_012491433.1_1221	lcl|NC_013198.1_prot_WP_005714743.1_1011	lcl|NC_013199.1_prot_WP_015764318.1_774	lcl|NC_022112.1_prot_WP_003657831.1_737, lcl|NC_022112.1_prot_WP_003658536.1_1541, lcl|NC_022112.1_prot_WP_041168787.1_905, lcl|NC_022112.1_prot_WP_048485949.1_2732	lcl|NC_017474.1_prot_WP_003572184.1_536, lcl|NC_017474.1_prot_WP_003585053.1_1216, lcl|NC_017474.1_prot_WP_012491230.1_885, lcl|NC_017474.1_prot_WP_012491302.1_1005, lcl|NC_017474.1_prot_WP_012491433.1_1215	lcl|NC_017473.1_prot_WP_003572184.1_537, lcl|NC_017473.1_prot_WP_012491230.1_892, lcl|NC_017473.1_prot_WP_012491302.1_1012		lcl|NC_021723.1_prot_WP_005714743.1_940		lcl|NC_021721.1_prot_WP_003572184.1_565, lcl|NC_021721.1_prot_WP_016382305.1_2346, lcl|NC_021721.1_prot_WP_020751499.1_921	lcl|NZ_CP007122.1_prot_WP_016376226.1_753, lcl|NZ_CP007122.1_prot_WP_025375999.1_502, lcl|NZ_CP007122.1_prot_WP_025376218.1_1844, lcl|NZ_CP007122.1_prot_WP_025376274.1_2107	lcl|NZ_AP012541.1_prot_WP_003572184.1_466	lcl|NZ_AP012544.1_prot_WP_025013976.1_634, lcl|NZ_AP012544.1_prot_WP_052253354.1_1759	lcl|NZ_CP012187.1_prot_WP_050893587.1_439, lcl|NZ_CP012187.1_prot_WP_050894386.1_2138	lcl|NZ_CP012148.1_prot_WP_003572184.1_530, lcl|NZ_CP012148.1_prot_WP_016382305.1_1172	lcl|NZ_CP013921.1_prot_WP_003572184.1_1775, lcl|NZ_CP013921.1_prot_WP_005714743.1_77	lcl|NZ_LWBT01000016.1_prot_WP_005714743.1_1823			lcl|NZ_CP014985.1_prot_WP_003572184.1_1292, lcl|NZ_CP014985.1_prot_WP_003607004.1_664, lcl|NZ_CP014985.1_prot_WP_032789902.1_878	lcl|NZ_CP021426.1_prot_WP_005714743.1_271	lcl|NZ_CP017065.1_prot_WP_003607004.1_1041	lcl|NZ_CP017716.1_prot_WP_016382305.1_983	lcl|NZ_CP017063.1_prot_WP_095593593.1_714	lcl|NZ_CP006804.1_prot_WP_048481301.1_2532	lcl|NZ_CP017261.1_prot_WP_005714743.1_1539	lcl|NZ_CP016355.1_prot_WP_003572184.1_564	lcl|NZ_CP025582.1_prot_WP_003572184.1_487, lcl|NZ_CP025582.1_prot_WP_225366419.1_1113	lcl|NZ_CP026097.1_prot_WP_003572184.1_487, lcl|NZ_CP026097.1_prot_WP_003582691.1_1112		lcl|NZ_CP029546.1_prot_WP_003572184.1_443, lcl|NZ_CP029546.1_prot_WP_016371933.1_744, lcl|NZ_CP029546.1_prot_WP_031546731.1_2178	lcl|NZ_CP029686.1_prot_WP_041168787.1_2314, lcl|NZ_CP029686.1_prot_WP_110344330.1_883, lcl|NZ_CP029686.1_prot_WP_110344480.1_2683	lcl|NZ_CP029536.1_prot_WP_003572184.1_1446	lcl|NZ_CP031290.1_prot_WP_005714743.1_1010		lcl|NZ_CP032637.1_prot_WP_003607004.1_757	lcl|NZ_CP025499.1_prot_WP_003572184.1_521, lcl|NZ_CP025499.1_prot_WP_012491230.1_870, lcl|NZ_CP025499.1_prot_WP_012491302.1_989	lcl|NZ_AP018392.1_prot_WP_003572184.1_569, lcl|NZ_AP018392.1_prot_WP_126353282.1_1905	lcl|NZ_CP025428.1_prot_WP_005714743.1_1003	lcl|NZ_CP035563.1_prot_WP_016363633.1_1977, lcl|NZ_CP035563.1_prot_WP_016364605.1_895, lcl|NZ_CP035563.1_prot_WP_016382305.1_1191	lcl|NZ_CP040780.1_prot_WP_129301732.1_1408	lcl|NZ_CP041657.1_prot_WP_003572184.1_505, lcl|NZ_CP041657.1_prot_WP_012491230.1_154, lcl|NZ_CP041657.1_prot_WP_012491302.1_34	lcl|NZ_CP041944.1_prot_WP_003572184.1_1584	lcl|NZ_CP031785.1_prot_WP_003572184.1_530, lcl|NZ_CP031785.1_prot_WP_003607004.1_1134	lcl|NZ_CP044228.1_prot_WP_005714743.1_356	lcl|NZ_CP038153.1_prot_WP_003572184.1_537, lcl|NZ_CP038153.1_prot_WP_003585053.1_1221, lcl|NZ_CP038153.1_prot_WP_012491230.1_889, lcl|NZ_CP038153.1_prot_WP_012491302.1_1009, lcl|NZ_CP038153.1_prot_WP_012491433.1_1220
OG0000052	lcl|NC_017482.1_prot_WP_014570077.1_2207	lcl|NC_008526.1_prot_LSEI_RS11455_2246	lcl|NC_014334.2_prot_WP_013246039.1_2123	lcl|NC_010999.1_prot_LCABL_RS12490_2425	lcl|NC_013198.1_prot_WP_014570077.1_2231	lcl|NC_013199.1_prot_WP_005692250.1_2198	lcl|NC_022112.1_prot_WP_003567347.1_2245	lcl|NC_017474.1_prot_LCBD_RS12440_2418	lcl|NC_017473.1_prot_LC2W_RS12205_2369	lcl|NC_017491.1_prot_WP_005692250.1_2096	lcl|NC_021723.1_prot_WP_005711104.1_2128	lcl|NC_021725.1_prot_LOCK908_RS11300_2209, lcl|NC_021725.1_prot_LOCK908_RS14795_2211	lcl|NC_021721.1_prot_WP_013246039.1_2453	lcl|NZ_CP007122.1_prot_WP_025376283.1_2219	lcl|NZ_AP012541.1_prot_WP_016383809.1_2316	lcl|NZ_AP012544.1_prot_LBCZ_RS11000_2151, lcl|NZ_AP012544.1_prot_LBCZ_RS11010_2153, lcl|NZ_AP012544.1_prot_WP_025012551.1_2282, lcl|NZ_AP012544.1_prot_WP_039639968.1_2283	lcl|NZ_CP012187.1_prot_WP_050894416.1_2246	lcl|NZ_CP012148.1_prot_WP_003585566.1_2391, lcl|NZ_CP012148.1_prot_WP_052916105.1_2335	lcl|NZ_CP013921.1_prot_WP_040167206.1_2767	lcl|NZ_LWBT01000029.1_prot_WP_039141996.1_2473	lcl|NZ_CP014201.1_prot_WP_077069577.1_1455	lcl|NZ_CP020464.1_prot_WP_005711104.1_634	lcl|NZ_CP014985.1_prot_WP_003585566.1_2358, lcl|NZ_CP014985.1_prot_WP_081528797.1_2411	lcl|NZ_CP021426.1_prot_WP_014570077.1_1797	lcl|NZ_CP017065.1_prot_WP_087912738.1_2226, lcl|NZ_CP017065.1_prot_WP_087912818.1_2321, lcl|NZ_CP017065.1_prot_WP_087912941.1_2522	lcl|NZ_CP017716.1_prot_WP_003567347.1_2162	lcl|NZ_CP017063.1_prot_WP_049171127.1_2135	lcl|NZ_CP006804.1_prot_WP_005686870.1_1065	lcl|NZ_CP017261.1_prot_WP_016385901.1_1942	lcl|NZ_CP016355.1_prot_WP_100908635.1_2294	lcl|NZ_CP025582.1_prot_WP_101512231.1_2355	lcl|NZ_CP026097.1_prot_WP_101512231.1_2354	lcl|NZ_CP019305.1_prot_BWQ99_RS12205_2202, lcl|NZ_CP019305.1_prot_BWQ99_RS12215_2204	lcl|NZ_CP029546.1_prot_LPEG9_RS12520_2284, lcl|NZ_CP029547.1_prot_WP_109990522.1_2897	lcl|NZ_CP029686.1_prot_WP_003567347.1_1916	lcl|NZ_CP029536.1_prot_WP_016379452.1_392	lcl|NZ_CP031290.1_prot_WP_014570077.1_2231	lcl|NZ_CP022109.1_prot_CEA83_RS12210_2201, lcl|NZ_CP022109.1_prot_CEA83_RS12220_2203	lcl|NZ_CP032637.1_prot_WP_129533378.1_2377	lcl|NZ_CP025499.1_prot_CYL78_RS13250_2343	lcl|NZ_AP018392.1_prot_WP_003585566.1_2414, lcl|NZ_AP018392.1_prot_WP_232521917.1_2357, lcl|NZ_AP018392.1_prot_WP_232521918.1_2359	lcl|NZ_CP025428.1_prot_WP_014570077.1_2217	lcl|NZ_CP035563.1_prot_EVE90_RS13000_2399, lcl|NZ_CP035563.1_prot_EVE90_RS13010_2401	lcl|NZ_CP040780.1_prot_WP_175417904.1_2587	lcl|NZ_CP041657.1_prot_FGZ69_RS08780_1581	lcl|NZ_CP041944.1_prot_WP_003585566.1_1843, lcl|NZ_CP041944.1_prot_WP_052916105.1_1895	lcl|NZ_CP031785.1_prot_WP_149350261.1_2340, lcl|NZ_CP031785.1_prot_WP_225432341.1_2287, lcl|NZ_CP031785.1_prot_WP_225432354.1_2285	lcl|NZ_CP044228.1_prot_WP_005686870.1_1961	lcl|NZ_CP038153.1_prot_E3E17_RS13255_2424
OG0000053	lcl|NC_017482.1_prot_WP_014569968.1_2031	lcl|NC_008526.1_prot_WP_011674811.1_2059	lcl|NC_014334.2_prot_WP_003605785.1_1941	lcl|NC_010999.1_prot_WP_012491866.1_2234	lcl|NC_013198.1_prot_WP_014569968.1_2055	lcl|NC_013199.1_prot_WP_005691530.1_418, lcl|NC_013199.1_prot_WP_005692546.1_2019	lcl|NC_022112.1_prot_WP_003571191.1_2062	lcl|NC_017474.1_prot_WP_012491866.1_2227	lcl|NC_017473.1_prot_WP_012491866.1_2178	lcl|NC_017491.1_prot_WP_005691530.1_418, lcl|NC_017491.1_prot_WP_005692546.1_1917	lcl|NC_021723.1_prot_WP_005684688.1_1937	lcl|NC_021725.1_prot_WP_005691530.1_429, lcl|NC_021725.1_prot_WP_005692546.1_2029	lcl|NC_021721.1_prot_WP_003571191.1_2207, lcl|NC_021721.1_prot_WP_016370132.1_406	lcl|NZ_CP007122.1_prot_WP_025376229.1_1973	lcl|NZ_AP012541.1_prot_WP_003661914.1_2140	lcl|NZ_AP012544.1_prot_WP_025013030.1_1983		lcl|NZ_CP012148.1_prot_WP_003580477.1_2198, lcl|NZ_CP012148.1_prot_WP_003585856.1_2729, lcl|NZ_CP012148.1_prot_WP_016367991.1_2916	lcl|NZ_CP013921.1_prot_WP_003661914.1_213	lcl|NZ_LWBT01000001.1_prot_WP_005692546.1_192, lcl|NZ_LWBT01000019.1_prot_WP_005691530.1_1994	lcl|NZ_CP014201.1_prot_WP_077069533.1_1265, lcl|NZ_CP014201.1_prot_WP_077069807.1_2471	lcl|NZ_CP020464.1_prot_WP_005684688.1_825	lcl|NZ_CP014985.1_prot_WP_003580477.1_2550, lcl|NZ_CP014985.1_prot_WP_003585856.1_2021, lcl|NZ_CP014985.1_prot_WP_016367991.1_1837	lcl|NZ_CP021426.1_prot_WP_014569968.1_1974	lcl|NZ_CP017065.1_prot_WP_087911504.1_377, lcl|NZ_CP017065.1_prot_WP_087912603.1_2025	lcl|NZ_CP017716.1_prot_WP_003571191.1_1978	lcl|NZ_CP017063.1_prot_WP_047678441.1_1955	lcl|NZ_CP006804.1_prot_WP_005684688.1_870		lcl|NZ_CP016355.1_prot_WP_003605785.1_2116, lcl|NZ_CP016355.1_prot_WP_100908680.1_2830	lcl|NZ_CP025582.1_prot_WP_101512174.1_2175, lcl|NZ_CP025582.1_prot_WP_101512323.1_2865	lcl|NZ_CP026097.1_prot_WP_101512174.1_2174, lcl|NZ_CP026097.1_prot_WP_101512323.1_2864	lcl|NZ_CP019305.1_prot_WP_005691530.1_427, lcl|NZ_CP019305.1_prot_WP_005692546.1_2023	lcl|NZ_CP029546.1_prot_LPEG9_RS11215_2036	lcl|NZ_CP029686.1_prot_WP_110344403.1_2099	lcl|NZ_CP029536.1_prot_WP_016379337.1_209	lcl|NZ_CP031290.1_prot_WP_014569968.1_2054	lcl|NZ_CP022109.1_prot_WP_005691530.1_427, lcl|NZ_CP022109.1_prot_WP_005692546.1_2022	lcl|NZ_CP032637.1_prot_WP_003571191.1_2559	lcl|NZ_CP025499.1_prot_WP_012491866.1_2153	lcl|NZ_AP018392.1_prot_WP_003585856.1_2715, lcl|NZ_AP018392.1_prot_WP_016367991.1_2910, lcl|NZ_AP018392.1_prot_WP_126353503.1_2226	lcl|NZ_CP025428.1_prot_WP_014569968.1_2040	lcl|NZ_CP035563.1_prot_WP_003571191.1_2209	lcl|NZ_CP040780.1_prot_WP_047678441.1_2403	lcl|NZ_CP041657.1_prot_WP_012491866.1_1772	lcl|NZ_CP041944.1_prot_WP_003585856.1_862, lcl|NZ_CP041944.1_prot_WP_016367991.1_1047, lcl|NZ_CP041944.1_prot_WP_144182154.1_2035	lcl|NZ_CP031785.1_prot_WP_003580477.1_2148	lcl|NZ_CP044228.1_prot_WP_070706824.1_2155, lcl|NZ_CP044228.1_prot_WP_150861227.1_955	lcl|NZ_CP038153.1_prot_WP_012491866.1_2233
OG0000054	lcl|NC_017482.1_prot_WP_014570173.1_2525	lcl|NC_008526.1_prot_LSEI_RS02240_449, lcl|NC_008526.1_prot_LSEI_RS02245_450	lcl|NC_014334.2_prot_LCAZH_RS02700_471, lcl|NC_014334.2_prot_WP_013245453.1_472	lcl|NC_010999.1_prot_WP_012491034.1_519, lcl|NC_010999.1_prot_WP_012491035.1_520	lcl|NC_013198.1_prot_WP_014570173.1_2551	lcl|NC_013199.1_prot_WP_005690751.1_2515	lcl|NC_022112.1_prot_WP_003659836.1_475, lcl|NC_022112.1_prot_WP_020967471.1_476	lcl|NC_017474.1_prot_WP_012491034.1_516, lcl|NC_017474.1_prot_WP_012491035.1_517	lcl|NC_017473.1_prot_WP_012491034.1_517, lcl|NC_017473.1_prot_WP_012491035.1_518	lcl|NC_017491.1_prot_WP_005690751.1_2491	lcl|NC_021723.1_prot_WP_020752068.1_2451	lcl|NC_021725.1_prot_WP_005690751.1_2531	lcl|NC_021721.1_prot_WP_016386534.1_546, lcl|NC_021721.1_prot_WP_020751434.1_545	lcl|NZ_CP007122.1_prot_WP_003661628.1_299, lcl|NZ_CP007122.1_prot_WP_025375959.1_300	lcl|NZ_AP012541.1_prot_WP_003661628.1_443, lcl|NZ_AP012541.1_prot_WP_025375959.1_444		lcl|NZ_CP012187.1_prot_AKG30_RS02095_415, lcl|NZ_CP012187.1_prot_AKG30_RS02105_417, lcl|NZ_CP012187.1_prot_AKG30_RS02115_419	lcl|NZ_CP012148.1_prot_WP_016381912.1_510, lcl|NZ_CP012148.1_prot_WP_052915940.1_509	lcl|NZ_CP013921.1_prot_AWC33_RS09275_1796, lcl|NZ_CP013921.1_prot_AWC33_RS09285_1798, lcl|NZ_CP013921.1_prot_WP_040167521.1_1795	lcl|NZ_LWBT01000003.1_prot_WP_048488165.1_517	lcl|NZ_CP014201.1_prot_WP_077069640.1_1852	lcl|NZ_CP020464.1_prot_WP_005712182.1_311	lcl|NZ_CP014985.1_prot_A3778_RS07140_1312, lcl|NZ_CP014985.1_prot_A3778_RS07150_1314, lcl|NZ_CP014985.1_prot_WP_003577862.1_1315	lcl|NZ_CP021426.1_prot_WP_014570173.1_1477	lcl|NZ_CP017065.1_prot_WP_087913039.1_2647	lcl|NZ_CP017716.1_prot_WP_003569054.1_499, lcl|NZ_CP017716.1_prot_WP_191982027.1_500	lcl|NZ_CP017063.1_prot_WP_047675965.1_2529	lcl|NZ_CP006804.1_prot_WP_005687919.1_1392	lcl|NZ_CP017261.1_prot_WP_003601280.1_95, lcl|NZ_CP017261.1_prot_WP_096835884.1_94	lcl|NZ_CP016355.1_prot_WP_100908407.1_540, lcl|NZ_CP016355.1_prot_WP_191982757.1_541	lcl|NZ_CP025582.1_prot_CWS34_RS02465_466, lcl|NZ_CP025582.1_prot_WP_101511935.1_465	lcl|NZ_CP026097.1_prot_C1191_RS02460_465, lcl|NZ_CP026097.1_prot_WP_060417264.1_466	lcl|NZ_CP019305.1_prot_WP_005690751.1_2521	lcl|NZ_CP029546.1_prot_LPEG9_RS02215_416, lcl|NZ_CP029546.1_prot_LPEG9_RS02235_419, lcl|NZ_CP029546.1_prot_WP_109990051.1_421, lcl|NZ_CP029546.1_prot_WP_162551603.1_422	lcl|NZ_CP029686.1_prot_WP_110344342.1_905, lcl|NZ_CP029686.1_prot_WP_162596387.1_904	lcl|NZ_CP029536.1_prot_WP_003577862.1_1425, lcl|NZ_CP029536.1_prot_WP_003589903.1_1426	lcl|NZ_CP031290.1_prot_WP_014570173.1_2551	lcl|NZ_CP022109.1_prot_WP_005690751.1_2520	lcl|NZ_CP032637.1_prot_WP_016386534.1_1358, lcl|NZ_CP032637.1_prot_WP_016386535.1_1359	lcl|NZ_CP025499.1_prot_WP_012491034.1_501, lcl|NZ_CP025499.1_prot_WP_012491035.1_502	lcl|NZ_AP018392.1_prot_WP_126352946.1_546, lcl|NZ_AP018392.1_prot_WP_172598665.1_547	lcl|NZ_CP025428.1_prot_WP_014570173.1_2535	lcl|NZ_CP035563.1_prot_WP_003589903.1_512, lcl|NZ_CP035563.1_prot_WP_129719106.1_511	lcl|NZ_CP040780.1_prot_WP_047675965.1_281	lcl|NZ_CP041657.1_prot_WP_012491034.1_525, lcl|NZ_CP041657.1_prot_WP_012491035.1_524	lcl|NZ_CP041944.1_prot_FO269_RS08535_1561, lcl|NZ_CP041944.1_prot_FO269_RS08545_1563, lcl|NZ_CP041944.1_prot_WP_172618955.1_1564	lcl|NZ_CP031785.1_prot_WP_003577862.1_507, lcl|NZ_CP031785.1_prot_WP_172623746.1_508	lcl|NZ_CP044228.1_prot_WP_005712182.1_1566	lcl|NZ_CP038153.1_prot_WP_012491034.1_517, lcl|NZ_CP038153.1_prot_WP_012491035.1_518
OG0000055	lcl|NC_017482.1_prot_WP_014568887.1_27, lcl|NC_017482.1_prot_WP_014569222.1_589	lcl|NC_008526.1_prot_WP_003563654.1_622	lcl|NC_014334.2_prot_WP_003563654.1_538	lcl|NC_010999.1_prot_WP_003563654.1_687	lcl|NC_013198.1_prot_WP_014568887.1_28, lcl|NC_013198.1_prot_WP_014569222.1_599	lcl|NC_013199.1_prot_WP_012807320.1_23, lcl|NC_013199.1_prot_WP_014571158.1_573	lcl|NC_022112.1_prot_WP_003563654.1_536	lcl|NC_017474.1_prot_WP_003563654.1_683	lcl|NC_017473.1_prot_WP_003563654.1_690	lcl|NC_017491.1_prot_WP_012807320.1_23, lcl|NC_017491.1_prot_WP_014571158.1_572	lcl|NC_021723.1_prot_WP_005684162.1_536, lcl|NC_021723.1_prot_WP_005714282.1_21	lcl|NC_021725.1_prot_WP_012807320.1_26, lcl|NC_021725.1_prot_WP_014571158.1_584	lcl|NC_021721.1_prot_WP_003563654.1_722	lcl|NZ_CP007122.1_prot_WP_016383474.1_431	lcl|NZ_AP012541.1_prot_WP_016383474.1_578	lcl|NZ_AP012544.1_prot_WP_025012758.1_446, lcl|NZ_AP012544.1_prot_WP_025013823.1_20	lcl|NZ_CP012187.1_prot_WP_003563654.1_543	lcl|NZ_CP012148.1_prot_LPL9_RS03475_705	lcl|NZ_CP013921.1_prot_WP_016383474.1_1684	lcl|NZ_LWBT01000004.1_prot_WP_014571158.1_662, lcl|NZ_LWBT01000037.1_prot_LrhR19_RS13555_2681	lcl|NZ_CP014201.1_prot_WP_014569222.1_2625, lcl|NZ_CP014201.1_prot_WP_077069733.1_2069	lcl|NZ_CP020464.1_prot_WP_005684162.1_2230, lcl|NZ_CP020464.1_prot_WP_005714282.1_132	lcl|NZ_CP014985.1_prot_WP_003590128.1_1147	lcl|NZ_CP021426.1_prot_WP_014568887.1_1249, lcl|NZ_CP021426.1_prot_WP_014569222.1_683	lcl|NZ_CP017065.1_prot_WP_087911231.1_15, lcl|NZ_CP017065.1_prot_WP_087911624.1_531	lcl|NZ_CP017716.1_prot_WP_003563654.1_560	lcl|NZ_CP017063.1_prot_WP_047677026.1_20, lcl|NZ_CP017063.1_prot_WP_047677874.1_535	lcl|NZ_CP006804.1_prot_WP_005684162.1_2205, lcl|NZ_CP006804.1_prot_WP_014568887.1_1598	lcl|NZ_CP017261.1_prot_WP_096835986.1_223	lcl|NZ_CP016355.1_prot_WP_003563654.1_713	lcl|NZ_CP025582.1_prot_WP_003563654.1_684	lcl|NZ_CP026097.1_prot_WP_003563654.1_684	lcl|NZ_CP019305.1_prot_WP_012807320.1_26, lcl|NZ_CP019305.1_prot_WP_014571158.1_583	lcl|NZ_CP029546.1_prot_WP_003593465.1_540	lcl|NZ_CP029686.1_prot_WP_003563654.1_765	lcl|NZ_CP029536.1_prot_WP_003590128.1_1636	lcl|NZ_CP031290.1_prot_WP_014568887.1_29, lcl|NZ_CP031290.1_prot_WP_014569222.1_598	lcl|NZ_CP022109.1_prot_WP_012807320.1_26, lcl|NZ_CP022109.1_prot_WP_014571158.1_583	lcl|NZ_CP032637.1_prot_WP_016386806.1_1189	lcl|NZ_CP025499.1_prot_WP_003563654.1_668	lcl|NZ_AP018392.1_prot_WP_003590128.1_726	lcl|NZ_CP025428.1_prot_WP_014568887.1_27, lcl|NZ_CP025428.1_prot_WP_014569222.1_595	lcl|NZ_CP035563.1_prot_WP_003590128.1_697	lcl|NZ_CP040780.1_prot_WP_047677026.1_470, lcl|NZ_CP040780.1_prot_WP_047677874.1_986	lcl|NZ_CP041657.1_prot_WP_003563654.1_356	lcl|NZ_CP041944.1_prot_WP_003590128.1_552	lcl|NZ_CP031785.1_prot_WP_003590128.1_697	lcl|NZ_CP044228.1_prot_WP_047677874.1_797	lcl|NZ_CP038153.1_prot_WP_003563654.1_687
OG0000056	lcl|NC_017482.1_prot_WP_005686625.1_2331, lcl|NC_017482.1_prot_WP_005687688.1_1463	lcl|NC_008526.1_prot_LSEI_RS14695_2392, lcl|NC_008526.1_prot_WP_003594613.1_1448	lcl|NC_014334.2_prot_LCAZH_RS15480_2266, lcl|NC_014334.2_prot_WP_013245781.1_1383	lcl|NC_010999.1_prot_WP_003598834.1_1667, lcl|NC_010999.1_prot_WP_012492003.1_2570	lcl|NC_013198.1_prot_WP_005686625.1_2357, lcl|NC_013198.1_prot_WP_005687688.1_1480	lcl|NC_013199.1_prot_WP_005687688.1_1455, lcl|NC_013199.1_prot_WP_005691229.1_2324	lcl|NC_022112.1_prot_LBPG_RS16570_2383, lcl|NC_022112.1_prot_WP_003565721.1_1457	lcl|NC_017474.1_prot_WP_003598834.1_1661, lcl|NC_017474.1_prot_WP_012492003.1_2563	lcl|NC_017473.1_prot_WP_003598834.1_1612, lcl|NC_017473.1_prot_WP_012492003.1_2514	lcl|NC_017491.1_prot_WP_005687688.1_1354, lcl|NC_017491.1_prot_WP_005691229.1_2221	lcl|NC_021723.1_prot_WP_005691229.1_2255, lcl|NC_021723.1_prot_WP_005711723.1_1370	lcl|NC_021725.1_prot_WP_005687688.1_1455, lcl|NC_021725.1_prot_WP_005691229.1_2338	lcl|NC_021721.1_prot_LOCK919_RS17345_2596, lcl|NC_021721.1_prot_WP_013245781.1_1603	lcl|NZ_CP007122.1_prot_AF91_RS17735_2372, lcl|NZ_CP007122.1_prot_WP_016366292.1_1165	lcl|NZ_AP012541.1_prot_LBPC_RS17305_2528, lcl|NZ_AP012541.1_prot_WP_003594613.1_1481		lcl|NZ_CP012187.1_prot_AKG30_RS16860_2389, lcl|NZ_CP012187.1_prot_WP_003602421.1_1389	lcl|NZ_CP012148.1_prot_LPL9_RS16620_2540	lcl|NZ_CP013921.1_prot_AWC33_RS16445_2615, lcl|NZ_CP013921.1_prot_WP_003594613.1_823	lcl|NZ_LWBT01000006.1_prot_WP_005687688.1_1003, lcl|NZ_LWBT01000028.1_prot_WP_005691229.1_2427	lcl|NZ_CP014201.1_prot_WP_005686625.1_1583	lcl|NZ_CP020464.1_prot_WP_005691229.1_507, lcl|NZ_CP020464.1_prot_WP_005713937.1_1392	lcl|NZ_CP014985.1_prot_A3778_RS17615_2210, lcl|NZ_CP014985.1_prot_WP_003565721.1_213	lcl|NZ_CP021426.1_prot_WP_005686625.1_1671, lcl|NZ_CP021426.1_prot_WP_005687688.1_2545	lcl|NZ_CP017065.1_prot_WP_087911660.1_582	lcl|NZ_CP017716.1_prot_BKQ19_RS15420_2345, lcl|NZ_CP017716.1_prot_WP_003565721.1_1444	lcl|NZ_CP017063.1_prot_WP_047678037.1_2261	lcl|NZ_CP006804.1_prot_WP_005687688.1_298, lcl|NZ_CP006804.1_prot_WP_005691229.1_1192	lcl|NZ_CP017261.1_prot_FAM18149p_RS16475_2072, lcl|NZ_CP017261.1_prot_WP_003602421.1_1154	lcl|NZ_CP016355.1_prot_BBD24_RS16490_2442, lcl|NZ_CP016355.1_prot_WP_003605223.1_1565	lcl|NZ_CP025582.1_prot_CWS34_RS16345_2494	lcl|NZ_CP026097.1_prot_C1191_RS16335_2493	lcl|NZ_CP019305.1_prot_WP_005687688.1_1451, lcl|NZ_CP019305.1_prot_WP_005691229.1_2329	lcl|NZ_CP029546.1_prot_LPEG9_RS17060_2422, lcl|NZ_CP029546.1_prot_WP_003594613.1_1425	lcl|NZ_CP029686.1_prot_DMC16_RS16445_1775, lcl|NZ_CP029686.1_prot_WP_003565721.1_2767	lcl|NZ_CP029536.1_prot_DKM32_RS16685_580	lcl|NZ_CP031290.1_prot_WP_005686625.1_2357, lcl|NZ_CP031290.1_prot_WP_005687688.1_1479	lcl|NZ_CP022109.1_prot_WP_005687688.1_1451, lcl|NZ_CP022109.1_prot_WP_005691229.1_2328	lcl|NZ_CP032637.1_prot_CFM84_RS16320_2235, lcl|NZ_CP032637.1_prot_WP_013245781.1_314	lcl|NZ_CP025499.1_prot_WP_003598834.1_1590, lcl|NZ_CP025499.1_prot_WP_012492003.1_2487	lcl|NZ_AP018392.1_prot_EL355_RS16935_2566	lcl|NZ_CP025428.1_prot_WP_005686625.1_2341, lcl|NZ_CP025428.1_prot_WP_005687688.1_1470	lcl|NZ_CP035563.1_prot_EVE90_RS17120_2548	lcl|NZ_CP040780.1_prot_WP_047678037.1_70	lcl|NZ_CP041657.1_prot_WP_003598834.1_2338, lcl|NZ_CP041657.1_prot_WP_012492003.1_1436	lcl|NZ_CP041944.1_prot_FO269_RS16245_1694	lcl|NZ_CP031785.1_prot_D0638_RS16075_2485	lcl|NZ_CP044228.1_prot_WP_005686625.1_1832, lcl|NZ_CP044228.1_prot_WP_005687688.1_2720	lcl|NZ_CP038153.1_prot_WP_003598834.1_1667, lcl|NZ_CP038153.1_prot_WP_012492003.1_2569
OG0000057	lcl|NC_017482.1_prot_WP_014569843.1_1872	lcl|NC_008526.1_prot_WP_003566249.1_1774, lcl|NC_008526.1_prot_WP_003566600.1_1906	lcl|NC_014334.2_prot_WP_003566249.1_1707, lcl|NC_014334.2_prot_WP_003566600.1_1780	lcl|NC_010999.1_prot_WP_003566249.1_1990, lcl|NC_010999.1_prot_WP_003566600.1_2071	lcl|NC_013198.1_prot_WP_014569843.1_1895	lcl|NC_013199.1_prot_WP_005687178.1_1865	lcl|NC_022112.1_prot_WP_003566249.1_1839, lcl|NC_022112.1_prot_WP_003659324.1_1913	lcl|NC_017474.1_prot_WP_003566249.1_1984, lcl|NC_017474.1_prot_WP_003566600.1_2065	lcl|NC_017473.1_prot_WP_003566249.1_1935, lcl|NC_017473.1_prot_WP_003566600.1_2016	lcl|NC_017491.1_prot_WP_005687178.1_1763	lcl|NC_021723.1_prot_WP_005687178.1_1773, lcl|NC_021723.1_prot_WP_005714196.1_2461	lcl|NC_021725.1_prot_WP_005687178.1_1877	lcl|NC_021721.1_prot_WP_003566249.1_1927, lcl|NC_021721.1_prot_WP_003566600.1_2054	lcl|NZ_CP007122.1_prot_WP_003566249.1_843, lcl|NZ_CP007122.1_prot_WP_003566600.1_686	lcl|NZ_AP012541.1_prot_WP_003566249.1_1861, lcl|NZ_AP012541.1_prot_WP_003662756.1_1990	lcl|NZ_AP012544.1_prot_WP_025012885.1_1819	lcl|NZ_CP012187.1_prot_WP_003566249.1_1786, lcl|NZ_CP012187.1_prot_WP_003566600.1_1863	lcl|NZ_CP012148.1_prot_WP_003566249.1_1972, lcl|NZ_CP012148.1_prot_WP_003566600.1_2052	lcl|NZ_CP013921.1_prot_WP_003566249.1_434, lcl|NZ_CP013921.1_prot_WP_003566600.1_363	lcl|NZ_LWBT01000001.1_prot_WP_005687178.1_38	lcl|NZ_CP014201.1_prot_WP_005687178.1_1099	lcl|NZ_CP020464.1_prot_WP_005687178.1_989, lcl|NZ_CP020464.1_prot_WP_005714196.1_301	lcl|NZ_CP014985.1_prot_WP_003566249.1_2780, lcl|NZ_CP014985.1_prot_WP_003566600.1_2702	lcl|NZ_CP021426.1_prot_WP_014569843.1_2135	lcl|NZ_CP017065.1_prot_WP_087912481.1_1865	lcl|NZ_CP017716.1_prot_WP_003566249.1_1770, lcl|NZ_CP017716.1_prot_WP_003566600.1_1847	lcl|NZ_CP017063.1_prot_WP_014569843.1_1798	lcl|NZ_CP006804.1_prot_WP_005687178.1_712	lcl|NZ_CP017261.1_prot_WP_003566600.1_1597	lcl|NZ_CP016355.1_prot_WP_003566600.1_1958, lcl|NZ_CP016355.1_prot_WP_003605482.1_1888	lcl|NZ_CP025582.1_prot_WP_003566249.1_1960, lcl|NZ_CP025582.1_prot_WP_003566600.1_2038	lcl|NZ_CP026097.1_prot_WP_003566249.1_1958, lcl|NZ_CP026097.1_prot_WP_003566600.1_2036	lcl|NZ_CP019305.1_prot_WP_005687178.1_1870	lcl|NZ_CP029546.1_prot_WP_003566600.1_1881, lcl|NZ_CP029546.1_prot_WP_109990247.1_1815	lcl|NZ_CP029686.1_prot_WP_003566249.1_2390, lcl|NZ_CP029686.1_prot_WP_003566600.1_2250	lcl|NZ_CP029536.1_prot_WP_003566249.1_2809, lcl|NZ_CP029536.1_prot_WP_003566600.1_45	lcl|NZ_CP031290.1_prot_WP_014569843.1_1894	lcl|NZ_CP022109.1_prot_WP_005687178.1_1869	lcl|NZ_CP032637.1_prot_WP_003566249.1_2793, lcl|NZ_CP032637.1_prot_WP_003566600.1_2720	lcl|NZ_CP025499.1_prot_WP_003566249.1_1913, lcl|NZ_CP025499.1_prot_WP_003566600.1_1994	lcl|NZ_AP018392.1_prot_WP_003566249.1_1973, lcl|NZ_AP018392.1_prot_WP_003566600.1_2053	lcl|NZ_CP025428.1_prot_WP_014569843.1_1881	lcl|NZ_CP035563.1_prot_WP_003566249.1_1958, lcl|NZ_CP035563.1_prot_WP_003566600.1_2049	lcl|NZ_CP040780.1_prot_WP_005687178.1_2250	lcl|NZ_CP041657.1_prot_WP_003566249.1_2015, lcl|NZ_CP041657.1_prot_WP_003566600.1_1934	lcl|NZ_CP041944.1_prot_WP_003566249.1_2274, lcl|NZ_CP041944.1_prot_WP_003566600.1_2186	lcl|NZ_CP031785.1_prot_WP_003566249.1_1928, lcl|NZ_CP031785.1_prot_WP_003566600.1_1997	lcl|NZ_CP044228.1_prot_WP_005687178.1_2308	lcl|NZ_CP038153.1_prot_WP_003566249.1_1990, lcl|NZ_CP038153.1_prot_WP_003566600.1_2071
OG0000058	lcl|NC_017482.1_prot_WP_005709832.1_13, lcl|NC_017482.1_prot_WP_014569470.1_1009	lcl|NC_008526.1_prot_WP_003662304.1_10	lcl|NC_014334.2_prot_WP_003568462.1_11	lcl|NC_010999.1_prot_WP_012490752.1_10	lcl|NC_013198.1_prot_WP_005709832.1_13, lcl|NC_013198.1_prot_WP_014569470.1_1024	lcl|NC_013199.1_prot_WP_005690377.1_13, lcl|NC_013199.1_prot_WP_015764328.1_785	lcl|NC_022112.1_prot_WP_003568462.1_10, lcl|NC_022112.1_prot_WP_003658028.1_919	lcl|NC_017474.1_prot_WP_012490752.1_10	lcl|NC_017473.1_prot_WP_012490752.1_10	lcl|NC_017491.1_prot_WP_005690377.1_13	lcl|NC_021723.1_prot_WP_005709832.1_10, lcl|NC_021723.1_prot_WP_005711354.1_952	lcl|NC_021725.1_prot_WP_005690377.1_15	lcl|NC_021721.1_prot_WP_003568462.1_10, lcl|NC_021721.1_prot_WP_020751636.1_1988	lcl|NZ_CP007122.1_prot_WP_003662304.1_2687, lcl|NZ_CP007122.1_prot_WP_025376267.1_2094	lcl|NZ_AP012541.1_prot_WP_003662304.1_10	lcl|NZ_AP012544.1_prot_WP_025013653.1_9	lcl|NZ_CP012187.1_prot_WP_003568462.1_10	lcl|NZ_CP012148.1_prot_WP_003568462.1_10, lcl|NZ_CP012148.1_prot_WP_016381986.1_1185	lcl|NZ_CP013921.1_prot_WP_003662304.1_2273, lcl|NZ_CP013921.1_prot_WP_040167029.1_91	lcl|NZ_LWBT01000016.1_prot_WP_014569470.1_1810, lcl|NZ_LWBT01000030.1_prot_WP_005690377.1_2503	lcl|NZ_CP014201.1_prot_WP_077069297.1_270, lcl|NZ_CP014201.1_prot_WP_077069726.1_2057	lcl|NZ_CP020464.1_prot_WP_005709832.1_143	lcl|NZ_CP014985.1_prot_WP_003568462.1_1815, lcl|NZ_CP014985.1_prot_WP_081528636.1_865	lcl|NZ_CP021426.1_prot_WP_005709832.1_1264, lcl|NZ_CP021426.1_prot_WP_014569470.1_258	lcl|NZ_CP017065.1_prot_WP_010490295.1_9	lcl|NZ_CP017716.1_prot_WP_003568462.1_10	lcl|NZ_CP017063.1_prot_BGK71_RS04055_725, lcl|NZ_CP017063.1_prot_WP_005709832.1_10	lcl|NZ_CP006804.1_prot_WP_005709832.1_1584	lcl|NZ_CP017261.1_prot_WP_016378371.1_2331, lcl|NZ_CP017261.1_prot_WP_096836333.1_1526	lcl|NZ_CP016355.1_prot_WP_003568462.1_10	lcl|NZ_CP025582.1_prot_WP_003568462.1_10, lcl|NZ_CP025582.1_prot_WP_101512092.1_1888	lcl|NZ_CP026097.1_prot_WP_003568462.1_10, lcl|NZ_CP026097.1_prot_WP_101512092.1_1887	lcl|NZ_CP019305.1_prot_WP_005690377.1_15	lcl|NZ_CP029546.1_prot_WP_003568462.1_2820, lcl|NZ_CP029546.1_prot_WP_109990388.1_2167	lcl|NZ_CP029686.1_prot_WP_003568462.1_1371, lcl|NZ_CP029686.1_prot_WP_110344429.1_2322	lcl|NZ_CP029536.1_prot_WP_003581643.1_967	lcl|NZ_CP031290.1_prot_WP_005709832.1_13, lcl|NZ_CP031290.1_prot_WP_014569470.1_1023	lcl|NZ_CP022109.1_prot_WP_005690377.1_15	lcl|NZ_CP032637.1_prot_WP_003568462.1_1850	lcl|NZ_CP025499.1_prot_WP_012490752.1_10	lcl|NZ_AP018392.1_prot_WP_003568462.1_10	lcl|NZ_CP025428.1_prot_WP_005709832.1_13, lcl|NZ_CP025428.1_prot_WP_014569470.1_1016	lcl|NZ_CP035563.1_prot_WP_129719068.1_10, lcl|NZ_CP035563.1_prot_WP_129719172.1_1204	lcl|NZ_CP040780.1_prot_WP_005709832.1_460	lcl|NZ_CP041657.1_prot_WP_012490752.1_1032	lcl|NZ_CP041944.1_prot_WP_003568462.1_1069	lcl|NZ_CP031785.1_prot_WP_003581643.1_10	lcl|NZ_CP044228.1_prot_WP_005685676.1_1372, lcl|NZ_CP044228.1_prot_WP_014569470.1_343	lcl|NZ_CP038153.1_prot_WP_012490752.1_10
OG0000059	lcl|NC_017482.1_prot_WP_014569090.1_420, lcl|NC_017482.1_prot_WP_014570066.1_2195	lcl|NC_008526.1_prot_WP_003567312.1_549, lcl|NC_008526.1_prot_WP_011674877.1_2232	lcl|NC_014334.2_prot_WP_003567312.1_2109	lcl|NC_010999.1_prot_WP_003567312.1_622, lcl|NC_010999.1_prot_WP_012491933.1_2411	lcl|NC_013198.1_prot_WP_014569090.1_426, lcl|NC_013198.1_prot_WP_014570066.1_2219	lcl|NC_013199.1_prot_WP_014570066.1_2186	lcl|NC_022112.1_prot_WP_003567312.1_2231	lcl|NC_017474.1_prot_WP_003567312.1_616, lcl|NC_017474.1_prot_WP_012491933.1_2404	lcl|NC_017473.1_prot_WP_003567312.1_623, lcl|NC_017473.1_prot_WP_012491933.1_2355	lcl|NC_017491.1_prot_WP_014570066.1_2084	lcl|NC_021723.1_prot_WP_005687861.1_2113	lcl|NC_021725.1_prot_WP_014570066.1_2197	lcl|NC_021721.1_prot_WP_003567312.1_651, lcl|NC_021721.1_prot_WP_003580832.1_2439	lcl|NZ_CP007122.1_prot_WP_003567312.1_371, lcl|NZ_CP007122.1_prot_WP_003580832.1_2205	lcl|NZ_AP012541.1_prot_WP_003567312.1_520, lcl|NZ_AP012541.1_prot_WP_003580832.1_2301	lcl|NZ_AP012544.1_prot_WP_010492305.1_2140	lcl|NZ_CP012187.1_prot_WP_003567312.1_2231, lcl|NZ_CP012189.1_prot_WP_003567312.1_2754	lcl|NZ_CP012148.1_prot_WP_003580832.1_2377, lcl|NZ_CP012148.1_prot_WP_016374492.1_624	lcl|NZ_CP013921.1_prot_WP_003567312.1_2781	lcl|NZ_LWBT01000029.1_prot_WP_014570066.1_2461	lcl|NZ_CP014201.1_prot_WP_005687861.1_1443, lcl|NZ_CP014201.1_prot_WP_077069597.1_1636	lcl|NZ_CP020464.1_prot_WP_005687861.1_649	lcl|NZ_CP014985.1_prot_WP_003580832.1_2372	lcl|NZ_CP021426.1_prot_WP_014569090.1_854, lcl|NZ_CP021426.1_prot_WP_014570066.1_1809	lcl|NZ_CP017065.1_prot_WP_087912725.1_2212	lcl|NZ_CP017716.1_prot_WP_003567312.1_2148	lcl|NZ_CP017063.1_prot_WP_014570066.1_2123	lcl|NZ_CP006804.1_prot_WP_005687861.1_1051	lcl|NZ_CP017261.1_prot_WP_003567312.1_1927, lcl|NZ_CP017266.1_prot_WP_016386062.1_2896	lcl|NZ_CP016355.1_prot_WP_063557695.1_2280, lcl|NZ_CP016355.1_prot_WP_063557695.1_658	lcl|NZ_CP025582.1_prot_WP_016374492.1_590, lcl|NZ_CP025582.1_prot_WP_016385138.1_2341	lcl|NZ_CP026097.1_prot_WP_016374492.1_590, lcl|NZ_CP026097.1_prot_WP_016385138.1_2340	lcl|NZ_CP019305.1_prot_WP_014570066.1_2190	lcl|NZ_CP029546.1_prot_WP_003567312.1_474, lcl|NZ_CP029546.1_prot_WP_003580832.1_2269	lcl|NZ_CP029686.1_prot_WP_003567312.1_1930	lcl|NZ_CP029536.1_prot_WP_003567312.1_1577, lcl|NZ_CP029536.1_prot_WP_112199510.1_378	lcl|NZ_CP031290.1_prot_WP_014569090.1_425, lcl|NZ_CP031290.1_prot_WP_014570066.1_2219	lcl|NZ_CP022109.1_prot_WP_014570066.1_2189	lcl|NZ_CP032637.1_prot_WP_003580832.1_2391, lcl|NZ_CP032637.1_prot_WP_016374492.1_1281	lcl|NZ_CP025499.1_prot_WP_003567312.1_601, lcl|NZ_CP025499.1_prot_WP_012491933.1_2329	lcl|NZ_AP018392.1_prot_WP_003580832.1_2397	lcl|NZ_CP025428.1_prot_WP_014569090.1_423, lcl|NZ_CP025428.1_prot_WP_014570066.1_2205	lcl|NZ_CP035563.1_prot_WP_016374492.1_606, lcl|NZ_CP035563.1_prot_WP_119182945.1_2385	lcl|NZ_CP040780.1_prot_WP_014570066.1_2575	lcl|NZ_CP041657.1_prot_WP_003567312.1_423, lcl|NZ_CP041657.1_prot_WP_012491933.1_1595	lcl|NZ_CP041944.1_prot_WP_003580832.1_1857, lcl|NZ_CP041944.1_prot_WP_016374492.1_640	lcl|NZ_CP031785.1_prot_WP_003580832.1_2325, lcl|NZ_CP031785.1_prot_WP_016374492.1_607	lcl|NZ_CP044228.1_prot_WP_005687861.1_1976	lcl|NZ_CP038153.1_prot_WP_003567312.1_620, lcl|NZ_CP038153.1_prot_WP_012491933.1_2410
OG0000060	lcl|NC_017482.1_prot_WP_005685623.1_1211	lcl|NC_008526.1_prot_WP_003579170.1_1343, lcl|NC_008526.1_prot_WP_011674460.1_1212	lcl|NC_014334.2_prot_WP_003565225.1_1162, lcl|NC_014334.2_prot_WP_003598743.1_1287	lcl|NC_010999.1_prot_WP_003565225.1_1444, lcl|NC_010999.1_prot_WP_003598743.1_1571	lcl|NC_013198.1_prot_WP_005685623.1_1228	lcl|NC_013199.1_prot_WP_005689188.1_1236	lcl|NC_022112.1_prot_WP_003565225.1_1231, lcl|NC_022112.1_prot_WP_003570885.1_1360	lcl|NC_017474.1_prot_WP_003565225.1_1438, lcl|NC_017474.1_prot_WP_003598743.1_1565	lcl|NC_017473.1_prot_WP_003565225.1_1389, lcl|NC_017473.1_prot_WP_003598743.1_1516	lcl|NC_017491.1_prot_WP_005689188.1_1135	lcl|NC_021723.1_prot_WP_005685623.1_1152	lcl|NC_021725.1_prot_WP_005689188.1_1232	lcl|NC_021721.1_prot_WP_003565225.1_1385, lcl|NC_021721.1_prot_WP_003598743.1_1508	lcl|NZ_CP007122.1_prot_WP_003565225.1_1395, lcl|NZ_CP007122.1_prot_WP_003598743.1_1267	lcl|NZ_AP012541.1_prot_WP_003565225.1_1248, lcl|NZ_AP012541.1_prot_WP_003660899.1_1373	lcl|NZ_AP012544.1_prot_WP_010488601.1_1181	lcl|NZ_CP012187.1_prot_WP_003565225.1_1168, lcl|NZ_CP012187.1_prot_WP_003602287.1_1293	lcl|NZ_CP012148.1_prot_WP_003565225.1_1408, lcl|NZ_CP012148.1_prot_WP_003579170.1_1542	lcl|NZ_CP013921.1_prot_WP_003565225.1_1044, lcl|NZ_CP013921.1_prot_WP_003598743.1_920	lcl|NZ_LWBT01000011.1_prot_WP_005689188.1_1443	lcl|NZ_CP014201.1_prot_WP_005685623.1_474	lcl|NZ_CP020464.1_prot_WP_005685623.1_1610	lcl|NZ_CP014985.1_prot_WP_003565225.1_442, lcl|NZ_CP014985.1_prot_WP_003570885.1_308	lcl|NZ_CP021426.1_prot_WP_005685623.1_55	lcl|NZ_CP017065.1_prot_WP_010488601.1_1248	lcl|NZ_CP017716.1_prot_WP_003565225.1_1213, lcl|NZ_CP017716.1_prot_WP_003570885.1_1348	lcl|NZ_CP017063.1_prot_WP_047677182.1_1181	lcl|NZ_CP006804.1_prot_WP_005685623.1_43	lcl|NZ_CP017261.1_prot_WP_096836156.1_901, lcl|NZ_CP017261.1_prot_WP_096836168.1_1024	lcl|NZ_CP016355.1_prot_WP_003565225.1_1334, lcl|NZ_CP016355.1_prot_WP_003605150.1_1469	lcl|NZ_CP025582.1_prot_WP_003565225.1_1340, lcl|NZ_CP025582.1_prot_WP_003579170.1_1472	lcl|NZ_CP026097.1_prot_WP_003565225.1_1339, lcl|NZ_CP026097.1_prot_WP_003579170.1_1471	lcl|NZ_CP019305.1_prot_WP_005689188.1_1229	lcl|NZ_CP029546.1_prot_WP_003565225.1_1190, lcl|NZ_CP029546.1_prot_WP_003660899.1_1317	lcl|NZ_CP029686.1_prot_WP_003565225.1_175, lcl|NZ_CP029686.1_prot_WP_003570885.1_46	lcl|NZ_CP029536.1_prot_WP_003565225.1_2244, lcl|NZ_CP029536.1_prot_WP_003579170.1_2378	lcl|NZ_CP031290.1_prot_WP_005685623.1_1227	lcl|NZ_CP022109.1_prot_WP_005689188.1_1229	lcl|NZ_CP032637.1_prot_WP_003598743.1_408, lcl|NZ_CP032637.1_prot_WP_016386720.1_531	lcl|NZ_CP025499.1_prot_WP_003565225.1_1367, lcl|NZ_CP025499.1_prot_WP_003598743.1_1494	lcl|NZ_AP018392.1_prot_WP_003579170.1_1482, lcl|NZ_AP018392.1_prot_WP_126353137.1_1347	lcl|NZ_CP025428.1_prot_WP_005685623.1_1218	lcl|NZ_CP035563.1_prot_WP_003565225.1_1390, lcl|NZ_CP035563.1_prot_WP_003579170.1_1526	lcl|NZ_CP040780.1_prot_WP_047677182.1_1627	lcl|NZ_CP041657.1_prot_WP_003565225.1_2561, lcl|NZ_CP041657.1_prot_WP_003598743.1_2434	lcl|NZ_CP041944.1_prot_WP_003565225.1_2834, lcl|NZ_CP041944.1_prot_WP_003579170.1_2702	lcl|NZ_CP031785.1_prot_WP_003565225.1_1363, lcl|NZ_CP031785.1_prot_WP_003579170.1_1503	lcl|NZ_CP044228.1_prot_WP_005685623.1_143	lcl|NZ_CP038153.1_prot_WP_003565225.1_1443, lcl|NZ_CP038153.1_prot_WP_003598743.1_1571
OG0000061	lcl|NC_017482.1_prot_WP_005688167.1_2435, lcl|NC_017482.1_prot_WP_014569045.1_357	lcl|NC_008526.1_prot_WP_003591481.1_2027	lcl|NC_014334.2_prot_WP_003605754.1_1914	lcl|NC_010999.1_prot_WP_003605754.1_2209, lcl|NC_010999.1_prot_WP_012490975.1_429	lcl|NC_013198.1_prot_WP_005688167.1_2461, lcl|NC_013198.1_prot_WP_014569045.1_361	lcl|NC_013199.1_prot_WP_005690910.1_2423, lcl|NC_013199.1_prot_WP_005693001.1_1749	lcl|NC_022112.1_prot_WP_003563299.1_386, lcl|NC_022112.1_prot_WP_003571147.1_2039	lcl|NC_017474.1_prot_WP_003605754.1_2202, lcl|NC_017474.1_prot_WP_012490975.1_427	lcl|NC_017473.1_prot_WP_003605754.1_2153, lcl|NC_017473.1_prot_WP_012490975.1_428	lcl|NC_017491.1_prot_WP_005690910.1_2399, lcl|NC_017491.1_prot_WP_005693001.1_1648	lcl|NC_021723.1_prot_WP_005713526.1_2362	lcl|NC_021725.1_prot_WP_005690910.1_2437, lcl|NC_021725.1_prot_WP_005693001.1_1750	lcl|NC_021721.1_prot_WP_003571147.1_2184	lcl|NZ_CP007122.1_prot_WP_003661955.1_562, lcl|NZ_CP007122.1_prot_WP_012490975.1_206	lcl|NZ_AP012541.1_prot_LBPC_RS17210_345, lcl|NZ_AP012541.1_prot_WP_003661955.1_2110	lcl|NZ_AP012544.1_prot_WP_025013723.1_275	lcl|NZ_CP012187.1_prot_WP_003566876.1_1985	lcl|NZ_CP012148.1_prot_WP_003580436.1_2175	lcl|NZ_CP013921.1_prot_WP_003661955.1_241	lcl|NZ_LWBT01000003.1_prot_WP_005690910.1_425	lcl|NZ_CP014201.1_prot_WP_077069625.1_1775	lcl|NZ_CP020464.1_prot_WP_005713526.1_400	lcl|NZ_CP014985.1_prot_WP_003580436.1_2573	lcl|NZ_CP021426.1_prot_WP_005688167.1_1567, lcl|NZ_CP021426.1_prot_WP_014569045.1_919	lcl|NZ_CP017065.1_prot_WP_087911535.1_416	lcl|NZ_CP017716.1_prot_WP_003563299.1_409, lcl|NZ_CP017716.1_prot_WP_003571147.1_1955	lcl|NZ_CP017063.1_prot_WP_005690910.1_2425, lcl|NZ_CP017063.1_prot_WP_005693001.1_1686	lcl|NZ_CP006804.1_prot_WP_005688167.1_1299	lcl|NZ_CP017261.1_prot_WP_003603064.1_1728	lcl|NZ_CP016355.1_prot_WP_225367307.1_2093	lcl|NZ_CP025582.1_prot_WP_003591481.1_2152	lcl|NZ_CP026097.1_prot_WP_003591481.1_2151	lcl|NZ_CP019305.1_prot_WP_005690910.1_2428, lcl|NZ_CP019305.1_prot_WP_005693001.1_1745	lcl|NZ_CP029546.1_prot_WP_003603064.1_2009	lcl|NZ_CP029686.1_prot_WP_003563299.1_995, lcl|NZ_CP029686.1_prot_WP_110344407.1_2122	lcl|NZ_CP029536.1_prot_WP_003580436.1_184	lcl|NZ_CP031290.1_prot_WP_005688167.1_2461, lcl|NZ_CP031290.1_prot_WP_014569045.1_361	lcl|NZ_CP022109.1_prot_WP_005690910.1_2427, lcl|NZ_CP022109.1_prot_WP_005693001.1_1745	lcl|NZ_CP032637.1_prot_WP_003571147.1_2582	lcl|NZ_CP025499.1_prot_WP_003605754.1_2128, lcl|NZ_CP025499.1_prot_WP_012490975.1_412	lcl|NZ_AP018392.1_prot_WP_003591481.1_2197	lcl|NZ_CP025428.1_prot_WP_005688167.1_2445, lcl|NZ_CP025428.1_prot_WP_014569045.1_359	lcl|NZ_CP035563.1_prot_WP_003591481.1_2181	lcl|NZ_CP040780.1_prot_WP_005690910.1_177, lcl|NZ_CP040780.1_prot_WP_005693001.1_2131	lcl|NZ_CP041657.1_prot_WP_003605754.1_1797, lcl|NZ_CP041657.1_prot_WP_012490975.1_614	lcl|NZ_CP041944.1_prot_WP_003580436.1_2058	lcl|NZ_CP031785.1_prot_WP_003580436.1_2125	lcl|NZ_CP044228.1_prot_WP_005688167.1_1656	lcl|NZ_CP038153.1_prot_WP_003605754.1_2208, lcl|NZ_CP038153.1_prot_WP_012490975.1_428
OG0000062	lcl|NC_017482.1_prot_WP_005687657.1_1432	lcl|NC_008526.1_prot_WP_003575189.1_1411, lcl|NC_008526.1_prot_WP_003590883.1_1410	lcl|NC_014334.2_prot_WP_003575189.1_1349, lcl|NC_014334.2_prot_WP_013245771.1_1348	lcl|NC_010999.1_prot_WP_003590883.1_1630, lcl|NC_010999.1_prot_WP_003598796.1_1631	lcl|NC_013198.1_prot_WP_005687657.1_1449	lcl|NC_013199.1_prot_WP_005689524.1_1424	lcl|NC_022112.1_prot_WP_003565657.1_1422, lcl|NC_022112.1_prot_WP_003565659.1_1423	lcl|NC_017474.1_prot_WP_003590883.1_1624, lcl|NC_017474.1_prot_WP_003598796.1_1625	lcl|NC_017473.1_prot_WP_003590883.1_1575, lcl|NC_017473.1_prot_WP_003598796.1_1576	lcl|NC_017491.1_prot_WP_005689524.1_1323	lcl|NC_021723.1_prot_WP_005711768.1_1341	lcl|NC_021725.1_prot_WP_005689524.1_1424	lcl|NC_021721.1_prot_WP_003575189.1_1570, lcl|NC_021721.1_prot_WP_013245771.1_1569	lcl|NZ_CP007122.1_prot_WP_003590883.1_1206, lcl|NZ_CP007122.1_prot_WP_003598796.1_1205	lcl|NZ_AP012541.1_prot_WP_003575189.1_1443, lcl|NZ_AP012541.1_prot_WP_003590883.1_1442	lcl|NZ_AP012544.1_prot_WP_025013633.1_1404	lcl|NZ_CP012187.1_prot_AKG30_RS07005_1355, lcl|NZ_CP012187.1_prot_WP_003602361.1_1353	lcl|NZ_CP012148.1_prot_WP_003575189.1_1602, lcl|NZ_CP012148.1_prot_WP_003579245.1_1601	lcl|NZ_CP013921.1_prot_WP_003590883.1_861, lcl|NZ_CP013921.1_prot_WP_003598796.1_860	lcl|NZ_LWBT01000006.1_prot_WP_005689524.1_964	lcl|NZ_CP014201.1_prot_WP_005693988.1_663	lcl|NZ_CP020464.1_prot_WP_005711768.1_1421	lcl|NZ_CP014985.1_prot_WP_003565657.1_247, lcl|NZ_CP014985.1_prot_WP_003565659.1_246	lcl|NZ_CP021426.1_prot_WP_005687657.1_2576	lcl|NZ_CP017065.1_prot_WP_087913258.1_1430	lcl|NZ_CP017716.1_prot_WP_003565657.1_1409, lcl|NZ_CP017716.1_prot_WP_003565659.1_1410	lcl|NZ_CP017063.1_prot_WP_047678393.1_1367	lcl|NZ_CP006804.1_prot_WP_005687657.1_267	lcl|NZ_CP017261.1_prot_WP_003602393.1_1120, lcl|NZ_CP017261.1_prot_WP_096836232.1_1118	lcl|NZ_CP016355.1_prot_WP_003565657.1_1528, lcl|NZ_CP016355.1_prot_WP_003605189.1_1529	lcl|NZ_CP025582.1_prot_WP_003575189.1_1532, lcl|NZ_CP025582.1_prot_WP_003579245.1_1531	lcl|NZ_CP026097.1_prot_WP_003575189.1_1531, lcl|NZ_CP026097.1_prot_WP_003579245.1_1530	lcl|NZ_CP019305.1_prot_WP_005689524.1_1420	lcl|NZ_CP029546.1_prot_WP_003575189.1_1388, lcl|NZ_CP029546.1_prot_WP_003590883.1_1387	lcl|NZ_CP029686.1_prot_WP_003565657.1_2802, lcl|NZ_CP029686.1_prot_WP_003565659.1_2801	lcl|NZ_CP029536.1_prot_WP_003575189.1_2439, lcl|NZ_CP029536.1_prot_WP_003579245.1_2438	lcl|NZ_CP031290.1_prot_WP_005687657.1_1448	lcl|NZ_CP022109.1_prot_WP_005689524.1_1420	lcl|NZ_CP032637.1_prot_WP_003575189.1_347, lcl|NZ_CP032637.1_prot_WP_016386597.1_348	lcl|NZ_CP025499.1_prot_WP_003590883.1_1553, lcl|NZ_CP025499.1_prot_WP_003598796.1_1554	lcl|NZ_AP018392.1_prot_WP_003575189.1_1543, lcl|NZ_AP018392.1_prot_WP_003579245.1_1542	lcl|NZ_CP025428.1_prot_WP_005687657.1_1439	lcl|NZ_CP035563.1_prot_WP_003575189.1_1588, lcl|NZ_CP035563.1_prot_WP_003579245.1_1587	lcl|NZ_CP040780.1_prot_WP_047678393.1_1813	lcl|NZ_CP041657.1_prot_WP_003590883.1_2375, lcl|NZ_CP041657.1_prot_WP_003598796.1_2374	lcl|NZ_CP041944.1_prot_WP_003575189.1_2642, lcl|NZ_CP041944.1_prot_WP_003579245.1_2643	lcl|NZ_CP031785.1_prot_WP_003575189.1_1565, lcl|NZ_CP031785.1_prot_WP_149349984.1_1564	lcl|NZ_CP044228.1_prot_WP_005687657.1_2760	lcl|NZ_CP038153.1_prot_WP_003590883.1_1630, lcl|NZ_CP038153.1_prot_WP_003598796.1_1631
OG0000063	lcl|NC_017482.1_prot_WP_005688252.1_2498	lcl|NC_008526.1_prot_WP_003607360.1_2540, lcl|NC_008526.1_prot_WP_011674090.1_359	lcl|NC_014334.2_prot_WP_003607360.1_2430	lcl|NC_010999.1_prot_WP_003567981.1_2738	lcl|NC_013198.1_prot_WP_005688252.1_2524	lcl|NC_013199.1_prot_WP_005691525.1_415	lcl|NC_022112.1_prot_WP_003567981.1_2546	lcl|NC_017474.1_prot_WP_003567981.1_2730	lcl|NC_017473.1_prot_WP_003567981.1_2681	lcl|NC_017491.1_prot_WP_005691525.1_415	lcl|NC_021723.1_prot_WP_005686283.1_399, lcl|NC_021723.1_prot_WP_005712225.1_2424	lcl|NC_021725.1_prot_WP_005691525.1_426	lcl|NC_021721.1_prot_WP_003607360.1_2761		lcl|NZ_AP012541.1_prot_WP_016364952.1_500		lcl|NZ_CP012187.1_prot_WP_016375849.1_324	lcl|NZ_CP012148.1_prot_WP_003567981.1_2682, lcl|NZ_CP012148.1_prot_WP_003585850.1_2725, lcl|NZ_CP012148.1_prot_WP_003586065.1_2898		lcl|NZ_LWBT01000019.1_prot_WP_005691525.1_1991	lcl|NZ_CP014201.1_prot_WP_005688252.1_1823, lcl|NZ_CP014201.1_prot_WP_005691525.1_2467	lcl|NZ_CP020464.1_prot_WP_005686283.1_2368, lcl|NZ_CP020464.1_prot_WP_005712225.1_338	lcl|NZ_CP014985.1_prot_WP_003567981.1_2066, lcl|NZ_CP014985.1_prot_WP_003585850.1_2025, lcl|NZ_CP014985.1_prot_WP_003586065.1_1855, lcl|NZ_CP014988.1_prot_WP_016381832.1_3058	lcl|NZ_CP021426.1_prot_WP_005688252.1_1504	lcl|NZ_CP017065.1_prot_WP_087912531.1_1931, lcl|NZ_CP017065.1_prot_WP_087913010.1_2611	lcl|NZ_CP017716.1_prot_WP_003567981.1_2510	lcl|NZ_CP017063.1_prot_WP_047676602.1_2501	lcl|NZ_CP006804.1_prot_WP_005686283.1_2065, lcl|NZ_CP006804.1_prot_WP_095691945.1_1362		lcl|NZ_CP016355.1_prot_WP_100908660.1_2596	lcl|NZ_CP025582.1_prot_CWS34_RS14800_2675, lcl|NZ_CP025582.1_prot_WP_003586065.1_2825	lcl|NZ_CP026097.1_prot_WP_003567981.1_2674, lcl|NZ_CP026097.1_prot_WP_003586065.1_2824	lcl|NZ_CP019305.1_prot_WP_005691525.1_424		lcl|NZ_CP029686.1_prot_WP_003567981.1_1612	lcl|NZ_CP029536.1_prot_WP_003581606.1_930, lcl|NZ_CP029536.1_prot_WP_003589537.1_1582, lcl|NZ_CP029536.1_prot_WP_003607360.1_746, lcl|NZ_CP029536.1_prot_WP_016363706.1_1496	lcl|NZ_CP031290.1_prot_WP_005688252.1_2524	lcl|NZ_CP022109.1_prot_WP_005691525.1_424	lcl|NZ_CP032637.1_prot_WP_016375849.1_1464, lcl|NZ_CP032637.1_prot_WP_016386438.1_2072	lcl|NZ_CP025499.1_prot_WP_003567981.1_2653	lcl|NZ_AP018392.1_prot_WP_003567981.1_2709, lcl|NZ_AP018392.1_prot_WP_003585850.1_2711, lcl|NZ_AP018392.1_prot_WP_003586065.1_2891	lcl|NZ_CP025428.1_prot_WP_005688252.1_2508	lcl|NZ_CP035563.1_prot_WP_003581606.1_2902, lcl|NZ_CP035563.1_prot_WP_129719354.1_2714	lcl|NZ_CP040780.1_prot_WP_047676602.1_253	lcl|NZ_CP041657.1_prot_WP_003567981.1_1269	lcl|NZ_CP041944.1_prot_WP_003567981.1_817, lcl|NZ_CP041944.1_prot_WP_003585850.1_858, lcl|NZ_CP041944.1_prot_WP_003586065.1_1029	lcl|NZ_CP031785.1_prot_WP_003567981.1_2630, lcl|NZ_CP031785.1_prot_WP_003581606.1_2796	lcl|NZ_CP044228.1_prot_WP_005691525.1_958, lcl|NZ_CP044228.1_prot_WP_005712225.1_1593	lcl|NZ_CP038153.1_prot_WP_003567981.1_2736
OG0000064	lcl|NC_017482.1_prot_WP_005687904.1_2646	lcl|NC_008526.1_prot_WP_003577080.1_2687, lcl|NC_008526.1_prot_WP_003595059.1_1765	lcl|NC_014334.2_prot_WP_003566233.1_1699, lcl|NC_014334.2_prot_WP_003568281.1_2594	lcl|NC_010999.1_prot_WP_003577080.1_2899, lcl|NC_010999.1_prot_WP_012491737.1_1982	lcl|NC_013198.1_prot_WP_005687904.1_2672	lcl|NC_013199.1_prot_WP_005690569.1_2623	lcl|NC_022112.1_prot_WP_003566233.1_1831, lcl|NC_022112.1_prot_WP_003568281.1_2709	lcl|NC_017474.1_prot_WP_003577080.1_2891, lcl|NC_017474.1_prot_WP_012491737.1_1976	lcl|NC_017473.1_prot_WP_003577080.1_2842, lcl|NC_017473.1_prot_WP_012491737.1_1927	lcl|NC_017491.1_prot_WP_005690569.1_2599	lcl|NC_021723.1_prot_WP_005690569.1_2553	lcl|NC_021725.1_prot_WP_005690569.1_2639	lcl|NC_021721.1_prot_WP_003566233.1_1919, lcl|NC_021721.1_prot_WP_003568281.1_2923	lcl|NZ_CP007122.1_prot_WP_003662379.1_2622, lcl|NZ_CP007122.1_prot_WP_025376095.1_851	lcl|NZ_AP012541.1_prot_WP_003662379.1_2819, lcl|NZ_AP012541.1_prot_WP_016377170.1_1853	lcl|NZ_AP012544.1_prot_WP_025013570.1_2631	lcl|NZ_CP012187.1_prot_WP_003600179.1_2588, lcl|NZ_CP012187.1_prot_WP_050894253.1_1778	lcl|NZ_CP012148.1_prot_WP_003577080.1_2874, lcl|NZ_CP012148.1_prot_WP_003579936.1_1964	lcl|NZ_CP013921.1_prot_WP_003662379.1_2329, lcl|NZ_CP013921.1_prot_WP_016377170.1_442	lcl|NZ_LWBT01000018.1_prot_WP_005690569.1_1950	lcl|NZ_CP014201.1_prot_WP_077069688.1_1973	lcl|NZ_CP020464.1_prot_WP_005690569.1_209	lcl|NZ_CP014985.1_prot_WP_003577080.1_1879, lcl|NZ_CP014985.1_prot_WP_060417190.1_2788	lcl|NZ_CP021426.1_prot_WP_005687904.1_1356	lcl|NZ_CP017065.1_prot_WP_087913169.1_2804	lcl|NZ_CP017716.1_prot_WP_003566233.1_1762, lcl|NZ_CP017716.1_prot_WP_003568281.1_2676	lcl|NZ_CP017063.1_prot_WP_047677280.1_2646	lcl|NZ_CP006804.1_prot_WP_005687904.1_1512	lcl|NZ_CP017261.1_prot_WP_003577080.1_2276	lcl|NZ_CP016355.1_prot_WP_003577080.1_2787, lcl|NZ_CP016355.1_prot_WP_096772715.1_1880	lcl|NZ_CP025582.1_prot_WP_003577080.1_2799, lcl|NZ_CP025582.1_prot_WP_003579936.1_1952	lcl|NZ_CP026097.1_prot_WP_003577080.1_2798, lcl|NZ_CP026097.1_prot_WP_003579936.1_1950	lcl|NZ_CP019305.1_prot_WP_005690569.1_2629	lcl|NZ_CP029546.1_prot_WP_003577080.1_2743, lcl|NZ_CP029546.1_prot_WP_003595059.1_1807	lcl|NZ_CP029686.1_prot_WP_003566233.1_2398, lcl|NZ_CP029686.1_prot_WP_003568281.1_1449	lcl|NZ_CP029536.1_prot_WP_003581573.1_909, lcl|NZ_CP029536.1_prot_WP_003591188.1_2801	lcl|NZ_CP031290.1_prot_WP_005687904.1_2672	lcl|NZ_CP022109.1_prot_WP_005690569.1_2628	lcl|NZ_CP032637.1_prot_WP_003566233.1_2801, lcl|NZ_CP032637.1_prot_WP_003568281.1_1909	lcl|NZ_CP025499.1_prot_WP_003577080.1_2815, lcl|NZ_CP025499.1_prot_WP_012491737.1_1905	lcl|NZ_AP018392.1_prot_WP_003577080.1_2863, lcl|NZ_AP018392.1_prot_WP_126353323.1_1963	lcl|NZ_CP025428.1_prot_WP_005687904.1_2656	lcl|NZ_CP035563.1_prot_WP_003581573.1_2880, lcl|NZ_CP035563.1_prot_WP_003591188.1_1950	lcl|NZ_CP040780.1_prot_WP_047677280.1_398	lcl|NZ_CP041657.1_prot_WP_003577080.1_1108, lcl|NZ_CP041657.1_prot_WP_012491737.1_2023	lcl|NZ_CP041944.1_prot_WP_003579936.1_2282, lcl|NZ_CP041944.1_prot_WP_144182091.1_1004	lcl|NZ_CP031785.1_prot_WP_003581573.1_2775, lcl|NZ_CP031785.1_prot_WP_149350045.1_1920	lcl|NZ_CP044228.1_prot_WP_005687904.1_1445	lcl|NZ_CP038153.1_prot_WP_003577080.1_2897, lcl|NZ_CP038153.1_prot_WP_012491737.1_1982
OG0000065	lcl|NC_017482.1_prot_WP_005686855.1_2213, lcl|NC_017482.1_prot_WP_014570056.1_2181	lcl|NC_008526.1_prot_WP_057718568.1_2254	lcl|NC_014334.2_prot_WP_013246049.1_2134, lcl|NC_014334.2_prot_WP_013246054.1_2138	lcl|NC_010999.1_prot_WP_003599800.1_2431, lcl|NC_010999.1_prot_WP_012491948.1_2436	lcl|NC_013198.1_prot_WP_005686855.1_2238, lcl|NC_013198.1_prot_WP_014570056.1_2205	lcl|NC_013199.1_prot_WP_005692236.1_2204	lcl|NC_022112.1_prot_WP_032675994.1_2251	lcl|NC_017474.1_prot_WP_003599800.1_2424, lcl|NC_017474.1_prot_WP_012491948.1_2429	lcl|NC_017473.1_prot_WP_003599800.1_2375, lcl|NC_017473.1_prot_WP_012491948.1_2380	lcl|NC_017491.1_prot_WP_005692236.1_2102	lcl|NC_021723.1_prot_WP_005714566.1_2135	lcl|NC_021725.1_prot_WP_005692236.1_2217	lcl|NC_021721.1_prot_WP_013246049.1_2464, lcl|NC_021721.1_prot_WP_013246054.1_2468	lcl|NZ_CP007122.1_prot_WP_003599800.1_2231, lcl|NZ_CP007122.1_prot_WP_003599805.1_2236	lcl|NZ_AP012541.1_prot_WP_003599800.1_2323, lcl|NZ_AP012541.1_prot_WP_167595908.1_2327	lcl|NZ_AP012544.1_prot_WP_032959198.1_2159	lcl|NZ_CP012187.1_prot_WP_003599800.1_2252, lcl|NZ_CP012187.1_prot_WP_003599805.1_2256	lcl|NZ_CP012148.1_prot_WP_032675994.1_2400	lcl|NZ_CP013921.1_prot_WP_003599800.1_2759, lcl|NZ_CP013921.1_prot_WP_003599805.1_2755	lcl|NZ_LWBT01000009.1_prot_WP_005692236.1_1227	lcl|NZ_CP014201.1_prot_WP_005686855.1_1460	lcl|NZ_CP020464.1_prot_WP_005714566.1_627	lcl|NZ_CP014985.1_prot_WP_032675994.1_2351	lcl|NZ_CP021426.1_prot_WP_005686855.1_1790, lcl|NZ_CP021426.1_prot_WP_014570056.1_1823	lcl|NZ_CP017065.1_prot_WP_047105543.1_2166, lcl|NZ_CP017065.1_prot_WP_087912746.1_2233	lcl|NZ_CP017716.1_prot_WP_191982021.1_2168	lcl|NZ_CP017063.1_prot_WP_047678355.1_2142	lcl|NZ_CP006804.1_prot_WP_005686855.1_1072	lcl|NZ_CP017261.1_prot_WP_003599800.1_1948, lcl|NZ_CP017261.1_prot_WP_003599805.1_1952	lcl|NZ_CP016355.1_prot_WP_003576302.1_2305, lcl|NZ_CP016355.1_prot_WP_032675994.1_2300	lcl|NZ_CP025582.1_prot_WP_032675994.1_2361, lcl|NZ_CP025582.1_prot_WP_164886378.1_2367	lcl|NZ_CP026097.1_prot_WP_032675994.1_2360, lcl|NZ_CP026097.1_prot_WP_164886378.1_2366	lcl|NZ_CP019305.1_prot_WP_005692236.1_2210	lcl|NZ_CP029546.1_prot_WP_003599805.1_2289	lcl|NZ_CP029686.1_prot_WP_032675994.1_1910	lcl|NZ_CP029536.1_prot_WP_003588833.1_409, lcl|NZ_CP029536.1_prot_WP_112199511.1_402	lcl|NZ_CP031290.1_prot_WP_005686855.1_2238, lcl|NZ_CP031290.1_prot_WP_014570056.1_2205	lcl|NZ_CP022109.1_prot_WP_005692236.1_2209	lcl|NZ_CP032637.1_prot_WP_013246049.1_2366, lcl|NZ_CP032637.1_prot_WP_013246054.1_2362	lcl|NZ_CP025499.1_prot_WP_003599800.1_2349, lcl|NZ_CP025499.1_prot_WP_012491948.1_2354	lcl|NZ_AP018392.1_prot_WP_032675994.1_2425	lcl|NZ_CP025428.1_prot_WP_005686855.1_2223, lcl|NZ_CP025428.1_prot_WP_014570056.1_2191	lcl|NZ_CP035563.1_prot_WP_003591768.1_2407, lcl|NZ_CP035563.1_prot_WP_003591787.1_2411	lcl|NZ_CP040780.1_prot_WP_047678355.1_2603	lcl|NZ_CP041657.1_prot_WP_003599800.1_1575, lcl|NZ_CP041657.1_prot_WP_012491948.1_1570	lcl|NZ_CP041944.1_prot_WP_032675994.1_1837	lcl|NZ_CP031785.1_prot_WP_032675994.1_2346	lcl|NZ_CP044228.1_prot_WP_005686855.1_1953	lcl|NZ_CP038153.1_prot_WP_003599800.1_2430, lcl|NZ_CP038153.1_prot_WP_012491948.1_2435
OG0000066	lcl|NC_017482.1_prot_WP_005684961.1_2563	lcl|NC_008526.1_prot_WP_011675013.1_2603	lcl|NC_014334.2_prot_WP_003568110.1_2512, lcl|NC_014334.2_prot_WP_013245577.1_822	lcl|NC_010999.1_prot_WP_003581443.1_2814, lcl|NC_010999.1_prot_WP_014566762.1_1072	lcl|NC_013198.1_prot_WP_005684961.1_2589	lcl|NC_013199.1_prot_WP_005690708.1_2536	lcl|NC_022112.1_prot_WP_003568110.1_2629, lcl|NC_022112.1_prot_WP_003657966.1_865	lcl|NC_017474.1_prot_WP_003581443.1_2806, lcl|NC_017474.1_prot_WP_014566762.1_1066	lcl|NC_017473.1_prot_WP_003581443.1_2757, lcl|NC_017473.1_prot_WP_014566762.1_1074	lcl|NC_017491.1_prot_WP_005690708.1_2512	lcl|NC_021723.1_prot_WP_005712149.1_2473	lcl|NC_021725.1_prot_WP_005690708.1_2552	lcl|NC_021721.1_prot_WP_003568110.1_2842, lcl|NC_021721.1_prot_WP_013245577.1_1050	lcl|NZ_CP007122.1_prot_WP_016365304.1_2535, lcl|NZ_CP007122.1_prot_WP_025376163.1_1480	lcl|NZ_AP012541.1_prot_WP_003574752.1_1159, lcl|NZ_AP012541.1_prot_WP_016365304.1_2730		lcl|NZ_CP012187.1_prot_WP_016386188.1_826, lcl|NZ_CP012187.1_prot_WP_050893874.1_1084	lcl|NZ_CP012148.1_prot_WP_003581443.1_2789	lcl|NZ_CP013921.1_prot_WP_003574752.1_1129, lcl|NZ_CP013921.1_prot_WP_016376456.1_2415	lcl|NZ_LWBT01000003.1_prot_WP_005690708.1_538	lcl|NZ_CP014201.1_prot_WP_005684961.1_1891, lcl|NZ_CP014201.1_prot_WP_070651025.1_1783	lcl|NZ_CP020464.1_prot_WP_005712149.1_289	lcl|NZ_CP014985.1_prot_WP_003581443.1_1963, lcl|NZ_CP014986.1_prot_WP_011668826.1_2953, lcl|NZ_CP014987.1_prot_WP_003569644.1_2996	lcl|NZ_CP021426.1_prot_WP_005684961.1_1439	lcl|NZ_CP017065.1_prot_WP_087913089.1_2705	lcl|NZ_CP017716.1_prot_WP_003568110.1_2594	lcl|NZ_CP017063.1_prot_WP_029607765.1_2565	lcl|NZ_CP006804.1_prot_WP_005684961.1_1429	lcl|NZ_CP017261.1_prot_WP_003574752.1_821, lcl|NZ_CP017261.1_prot_WP_016386188.1_550	lcl|NZ_CP016355.1_prot_WP_003581443.1_2690, lcl|NZ_CP016355.1_prot_WP_003604973.1_1243, lcl|NZ_CP016355.1_prot_WP_022671517.1_1000	lcl|NZ_CP025582.1_prot_WP_003581443.1_2715	lcl|NZ_CP026097.1_prot_WP_003581443.1_2714	lcl|NZ_CP019305.1_prot_WP_005690708.1_2542	lcl|NZ_CP029546.1_prot_WP_109990458.1_2662	lcl|NZ_CP029686.1_prot_WP_003568110.1_1529, lcl|NZ_CP029686.1_prot_WP_003657966.1_484	lcl|NZ_CP029536.1_prot_WP_003581443.1_824	lcl|NZ_CP031290.1_prot_WP_005684961.1_2589	lcl|NZ_CP022109.1_prot_WP_005690708.1_2541	lcl|NZ_CP032637.1_prot_WP_003568110.1_1989, lcl|NZ_CP032637.1_prot_WP_013245577.1_908	lcl|NZ_CP025499.1_prot_WP_003581443.1_2730, lcl|NZ_CP025499.1_prot_WP_014566762.1_1051	lcl|NZ_AP018392.1_prot_WP_126353649.1_2774, lcl|NZ_AP018394.1_prot_WP_003569644.1_3013	lcl|NZ_CP025428.1_prot_WP_005684961.1_2573	lcl|NZ_CP035563.1_prot_WP_129719365.1_2792, lcl|NZ_CP035565.1_prot_WP_016381313.1_3036	lcl|NZ_CP040780.1_prot_WP_029607765.1_317	lcl|NZ_CP041657.1_prot_WP_003581443.1_1193, lcl|NZ_CP041657.1_prot_WP_014566762.1_2876	lcl|NZ_CP041944.1_prot_WP_003569644.1_1620, lcl|NZ_CP041944.1_prot_WP_003581443.1_920	lcl|NZ_CP031785.1_prot_WP_003581443.1_2689, lcl|NZ_CP031785.1_prot_WP_022671517.1_981	lcl|NZ_CP044228.1_prot_WP_005684961.1_1528	lcl|NZ_CP038153.1_prot_WP_003581443.1_2812, lcl|NZ_CP038153.1_prot_WP_014566762.1_1071
OG0000067	lcl|NC_017482.1_prot_WP_005687343.1_1817	lcl|NC_008526.1_prot_WP_011674296.1_1016, lcl|NC_008526.1_prot_WP_011674296.1_2033, lcl|NC_008526.1_prot_WP_011674296.1_790, lcl|NC_008526.1_prot_WP_011674468.1_1228	lcl|NC_014334.2_prot_WP_043925927.1_1806	lcl|NC_010999.1_prot_LCABL_RS17265_1382, lcl|NC_010999.1_prot_WP_011674296.1_401, lcl|NC_010999.1_prot_WP_011674296.1_860, lcl|NC_010999.1_prot_WP_012491106.1_634, lcl|NC_010999.1_prot_WP_014951865.1_1383	lcl|NC_013198.1_prot_WP_005687343.1_1839		lcl|NC_022112.1_prot_WP_080654127.1_1312, lcl|NC_022112.1_prot_WP_110344230.1_1311	lcl|NC_017474.1_prot_LCBD_RS17660_1376, lcl|NC_017474.1_prot_WP_011674296.1_399, lcl|NC_017474.1_prot_WP_011674296.1_855, lcl|NC_017474.1_prot_WP_012491106.1_630, lcl|NC_017474.1_prot_WP_014951865.1_1377	lcl|NC_017473.1_prot_LC2W_RS17220_1327, lcl|NC_017473.1_prot_WP_011674296.1_400, lcl|NC_017473.1_prot_WP_011674296.1_862, lcl|NC_017473.1_prot_WP_012491106.1_637	lcl|NC_017491.1_prot_LRHK_RS15685_1783			lcl|NC_021721.1_prot_LOCK919_RS17305_410	lcl|NZ_CP007122.1_prot_AF91_RS04210_829, lcl|NZ_CP007122.1_prot_WP_011674296.1_1877, lcl|NZ_CP007122.1_prot_WP_011674296.1_1908, lcl|NZ_CP007122.1_prot_WP_011674296.1_2141, lcl|NZ_CP007122.1_prot_WP_011674296.1_554, lcl|NZ_CP007122.1_prot_WP_011674296.1_664, lcl|NZ_CP007122.1_prot_WP_011674296.1_721		lcl|NZ_AP012544.1_prot_LBCZ_RS00355_71, lcl|NZ_AP012544.1_prot_WP_156129373.1_74	lcl|NZ_CP012187.1_prot_AKG30_RS02890_575, lcl|NZ_CP012187.1_prot_AKG30_RS03475_686, lcl|NZ_CP012187.1_prot_AKG30_RS03715_706, lcl|NZ_CP012187.1_prot_AKG30_RS05155_987, lcl|NZ_CP012187.1_prot_AKG30_RS05580_1070, lcl|NZ_CP012187.1_prot_AKG30_RS05935_1142, lcl|NZ_CP012188.1_prot_AKG30_RS13720_2680		lcl|NZ_CP013921.1_prot_AWC33_RS07410_1468, lcl|NZ_CP013921.1_prot_AWC33_RS15840_1491, lcl|NZ_CP013921.1_prot_WP_011674296.1_1298, lcl|NZ_CP013921.1_prot_WP_011674296.1_1506, lcl|NZ_CP013921.1_prot_WP_011674296.1_2176		lcl|NZ_CP014201.1_prot_WP_005687343.1_1037			lcl|NZ_CP021426.1_prot_WP_015765000.1_2190	lcl|NZ_CP017065.1_prot_WP_087911750.1_1222, lcl|NZ_CP017065.1_prot_WP_087911750.1_712		lcl|NZ_CP017063.1_prot_WP_049171395.1_1817	lcl|NZ_CP006804.1_prot_N507_RS15665_735, lcl|NZ_CP006804.1_prot_WP_015765000.1_652	lcl|NZ_CP017261.1_prot_WP_011674296.1_1744, lcl|NZ_CP017261.1_prot_WP_011674296.1_2384, lcl|NZ_CP017261.1_prot_WP_011674296.1_2390, lcl|NZ_CP017261.1_prot_WP_011674296.1_365, lcl|NZ_CP017261.1_prot_WP_011674296.1_41, lcl|NZ_CP017261.1_prot_WP_011674296.1_589, lcl|NZ_CP017261.1_prot_WP_011674296.1_709, lcl|NZ_CP017261.1_prot_WP_011674296.1_751, lcl|NZ_CP017261.1_prot_WP_096836011.1_384	lcl|NZ_CP016355.1_prot_BBD24_RS06945_1262, lcl|NZ_CP016355.1_prot_BBD24_RS16695_1260, lcl|NZ_CP016355.1_prot_WP_100908551.1_1978, lcl|NZ_CP016355.1_prot_WP_308706304.1_1261				lcl|NZ_CP029546.1_prot_WP_109990015.1_1638, lcl|NZ_CP029546.1_prot_WP_109990015.1_181, lcl|NZ_CP029546.1_prot_WP_109990015.1_2015, lcl|NZ_CP029546.1_prot_WP_109990015.1_217, lcl|NZ_CP029546.1_prot_WP_109990015.1_2493, lcl|NZ_CP029546.1_prot_WP_109990015.1_942, lcl|NZ_CP029547.1_prot_WP_011674296.1_2911	lcl|NZ_CP029686.1_prot_WP_110344229.1_94, lcl|NZ_CP029686.1_prot_WP_110344230.1_95		lcl|NZ_CP031290.1_prot_WP_005687343.1_1838		lcl|NZ_CP032637.1_prot_WP_129533397.1_2676, lcl|NZ_CP032637.1_prot_WP_129533412.1_2701	lcl|NZ_CP025499.1_prot_CYL78_RS16570_1305, lcl|NZ_CP025499.1_prot_WP_011674296.1_384, lcl|NZ_CP025499.1_prot_WP_011674296.1_840, lcl|NZ_CP025499.1_prot_WP_012491106.1_615		lcl|NZ_CP025428.1_prot_WP_005687343.1_1825		lcl|NZ_CP040780.1_prot_FG342_RS15000_2274, lcl|NZ_CP040780.1_prot_WP_238583015.1_2273	lcl|NZ_CP041657.1_prot_WP_011674296.1_184, lcl|NZ_CP041657.1_prot_WP_011674296.1_642, lcl|NZ_CP041657.1_prot_WP_012491106.1_409, lcl|NZ_CP041657.1_prot_WP_014951865.1_2622, lcl|NZ_CP041657.1_prot_WP_016364311.1_2623	lcl|NZ_CP041944.1_prot_FO269_RS16085_2170		lcl|NZ_CP044228.1_prot_WP_015765000.1_2367	lcl|NZ_CP038153.1_prot_E3E17_RS16940_1381, lcl|NZ_CP038153.1_prot_WP_011674296.1_400, lcl|NZ_CP038153.1_prot_WP_011674296.1_859, lcl|NZ_CP038153.1_prot_WP_012491106.1_634
OG0000068	lcl|NC_017482.1_prot_WP_014570023.1_2135				lcl|NC_013198.1_prot_WP_014570023.1_2158	lcl|NC_013199.1_prot_LC705_RS16270_2086, lcl|NC_013199.1_prot_WP_014571132.1_489, lcl|NC_013199.1_prot_WP_015764689.1_2119				lcl|NC_017491.1_prot_LRHK_RS10375_2016, lcl|NC_017491.1_prot_LRHK_RS15625_1984, lcl|NC_017491.1_prot_WP_014571132.1_489	lcl|NC_021723.1_prot_WP_005686359.1_873, lcl|NC_021723.1_prot_WP_005713805.1_1080, lcl|NC_021723.1_prot_WP_005714520.1_2043, lcl|NC_021723.1_prot_WP_005714520.1_2079, lcl|NC_021723.1_prot_WP_020751844.1_437	lcl|NC_021725.1_prot_LOCK908_RS15840_2096, lcl|NC_021725.1_prot_WP_014571132.1_500, lcl|NC_021725.1_prot_WP_020752287.1_2127				lcl|NZ_AP012544.1_prot_WP_039638956.1_1154, lcl|NZ_AP012544.1_prot_WP_041084707.1_466				lcl|NZ_LWBT01000004.1_prot_WP_039139399.1_745, lcl|NZ_LWBT01000023.1_prot_WP_048488043.1_2175, lcl|NZ_LWBT01000025.1_prot_LrhR19_RS11490_2273, lcl|NZ_LWBT01000066.1_prot_WP_225356164.1_2830	lcl|NZ_CP014201.1_prot_WP_005686169.1_1369, lcl|NZ_CP014201.1_prot_WP_077069554.1_1389	lcl|NZ_CP020464.1_prot_WP_005686359.1_1836, lcl|NZ_CP020464.1_prot_WP_005713805.1_1682, lcl|NZ_CP020464.1_prot_WP_005714520.1_683, lcl|NZ_CP020464.1_prot_WP_005714520.1_719, lcl|NZ_CP020464.1_prot_WP_020751844.1_2329		lcl|NZ_CP021426.1_prot_WP_014570023.1_1870	lcl|NZ_CP017065.1_prot_BGL52_RS02270_422, lcl|NZ_CP017065.1_prot_WP_087911640.1_555, lcl|NZ_CP017065.1_prot_WP_087912431.1_1800, lcl|NZ_CP017065.1_prot_WP_087912690.1_2158		lcl|NZ_CP017063.1_prot_WP_047675406.1_951, lcl|NZ_CP017063.1_prot_WP_047676429.1_2029, lcl|NZ_CP017063.1_prot_WP_047677366.1_2061	lcl|NZ_CP006804.1_prot_WP_005686169.1_975, lcl|NZ_CP006804.1_prot_WP_005686359.1_2104					lcl|NZ_CP019305.1_prot_BWQ99_RS15290_2090, lcl|NZ_CP019305.1_prot_WP_014571132.1_499, lcl|NZ_CP019305.1_prot_WP_020752287.1_2121				lcl|NZ_CP031290.1_prot_WP_014570023.1_2158	lcl|NZ_CP022109.1_prot_CEA83_RS15485_2089, lcl|NZ_CP022109.1_prot_WP_014571132.1_499, lcl|NZ_CP022109.1_prot_WP_020752287.1_2120				lcl|NZ_CP025428.1_prot_WP_014570023.1_2144		lcl|NZ_CP040780.1_prot_WP_047675406.1_1337, lcl|NZ_CP040780.1_prot_WP_047676429.1_2477, lcl|NZ_CP040780.1_prot_WP_047677366.1_2509				lcl|NZ_CP044228.1_prot_WP_005686169.1_2045, lcl|NZ_CP044228.1_prot_WP_005686359.1_904, lcl|NZ_CP044228.1_prot_WP_005713805.1_216
OG0000069	lcl|NC_017482.1_prot_WP_014570237.1_2695	lcl|NC_008526.1_prot_WP_003568392.1_2722	lcl|NC_014334.2_prot_WP_003568392.1_2623, lcl|NC_014334.2_prot_WP_013245415.1_390	lcl|NC_010999.1_prot_WP_003568392.1_2945, lcl|NC_010999.1_prot_WP_012490982.1_440	lcl|NC_013198.1_prot_WP_014570237.1_2721	lcl|NC_013199.1_prot_WP_014571730.1_2647	lcl|NC_022112.1_prot_WP_003563344.1_398, lcl|NC_022112.1_prot_WP_003568392.1_2758	lcl|NC_017474.1_prot_WP_003568392.1_2937, lcl|NC_017474.1_prot_WP_012490982.1_438	lcl|NC_017473.1_prot_WP_003568392.1_2888, lcl|NC_017473.1_prot_WP_012490982.1_439	lcl|NC_017491.1_prot_WP_014571730.1_2624	lcl|NC_021723.1_prot_WP_005685730.1_2582	lcl|NC_021725.1_prot_WP_014571730.1_2665	lcl|NC_021721.1_prot_WP_003563344.1_465, lcl|NC_021721.1_prot_WP_003568392.1_2952	lcl|NZ_CP007122.1_prot_WP_003568392.1_2653, lcl|NZ_CP007122.1_prot_WP_025375951.1_218	lcl|NZ_AP012541.1_prot_WP_003568392.1_2851, lcl|NZ_AP012541.1_prot_WP_003661542.1_363	lcl|NZ_AP012544.1_prot_WP_039640037.1_2746	lcl|NZ_CP012187.1_prot_WP_050893552.1_344, lcl|NZ_CP012187.1_prot_WP_050894491.1_2619	lcl|NZ_CP012148.1_prot_WP_003568392.1_2906, lcl|NZ_CP012148.1_prot_WP_003577690.1_440	lcl|NZ_CP013921.1_prot_WP_003568392.1_2302	lcl|NZ_LWBT01000018.1_prot_WP_014571730.1_1925	lcl|NZ_CP014201.1_prot_WP_005685730.1_2020	lcl|NZ_CP020464.1_prot_WP_005685730.1_180	lcl|NZ_CP014985.1_prot_WP_003568392.1_1847, lcl|NZ_CP014985.1_prot_WP_003577690.1_1383	lcl|NZ_CP021426.1_prot_WP_014570237.1_1307	lcl|NZ_CP017065.1_prot_WP_087913190.1_2830	lcl|NZ_CP017716.1_prot_WP_003563344.1_421, lcl|NZ_CP017716.1_prot_WP_003568392.1_2725	lcl|NZ_CP017063.1_prot_WP_047677264.1_2670, lcl|NZ_CP017063.1_prot_WP_047677673.1_396	lcl|NZ_CP006804.1_prot_WP_005685730.1_1540	lcl|NZ_CP017261.1_prot_WP_016386411.1_2304	lcl|NZ_CP016355.1_prot_WP_003568392.1_2819, lcl|NZ_CP016355.1_prot_WP_022671474.1_459	lcl|NZ_CP025582.1_prot_WP_003568392.1_2853	lcl|NZ_CP026097.1_prot_WP_003568392.1_2852	lcl|NZ_CP019305.1_prot_WP_014571730.1_2655	lcl|NZ_CP029546.1_prot_WP_003568392.1_2792	lcl|NZ_CP029686.1_prot_WP_003563344.1_983, lcl|NZ_CP029686.1_prot_WP_003568392.1_1400	lcl|NZ_CP029536.1_prot_WP_003577690.1_1355, lcl|NZ_CP029536.1_prot_WP_003581615.1_938	lcl|NZ_CP031290.1_prot_WP_014570237.1_2721	lcl|NZ_CP022109.1_prot_WP_014571730.1_2654	lcl|NZ_CP032637.1_prot_WP_003563344.1_1439, lcl|NZ_CP032637.1_prot_WP_003568392.1_1880	lcl|NZ_CP025499.1_prot_WP_003568392.1_2863, lcl|NZ_CP025499.1_prot_WP_012490982.1_423	lcl|NZ_AP018392.1_prot_WP_003568392.1_2899, lcl|NZ_AP018392.1_prot_WP_003577690.1_475	lcl|NZ_CP025428.1_prot_WP_014570237.1_2705	lcl|NZ_CP035563.1_prot_WP_003577690.1_439, lcl|NZ_CP035563.1_prot_WP_003581615.1_2911	lcl|NZ_CP040780.1_prot_WP_047677264.1_422, lcl|NZ_CP040780.1_prot_WP_047677673.1_847	lcl|NZ_CP041657.1_prot_WP_003568392.1_1061, lcl|NZ_CP041657.1_prot_WP_012490982.1_603	lcl|NZ_CP041944.1_prot_WP_003568392.1_1037, lcl|NZ_CP041944.1_prot_WP_003577690.1_1493	lcl|NZ_CP031785.1_prot_D0638_RS02280_436, lcl|NZ_CP031785.1_prot_WP_003581615.1_2804, lcl|NZ_CP031785.1_prot_WP_225432346.1_438	lcl|NZ_CP044228.1_prot_WP_049173758.1_1417	lcl|NZ_CP038153.1_prot_WP_003568392.1_2944, lcl|NZ_CP038153.1_prot_WP_012490982.1_439
OG0000070	lcl|NC_017482.1_prot_WP_014568978.1_203	lcl|NC_008526.1_prot_WP_011673957.1_54, lcl|NC_008526.1_prot_WP_011674012.1_177	lcl|NC_014334.2_prot_WP_003568745.1_197, lcl|NC_014334.2_prot_WP_013245320.1_59	lcl|NC_010999.1_prot_WP_012490775.1_56	lcl|NC_013198.1_prot_WP_014568978.1_204	lcl|NC_013199.1_prot_WP_005690809.1_2483	lcl|NC_022112.1_prot_LBPG_RS00290_57, lcl|NC_022112.1_prot_WP_003659170.1_192	lcl|NC_017474.1_prot_WP_012490775.1_56	lcl|NC_017473.1_prot_WP_012490775.1_56	lcl|NC_017491.1_prot_WP_005690809.1_2459		lcl|NC_021725.1_prot_WP_005690809.1_2498	lcl|NC_021721.1_prot_WP_003568745.1_193, lcl|NC_021721.1_prot_WP_013245320.1_58	lcl|NZ_CP007122.1_prot_WP_004562129.1_51, lcl|NZ_CP007122.1_prot_WP_025376331.1_2721	lcl|NZ_AP012541.1_prot_WP_003662262.1_44, lcl|NZ_AP012541.1_prot_WP_004562129.1_197	lcl|NZ_AP012544.1_prot_LBCZ_RS01375_277, lcl|NZ_AP012544.1_prot_WP_039639713.1_117		lcl|NZ_CP012148.1_prot_WP_003577389.1_192, lcl|NZ_CP012148.1_prot_WP_016368241.1_58	lcl|NZ_CP013921.1_prot_WP_003662262.1_2239, lcl|NZ_CP013921.1_prot_WP_004562129.1_2025	lcl|NZ_LWBT01000003.1_prot_WP_005690809.1_485	lcl|NZ_CP014201.1_prot_WP_005685271.1_2261		lcl|NZ_CP014985.1_prot_WP_003577389.1_1635, lcl|NZ_CP014985.1_prot_WP_016368241.1_1768	lcl|NZ_CP021426.1_prot_WP_014568978.1_1074	lcl|NZ_CP017065.1_prot_WP_087911536.1_418	lcl|NZ_CP017716.1_prot_BKQ19_RS00335_61, lcl|NZ_CP017716.1_prot_WP_003568745.1_200	lcl|NZ_CP017063.1_prot_WP_047676598.1_2498	lcl|NZ_CP006804.1_prot_WP_005685271.1_1846		lcl|NZ_CP016355.1_prot_WP_003572923.1_59, lcl|NZ_CP016355.1_prot_WP_004559719.1_188	lcl|NZ_CP025582.1_prot_WP_016368241.1_57, lcl|NZ_CP025582.1_prot_WP_101511912.1_193	lcl|NZ_CP026097.1_prot_WP_016368241.1_57, lcl|NZ_CP026097.1_prot_WP_101511912.1_193	lcl|NZ_CP019305.1_prot_WP_005690809.1_2488	lcl|NZ_CP029546.1_prot_LPEG9_RS00885_163, lcl|NZ_CP029546.1_prot_LPEG9_RS00895_165, lcl|NZ_CP029546.1_prot_WP_011673957.1_36	lcl|NZ_CP029686.1_prot_DMC16_RS07365_1324, lcl|NZ_CP029686.1_prot_WP_003568745.1_1189	lcl|NZ_CP029536.1_prot_WP_003577279.1_1015, lcl|NZ_CP029536.1_prot_WP_003577389.1_1146	lcl|NZ_CP031290.1_prot_WP_014568978.1_204	lcl|NZ_CP022109.1_prot_WP_005690809.1_2487	lcl|NZ_CP032637.1_prot_WP_003568745.1_1658, lcl|NZ_CP032637.1_prot_WP_013245320.1_1800	lcl|NZ_CP025499.1_prot_WP_012490775.1_56	lcl|NZ_AP018392.1_prot_WP_003577389.1_213, lcl|NZ_AP018392.1_prot_WP_016368241.1_75	lcl|NZ_CP025428.1_prot_WP_014568978.1_202	lcl|NZ_CP035563.1_prot_WP_003577279.1_54, lcl|NZ_CP035563.1_prot_WP_003577389.1_187	lcl|NZ_CP040780.1_prot_WP_047676598.1_250	lcl|NZ_CP041657.1_prot_WP_012490775.1_986	lcl|NZ_CP041944.1_prot_FO269_RS06910_1246, lcl|NZ_CP041944.1_prot_FO269_RS06920_1248, lcl|NZ_CP041944.1_prot_WP_016368241.1_1117	lcl|NZ_CP031785.1_prot_WP_003577279.1_54, lcl|NZ_CP031785.1_prot_WP_003577389.1_186	lcl|NZ_CP044228.1_prot_WP_150861232.1_1185	lcl|NZ_CP038153.1_prot_WP_012490775.1_56
OG0000071	lcl|NC_017482.1_prot_WP_014570186.1_2581	lcl|NC_008526.1_prot_WP_057718476.1_2621	lcl|NC_014334.2_prot_WP_003562722.1_128, lcl|NC_014334.2_prot_WP_003568143.1_2528	lcl|NC_010999.1_prot_WP_012492148.1_2830	lcl|NC_013198.1_prot_WP_014570186.1_2607	lcl|NC_013199.1_prot_WP_005690673.1_2554, lcl|NC_013199.1_prot_WP_005691639.1_484	lcl|NC_022112.1_prot_WP_003562722.1_126, lcl|NC_022112.1_prot_WP_003568143.1_2645	lcl|NC_017474.1_prot_WP_012492148.1_2822	lcl|NC_017473.1_prot_WP_012492148.1_2773	lcl|NC_017491.1_prot_WP_005690673.1_2530, lcl|NC_017491.1_prot_WP_005691639.1_484	lcl|NC_021723.1_prot_WP_005700343.1_2489	lcl|NC_021725.1_prot_WP_005690673.1_2570, lcl|NC_021725.1_prot_WP_005691639.1_495	lcl|NC_021721.1_prot_WP_003562722.1_127, lcl|NC_021721.1_prot_WP_003568143.1_2858	lcl|NZ_CP007122.1_prot_WP_003568143.1_2554	lcl|NZ_AP012541.1_prot_WP_003568143.1_2753	lcl|NZ_AP012544.1_prot_WP_025012854.1_2196, lcl|NZ_AP012544.1_prot_WP_025012855.1_2195	lcl|NZ_CP012187.1_prot_WP_003568143.1_2526	lcl|NZ_CP012148.1_prot_WP_003568143.1_2805	lcl|NZ_CP013921.1_prot_WP_003568143.1_2397	lcl|NZ_LWBT01000003.1_prot_WP_005690673.1_556, lcl|NZ_LWBT01000004.1_prot_WP_005691639.1_750	lcl|NZ_CP014201.1_prot_WP_077069665.1_1909	lcl|NZ_CP020464.1_prot_WP_005700343.1_273	lcl|NZ_CP014985.1_prot_WP_003568143.1_1947	lcl|NZ_CP021426.1_prot_WP_014570186.1_1421	lcl|NZ_CP017065.1_prot_WP_025012854.1_2276, lcl|NZ_CP017065.1_prot_WP_025012855.1_2275	lcl|NZ_CP017716.1_prot_WP_003562722.1_133, lcl|NZ_CP017716.1_prot_WP_003568143.1_2611	lcl|NZ_CP017063.1_prot_WP_005691639.1_442, lcl|NZ_CP017063.1_prot_WP_047675857.1_2582	lcl|NZ_CP006804.1_prot_WP_014570186.1_1447	lcl|NZ_CP017261.1_prot_WP_003568143.1_2214	lcl|NZ_CP016355.1_prot_WP_003568143.1_2708	lcl|NZ_CP025582.1_prot_WP_003568143.1_2731	lcl|NZ_CP026097.1_prot_WP_003568143.1_2730	lcl|NZ_CP019305.1_prot_WP_005690673.1_2560, lcl|NZ_CP019305.1_prot_WP_005691639.1_494	lcl|NZ_CP029546.1_prot_WP_003568143.1_2679	lcl|NZ_CP029686.1_prot_WP_003562722.1_1255, lcl|NZ_CP029686.1_prot_WP_003568143.1_1513	lcl|NZ_CP029536.1_prot_WP_003568143.1_842	lcl|NZ_CP031290.1_prot_WP_014570186.1_2607	lcl|NZ_CP022109.1_prot_WP_005690673.1_2559, lcl|NZ_CP022109.1_prot_WP_005691639.1_494	lcl|NZ_CP032637.1_prot_WP_003562722.1_1728, lcl|NZ_CP032637.1_prot_WP_003568143.1_1973	lcl|NZ_CP025499.1_prot_WP_012492148.1_2746	lcl|NZ_AP018392.1_prot_WP_003568143.1_2790	lcl|NZ_CP025428.1_prot_WP_014570186.1_2591	lcl|NZ_CP035563.1_prot_WP_003568143.1_2810	lcl|NZ_CP040780.1_prot_WP_005691639.1_893, lcl|NZ_CP040780.1_prot_WP_047675857.1_334	lcl|NZ_CP041657.1_prot_WP_012492148.1_1177	lcl|NZ_CP041944.1_prot_WP_003568143.1_936	lcl|NZ_CP031785.1_prot_WP_003568143.1_2707	lcl|NZ_CP044228.1_prot_WP_014570186.1_1510	lcl|NZ_CP038153.1_prot_WP_012492148.1_2828
OG0000072	lcl|NC_017482.1_prot_WP_005684258.1_501	lcl|NC_008526.1_prot_WP_003585932.1_2610, lcl|NC_008526.1_prot_WP_011674115.1_420	lcl|NC_014334.2_prot_WP_003569022.1_441, lcl|NC_014334.2_prot_WP_003571821.1_2517	lcl|NC_010999.1_prot_WP_012492141.1_2819	lcl|NC_013198.1_prot_WP_005684258.1_508	lcl|NC_013199.1_prot_WP_005691652.1_495	lcl|NC_022112.1_prot_WP_003569022.1_450, lcl|NC_022112.1_prot_WP_003571821.1_2634	lcl|NC_017474.1_prot_WP_012492141.1_2811	lcl|NC_017473.1_prot_WP_012492141.1_2762	lcl|NC_017491.1_prot_WP_005691652.1_495	lcl|NC_021723.1_prot_WP_005709657.1_463	lcl|NC_021725.1_prot_WP_005691652.1_507	lcl|NC_021721.1_prot_WP_003569022.1_517, lcl|NC_021721.1_prot_WP_003571821.1_2847	lcl|NZ_CP007122.1_prot_WP_016365308.1_2542	lcl|NZ_AP012541.1_prot_WP_003569022.1_413, lcl|NZ_AP012541.1_prot_WP_003662454.1_2742	lcl|NZ_AP012544.1_prot_LBCZ_RS01425_287	lcl|NZ_CP012187.1_prot_WP_050893562.1_393, lcl|NZ_CP012187.1_prot_WP_050894462.1_2515	lcl|NZ_CP012148.1_prot_WP_003569022.1_486, lcl|NZ_CP012148.1_prot_WP_003585932.1_2794	lcl|NZ_CP013921.1_prot_WP_003569022.1_1829, lcl|NZ_CP013921.1_prot_WP_003662454.1_2408	lcl|NZ_LWBT01000004.1_prot_WP_005691652.1_739	lcl|NZ_CP014201.1_prot_WP_005684258.1_2537	lcl|NZ_CP020464.1_prot_WP_005709657.1_2303	lcl|NZ_CP014985.1_prot_WP_003569022.1_1338, lcl|NZ_CP014985.1_prot_WP_003585932.1_1958	lcl|NZ_CP021426.1_prot_WP_005684258.1_772	lcl|NZ_CP017065.1_prot_WP_087911542.1_428	lcl|NZ_CP017716.1_prot_WP_003569022.1_474, lcl|NZ_CP017716.1_prot_WP_003571821.1_2599	lcl|NZ_CP017063.1_prot_WP_047676911.1_451	lcl|NZ_CP006804.1_prot_WP_005684258.1_2132	lcl|NZ_CP017261.1_prot_WP_003603597.1_2201, lcl|NZ_CP017261.1_prot_WP_016386035.1_70	lcl|NZ_CP016355.1_prot_WP_003569022.1_511, lcl|NZ_CP016355.1_prot_WP_022670778.1_2695	lcl|NZ_CP025582.1_prot_WP_003569022.1_435, lcl|NZ_CP025582.1_prot_WP_003585932.1_2720	lcl|NZ_CP026097.1_prot_WP_003569022.1_435, lcl|NZ_CP026097.1_prot_WP_003585932.1_2719	lcl|NZ_CP019305.1_prot_WP_005691652.1_506	lcl|NZ_CP029546.1_prot_WP_003593056.1_383, lcl|NZ_CP029546.1_prot_WP_109990460.1_2667	lcl|NZ_CP029686.1_prot_WP_003569022.1_930, lcl|NZ_CP029686.1_prot_WP_003571821.1_1524	lcl|NZ_CP029536.1_prot_WP_003569022.1_1402, lcl|NZ_CP029536.1_prot_WP_003581470.1_831	lcl|NZ_CP031290.1_prot_WP_005684258.1_507	lcl|NZ_CP022109.1_prot_WP_005691652.1_506	lcl|NZ_CP032637.1_prot_WP_003569022.1_1387, lcl|NZ_CP032637.1_prot_WP_003571821.1_1984	lcl|NZ_CP025499.1_prot_WP_012492141.1_2735	lcl|NZ_AP018392.1_prot_WP_003569022.1_523, lcl|NZ_AP018392.1_prot_WP_003585932.1_2779	lcl|NZ_CP025428.1_prot_WP_005684258.1_505	lcl|NZ_CP035563.1_prot_WP_003569022.1_487, lcl|NZ_CP035563.1_prot_WP_003581470.1_2799	lcl|NZ_CP040780.1_prot_WP_047676911.1_902	lcl|NZ_CP041657.1_prot_WP_012492141.1_1188	lcl|NZ_CP041944.1_prot_WP_003569022.1_1538, lcl|NZ_CP041944.1_prot_WP_003585932.1_925	lcl|NZ_CP031785.1_prot_WP_003569022.1_484, lcl|NZ_CP031785.1_prot_WP_003581470.1_2696	lcl|NZ_CP044228.1_prot_WP_150861221.1_876	lcl|NZ_CP038153.1_prot_WP_012492141.1_2817
OG0000073	lcl|NC_017482.1_prot_WP_005687936.1_2536			lcl|NC_010999.1_prot_WP_003576746.1_2770, lcl|NC_010999.1_prot_WP_003586715.1_376, lcl|NC_010999.1_prot_WP_003586799.1_406, lcl|NC_010999.1_prot_WP_012492122.1_2787	lcl|NC_013198.1_prot_WP_005687936.1_2562			lcl|NC_017474.1_prot_WP_003576746.1_2762, lcl|NC_017474.1_prot_WP_003586715.1_374, lcl|NC_017474.1_prot_WP_012492122.1_2779, lcl|NC_017474.1_prot_WP_014566404.1_404	lcl|NC_017473.1_prot_WP_003586715.1_375, lcl|NC_017473.1_prot_WP_012492122.1_2730, lcl|NC_017473.1_prot_WP_014566404.1_405, lcl|NC_017473.1_prot_WP_014566691.1_2713				lcl|NC_021721.1_prot_WP_016370149.1_423					lcl|NZ_CP012148.1_prot_WP_003576746.1_2743, lcl|NZ_CP012148.1_prot_WP_003586715.1_373, lcl|NZ_CP012148.1_prot_WP_003586799.1_403, lcl|NZ_CP012148.1_prot_WP_016381791.1_2761			lcl|NZ_CP014201.1_prot_WP_005687936.1_1864		lcl|NZ_CP014985.1_prot_WP_003586715.1_1447, lcl|NZ_CP014985.1_prot_WP_003586799.1_1420, lcl|NZ_CP014985.1_prot_WP_016381791.1_1989, lcl|NZ_CP014985.1_prot_WP_081528761.1_2007	lcl|NZ_CP021426.1_prot_WP_005687936.1_1466	lcl|NZ_CP017065.1_prot_WP_049172842.1_2664		lcl|NZ_CP017063.1_prot_WP_005687936.1_2540	lcl|NZ_CP006804.1_prot_WP_005687936.1_1403		lcl|NZ_CP016355.1_prot_BBD24_RS14600_2668, lcl|NZ_CP016355.1_prot_WP_003576746.1_2648, lcl|NZ_CP016355.1_prot_WP_003586715.1_386, lcl|NZ_CP016355.1_prot_WP_003586799.1_418						lcl|NZ_CP029536.1_prot_WP_003586715.1_1330	lcl|NZ_CP031290.1_prot_WP_005687936.1_2562			lcl|NZ_CP025499.1_prot_WP_003576746.1_2686, lcl|NZ_CP025499.1_prot_WP_003586715.1_359, lcl|NZ_CP025499.1_prot_WP_012492122.1_2703, lcl|NZ_CP025499.1_prot_WP_014566404.1_389	lcl|NZ_AP018392.1_prot_WP_003576746.1_2730, lcl|NZ_AP018392.1_prot_WP_003586715.1_398, lcl|NZ_AP018392.1_prot_WP_003586799.1_438, lcl|NZ_AP018392.1_prot_WP_016381791.1_2748	lcl|NZ_CP025428.1_prot_WP_005687936.1_2546	lcl|NZ_CP035563.1_prot_WP_003586715.1_376, lcl|NZ_CP035563.1_prot_WP_003586799.1_402	lcl|NZ_CP040780.1_prot_WP_005687936.1_292	lcl|NZ_CP041657.1_prot_WP_003576746.1_1237, lcl|NZ_CP041657.1_prot_WP_003586715.1_667, lcl|NZ_CP041657.1_prot_WP_012492122.1_1220, lcl|NZ_CP041657.1_prot_WP_014566404.1_637	lcl|NZ_CP041944.1_prot_WP_003576746.1_876, lcl|NZ_CP041944.1_prot_WP_003586715.1_1429, lcl|NZ_CP041944.1_prot_WP_003586799.1_1456, lcl|NZ_CP041944.1_prot_WP_016381791.1_894	lcl|NZ_CP031785.1_prot_WP_003586715.1_373, lcl|NZ_CP031785.1_prot_WP_003586799.1_399	lcl|NZ_CP044228.1_prot_WP_005687936.1_1553	lcl|NZ_CP038153.1_prot_WP_003576746.1_2768, lcl|NZ_CP038153.1_prot_WP_003586715.1_375, lcl|NZ_CP038153.1_prot_WP_012492122.1_2785, lcl|NZ_CP038153.1_prot_WP_014566404.1_405
OG0000074	lcl|NC_017482.1_prot_LRHM_RS12775_2469, lcl|NC_017482.1_prot_LRHM_RS12785_2471, lcl|NC_017482.1_prot_WP_014568933.1_88		lcl|NC_014334.2_prot_WP_013245408.1_372, lcl|NC_014334.2_prot_WP_013246107.1_2383	lcl|NC_010999.1_prot_WP_012492067.1_2687	lcl|NC_013198.1_prot_LGG_RS12790_2495, lcl|NC_013198.1_prot_LGG_RS12800_2497, lcl|NC_013198.1_prot_WP_014568933.1_89	lcl|NC_013199.1_prot_WP_012807341.1_79, lcl|NC_013200.1_prot_WP_012807369.1_2711	lcl|NC_022112.1_prot_WP_003571589.1_2499, lcl|NC_022112.1_prot_WP_025598699.1_79	lcl|NC_017474.1_prot_WP_014566680.1_2679	lcl|NC_017473.1_prot_WP_014566680.1_2630	lcl|NC_017491.1_prot_WP_012807341.1_79		lcl|NC_021725.1_prot_WP_012807341.1_85	lcl|NC_021721.1_prot_WP_003571589.1_2714, lcl|NC_021721.1_prot_WP_020751424.1_447	lcl|NZ_CP007122.1_prot_WP_003662581.1_2491	lcl|NZ_AP012541.1_prot_WP_003662581.1_2646	lcl|NZ_AP012544.1_prot_LBCZ_RS12465_2432, lcl|NZ_AP012544.1_prot_WP_039639883.1_2505		lcl|NZ_CP012148.1_prot_WP_016380578.1_2652	lcl|NZ_CP013921.1_prot_WP_003662581.1_2498	lcl|NZ_LWBT01000014.1_prot_WP_012807341.1_1678			lcl|NZ_CP014985.1_prot_WP_003585751.1_2095	lcl|NZ_CP021426.1_prot_CCE29_RS08640_1531, lcl|NZ_CP021426.1_prot_CCE29_RS08650_1533, lcl|NZ_CP021426.1_prot_WP_014568933.1_1188	lcl|NZ_CP017065.1_prot_WP_087912876.1_2445, lcl|NZ_CP017065.1_prot_WP_087912958.1_2544, lcl|NZ_CP017065.1_prot_WP_225362711.1_342	lcl|NZ_CP017716.1_prot_WP_003571589.1_2461, lcl|NZ_CP017716.1_prot_WP_025598699.1_86	lcl|NZ_CP017063.1_prot_WP_047676549.1_2454	lcl|NZ_CP006804.1_prot_WP_005686551.1_1335, lcl|NZ_CP006804.1_prot_WP_012807369.1_1801, lcl|NZ_CP006804.1_prot_WP_014568933.1_1661	lcl|NZ_CP017264.1_prot_WP_096836683.1_2763	lcl|NZ_CP016355.1_prot_WP_022670993.1_2561	lcl|NZ_CP025582.1_prot_WP_003585751.1_2645, lcl|NZ_CP025582.1_prot_WP_032787044.1_554	lcl|NZ_CP026097.1_prot_WP_003585751.1_2644, lcl|NZ_CP026097.1_prot_WP_032787044.1_554	lcl|NZ_CP019305.1_prot_WP_012807341.1_84	lcl|NZ_CP029546.1_prot_WP_079351773.1_2644	lcl|NZ_CP029686.1_prot_WP_003571589.1_1659	lcl|NZ_CP029536.1_prot_WP_003589130.1_692	lcl|NZ_CP031290.1_prot_DU507_RS13965_2495, lcl|NZ_CP031290.1_prot_DU507_RS13975_2497, lcl|NZ_CP031290.1_prot_WP_014568933.1_90	lcl|NZ_CP022109.1_prot_WP_012807341.1_84	lcl|NZ_CP032637.1_prot_WP_129533367.1_2119	lcl|NZ_CP025499.1_prot_WP_014566680.1_2603	lcl|NZ_AP018392.1_prot_WP_126353633.1_2678	lcl|NZ_CP025428.1_prot_CYG41_RS13945_2479, lcl|NZ_CP025428.1_prot_CYG41_RS13955_2481, lcl|NZ_CP025428.1_prot_WP_014568933.1_88	lcl|NZ_CP035563.1_prot_WP_032787044.1_597, lcl|NZ_CP035563.1_prot_WP_129719347.1_2661	lcl|NZ_CP040780.1_prot_WP_047676549.1_206	lcl|NZ_CP041657.1_prot_WP_014566680.1_1320	lcl|NZ_CP041944.1_prot_WP_003585751.1_788, lcl|NZ_CP041944.1_prot_WP_032787044.1_652	lcl|NZ_CP031785.1_prot_WP_149350304.1_2599	lcl|NZ_CP044228.1_prot_WP_150861253.1_1620	lcl|NZ_CP038153.1_prot_WP_014566680.1_2685
OG0000075	lcl|NC_017482.1_prot_WP_014569102.1_438, lcl|NC_017482.1_prot_WP_015765098.1_2591	lcl|NC_008526.1_prot_WP_003585972.1_2633, lcl|NC_008526.1_prot_WP_011674934.1_2421	lcl|NC_014334.2_prot_WP_013246144.1_2541, lcl|NC_014334.2_prot_WP_020751763.1_2295	lcl|NC_010999.1_prot_WP_012492165.1_2847	lcl|NC_013198.1_prot_WP_014569102.1_444, lcl|NC_013198.1_prot_WP_015765098.1_2617	lcl|NC_013199.1_prot_WP_005690655.1_2565	lcl|NC_022112.1_prot_WP_003567712.1_2412, lcl|NC_022112.1_prot_WP_003568171.1_2657	lcl|NC_017474.1_prot_WP_012492165.1_2839	lcl|NC_017473.1_prot_WP_012492165.1_2790	lcl|NC_017491.1_prot_WP_005690655.1_2541	lcl|NC_021723.1_prot_WP_005712111.1_2499	lcl|NC_021725.1_prot_WP_005690655.1_2581	lcl|NC_021721.1_prot_WP_013246144.1_2871, lcl|NC_021721.1_prot_WP_020751763.1_2625	lcl|NZ_CP007122.1_prot_WP_003662429.1_2568	lcl|NZ_AP012541.1_prot_WP_003662429.1_2767	lcl|NZ_AP012544.1_prot_LBCZ_RS13150_2576	lcl|NZ_CP012187.1_prot_WP_050894466.1_2536	lcl|NZ_CP012148.1_prot_WP_003585972.1_2821	lcl|NZ_CP013921.1_prot_WP_040167459.1_2383	lcl|NZ_LWBT01000003.1_prot_WP_039139983.1_567	lcl|NZ_CP014201.1_prot_WP_005684995.1_1919	lcl|NZ_CP020464.1_prot_WP_005712111.1_263	lcl|NZ_CP014985.1_prot_WP_003585972.1_1932	lcl|NZ_CP021426.1_prot_WP_014569102.1_836, lcl|NZ_CP021426.1_prot_WP_015765098.1_1411	lcl|NZ_CP017065.1_prot_WP_087912859.1_2423, lcl|NZ_CP017065.1_prot_WP_087913117.1_2738	lcl|NZ_CP017716.1_prot_BKQ19_RS13040_2374, lcl|NZ_CP017716.1_prot_WP_003568171.1_2623	lcl|NZ_CP017063.1_prot_WP_049178806.1_2593, lcl|NZ_CP017063.1_prot_WP_064535034.1_400	lcl|NZ_CP006804.1_prot_WP_031546205.1_1457	lcl|NZ_CP017261.1_prot_WP_096836450.1_2224	lcl|NZ_CP016355.1_prot_WP_003583535.1_442, lcl|NZ_CP016355.1_prot_WP_003606208.1_2733	lcl|NZ_CP025582.1_prot_WP_101511929.1_381, lcl|NZ_CP025582.1_prot_WP_101512298.1_2746	lcl|NZ_CP026097.1_prot_WP_101511929.1_381, lcl|NZ_CP026097.1_prot_WP_101512298.1_2745	lcl|NZ_CP019305.1_prot_WP_005690655.1_2571	lcl|NZ_CP029546.1_prot_WP_011674934.1_2549, lcl|NZ_CP029546.1_prot_WP_016387209.1_2691	lcl|NZ_CP029686.1_prot_WP_003567712.1_1746, lcl|NZ_CP029686.1_prot_WP_003568171.1_1501	lcl|NZ_CP029536.1_prot_WP_003581510.1_857	lcl|NZ_CP031290.1_prot_WP_014569102.1_443, lcl|NZ_CP031290.1_prot_WP_015765098.1_2617	lcl|NZ_CP022109.1_prot_WP_005690655.1_2570	lcl|NZ_CP032637.1_prot_WP_013246144.1_1960, lcl|NZ_CP032637.1_prot_WP_016386712.1_2206	lcl|NZ_CP025499.1_prot_WP_012492165.1_2763	lcl|NZ_AP018392.1_prot_WP_003585972.1_2805	lcl|NZ_CP025428.1_prot_WP_014569102.1_441, lcl|NZ_CP025428.1_prot_WP_015765098.1_2601	lcl|NZ_CP035563.1_prot_WP_003581510.1_2825	lcl|NZ_CP040780.1_prot_WP_047675831.1_345, lcl|NZ_CP040780.1_prot_WP_047677681.1_851	lcl|NZ_CP041657.1_prot_WP_012492165.1_1160	lcl|NZ_CP041944.1_prot_WP_003585972.1_951	lcl|NZ_CP031785.1_prot_WP_003581510.1_2722	lcl|NZ_CP044228.1_prot_WP_005684995.1_1500	lcl|NZ_CP038153.1_prot_WP_012492165.1_2845
OG0000076	lcl|NC_017482.1_prot_WP_005686067.1_1755, lcl|NC_017482.1_prot_WP_015764844.1_443	lcl|NC_008526.1_prot_WP_003573317.1_1719, lcl|NC_008526.1_prot_WP_011674098.1_371	lcl|NC_014334.2_prot_WP_003566133.1_1655	lcl|NC_010999.1_prot_WP_003566133.1_1939	lcl|NC_013198.1_prot_WP_005686067.1_1775, lcl|NC_013198.1_prot_WP_015764844.1_449	lcl|NC_013199.1_prot_WP_014571418.1_1737	lcl|NC_022112.1_prot_WP_003563297.1_384, lcl|NC_022112.1_prot_WP_003566133.1_1788	lcl|NC_017474.1_prot_WP_003566133.1_1933	lcl|NC_017473.1_prot_WP_003566133.1_1884	lcl|NC_017491.1_prot_WP_014571418.1_1636	lcl|NC_021723.1_prot_WP_005714606.1_1654	lcl|NC_021725.1_prot_WP_014571418.1_1737	lcl|NC_021721.1_prot_WP_003566133.1_1876	lcl|NZ_CP007122.1_prot_WP_025376103.1_895	lcl|NZ_AP012541.1_prot_WP_003573317.1_1808	lcl|NZ_AP012544.1_prot_WP_025013115.1_1719, lcl|NZ_AP012544.1_prot_WP_032958986.1_253	lcl|NZ_CP012187.1_prot_WP_003602714.1_1731, lcl|NZ_CP012187.1_prot_WP_050893544.1_328	lcl|NZ_CP012148.1_prot_WP_052916041.1_1919	lcl|NZ_CP013921.1_prot_WP_003573317.1_487	lcl|NZ_LWBT01000027.1_prot_WP_039140733.1_2373	lcl|NZ_CP014201.1_prot_WP_005686067.1_974	lcl|NZ_CP020464.1_prot_WP_005714606.1_1108	lcl|NZ_CP014985.1_prot_WP_003566133.1_2832	lcl|NZ_CP021426.1_prot_WP_005686067.1_2253, lcl|NZ_CP021426.1_prot_WP_015764844.1_831	lcl|NZ_CP017065.1_prot_WP_087911520.1_397, lcl|NZ_CP017065.1_prot_WP_087912386.1_1736	lcl|NZ_CP017716.1_prot_BKQ19_RS09415_1719, lcl|NZ_CP017716.1_prot_WP_003563297.1_405	lcl|NZ_CP017063.1_prot_WP_047677686.1_404, lcl|NZ_CP017063.1_prot_WP_047678782.1_1674	lcl|NZ_CP006804.1_prot_WP_005686067.1_588	lcl|NZ_CP017261.1_prot_WP_003602714.1_1435	lcl|NZ_CP016355.1_prot_WP_003573317.1_1835, lcl|NZ_CP016355.1_prot_WP_003604338.1_446	lcl|NZ_CP025582.1_prot_WP_003573317.1_1907, lcl|NZ_CP025582.1_prot_WP_003583543.1_385	lcl|NZ_CP026097.1_prot_WP_003573317.1_1905, lcl|NZ_CP026097.1_prot_WP_003583543.1_385	lcl|NZ_CP019305.1_prot_WP_014571418.1_1733	lcl|NZ_CP029546.1_prot_WP_003573317.1_1760	lcl|NZ_CP029686.1_prot_WP_003563297.1_997, lcl|NZ_CP029686.1_prot_WP_003566133.1_2441	lcl|NZ_CP029536.1_prot_WP_003588175.1_2755	lcl|NZ_CP031290.1_prot_WP_005686067.1_1775, lcl|NZ_CP031290.1_prot_WP_015764844.1_448	lcl|NZ_CP022109.1_prot_WP_014571418.1_1733	lcl|NZ_CP032637.1_prot_WP_003566133.1_2844, lcl|NZ_CP032637.1_prot_WP_076653209.1_1452	lcl|NZ_CP025499.1_prot_WP_003566133.1_1862	lcl|NZ_AP018392.1_prot_WP_003573317.1_1916	lcl|NZ_CP025428.1_prot_WP_005686067.1_1762, lcl|NZ_CP025428.1_prot_WP_015764844.1_446	lcl|NZ_CP035563.1_prot_WP_003588175.1_1904	lcl|NZ_CP040780.1_prot_WP_047677686.1_855, lcl|NZ_CP040780.1_prot_WP_047678782.1_2119	lcl|NZ_CP041657.1_prot_WP_003566133.1_2066	lcl|NZ_CP041944.1_prot_WP_003573317.1_2327	lcl|NZ_CP031785.1_prot_WP_003573317.1_1877	lcl|NZ_CP044228.1_prot_WP_014571418.1_2432	lcl|NZ_CP038153.1_prot_WP_003566133.1_1939
OG0000077	lcl|NC_017482.1_prot_WP_005685272.1_204	lcl|NC_008526.1_prot_LSEI_RS00265_53, lcl|NC_008526.1_prot_WP_003592774.1_178	lcl|NC_014334.2_prot_WP_003562863.1_198, lcl|NC_014334.2_prot_WP_013245319.1_58	lcl|NC_010999.1_prot_WP_012490774.1_55	lcl|NC_013198.1_prot_WP_005685272.1_205	lcl|NC_013199.1_prot_WP_005690807.1_2484	lcl|NC_022112.1_prot_WP_003562578.1_56, lcl|NC_022112.1_prot_WP_003562863.1_193	lcl|NC_017474.1_prot_WP_012490774.1_55	lcl|NC_017473.1_prot_WP_012490774.1_55	lcl|NC_017491.1_prot_WP_005690807.1_2460		lcl|NC_021725.1_prot_WP_005690807.1_2499	lcl|NC_021721.1_prot_WP_003562863.1_194, lcl|NC_021721.1_prot_WP_013245319.1_57	lcl|NZ_CP007122.1_prot_WP_003577278.1_2720, lcl|NZ_CP007122.1_prot_WP_016365276.1_52	lcl|NZ_AP012541.1_prot_WP_003577278.1_43, lcl|NZ_AP012541.1_prot_WP_016365276.1_198	lcl|NZ_AP012544.1_prot_WP_025013502.1_118, lcl|NZ_AP012544.1_prot_WP_032959055.1_276		lcl|NZ_CP012148.1_prot_WP_003562863.1_193, lcl|NZ_CP012148.1_prot_WP_016368242.1_57	lcl|NZ_CP013921.1_prot_WP_003577278.1_2240, lcl|NZ_CP013921.1_prot_WP_016365276.1_2024	lcl|NZ_LWBT01000003.1_prot_LrhR19_RS14675_486	lcl|NZ_CP014201.1_prot_WP_005685272.1_2262		lcl|NZ_CP014985.1_prot_WP_003562863.1_1634, lcl|NZ_CP014985.1_prot_WP_016368242.1_1769	lcl|NZ_CP021426.1_prot_WP_005685272.1_1073	lcl|NZ_CP017065.1_prot_WP_151466757.1_417	lcl|NZ_CP017716.1_prot_WP_003562578.1_60, lcl|NZ_CP017716.1_prot_WP_094515903.1_201	lcl|NZ_CP017063.1_prot_WP_047676600.1_2499	lcl|NZ_CP006804.1_prot_WP_005685272.1_1847		lcl|NZ_CP016355.1_prot_WP_003562863.1_189, lcl|NZ_CP016355.1_prot_WP_003604047.1_58	lcl|NZ_CP025582.1_prot_WP_016368242.1_56, lcl|NZ_CP025582.1_prot_WP_101511913.1_194	lcl|NZ_CP026097.1_prot_WP_016368242.1_56, lcl|NZ_CP026097.1_prot_WP_101511913.1_194	lcl|NZ_CP019305.1_prot_WP_005690807.1_2489	lcl|NZ_CP029546.1_prot_LPEG9_RS16455_35, lcl|NZ_CP029546.1_prot_WP_109990012.1_166	lcl|NZ_CP029686.1_prot_WP_003562578.1_1325, lcl|NZ_CP029686.1_prot_WP_003562863.1_1188	lcl|NZ_CP029536.1_prot_WP_003562863.1_1147, lcl|NZ_CP029536.1_prot_WP_112199561.1_1014	lcl|NZ_CP031290.1_prot_WP_005685272.1_205	lcl|NZ_CP022109.1_prot_WP_005690807.1_2488	lcl|NZ_CP032637.1_prot_CFM84_RS09930_1801, lcl|NZ_CP032637.1_prot_CFM84_RS09940_1803, lcl|NZ_CP032637.1_prot_WP_003562863.1_1657	lcl|NZ_CP025499.1_prot_WP_012490774.1_55	lcl|NZ_AP018392.1_prot_WP_003562863.1_214, lcl|NZ_AP018392.1_prot_WP_016368242.1_74	lcl|NZ_CP025428.1_prot_WP_005685272.1_203	lcl|NZ_CP035563.1_prot_WP_003562863.1_188, lcl|NZ_CP035563.1_prot_WP_003577278.1_53	lcl|NZ_CP040780.1_prot_WP_047676600.1_251	lcl|NZ_CP041657.1_prot_WP_012490774.1_987	lcl|NZ_CP041944.1_prot_WP_003562863.1_1249, lcl|NZ_CP041944.1_prot_WP_016368242.1_1116	lcl|NZ_CP031785.1_prot_WP_003562863.1_187, lcl|NZ_CP031785.1_prot_WP_003577278.1_53	lcl|NZ_CP044228.1_prot_WP_005685272.1_1184	lcl|NZ_CP038153.1_prot_WP_012490774.1_55
OG0000078	lcl|NC_017482.1_prot_WP_003582045.1_428, lcl|NC_017482.1_prot_WP_005687889.1_2638	lcl|NC_008526.1_prot_WP_003568265.1_2679	lcl|NC_014334.2_prot_WP_003568265.1_2586	lcl|NC_010999.1_prot_WP_003596581.1_2891, lcl|NC_010999.1_prot_WP_012491083.1_606	lcl|NC_013198.1_prot_WP_003582045.1_434, lcl|NC_013198.1_prot_WP_005687889.1_2664	lcl|NC_013199.1_prot_WP_005687889.1_2615	lcl|NC_022112.1_prot_WP_003658914.1_2701	lcl|NC_017474.1_prot_WP_003596581.1_2883, lcl|NC_017474.1_prot_WP_012491083.1_603	lcl|NC_017473.1_prot_WP_003596581.1_2834, lcl|NC_017473.1_prot_WP_012491083.1_604, lcl|NC_017473.1_prot_WP_012491083.1_610	lcl|NC_017491.1_prot_WP_005687889.1_2591	lcl|NC_021723.1_prot_WP_005687889.1_2545	lcl|NC_021725.1_prot_WP_005687889.1_2631	lcl|NC_021721.1_prot_WP_003568265.1_2915	lcl|NZ_CP007122.1_prot_WP_003568265.1_2614, lcl|NZ_CP007122.1_prot_WP_016366602.1_349	lcl|NZ_AP012541.1_prot_WP_003568265.1_2811	lcl|NZ_AP012544.1_prot_WP_025014023.1_2623	lcl|NZ_CP012187.1_prot_WP_003568265.1_2580	lcl|NZ_CP012148.1_prot_WP_003568265.1_2866	lcl|NZ_CP013921.1_prot_WP_003568265.1_2337	lcl|NZ_LWBT01000018.1_prot_WP_005687889.1_1958	lcl|NZ_CP014201.1_prot_WP_005687889.1_1965, lcl|NZ_CP014201.1_prot_WP_012491083.1_2201	lcl|NZ_CP020464.1_prot_WP_005687889.1_217	lcl|NZ_CP014985.1_prot_WP_003568265.1_1887	lcl|NZ_CP021426.1_prot_WP_003582045.1_846, lcl|NZ_CP021426.1_prot_WP_005687889.1_1364	lcl|NZ_CP017065.1_prot_WP_010490443.1_2786	lcl|NZ_CP017716.1_prot_WP_003568265.1_2668	lcl|NZ_CP017063.1_prot_WP_005687889.1_2638	lcl|NZ_CP006804.1_prot_WP_005687889.1_1504	lcl|NZ_CP017261.1_prot_WP_003568265.1_2268	lcl|NZ_CP016355.1_prot_WP_003568265.1_2779, lcl|NZ_CP016355.1_prot_WP_003587109.1_605, lcl|NZ_CP016356.1_prot_WP_012491083.1_2925	lcl|NZ_CP025582.1_prot_WP_003568265.1_2791, lcl|NZ_CP025582.1_prot_WP_003586212.1_579	lcl|NZ_CP026097.1_prot_WP_003568265.1_2790, lcl|NZ_CP026097.1_prot_WP_003586212.1_579	lcl|NZ_CP019305.1_prot_WP_005687889.1_2621	lcl|NZ_CP029546.1_prot_WP_003596581.1_2735	lcl|NZ_CP029686.1_prot_WP_003568265.1_1458	lcl|NZ_CP029536.1_prot_WP_003568265.1_901, lcl|NZ_CP029536.1_prot_WP_003587109.1_1518	lcl|NZ_CP031290.1_prot_WP_003582045.1_433, lcl|NZ_CP031290.1_prot_WP_005687889.1_2664	lcl|NZ_CP022109.1_prot_WP_005687889.1_2620	lcl|NZ_CP032637.1_prot_WP_003568265.1_1917	lcl|NZ_CP025499.1_prot_WP_003596581.1_2807, lcl|NZ_CP025499.1_prot_WP_012491083.1_585	lcl|NZ_AP018392.1_prot_WP_003568265.1_2854	lcl|NZ_CP025428.1_prot_WP_003582045.1_431, lcl|NZ_CP025428.1_prot_WP_005687889.1_2648	lcl|NZ_CP035563.1_prot_WP_003568265.1_2872	lcl|NZ_CP040780.1_prot_WP_005687889.1_390	lcl|NZ_CP041657.1_prot_WP_003596581.1_1116, lcl|NZ_CP041657.1_prot_WP_012491083.1_439	lcl|NZ_CP041944.1_prot_WP_003568265.1_996	lcl|NZ_CP031785.1_prot_WP_003568265.1_2767	lcl|NZ_CP044228.1_prot_WP_005687889.1_1453, lcl|NZ_CP044228.1_prot_WP_012491083.1_1244	lcl|NZ_CP038153.1_prot_WP_003596581.1_2889, lcl|NZ_CP038153.1_prot_WP_012491083.1_604
OG0000079	lcl|NC_017482.1_prot_WP_014568926.1_82, lcl|NC_017482.1_prot_WP_014568944.1_99	lcl|NC_008526.1_prot_WP_003592593.1_79	lcl|NC_014334.2_prot_WP_003565050.1_1065, lcl|NC_014334.2_prot_WP_003592593.1_86	lcl|NC_010999.1_prot_WP_003592593.1_84, lcl|NC_010999.1_prot_WP_012492054.1_2667	lcl|NC_013198.1_prot_WP_014568926.1_83, lcl|NC_013198.1_prot_WP_014568944.1_100	lcl|NC_013199.1_prot_WP_005690270.1_90	lcl|NC_022112.1_prot_WP_003565050.1_1144, lcl|NC_022112.1_prot_WP_003659078.1_91	lcl|NC_017474.1_prot_WP_003592593.1_81, lcl|NC_017474.1_prot_WP_012492054.1_2659	lcl|NC_017473.1_prot_WP_003592593.1_84, lcl|NC_017473.1_prot_WP_012492054.1_2610	lcl|NC_017491.1_prot_WP_005690270.1_90	lcl|NC_021723.1_prot_WP_005710860.1_72, lcl|NC_021723.1_prot_WP_005710877.1_83	lcl|NC_021725.1_prot_WP_005690270.1_96	lcl|NC_021721.1_prot_WP_003565050.1_1287, lcl|NC_021721.1_prot_WP_003592593.1_85	lcl|NZ_CP007122.1_prot_WP_016365986.1_2750	lcl|NZ_AP012541.1_prot_WP_032781125.1_74		lcl|NZ_CP012187.1_prot_WP_003572955.1_61	lcl|NZ_CP012148.1_prot_WP_003582900.1_83	lcl|NZ_CP013921.1_prot_WP_032781125.1_2166	lcl|NZ_LWBT01000014.1_prot_WP_005690270.1_1689	lcl|NZ_CP014201.1_prot_WP_005687357.1_2135	lcl|NZ_CP020464.1_prot_WP_005710860.1_82, lcl|NZ_CP020464.1_prot_WP_005710877.1_71	lcl|NZ_CP014985.1_prot_WP_003582900.1_1743	lcl|NZ_CP021426.1_prot_WP_014568926.1_1194, lcl|NZ_CP021426.1_prot_WP_014568944.1_1177	lcl|NZ_CP017065.1_prot_WP_087911277.1_81	lcl|NZ_CP017716.1_prot_WP_003562647.1_98	lcl|NZ_CP017063.1_prot_WP_005710860.1_71, lcl|NZ_CP017063.1_prot_WP_095593571.1_82	lcl|NZ_CP006804.1_prot_WP_014568926.1_1656, lcl|NZ_CP006804.1_prot_WP_014568944.1_1674	lcl|NZ_CP017261.1_prot_WP_003572955.1_2381	lcl|NZ_CP016355.1_prot_WP_003604074.1_86	lcl|NZ_CP025582.1_prot_WP_003582900.1_82	lcl|NZ_CP026097.1_prot_WP_003582900.1_82	lcl|NZ_CP019305.1_prot_WP_005690270.1_95	lcl|NZ_CP029546.1_prot_WP_003592593.1_61	lcl|NZ_CP029686.1_prot_WP_003562647.1_1290, lcl|NZ_CP029686.1_prot_WP_003565050.1_262	lcl|NZ_CP029536.1_prot_WP_003577293.1_1040	lcl|NZ_CP031290.1_prot_WP_014568926.1_84, lcl|NZ_CP031290.1_prot_WP_014568944.1_101	lcl|NZ_CP022109.1_prot_WP_005690270.1_95	lcl|NZ_CP032637.1_prot_WP_003565050.1_620, lcl|NZ_CP032637.1_prot_WP_003592593.1_1772	lcl|NZ_CP025499.1_prot_WP_003592593.1_84, lcl|NZ_CP025499.1_prot_WP_012492054.1_2583	lcl|NZ_AP018392.1_prot_WP_003582900.1_100	lcl|NZ_CP025428.1_prot_WP_014568926.1_82, lcl|NZ_CP025428.1_prot_WP_014568944.1_99	lcl|NZ_CP035563.1_prot_WP_003577293.1_79	lcl|NZ_CP040780.1_prot_WP_005710860.1_521, lcl|NZ_CP040780.1_prot_WP_047675754.1_532	lcl|NZ_CP041657.1_prot_WP_003592593.1_958, lcl|NZ_CP041657.1_prot_WP_012492054.1_1340	lcl|NZ_CP041944.1_prot_WP_003582900.1_1142	lcl|NZ_CP031785.1_prot_WP_003577293.1_79	lcl|NZ_CP044228.1_prot_WP_005687357.1_1299	lcl|NZ_CP038153.1_prot_WP_003592593.1_84, lcl|NZ_CP038153.1_prot_WP_012492054.1_2665
OG0000080	lcl|NC_017482.1_prot_WP_014569232.1_599	lcl|NC_008502.1_prot_LSEI_RS14035_2753, lcl|NC_008526.1_prot_LSEI_RS03160_632	lcl|NC_014334.2_prot_WP_013245510.1_553	lcl|NC_010999.1_prot_WP_029328350.1_699	lcl|NC_013198.1_prot_WP_014569232.1_609	lcl|NC_013199.1_prot_WP_005691806.1_583, lcl|NC_013200.1_prot_LC705_RS14070_2736	lcl|NC_022112.1_prot_WP_003563708.1_552, lcl|NC_022123.1_prot_LBPG_RS14560_2832	lcl|NC_017474.1_prot_WP_029328350.1_695	lcl|NC_017473.1_prot_WP_029328350.1_702, lcl|NC_017475.1_prot_LC2W_RS15030_2911	lcl|NC_017491.1_prot_WP_005691806.1_582	lcl|NC_021723.1_prot_WP_005712528.1_546	lcl|NC_021725.1_prot_WP_005691806.1_594	lcl|NC_021721.1_prot_LOCK919_RS03720_736, lcl|NC_021721.1_prot_LOCK919_RS15590_638	lcl|NZ_CP007122.1_prot_AF91_RS01815_356, lcl|NZ_CP007122.1_prot_WP_025013533.1_441	lcl|NZ_AP012541.1_prot_WP_003662831.1_588	lcl|NZ_AP012544.1_prot_WP_025012749.1_461, lcl|NZ_AP012544.1_prot_WP_025013533.1_2670	lcl|NZ_CP012187.1_prot_WP_003601389.1_553, lcl|NZ_CP012188.1_prot_AKG30_RS13685_2673	lcl|NZ_CP012148.1_prot_WP_003569148.1_720, lcl|NZ_CP012148.1_prot_WP_049166465.1_607	lcl|NZ_CP013921.1_prot_AWC33_RS15350_2211, lcl|NZ_CP013921.1_prot_WP_025013533.1_1674	lcl|NZ_LWBT01000004.1_prot_WP_005691806.1_652, lcl|NZ_LWBT01000015.1_prot_WP_186338304.1_1734	lcl|NZ_CP014201.1_prot_WP_014569232.1_2635	lcl|NZ_CP020464.1_prot_WP_005712528.1_2220	lcl|NZ_CP014985.1_prot_WP_003569148.1_1132, lcl|NZ_CP014988.1_prot_A3778_RS16460_3042, lcl|NZ_CP014988.1_prot_A3778_RS16850_3114	lcl|NZ_CP021426.1_prot_WP_014569232.1_673	lcl|NZ_CP017065.1_prot_WP_087911633.1_546	lcl|NZ_CP017716.1_prot_WP_003569148.1_574	lcl|NZ_CP017063.1_prot_WP_005684151.1_545	lcl|NZ_CP006804.1_prot_WP_005684151.1_2215	lcl|NZ_CP017261.1_prot_WP_003601389.1_233, lcl|NZ_CP017262.1_prot_FAM18149p_RS14390_2634	lcl|NZ_CP016355.1_prot_WP_003604512.1_729, lcl|NZ_CP016356.1_prot_BBD24_RS15725_2879	lcl|NZ_CP025582.1_prot_WP_003573927.1_699	lcl|NZ_CP026097.1_prot_WP_003573927.1_699	lcl|NZ_CP019305.1_prot_WP_005691806.1_593	lcl|NZ_CP029546.1_prot_LPEG9_RS16785_552, lcl|NZ_CP029546.1_prot_WP_186338304.1_2499, lcl|NZ_CP029548.1_prot_LPEG9_RS16225_2957	lcl|NZ_CP029686.1_prot_WP_003563708.1_751	lcl|NZ_CP029536.1_prot_WP_003569148.1_1652	lcl|NZ_CP031290.1_prot_WP_014569232.1_608	lcl|NZ_CP022109.1_prot_WP_005691806.1_593	lcl|NZ_CP032637.1_prot_WP_013245510.1_1174	lcl|NZ_CP025498.1_prot_CYL78_RS00065_2895, lcl|NZ_CP025499.1_prot_WP_029328350.1_680	lcl|NZ_AP018392.1_prot_WP_003569148.1_743	lcl|NZ_CP025428.1_prot_WP_014569232.1_605	lcl|NZ_CP035563.1_prot_WP_003569148.1_711	lcl|NZ_CP040780.1_prot_WP_005684151.1_996	lcl|NZ_CP041657.1_prot_WP_029328350.1_344, lcl|NZ_CP041658.1_prot_FGZ69_RS16300_2967	lcl|NZ_CP041944.1_prot_WP_019892622.1_538	lcl|NZ_CP031785.1_prot_WP_003569148.1_711	lcl|NZ_CP044228.1_prot_WP_070706771.1_787, lcl|NZ_CP044229.1_prot_F5976_RS15610_2817	lcl|NZ_CP038153.1_prot_WP_029328350.1_699, lcl|NZ_CP038154.1_prot_E3E17_RS16410_2992
OG0000081	lcl|NC_017482.1_prot_WP_005691817.1_605	lcl|NC_008502.1_prot_WP_003589792.1_2749		lcl|NC_010999.1_prot_WP_003589792.1_703	lcl|NC_013198.1_prot_WP_005691817.1_615	lcl|NC_013199.1_prot_WP_005691321.1_291, lcl|NC_013199.1_prot_WP_005691817.1_587, lcl|NC_013200.1_prot_WP_003589792.1_2740	lcl|NC_022123.1_prot_WP_003589792.1_2836	lcl|NC_017474.1_prot_WP_003589792.1_699	lcl|NC_017473.1_prot_WP_003589792.1_706, lcl|NC_017475.1_prot_WP_003589792.1_2915	lcl|NC_017491.1_prot_WP_005691321.1_292, lcl|NC_017491.1_prot_WP_005691817.1_586	lcl|NC_021723.1_prot_WP_005691321.1_281, lcl|NC_021723.1_prot_WP_005691817.1_550	lcl|NC_021725.1_prot_WP_005691321.1_299, lcl|NC_021725.1_prot_WP_005691817.1_598	lcl|NC_021721.1_prot_WP_020751461.1_642	lcl|NZ_CP007122.1_prot_WP_003589792.1_360, lcl|NZ_CP007122.1_prot_WP_003589792.1_445	lcl|NZ_AP012541.1_prot_WP_003589792.1_593	lcl|NZ_AP012544.1_prot_WP_003589792.1_2666, lcl|NZ_AP012544.1_prot_WP_025013247.1_218	lcl|NZ_CP012188.1_prot_WP_003589792.1_2677	lcl|NZ_CP012148.1_prot_WP_003589792.1_611	lcl|NZ_CP013921.1_prot_WP_003589792.1_1670, lcl|NZ_CP013921.1_prot_WP_003589792.1_2215	lcl|NZ_LWBT01000004.1_prot_WP_005691817.1_648, lcl|NZ_LWBT01000013.1_prot_WP_005691321.1_1622	lcl|NZ_CP014201.1_prot_WP_005691817.1_2641	lcl|NZ_CP020464.1_prot_WP_005691321.1_2487, lcl|NZ_CP020464.1_prot_WP_005691817.1_2216	lcl|NZ_CP014988.1_prot_WP_003589792.1_3046	lcl|NZ_CP021426.1_prot_WP_005691817.1_667	lcl|NZ_CP017065.1_prot_WP_025013247.1_273, lcl|NZ_CP017065.1_prot_WP_087911637.1_550		lcl|NZ_CP017063.1_prot_WP_005691321.1_276, lcl|NZ_CP017063.1_prot_WP_005691817.1_549	lcl|NZ_CP006804.1_prot_WP_005691817.1_2219	lcl|NZ_CP017262.1_prot_WP_003589792.1_2638	lcl|NZ_CP016356.1_prot_WP_003589792.1_2883	lcl|NZ_CP025582.1_prot_WP_019889268.1_703, lcl|NZ_CP025582.1_prot_WP_101512279.1_2540	lcl|NZ_CP026097.1_prot_WP_019889268.1_703, lcl|NZ_CP026097.1_prot_WP_101512279.1_2539	lcl|NZ_CP019305.1_prot_WP_005691321.1_297, lcl|NZ_CP019305.1_prot_WP_005691817.1_597	lcl|NZ_CP029548.1_prot_WP_003589792.1_2961			lcl|NZ_CP031290.1_prot_WP_005691817.1_614	lcl|NZ_CP022109.1_prot_WP_005691321.1_297, lcl|NZ_CP022109.1_prot_WP_005691817.1_597		lcl|NZ_CP025498.1_prot_WP_003589792.1_2899, lcl|NZ_CP025499.1_prot_WP_003589792.1_684		lcl|NZ_CP025428.1_prot_WP_005691817.1_611		lcl|NZ_CP040780.1_prot_WP_005691321.1_725, lcl|NZ_CP040780.1_prot_WP_005691817.1_1000	lcl|NZ_CP041657.1_prot_WP_003589792.1_340, lcl|NZ_CP041658.1_prot_WP_003589792.1_2963	lcl|NZ_CP041944.1_prot_WP_019889268.1_534		lcl|NZ_CP044228.1_prot_WP_005691817.1_782, lcl|NZ_CP044229.1_prot_WP_003589792.1_2813	lcl|NZ_CP038153.1_prot_WP_003589792.1_703, lcl|NZ_CP038154.1_prot_WP_003589792.1_2996
OG0000082	lcl|NC_017482.1_prot_WP_014569472.1_1012	lcl|NC_008526.1_prot_WP_003573997.1_467		lcl|NC_010999.1_prot_WP_003573997.1_534, lcl|NC_010999.1_prot_WP_012491443.1_1235	lcl|NC_013198.1_prot_WP_014569472.1_1027	lcl|NC_013199.1_prot_WP_015764315.1_769, lcl|NC_013199.1_prot_WP_015764331.1_788	lcl|NC_022112.1_prot_WP_003658035.1_923, lcl|NC_022112.1_prot_WP_003658553.1_1550	lcl|NC_017474.1_prot_WP_003573997.1_531, lcl|NC_017474.1_prot_WP_012491443.1_1229	lcl|NC_017473.1_prot_WP_003573997.1_532		lcl|NC_021723.1_prot_WP_005711359.1_954	lcl|NC_021725.1_prot_WP_025014108.1_763	lcl|NC_021721.1_prot_WP_003573997.1_560, lcl|NC_021721.1_prot_WP_020751635.1_1987	lcl|NZ_CP007122.1_prot_WP_003573997.1_314, lcl|NZ_CP007122.1_prot_WP_025376266.1_2093	lcl|NZ_AP012541.1_prot_WP_003573997.1_461, lcl|NZ_AP012541.1_prot_WP_004562023.1_1916	lcl|NZ_AP012544.1_prot_WP_015975076.1_650, lcl|NZ_AP012544.1_prot_WP_025013904.1_353	lcl|NZ_CP012187.1_prot_WP_032797648.1_1723	lcl|NZ_CP012148.1_prot_WP_003573997.1_524, lcl|NZ_CP012148.1_prot_WP_016381984.1_1188	lcl|NZ_CP013921.1_prot_AWC33_RS00440_94, lcl|NZ_CP013921.1_prot_WP_003573997.1_1781	lcl|NZ_LWBT01000002.1_prot_WP_039141657.1_423, lcl|NZ_LWBT01000016.1_prot_WP_014569472.1_1807	lcl|NZ_CP014201.1_prot_WP_077069299.1_272, lcl|NZ_CP014201.1_prot_WP_077069876.1_2803	lcl|NZ_CP020464.1_prot_WP_005712694.1_2056	lcl|NZ_CP014985.1_prot_WP_003573997.1_1298, lcl|NZ_CP014985.1_prot_WP_060417213.1_647	lcl|NZ_CP021426.1_prot_WP_014569472.1_255	lcl|NZ_CP017065.1_prot_WP_087911760.1_726, lcl|NZ_CP017065.1_prot_WP_087911772.1_743, lcl|NZ_CP017065.1_prot_WP_087911963.1_1055		lcl|NZ_CP017063.1_prot_WP_025014108.1_710		lcl|NZ_CP017261.1_prot_WP_096835894.1_111, lcl|NZ_CP017261.1_prot_WP_096836331.1_1524	lcl|NZ_CP016355.1_prot_WP_003606553.1_556	lcl|NZ_CP025582.1_prot_WP_003573997.1_481, lcl|NZ_CP025582.1_prot_WP_060417213.1_1127, lcl|NZ_CP025582.1_prot_WP_101512089.1_1884	lcl|NZ_CP026097.1_prot_WP_003573997.1_481, lcl|NZ_CP026097.1_prot_WP_060417213.1_1126, lcl|NZ_CP026097.1_prot_WP_101512089.1_1883	lcl|NZ_CP019305.1_prot_WP_025014108.1_761	lcl|NZ_CP029546.1_prot_WP_003573997.1_436, lcl|NZ_CP029546.1_prot_WP_109990385.1_2164	lcl|NZ_CP029686.1_prot_WP_003658553.1_2678, lcl|NZ_CP029686.1_prot_WP_110344337.1_890, lcl|NZ_CP029686.1_prot_WP_110344430.1_2327	lcl|NZ_CP029536.1_prot_WP_003606553.1_1440	lcl|NZ_CP031290.1_prot_WP_014569472.1_1026	lcl|NZ_CP022109.1_prot_WP_025014108.1_761	lcl|NZ_CP032637.1_prot_WP_003573997.1_1344, lcl|NZ_CP032637.1_prot_WP_019892353.1_743	lcl|NZ_CP025499.1_prot_WP_003573997.1_516	lcl|NZ_AP018392.1_prot_WP_003573997.1_563	lcl|NZ_CP025428.1_prot_WP_014569472.1_1019	lcl|NZ_CP035563.1_prot_WP_003573997.1_526, lcl|NZ_CP035563.1_prot_WP_016381984.1_1207	lcl|NZ_CP040780.1_prot_WP_047676140.1_1423	lcl|NZ_CP041657.1_prot_WP_003573997.1_510	lcl|NZ_CP041944.1_prot_WP_003573997.1_1578	lcl|NZ_CP031785.1_prot_WP_060417213.1_1150, lcl|NZ_CP031785.1_prot_WP_149349752.1_524	lcl|NZ_CP044228.1_prot_WP_014569472.1_340	lcl|NZ_CP038153.1_prot_WP_003573997.1_532, lcl|NZ_CP038153.1_prot_WP_012491443.1_1234
OG0000083	lcl|NC_017482.1_prot_WP_014569498.1_1043, lcl|NC_017482.1_prot_WP_014569673.1_1403	lcl|NC_008526.1_prot_WP_011674637.1_1792		lcl|NC_010999.1_prot_WP_012491466.1_1261	lcl|NC_013198.1_prot_WP_014569498.1_1058, lcl|NC_013198.1_prot_WP_014569673.1_1420	lcl|NC_013199.1_prot_WP_015764357.1_820	lcl|NC_022112.1_prot_LBPG_RS07750_1501, lcl|NC_022112.1_prot_WP_020967506.1_956	lcl|NC_017474.1_prot_WP_012491466.1_1255			lcl|NC_021723.1_prot_WP_020751906.1_982		lcl|NC_021721.1_prot_WP_020751699.1_2299	lcl|NZ_CP007122.1_prot_WP_025376073.1_799, lcl|NZ_CP007122.1_prot_WP_025376239.1_2058	lcl|NZ_AP012541.1_prot_WP_041091447.1_823, lcl|NZ_AP012541.1_prot_WP_041091530.1_1750	lcl|NZ_AP012544.1_prot_WP_039638799.1_755, lcl|NZ_AP012544.1_prot_WP_039639594.1_390, lcl|NZ_AP012544.1_prot_WP_041084712.1_684, lcl|NZ_AP012544.1_prot_WP_052253330.1_856, lcl|NZ_AP012544.1_prot_WP_080769593.1_1376	lcl|NZ_CP012187.1_prot_WP_050893625.1_486, lcl|NZ_CP012187.1_prot_WP_050894199.1_1668, lcl|NZ_CP012187.1_prot_WP_050894351.1_2088	lcl|NZ_CP012148.1_prot_LPL9_RS06240_1228, lcl|NZ_CP012148.1_prot_WP_225351425.1_1226	lcl|NZ_CP013921.1_prot_WP_059219797.1_545, lcl|NZ_CP013921.1_prot_WP_155598326.1_127	lcl|NZ_LWBT01000002.1_prot_WP_064460484.1_374, lcl|NZ_LWBT01000016.1_prot_WP_014569498.1_1776	lcl|NZ_CP014201.1_prot_WP_077069245.1_15, lcl|NZ_CP014201.1_prot_WP_077069318.1_299	lcl|NZ_CP020464.1_prot_WP_044434646.1_2007	lcl|NZ_CP014985.1_prot_A3778_RS03260_618, lcl|NZ_CP014985.1_prot_A3778_RS17250_617	lcl|NZ_CP021426.1_prot_WP_014569498.1_224, lcl|NZ_CP021426.1_prot_WP_014569673.1_2605	lcl|NZ_CP017065.1_prot_BGL52_RS05970_1078, lcl|NZ_CP017065.1_prot_WP_087911798.1_782	lcl|NZ_CP017716.1_prot_WP_094515971.1_1033	lcl|NZ_CP017063.1_prot_WP_095593628.1_764	lcl|NZ_CP006804.1_prot_WP_064533550.1_238	lcl|NZ_CP017261.1_prot_WP_096835968.1_160, lcl|NZ_CP017261.1_prot_WP_096836196.1_1092, lcl|NZ_CP017261.1_prot_WP_096836285.1_1487		lcl|NZ_CP025582.1_prot_WP_101512005.1_1161, lcl|NZ_CP025582.1_prot_WP_225366400.1_1848	lcl|NZ_CP026097.1_prot_WP_101512005.1_1160, lcl|NZ_CP026097.1_prot_WP_225366400.1_1847		lcl|NZ_CP029546.1_prot_WP_109990190.1_1700	lcl|NZ_CP029686.1_prot_WP_110344451.1_2361, lcl|NZ_CP029686.1_prot_WP_110344512.1_2723, lcl|NZ_CP029686.1_prot_WP_110344542.1_2835		lcl|NZ_CP031290.1_prot_WP_014569498.1_1057, lcl|NZ_CP031290.1_prot_WP_014569673.1_1419		lcl|NZ_CP032637.1_prot_WP_085694549.1_708, lcl|NZ_CP032637.1_prot_WP_129533281.1_40		lcl|NZ_AP018392.1_prot_WP_126353226.1_1862	lcl|NZ_CP025428.1_prot_WP_014569498.1_1050, lcl|NZ_CP025428.1_prot_WP_014569673.1_1410	lcl|NZ_CP035563.1_prot_EVE90_RS06830_1247, lcl|NZ_CP035563.1_prot_WP_225351425.1_1245	lcl|NZ_CP040780.1_prot_WP_139041915.1_1450			lcl|NZ_CP031785.1_prot_WP_225432347.1_1180	lcl|NZ_CP044228.1_prot_WP_014569498.1_311	lcl|NZ_CP038153.1_prot_WP_012491466.1_1260
OG0000084	lcl|NC_017482.1_prot_WP_005684245.1_512	lcl|NC_008526.1_prot_WP_003563463.1_429	lcl|NC_011352.1_prot_WP_012552831.1_2674, lcl|NC_014334.2_prot_WP_003563463.1_450	lcl|NC_010999.1_prot_WP_012491019.1_500	lcl|NC_013198.1_prot_WP_005684245.1_520	lcl|NC_013199.1_prot_WP_005684245.1_506, lcl|NC_013199.1_prot_WP_005691575.1_444	lcl|NC_022112.1_prot_WP_003563463.1_459	lcl|NC_017474.1_prot_WP_012491019.1_497	lcl|NC_017473.1_prot_WP_012491019.1_498	lcl|NC_017491.1_prot_WP_005691575.1_444, lcl|NC_017491.1_prot_WP_032953892.1_506	lcl|NC_021723.1_prot_WP_005684245.1_474, lcl|NC_021723.1_prot_WP_005686324.1_421	lcl|NC_021725.1_prot_WP_005684245.1_518, lcl|NC_021725.1_prot_WP_005691575.1_455	lcl|NC_021721.1_prot_WP_003563463.1_526	lcl|NZ_CP007122.1_prot_WP_012491019.1_280	lcl|NZ_AP012541.1_prot_WP_003563463.1_422	lcl|NZ_AP012544.1_prot_WP_025013063.1_319	lcl|NZ_CP012187.1_prot_WP_223602991.1_346	lcl|NZ_CP012148.1_prot_WP_223602991.1_442	lcl|NZ_CP013921.1_prot_WP_003563463.1_1820	lcl|NZ_LWBT01000004.1_prot_WP_005684245.1_728, lcl|NZ_LWBT01000034.1_prot_WP_005691575.1_2613	lcl|NZ_CP014201.1_prot_WP_005684245.1_2548, lcl|NZ_CP014201.1_prot_WP_077069820.1_2494	lcl|NZ_CP020464.1_prot_WP_005684245.1_2292, lcl|NZ_CP020464.1_prot_WP_005686324.1_2346	lcl|NZ_CP014985.1_prot_WP_081528879.1_1381	lcl|NZ_CP021426.1_prot_WP_005684245.1_761	lcl|NZ_CP017065.1_prot_WP_087911567.1_460	lcl|NZ_CP017716.1_prot_WP_003563463.1_483	lcl|NZ_CP017063.1_prot_WP_005686324.1_409, lcl|NZ_CP017063.1_prot_WP_095593581.1_462	lcl|NZ_CP006804.1_prot_WP_005684245.1_2143, lcl|NZ_CP006804.1_prot_WP_005686324.1_2087		lcl|NZ_CP016355.1_prot_WP_003583334.1_520	lcl|NZ_CP025582.1_prot_WP_003583334.1_444	lcl|NZ_CP026097.1_prot_WP_003583334.1_444	lcl|NZ_CP019305.1_prot_WP_005684245.1_517, lcl|NZ_CP019305.1_prot_WP_005691575.1_453	lcl|NZ_CP029546.1_prot_WP_003563463.1_392	lcl|NZ_CP029686.1_prot_WP_003563463.1_921	lcl|NZ_CP029536.1_prot_WP_223602991.1_1357	lcl|NZ_CP031290.1_prot_WP_005684245.1_519	lcl|NZ_CP022109.1_prot_WP_005684245.1_517, lcl|NZ_CP022109.1_prot_WP_005691575.1_453	lcl|NZ_CP032637.1_prot_WP_003563463.1_1378	lcl|NZ_CP025499.1_prot_WP_012491019.1_482	lcl|NZ_AP018392.1_prot_WP_223602991.1_477	lcl|NZ_CP025428.1_prot_WP_005684245.1_516	lcl|NZ_CP035563.1_prot_WP_223602991.1_441	lcl|NZ_CP040780.1_prot_WP_005684245.1_913, lcl|NZ_CP040780.1_prot_WP_005686324.1_860	lcl|NZ_CP041657.1_prot_WP_012491019.1_544	lcl|NZ_CP041944.1_prot_WP_223602991.1_1495	lcl|NZ_CP031785.1_prot_WP_223602991.1_440	lcl|NZ_CP044228.1_prot_WP_005691575.1_928, lcl|NZ_CP044228.1_prot_WP_070706693.1_865	lcl|NZ_CP038153.1_prot_WP_012491019.1_498
OG0000085	lcl|NC_017482.1_prot_LRHM_RS03055_604	lcl|NC_008502.1_prot_WP_003589794.1_2750		lcl|NC_010999.1_prot_WP_003589794.1_702	lcl|NC_013198.1_prot_LGG_RS03065_614	lcl|NC_013199.1_prot_WP_005691323.1_292, lcl|NC_013199.1_prot_WP_005691814.1_586, lcl|NC_013200.1_prot_WP_003589794.1_2739	lcl|NC_022123.1_prot_WP_003589794.1_2835	lcl|NC_017474.1_prot_WP_003589794.1_698	lcl|NC_017473.1_prot_WP_003589794.1_705, lcl|NC_017475.1_prot_WP_003589794.1_2914	lcl|NC_017491.1_prot_WP_005691323.1_293, lcl|NC_017491.1_prot_WP_005691814.1_585	lcl|NC_021723.1_prot_WP_005684147.1_549, lcl|NC_021723.1_prot_WP_005710182.1_282	lcl|NC_021725.1_prot_WP_005691323.1_300, lcl|NC_021725.1_prot_WP_005691814.1_597	lcl|NC_021721.1_prot_WP_003589794.1_641	lcl|NZ_CP007122.1_prot_WP_003589794.1_359, lcl|NZ_CP007122.1_prot_WP_003589794.1_444	lcl|NZ_AP012541.1_prot_WP_003589794.1_592	lcl|NZ_AP012544.1_prot_WP_003589794.1_2667, lcl|NZ_AP012544.1_prot_WP_039639668.1_219	lcl|NZ_CP012188.1_prot_WP_050894539.1_2676	lcl|NZ_CP012148.1_prot_WP_003589794.1_610	lcl|NZ_CP013921.1_prot_WP_016377086.1_1671, lcl|NZ_CP013921.1_prot_WP_016377086.1_2214	lcl|NZ_LWBT01000004.1_prot_WP_005691814.1_649, lcl|NZ_LWBT01000013.1_prot_WP_039140825.1_1621	lcl|NZ_CP014201.1_prot_WP_077069840.1_2640	lcl|NZ_CP020464.1_prot_WP_005684147.1_2217, lcl|NZ_CP020464.1_prot_WP_005710182.1_2486	lcl|NZ_CP014988.1_prot_WP_003589794.1_3045	lcl|NZ_CP021426.1_prot_CCE29_RS03945_668	lcl|NZ_CP017065.1_prot_WP_087911414.1_274, lcl|NZ_CP017065.1_prot_WP_087911636.1_549		lcl|NZ_CP017063.1_prot_WP_029606877.1_548, lcl|NZ_CP017063.1_prot_WP_047676625.1_277	lcl|NZ_CP006804.1_prot_WP_005684147.1_2218	lcl|NZ_CP017262.1_prot_WP_003589794.1_2637	lcl|NZ_CP016356.1_prot_WP_003589794.1_2882	lcl|NZ_CP025582.1_prot_WP_003573934.1_702, lcl|NZ_CP025582.1_prot_WP_101512280.1_2541	lcl|NZ_CP026097.1_prot_WP_003573934.1_702, lcl|NZ_CP026097.1_prot_WP_101512280.1_2540	lcl|NZ_CP019305.1_prot_WP_005691323.1_298, lcl|NZ_CP019305.1_prot_WP_005691814.1_596	lcl|NZ_CP029548.1_prot_WP_109990541.1_2960			lcl|NZ_CP031290.1_prot_DU507_RS03330_613	lcl|NZ_CP022109.1_prot_WP_005691323.1_298, lcl|NZ_CP022109.1_prot_WP_005691814.1_596		lcl|NZ_CP025498.1_prot_WP_003589794.1_2898, lcl|NZ_CP025499.1_prot_WP_003589794.1_683		lcl|NZ_CP025428.1_prot_CYG41_RS03320_610		lcl|NZ_CP040780.1_prot_WP_029606877.1_999, lcl|NZ_CP040780.1_prot_WP_047676625.1_726	lcl|NZ_CP041657.1_prot_WP_003589794.1_341, lcl|NZ_CP041658.1_prot_WP_003589794.1_2964	lcl|NZ_CP041944.1_prot_WP_003573934.1_535		lcl|NZ_CP044228.1_prot_WP_070706895.1_783, lcl|NZ_CP044229.1_prot_WP_003589794.1_2814	lcl|NZ_CP038153.1_prot_WP_003589794.1_702, lcl|NZ_CP038154.1_prot_WP_003589794.1_2995
OG0000086	lcl|NC_017482.1_prot_WP_005716745.1_2412	lcl|NC_008526.1_prot_WP_003567800.1_2469	lcl|NC_014334.2_prot_WP_003563220.1_347, lcl|NC_014334.2_prot_WP_003567800.1_2342	lcl|NC_010999.1_prot_WP_003567800.1_2646	lcl|NC_013198.1_prot_WP_005716745.1_2438	lcl|NC_013199.1_prot_WP_005690949.1_2400	lcl|NC_022112.1_prot_WP_003563220.1_341, lcl|NC_022112.1_prot_WP_003567800.1_2458, lcl|NC_022123.1_prot_WP_041168824.1_2845	lcl|NC_017474.1_prot_WP_003567800.1_2638	lcl|NC_017473.1_prot_WP_003567800.1_2589	lcl|NC_017491.1_prot_WP_005690949.1_2376	lcl|NC_021723.1_prot_WP_005713487.1_2337	lcl|NC_021725.1_prot_WP_005690949.1_2414	lcl|NC_021721.1_prot_WP_003563220.1_342, lcl|NC_021721.1_prot_WP_003567800.1_2673, lcl|NC_021721.1_prot_WP_020751415.1_431	lcl|NZ_CP007122.1_prot_WP_003662635.1_2444, lcl|NZ_CP007122.1_prot_WP_025375963.1_317	lcl|NZ_AP012541.1_prot_WP_003662635.1_2600	lcl|NZ_AP012544.1_prot_WP_039639908.1_2424	lcl|NZ_CP012187.1_prot_WP_003599992.1_2463	lcl|NZ_CP012148.1_prot_WP_003567800.1_2613, lcl|NZ_CP012148.1_prot_WP_003567800.1_652	lcl|NZ_CP013921.1_prot_WP_003662635.1_2543	lcl|NZ_LWBT01000010.1_prot_WP_005690949.1_1389	lcl|NZ_CP014201.1_prot_WP_005690949.1_1754	lcl|NZ_CP020464.1_prot_WP_005713487.1_425	lcl|NZ_CP014985.1_prot_WP_003567800.1_1198, lcl|NZ_CP014985.1_prot_WP_003567800.1_2137	lcl|NZ_CP021426.1_prot_WP_005716745.1_1590	lcl|NZ_CP017065.1_prot_WP_087912896.1_2471	lcl|NZ_CP017716.1_prot_WP_003563220.1_354, lcl|NZ_CP017716.1_prot_WP_003567800.1_2420	lcl|NZ_CP017063.1_prot_WP_047677860.1_2397	lcl|NZ_CP006804.1_prot_WP_005685192.1_1271	lcl|NZ_CP017261.1_prot_WP_003599992.1_2147	lcl|NZ_CP016355.1_prot_WP_003606756.1_632, lcl|NZ_CP016355.1_prot_WP_003662635.1_2517	lcl|NZ_CP025582.1_prot_WP_003567800.1_2606, lcl|NZ_CP025582.1_prot_WP_003567800.1_630	lcl|NZ_CP026097.1_prot_WP_003567800.1_2605, lcl|NZ_CP026097.1_prot_WP_003567800.1_630	lcl|NZ_CP019305.1_prot_WP_005690949.1_2405	lcl|NZ_CP029546.1_prot_WP_003567800.1_2597	lcl|NZ_CP029686.1_prot_WP_003563220.1_1040, lcl|NZ_CP029686.1_prot_WP_003567800.1_1700	lcl|NZ_CP029536.1_prot_WP_003567800.1_653, lcl|NZ_CP029536.1_prot_WP_003606756.1_1544	lcl|NZ_CP031290.1_prot_WP_005716745.1_2438	lcl|NZ_CP022109.1_prot_WP_005690949.1_2404	lcl|NZ_CP032637.1_prot_CFM84_RS08345_1509, lcl|NZ_CP032637.1_prot_WP_003567800.1_1243, lcl|NZ_CP032637.1_prot_WP_003567800.1_2160	lcl|NZ_CP025499.1_prot_WP_003567800.1_2562	lcl|NZ_AP018392.1_prot_WP_003567800.1_2639, lcl|NZ_AP018392.1_prot_WP_003567800.1_673	lcl|NZ_CP025428.1_prot_WP_005716745.1_2422	lcl|NZ_CP035563.1_prot_WP_003567800.1_644, lcl|NZ_CP035563.1_prot_WP_003581194.1_2622	lcl|NZ_CP040780.1_prot_WP_047677860.1_149	lcl|NZ_CP041657.1_prot_WP_003567800.1_1361	lcl|NZ_CP041944.1_prot_WP_003567800.1_603, lcl|NZ_CP041944.1_prot_WP_003567800.1_749	lcl|NZ_CP031785.1_prot_WP_003567800.1_2560, lcl|NZ_CP031785.1_prot_WP_003567800.1_645	lcl|NZ_CP044228.1_prot_WP_005713487.1_1681	lcl|NZ_CP038153.1_prot_WP_003567800.1_2644
OG0000087	lcl|NC_017482.1_prot_WP_005685343.1_260	lcl|NC_008526.1_prot_WP_003584749.1_220	lcl|NC_014334.2_prot_WP_003562997.1_251	lcl|NC_010999.1_prot_WP_003562997.1_226	lcl|NC_013198.1_prot_WP_005685343.1_263	lcl|NC_013199.1_prot_WP_005690017.1_252, lcl|NC_013199.1_prot_WP_005691513.1_404	lcl|NC_022112.1_prot_WP_003659202.1_246	lcl|NC_017474.1_prot_WP_003562997.1_223	lcl|NC_017473.1_prot_WP_003562997.1_226	lcl|NC_017491.1_prot_WP_005690017.1_253, lcl|NC_017491.1_prot_WP_005691513.1_404	lcl|NC_021723.1_prot_WP_005685053.1_388, lcl|NC_021723.1_prot_WP_005710676.1_242	lcl|NC_021725.1_prot_WP_005690017.1_260, lcl|NC_021725.1_prot_WP_005691513.1_415	lcl|NC_021721.1_prot_WP_003562997.1_247, lcl|NC_021721.1_prot_WP_016373708.1_372	lcl|NZ_CP007122.1_prot_WP_003597215.1_94	lcl|NZ_AP012541.1_prot_WP_003597215.1_240	lcl|NZ_AP012544.1_prot_WP_039639692.1_178	lcl|NZ_CP012187.1_prot_WP_003600957.1_221	lcl|NZ_CP012148.1_prot_WP_016381755.1_246	lcl|NZ_CP013921.1_prot_WP_003597215.1_1982	lcl|NZ_LWBT01000012.1_prot_WP_005690017.1_1506, lcl|NZ_LWBT01000019.1_prot_WP_005691513.1_1980	lcl|NZ_CP014201.1_prot_WP_005685343.1_2319, lcl|NZ_CP014201.1_prot_WP_077069801.1_2456	lcl|NZ_CP020464.1_prot_WP_005685053.1_2379, lcl|NZ_CP020464.1_prot_WP_005710676.1_2526	lcl|NZ_CP014985.1_prot_WP_003562997.1_1579, lcl|NZ_CP014988.1_prot_WP_049152548.1_3057, lcl|NZ_CP014988.1_prot_WP_081528911.1_3064	lcl|NZ_CP021426.1_prot_WP_005685343.1_1017	lcl|NZ_CP017065.1_prot_WP_087911387.1_234, lcl|NZ_CP017065.1_prot_WP_087911465.1_335	lcl|NZ_CP017716.1_prot_WP_003562997.1_255	lcl|NZ_CP017063.1_prot_WP_005716955.1_237	lcl|NZ_CP006804.1_prot_WP_005685053.1_2054, lcl|NZ_CP006804.1_prot_WP_005685343.1_1904	lcl|NZ_CP017261.1_prot_WP_003600957.1_2546	lcl|NZ_CP016355.1_prot_WP_003584749.1_244	lcl|NZ_CP025582.1_prot_WP_003584749.1_247	lcl|NZ_CP026097.1_prot_WP_003584749.1_247	lcl|NZ_CP019305.1_prot_WP_005690017.1_258, lcl|NZ_CP019305.1_prot_WP_005691513.1_413	lcl|NZ_CP029546.1_prot_WP_003584749.1_211	lcl|NZ_CP029686.1_prot_WP_003562997.1_1135	lcl|NZ_CP029536.1_prot_WP_003562997.1_1200	lcl|NZ_CP031290.1_prot_WP_005685343.1_263	lcl|NZ_CP022109.1_prot_WP_005690017.1_258, lcl|NZ_CP022109.1_prot_WP_005691513.1_413	lcl|NZ_CP032637.1_prot_WP_003562997.1_1604	lcl|NZ_CP025499.1_prot_WP_003562997.1_225	lcl|NZ_AP018392.1_prot_WP_003562997.1_267	lcl|NZ_CP025428.1_prot_WP_005685343.1_261	lcl|NZ_CP035563.1_prot_WP_003562997.1_242	lcl|NZ_CP040780.1_prot_WP_005716955.1_686	lcl|NZ_CP041657.1_prot_WP_003562997.1_816	lcl|NZ_CP041944.1_prot_WP_003562997.1_1303	lcl|NZ_CP031785.1_prot_WP_003562997.1_240	lcl|NZ_CP044228.1_prot_WP_005685343.1_1127, lcl|NZ_CP044228.1_prot_WP_005691513.1_970	lcl|NZ_CP038153.1_prot_WP_003562997.1_226
OG0000088	lcl|NC_017482.1_prot_WP_005712191.1_2519	lcl|NC_008526.1_prot_WP_003568030.1_2573, lcl|NC_008526.1_prot_WP_003595080.1_1782	lcl|NC_014334.2_prot_WP_003566270.1_1717, lcl|NC_014334.2_prot_WP_003568030.1_2472	lcl|NC_010999.1_prot_WP_003568030.1_2760, lcl|NC_010999.1_prot_WP_012491746.1_1999	lcl|NC_013198.1_prot_WP_005712191.1_2545	lcl|NC_013199.1_prot_WP_173011709.1_2509	lcl|NC_022112.1_prot_WP_003566270.1_1849, lcl|NC_022112.1_prot_WP_003568030.1_2589	lcl|NC_017474.1_prot_WP_003568030.1_2752, lcl|NC_017474.1_prot_WP_012491746.1_1993	lcl|NC_017473.1_prot_WP_003568030.1_2703, lcl|NC_017473.1_prot_WP_012491746.1_1944	lcl|NC_017491.1_prot_WP_005690765.1_2485	lcl|NC_021723.1_prot_WP_005712191.1_2445	lcl|NC_021725.1_prot_WP_005690765.1_2525	lcl|NC_021721.1_prot_WP_003566270.1_1937, lcl|NC_021721.1_prot_WP_003568030.1_2802	lcl|NZ_CP007122.1_prot_WP_025376091.1_832	lcl|NZ_AP012541.1_prot_WP_003568030.1_2710, lcl|NZ_AP012541.1_prot_WP_025376091.1_1871		lcl|NZ_CP012187.1_prot_AKG30_RS09245_1794	lcl|NZ_CP012148.1_prot_WP_003568030.1_2733, lcl|NZ_CP012148.1_prot_WP_016382329.1_1981	lcl|NZ_CP013921.1_prot_AWC33_RS02105_424, lcl|NZ_CP013921.1_prot_WP_003568030.1_2435	lcl|NZ_LWBT01000003.1_prot_WP_005690765.1_511	lcl|NZ_CP014201.1_prot_WP_005690765.1_1846	lcl|NZ_CP020464.1_prot_WP_005712191.1_317	lcl|NZ_CP014985.1_prot_WP_003568030.1_2017, lcl|NZ_CP014985.1_prot_WP_060417255.1_2770	lcl|NZ_CP021426.1_prot_WP_005712191.1_1483	lcl|NZ_CP017065.1_prot_WP_162494873.1_2641	lcl|NZ_CP017716.1_prot_WP_003566270.1_1780, lcl|NZ_CP017716.1_prot_WP_003568030.1_2554	lcl|NZ_CP017063.1_prot_WP_175417891.1_2523	lcl|NZ_CP006804.1_prot_WP_005690765.1_1385		lcl|NZ_CP016355.1_prot_WP_003568030.1_2638, lcl|NZ_CP016355.1_prot_WP_019882126.1_1897	lcl|NZ_CP025582.1_prot_WP_016382329.1_1968	lcl|NZ_CP026097.1_prot_WP_016382329.1_1966	lcl|NZ_CP019305.1_prot_WP_005690765.1_2515	lcl|NZ_CP029546.1_prot_WP_003595080.1_1824	lcl|NZ_CP029686.1_prot_WP_003566270.1_2380, lcl|NZ_CP029686.1_prot_WP_003568030.1_1569	lcl|NZ_CP029536.1_prot_WP_003591215.1_2818, lcl|NZ_CP029536.1_prot_WP_016379179.1_789	lcl|NZ_CP031290.1_prot_WP_005712191.1_2545	lcl|NZ_CP022109.1_prot_WP_005690765.1_2514	lcl|NZ_CP032637.1_prot_WP_003566270.1_2783, lcl|NZ_CP032637.1_prot_WP_003568030.1_2029	lcl|NZ_CP025499.1_prot_WP_003568030.1_2675, lcl|NZ_CP025499.1_prot_WP_012491746.1_1922	lcl|NZ_AP018392.1_prot_WP_003568030.1_2720, lcl|NZ_AP018392.1_prot_WP_126353343.1_1984	lcl|NZ_CP025428.1_prot_WP_005712191.1_2529	lcl|NZ_CP035563.1_prot_WP_003591215.1_1967, lcl|NZ_CP035563.1_prot_WP_016379179.1_2755	lcl|NZ_CP040780.1_prot_WP_175417891.1_275	lcl|NZ_CP041657.1_prot_WP_003568030.1_1247, lcl|NZ_CP041657.1_prot_WP_012491746.1_2006	lcl|NZ_CP041944.1_prot_WP_003568030.1_866, lcl|NZ_CP041944.1_prot_WP_016382329.1_2266	lcl|NZ_CP031785.1_prot_WP_016379179.1_2676, lcl|NZ_CP031785.1_prot_WP_149350065.1_1936	lcl|NZ_CP044228.1_prot_WP_005712191.1_1572	lcl|NZ_CP038153.1_prot_WP_003568030.1_2758, lcl|NZ_CP038153.1_prot_WP_012491746.1_1999
OG0000089	lcl|NC_017482.1_prot_LRHM_RS14140_7, lcl|NC_017482.1_prot_WP_005690380.1_11	lcl|NC_008526.1_prot_WP_003568458.1_8	lcl|NC_014334.2_prot_WP_003568458.1_9	lcl|NC_010999.1_prot_WP_003568458.1_8	lcl|NC_013198.1_prot_LGG_RS14120_7, lcl|NC_013198.1_prot_WP_005690380.1_11	lcl|NC_013199.1_prot_LC705_RS14145_7, lcl|NC_013199.1_prot_WP_005690380.1_11	lcl|NC_022112.1_prot_WP_003568458.1_8	lcl|NC_017474.1_prot_WP_003568458.1_8	lcl|NC_017473.1_prot_WP_003568458.1_8	lcl|NC_017491.1_prot_LRHK_RS13720_7, lcl|NC_017491.1_prot_WP_005690380.1_11	lcl|NC_021723.1_prot_WP_005709831.1_8	lcl|NC_021725.1_prot_LOCK908_RS13860_7, lcl|NC_021725.1_prot_WP_005690380.1_13	lcl|NC_021721.1_prot_WP_003568458.1_8	lcl|NZ_CP007122.1_prot_WP_003662305.1_2685	lcl|NZ_AP012541.1_prot_WP_003662305.1_8	lcl|NZ_AP012544.1_prot_LBCZ_RS00035_7	lcl|NZ_CP012187.1_prot_AKG30_RS00040_8	lcl|NZ_CP012148.1_prot_WP_003568458.1_8	lcl|NZ_CP013921.1_prot_WP_003662305.1_2275	lcl|NZ_LWBT01000030.1_prot_LrhR19_RS15665_2497, lcl|NZ_LWBT01000030.1_prot_WP_005690380.1_2501	lcl|NZ_CP014201.1_prot_WP_077069725.1_2055	lcl|NZ_CP020464.1_prot_WP_005709831.1_145	lcl|NZ_CP014985.1_prot_WP_003568458.1_1817	lcl|NZ_CP021426.1_prot_CCE29_RS07215_1270, lcl|NZ_CP021426.1_prot_WP_005690380.1_1266	lcl|NZ_CP017065.1_prot_WP_087911228.1_7	lcl|NZ_CP017716.1_prot_WP_003568458.1_8	lcl|NZ_CP017063.1_prot_WP_047677016.1_8	lcl|NZ_CP006804.1_prot_N507_RS08705_1578, lcl|NZ_CP006804.1_prot_WP_005690380.1_1582	lcl|NZ_CP017261.1_prot_WP_003568458.1_2329	lcl|NZ_CP016355.1_prot_WP_003568458.1_8	lcl|NZ_CP025582.1_prot_WP_003568458.1_8	lcl|NZ_CP026097.1_prot_WP_003568458.1_8	lcl|NZ_CP019305.1_prot_BWQ99_RS00040_7, lcl|NZ_CP019305.1_prot_WP_005690380.1_13	lcl|NZ_CP029546.1_prot_WP_003592397.1_2822	lcl|NZ_CP029686.1_prot_WP_003568458.1_1373	lcl|NZ_CP029536.1_prot_WP_003568458.1_965	lcl|NZ_CP031290.1_prot_DU507_RS00035_7, lcl|NZ_CP031290.1_prot_WP_005690380.1_11	lcl|NZ_CP022109.1_prot_CEA83_RS00040_7, lcl|NZ_CP022109.1_prot_WP_005690380.1_13	lcl|NZ_CP032637.1_prot_WP_003568458.1_1852	lcl|NZ_CP025499.1_prot_WP_003568458.1_8	lcl|NZ_AP018392.1_prot_WP_003568458.1_8	lcl|NZ_CP025428.1_prot_CYG41_RS00035_7, lcl|NZ_CP025428.1_prot_WP_005690380.1_11	lcl|NZ_CP035563.1_prot_WP_003568458.1_8	lcl|NZ_CP040780.1_prot_WP_047677016.1_458	lcl|NZ_CP041657.1_prot_WP_003568458.1_1034	lcl|NZ_CP041944.1_prot_WP_003568458.1_1067	lcl|NZ_CP031785.1_prot_WP_003568458.1_8	lcl|NZ_CP044228.1_prot_F5976_RS07650_1378, lcl|NZ_CP044228.1_prot_WP_005685678.1_1374	lcl|NZ_CP038153.1_prot_WP_003568458.1_8
OG0000090	lcl|NC_017482.1_prot_WP_014570091.1_2223	lcl|NC_008526.1_prot_WP_003580891.1_2268	lcl|NC_014334.2_prot_WP_003563368.1_401, lcl|NC_014334.2_prot_WP_003580891.1_2147	lcl|NC_010999.1_prot_WP_003580891.1_2446, lcl|NC_010999.1_prot_WP_012490990.1_451	lcl|NC_013198.1_prot_WP_014570091.1_2248	lcl|NC_013199.1_prot_WP_005692216.1_2214	lcl|NC_022112.1_prot_WP_003563368.1_409, lcl|NC_022112.1_prot_WP_003567380.1_2263	lcl|NC_017474.1_prot_WP_003580891.1_2439, lcl|NC_017474.1_prot_WP_012490990.1_449	lcl|NC_017473.1_prot_WP_003580891.1_2390, lcl|NC_017473.1_prot_WP_012490990.1_450	lcl|NC_017491.1_prot_WP_005692216.1_2112	lcl|NC_021723.1_prot_WP_005711142.1_2145	lcl|NC_021725.1_prot_WP_005692216.1_2227	lcl|NC_021721.1_prot_WP_003563368.1_476, lcl|NC_021721.1_prot_WP_003580891.1_2477	lcl|NZ_CP007122.1_prot_WP_016365947.1_2245, lcl|NZ_CP007122.1_prot_WP_025375954.1_229	lcl|NZ_AP012541.1_prot_WP_016365947.1_2337	lcl|NZ_AP012544.1_prot_WP_039639998.1_2164	lcl|NZ_CP012187.1_prot_WP_050894420.1_2264	lcl|NZ_CP012148.1_prot_WP_003563368.1_448, lcl|NZ_CP012148.1_prot_WP_003580891.1_2413	lcl|NZ_CP013921.1_prot_WP_016365947.1_2747	lcl|NZ_LWBT01000009.1_prot_WP_005692216.1_1237	lcl|NZ_CP014201.1_prot_WP_077069581.1_1470	lcl|NZ_CP020464.1_prot_WP_005711142.1_617	lcl|NZ_CP014985.1_prot_WP_003563368.1_1375, lcl|NZ_CP014985.1_prot_WP_003580891.1_2339	lcl|NZ_CP021426.1_prot_WP_014570091.1_1780	lcl|NZ_CP017065.1_prot_WP_047105472.1_2247	lcl|NZ_CP017716.1_prot_WP_003563368.1_433, lcl|NZ_CP017716.1_prot_WP_003567380.1_2180	lcl|NZ_CP017063.1_prot_WP_029607610.1_2152	lcl|NZ_CP006804.1_prot_WP_005686833.1_1082	lcl|NZ_CP017261.1_prot_WP_096836415.1_1962	lcl|NZ_CP016355.1_prot_WP_003580891.1_2314	lcl|NZ_CP025582.1_prot_WP_003563368.1_392, lcl|NZ_CP025582.1_prot_WP_003580891.1_2376	lcl|NZ_CP026097.1_prot_WP_003563368.1_392, lcl|NZ_CP026097.1_prot_WP_003580891.1_2375	lcl|NZ_CP019305.1_prot_WP_005692216.1_2220	lcl|NZ_CP029546.1_prot_WP_016365947.1_2297	lcl|NZ_CP029686.1_prot_WP_003563368.1_971, lcl|NZ_CP029686.1_prot_WP_003567380.1_1898	lcl|NZ_CP029536.1_prot_WP_003563368.1_1363, lcl|NZ_CP029536.1_prot_WP_112199513.1_418	lcl|NZ_CP031290.1_prot_WP_014570091.1_2248	lcl|NZ_CP022109.1_prot_WP_005692216.1_2219	lcl|NZ_CP032637.1_prot_WP_003563368.1_1428, lcl|NZ_CP032637.1_prot_WP_003580891.1_2353	lcl|NZ_CP025499.1_prot_WP_003580891.1_2364, lcl|NZ_CP025499.1_prot_WP_012490990.1_434	lcl|NZ_AP018392.1_prot_WP_003563368.1_483, lcl|NZ_AP018392.1_prot_WP_003580891.1_2437	lcl|NZ_CP025428.1_prot_WP_014570091.1_2233	lcl|NZ_CP035563.1_prot_WP_003563368.1_447, lcl|NZ_CP035563.1_prot_WP_003591804.1_2420	lcl|NZ_CP040780.1_prot_WP_029607610.1_2613	lcl|NZ_CP041657.1_prot_WP_003580891.1_1560, lcl|NZ_CP041657.1_prot_WP_012490990.1_592	lcl|NZ_CP041944.1_prot_WP_003563368.1_1501, lcl|NZ_CP041944.1_prot_WP_144182142.1_1823	lcl|NZ_CP031785.1_prot_WP_003563368.1_446, lcl|NZ_CP031785.1_prot_WP_003580891.1_2358	lcl|NZ_CP044228.1_prot_WP_005686833.1_1943	lcl|NZ_CP038153.1_prot_WP_003580891.1_2445, lcl|NZ_CP038153.1_prot_WP_012490990.1_450
OG0000091	lcl|NC_017482.1_prot_WP_014569097.1_427, lcl|NC_017482.1_prot_WP_223804839.1_2261, lcl|NC_017482.1_prot_WP_223804839.1_2490, lcl|NC_017482.1_prot_WP_223804839.1_2653, lcl|NC_017482.1_prot_WP_225423306.1_1506	lcl|NC_008526.1_prot_WP_011674462.1_1215, lcl|NC_008526.1_prot_WP_011674462.1_399, lcl|NC_008526.1_prot_WP_011674624.1_1771, lcl|NC_008526.1_prot_WP_011674624.1_1879			lcl|NC_013198.1_prot_WP_014569097.1_433, lcl|NC_013198.1_prot_WP_107755086.1_2286, lcl|NC_013198.1_prot_WP_107755086.1_2516, lcl|NC_013198.1_prot_WP_223804839.1_1523, lcl|NC_013198.1_prot_WP_223804839.1_2679						lcl|NC_021723.1_prot_WP_107773226.1_1692, lcl|NC_021723.1_prot_WP_123811849.1_2123, lcl|NC_021723.1_prot_WP_144061845.1_153, lcl|NC_021723.1_prot_WP_235713430.1_2372				lcl|NZ_AP012541.1_prot_LBPC_RS12205_2386					lcl|NZ_LWBT01000061.1_prot_WP_235713430.1_2825	lcl|NZ_CP014201.1_prot_WP_107755086.1_1511, lcl|NZ_CP014201.1_prot_WP_107773226.1_509, lcl|NZ_CP014201.1_prot_WP_124781881.1_2433, lcl|NZ_CP014201.1_prot_WP_225306631.1_1040, lcl|NZ_CP014201.1_prot_WP_225306631.1_1225, lcl|NZ_CP014201.1_prot_WP_225306631.1_960	lcl|NZ_CP020464.1_prot_WP_020751819.1_1, lcl|NZ_CP020464.1_prot_WP_107773226.1_390, lcl|NZ_CP020464.1_prot_WP_235713430.1_1070, lcl|NZ_CP020464.1_prot_WP_235713437.1_639		lcl|NZ_CP021426.1_prot_WP_014569097.1_847, lcl|NZ_CP021426.1_prot_WP_107755086.1_1349, lcl|NZ_CP021426.1_prot_WP_127817607.1_2502, lcl|NZ_CP021426.1_prot_WP_223804839.1_1512, lcl|NZ_CP021426.1_prot_WP_223804839.1_1741			lcl|NZ_CP017063.1_prot_WP_107773226.1_1713, lcl|NZ_CP017063.1_prot_WP_107773226.1_383	lcl|NZ_CP006804.1_prot_WP_095691952.1_1622, lcl|NZ_CP006804.1_prot_WP_107755086.1_1060, lcl|NZ_CP006804.1_prot_WP_107755086.1_1121, lcl|NZ_CP006804.1_prot_WP_107773226.1_2606, lcl|NZ_CP006804.1_prot_WP_223804839.1_1310, lcl|NZ_CP006804.1_prot_WP_223804839.1_1519, lcl|NZ_CP006804.1_prot_WP_223804839.1_335, lcl|NZ_CP006804.1_prot_WP_225306631.1_1355, lcl|NZ_CP006804.1_prot_WP_243205298.1_628, lcl|N…									lcl|NZ_CP031290.1_prot_WP_014569097.1_432, lcl|NZ_CP031290.1_prot_WP_107755086.1_2286, lcl|NZ_CP031290.1_prot_WP_107755086.1_2516, lcl|NZ_CP031290.1_prot_WP_223804839.1_1522, lcl|NZ_CP031290.1_prot_WP_223804839.1_2679					lcl|NZ_CP025428.1_prot_WP_014569097.1_430, lcl|NZ_CP025428.1_prot_WP_107755086.1_2271, lcl|NZ_CP025428.1_prot_WP_107755086.1_2500, lcl|NZ_CP025428.1_prot_WP_223804839.1_2663, lcl|NZ_CP025428.1_prot_WP_225423306.1_1513		lcl|NZ_CP040780.1_prot_WP_235713430.1_2158, lcl|NZ_CP040780.1_prot_WP_235713430.1_2531, lcl|NZ_CP040780.1_prot_WP_235713430.1_834				lcl|NZ_CP044228.1_prot_WP_107755086.1_1600, lcl|NZ_CP044228.1_prot_WP_107755086.1_2370, lcl|NZ_CP044228.1_prot_WP_107755086.1_2687, lcl|NZ_CP044228.1_prot_WP_124781881.1_1438, lcl|NZ_CP044228.1_prot_WP_124781881.1_1657, lcl|NZ_CP044228.1_prot_WP_124781881.1_1982, lcl|NZ_CP044228.1_prot_WP_223804839.1_1904, lcl|NZ_CP044228.1_prot_WP_223804839.1_1966, lcl|NZ_CP044228.1_prot_WP_223804839.1_2447, lcl…
OG0000092	lcl|NC_017482.1_prot_WP_005684270.1_492	lcl|NC_008502.1_prot_WP_002819873.1_2767	lcl|NC_011352.1_prot_WP_012552804.1_2644	lcl|NC_010999.1_prot_WP_003570051.1_1367	lcl|NC_013198.1_prot_WP_005684270.1_499	lcl|NC_013199.1_prot_WP_014571130.1_483	lcl|NC_022114.1_prot_WP_003660204.1_2779	lcl|NC_017474.1_prot_WP_003570051.1_1361	lcl|NC_017473.1_prot_WP_003570051.1_1312	lcl|NC_017491.1_prot_WP_014571130.1_483	lcl|NC_021723.1_prot_WP_005714439.1_451	lcl|NC_021725.1_prot_WP_014571130.1_494		lcl|NZ_CP007122.1_prot_WP_016365698.1_1464	lcl|NZ_AP012541.1_prot_WP_016365698.1_1179	lcl|NZ_AP012544.1_prot_WP_025012856.1_2194, lcl|NZ_AP012544.1_prot_WP_025013072.1_306	lcl|NZ_CP012187.1_prot_WP_003570051.1_1099, lcl|NZ_CP012189.1_prot_WP_002819873.1_2747	lcl|NZ_CP012148.1_prot_WP_003570051.1_1337	lcl|NZ_CP013921.1_prot_WP_002819873.1_1488, lcl|NZ_CP013921.1_prot_WP_016365698.1_1113	lcl|NZ_LWBT01000004.1_prot_WP_014571130.1_751	lcl|NZ_CP014201.1_prot_WP_005684270.1_2528	lcl|NZ_CP020464.1_prot_WP_005714439.1_2315	lcl|NZ_CP014985.1_prot_WP_003570051.1_511, lcl|NZ_CP014986.1_prot_WP_002819873.1_2919	lcl|NZ_CP021426.1_prot_WP_005684270.1_781	lcl|NZ_CP017065.1_prot_WP_025012856.1_2274, lcl|NZ_CP017065.1_prot_WP_087911555.1_448, lcl|NZ_CP017065.1_prot_WP_087912974.1_2566, lcl|NZ_CP017065.1_prot_WP_087912992.1_2593	lcl|NZ_CP017716.1_prot_WP_003570051.1_1143	lcl|NZ_CP017063.1_prot_WP_047676897.1_441	lcl|NZ_CP006804.1_prot_WP_002819873.1_1760, lcl|NZ_CP006804.1_prot_WP_005684270.1_2123	lcl|NZ_CP017261.1_prot_WP_003570051.1_836, lcl|NZ_CP017263.1_prot_WP_010014831.1_2721, lcl|NZ_CP017265.1_prot_WP_003660204.1_2860, lcl|NZ_CP017266.1_prot_WP_002819873.1_2889		lcl|NZ_CP025582.1_prot_WP_003570051.1_1270	lcl|NZ_CP026097.1_prot_WP_003570051.1_1269	lcl|NZ_CP019305.1_prot_WP_014571130.1_493			lcl|NZ_CP029536.1_prot_WP_003570051.1_2174	lcl|NZ_CP031290.1_prot_WP_005684270.1_498	lcl|NZ_CP022109.1_prot_WP_014571130.1_493		lcl|NZ_CP025499.1_prot_WP_003570051.1_1290	lcl|NZ_AP018392.1_prot_WP_003570051.1_1277	lcl|NZ_CP025428.1_prot_WP_005684270.1_496	lcl|NZ_CP035564.1_prot_WP_129719423.1_2981	lcl|NZ_CP040780.1_prot_WP_047676897.1_892	lcl|NZ_CP041657.1_prot_WP_003570051.1_2638	lcl|NZ_CP041944.1_prot_WP_003570051.1_12	lcl|NZ_CP031785.1_prot_WP_003570051.1_1288	lcl|NZ_CP044228.1_prot_WP_005714439.1_888	lcl|NZ_CP038153.1_prot_WP_003570051.1_1366
OG0000093	lcl|NC_017482.1_prot_LRHM_RS14315_430	lcl|NC_008502.1_prot_LSEI_RS14005_2747, lcl|NC_008502.1_prot_LSEI_RS14165_2778, lcl|NC_008502.1_prot_LSEI_RS14635_2746, lcl|NC_008526.1_prot_LSEI_RS01610_321, lcl|NC_008526.1_prot_LSEI_RS14485_539			lcl|NC_013198.1_prot_LGG_RS14310_436	lcl|NC_013200.1_prot_LC705_RS15385_2713, lcl|NC_013200.1_prot_LC705_RS15410_2723, lcl|NC_013200.1_prot_LC705_RS15440_2735	lcl|NC_022123.1_prot_LBPG_RS15910_2830, lcl|NC_022123.1_prot_LBPG_RS15925_2841	lcl|NC_017476.1_prot_LCBD_RS16755_2993, lcl|NC_017476.1_prot_LCBD_RS16760_2994					lcl|NC_021721.1_prot_LOCK919_RS15580_632, lcl|NC_021721.1_prot_LOCK919_RS15585_637, lcl|NC_021721.1_prot_LOCK919_RS15610_653	lcl|NZ_CP007122.1_prot_AF91_RS01760_345, lcl|NZ_CP007122.1_prot_AF91_RS16445_2642, lcl|NZ_CP007124.1_prot_AF91_RS14615_2855, lcl|NZ_CP007125.1_prot_WP_071417108.1_2906	lcl|NZ_AP012541.1_prot_LBPC_RS14935_171, lcl|NZ_AP012541.1_prot_LBPC_RS14950_178	lcl|NZ_AP012545.1_prot_LBCZ_RS15335_2786	lcl|NZ_CP012187.1_prot_AKG30_RS14815_110, lcl|NZ_CP012189.1_prot_AKG30_RS15985_2731, lcl|NZ_CP012190.1_prot_AKG30_RS16095_2811, lcl|NZ_CP012190.1_prot_AKG30_RS16145_2836, lcl|NZ_CP012190.1_prot_AKG30_RS16455_2818, lcl|NZ_CP012191.1_prot_AKG30_RS16190_2854, lcl|NZ_CP012191.1_prot_AKG30_RS16210_2860	lcl|NZ_CP012148.1_prot_LPL9_RS03040_616, lcl|NZ_CP012148.1_prot_LPL9_RS15090_612	lcl|NZ_CP013921.1_prot_AWC33_RS15210_2044, lcl|NZ_CP013921.1_prot_AWC33_RS15220_2052, lcl|NZ_CP013921.1_prot_AWC33_RS15245_2070	lcl|NZ_LWBT01000015.1_prot_LrhR19_RS08745_1728, lcl|NZ_LWBT01000068.1_prot_LrhR19_RS15790_2832	lcl|NZ_CP014201.1_prot_AWJ15_RS12030_2188, lcl|NZ_CP014201.1_prot_AWJ15_RS16185_1634, lcl|NZ_CP014202.1_prot_AWJ15_RS15845_2860		lcl|NZ_CP014986.1_prot_A3778_RS15790_2917, lcl|NZ_CP014986.1_prot_A3778_RS15895_2938	lcl|NZ_CP021426.1_prot_CCE29_RS04905_844				lcl|NZ_CP006804.1_prot_N507_RS09925_1803	lcl|NZ_CP017262.1_prot_FAM18149p_RS14560_2662, lcl|NZ_CP017264.1_prot_FAM18149p_RS15110_2765	lcl|NZ_CP016355.1_prot_BBD24_RS03295_619, lcl|NZ_CP016355.1_prot_BBD24_RS03350_629, lcl|NZ_CP016356.1_prot_BBD24_RS15755_2885, lcl|NZ_CP016356.1_prot_BBD24_RS15930_2917	lcl|NZ_CP025582.1_prot_CWS34_RS03295_611	lcl|NZ_CP026097.1_prot_C1191_RS03295_611		lcl|NZ_CP029546.1_prot_LPEG9_RS02660_492, lcl|NZ_CP029546.1_prot_LPEG9_RS13665_2489, lcl|NZ_CP029546.1_prot_LPEG9_RS13725_2500, lcl|NZ_CP029546.1_prot_LPEG9_RS13740_2503, lcl|NZ_CP029547.1_prot_LPEG9_RS15930_2903, lcl|NZ_CP029547.1_prot_LPEG9_RS15985_2914, lcl|NZ_CP029548.1_prot_LPEG9_RS16105_2935, lcl|NZ_CP029548.1_prot_LPEG9_RS16130_2939, lcl|NZ_CP029548.1_prot_LPEG9_RS16220_2956, lcl|NZ_CP0295…		lcl|NZ_CP029536.1_prot_DKM32_RS08305_1531, lcl|NZ_CP029536.1_prot_DKM32_RS08360_1541, lcl|NZ_CP029537.1_prot_DKM32_RS15955_2909	lcl|NZ_CP031290.1_prot_DU507_RS02360_435		lcl|NZ_CP032637.1_prot_CFM84_RS06985_1262	lcl|NZ_CP025498.1_prot_CYL78_RS00100_2901	lcl|NZ_AP018392.1_prot_EL355_RS03340_637, lcl|NZ_AP018392.1_prot_EL355_RS03410_651	lcl|NZ_CP025428.1_prot_CYG41_RS02340_433	lcl|NZ_CP035563.1_prot_EVE90_RS03325_624, lcl|NZ_CP035564.1_prot_EVE90_RS16230_2979		lcl|NZ_CP041658.1_prot_FGZ69_RS16265_2961	lcl|NZ_CP041944.1_prot_FO269_RS03545_621, lcl|NZ_CP041944.1_prot_FO269_RS08970_1638	lcl|NZ_CP031785.1_prot_D0638_RS03305_626	lcl|NZ_CP044228.1_prot_F5976_RS06940_1248	lcl|NZ_CP038154.1_prot_E3E17_RS16445_2998
OG0000094	lcl|NC_017482.1_prot_WP_015764918.1_1027	lcl|NC_008526.1_prot_WP_010493173.1_497		lcl|NC_010999.1_prot_WP_010493173.1_563, lcl|NC_010999.1_prot_WP_016379922.1_1242	lcl|NC_013198.1_prot_WP_015764918.1_1042	lcl|NC_013199.1_prot_LC705_RS16110_802	lcl|NC_022112.1_prot_WP_003658508.1_1522	lcl|NC_017474.1_prot_WP_010493173.1_560, lcl|NC_017474.1_prot_WP_016379922.1_1236	lcl|NC_017473.1_prot_WP_010493173.1_561		lcl|NC_021723.1_prot_WP_005711383.1_966	lcl|NC_021725.1_prot_WP_025014104.1_791	lcl|NC_021721.1_prot_WP_010493173.1_589		lcl|NZ_AP012541.1_prot_LBPC_RS17225_803, lcl|NZ_AP012541.1_prot_LBPC_RS17275_1768	lcl|NZ_AP012544.1_prot_WP_015975095.1_665, lcl|NZ_AP012544.1_prot_WP_025013951.1_371, lcl|NZ_AP012544.1_prot_WP_025014005.1_735	lcl|NZ_CP012187.1_prot_WP_050893609.1_465, lcl|NZ_CP012187.1_prot_WP_050894213.1_1688, lcl|NZ_CP012187.1_prot_WP_050894368.1_2109	lcl|NZ_CP012148.1_prot_WP_010493173.1_559, lcl|NZ_CP012148.1_prot_WP_016381970.1_1205	lcl|NZ_CP013921.1_prot_WP_010493173.1_1747, lcl|NZ_CP013921.1_prot_WP_040167832.1_527	lcl|NZ_LWBT01000002.1_prot_WP_064460496.1_391, lcl|NZ_LWBT01000016.1_prot_WP_015764918.1_1792	lcl|NZ_CP014201.1_prot_WP_077069898.1_2840, lcl|NZ_CP014201.1_prot_WP_077069908.1_283	lcl|NZ_CP020464.1_prot_WP_005712746.1_2024	lcl|NZ_CP014985.1_prot_WP_010493173.1_1265	lcl|NZ_CP021426.1_prot_WP_015764918.1_240	lcl|NZ_CP017065.1_prot_WP_087911788.1_763		lcl|NZ_CP017063.1_prot_WP_095593616.1_747		lcl|NZ_CP017261.1_prot_WP_096835943.1_143	lcl|NZ_CP016355.1_prot_WP_010493173.1_587	lcl|NZ_CP025582.1_prot_WP_010493173.1_514, lcl|NZ_CP025582.1_prot_WP_101512073.1_1867	lcl|NZ_CP026097.1_prot_WP_010493173.1_514, lcl|NZ_CP026097.1_prot_WP_101512073.1_1866	lcl|NZ_CP019305.1_prot_WP_025014104.1_790	lcl|NZ_CP029546.1_prot_WP_010493173.1_469, lcl|NZ_CP029546.1_prot_WP_109990204.1_1720	lcl|NZ_CP029686.1_prot_WP_110344316.1_862, lcl|NZ_CP029686.1_prot_WP_110344497.1_2703	lcl|NZ_CP029536.1_prot_WP_010493173.1_1469	lcl|NZ_CP031290.1_prot_WP_015764918.1_1041	lcl|NZ_CP022109.1_prot_WP_025014104.1_790	lcl|NZ_CP032637.1_prot_WP_010493173.1_1330, lcl|NZ_CP032637.1_prot_WP_129533269.1_23	lcl|NZ_CP025499.1_prot_WP_010493173.1_544	lcl|NZ_AP018392.1_prot_EL355_RS16645_1884, lcl|NZ_AP018392.1_prot_WP_010493173.1_596	lcl|NZ_CP025428.1_prot_WP_015764918.1_1034	lcl|NZ_CP035563.1_prot_WP_010493173.1_540, lcl|NZ_CP035563.1_prot_WP_016381970.1_1223	lcl|NZ_CP040780.1_prot_WP_048486575.1_1434	lcl|NZ_CP041657.1_prot_WP_010493173.1_481	lcl|NZ_CP041944.1_prot_WP_010493173.1_1611	lcl|NZ_CP031785.1_prot_WP_010493173.1_550	lcl|NZ_CP044228.1_prot_WP_015764918.1_327	lcl|NZ_CP038153.1_prot_WP_010493173.1_561, lcl|NZ_CP038153.1_prot_WP_016379922.1_1241
OG0000095	lcl|NC_017482.1_prot_WP_014569667.1_1395, lcl|NC_017482.1_prot_WP_014570221.1_2668	lcl|NC_008526.1_prot_WP_003660840.1_1403, lcl|NC_008526.1_prot_WP_003660842.1_1402	lcl|NC_014334.2_prot_WP_013245598.1_885	lcl|NC_010999.1_prot_LCABL_RS15040_2919	lcl|NC_013198.1_prot_WP_014569667.1_1412, lcl|NC_013198.1_prot_WP_014570221.1_2694	lcl|NC_013199.1_prot_WP_005716031.1_978, lcl|NC_013199.1_prot_WP_015764274.1_637	lcl|NC_022112.1_prot_WP_003658938.1_2731	lcl|NC_017474.1_prot_LCBD_RS14990_2911	lcl|NC_017473.1_prot_LC2W_RS14760_2862			lcl|NC_021725.1_prot_WP_019728364.1_969	lcl|NC_021721.1_prot_WP_020751550.1_1225	lcl|NZ_CP007122.1_prot_WP_025375998.1_501	lcl|NZ_AP012541.1_prot_WP_003660840.1_1434, lcl|NZ_AP012541.1_prot_WP_003660842.1_1433, lcl|NZ_AP012541.1_prot_WP_186806672.1_649, lcl|NZ_AP012541.1_prot_WP_225358342.1_1435, lcl|NZ_AP012541.1_prot_WP_253733088.1_647	lcl|NZ_AP012544.1_prot_WP_039639039.1_1367	lcl|NZ_CP012187.1_prot_WP_016373188.1_895	lcl|NZ_CP012148.1_prot_WP_052915989.1_1045, lcl|NZ_CP012148.1_prot_WP_052915989.1_1066	lcl|NZ_CP013921.1_prot_WP_003593518.1_1616	lcl|NZ_LWBT01000002.1_prot_WP_039139627.1_216	lcl|NZ_CP014201.1_prot_WP_064520395.1_1993			lcl|NZ_CP021426.1_prot_CCE29_RS15620_2787, lcl|NZ_CP021426.1_prot_WP_014569667.1_2613, lcl|NZ_CP021426.1_prot_WP_014570221.1_1334, lcl|NZ_CP021426.1_prot_WP_014570221.1_2766		lcl|NZ_CP017716.1_prot_WP_003571952.1_2698	lcl|NZ_CP017063.1_prot_WP_016380956.1_919	lcl|NZ_CP006804.1_prot_WP_013245598.1_2531, lcl|NZ_CP006804.1_prot_WP_064522555.1_230	lcl|NZ_CP017261.1_prot_WP_096836095.1_619, lcl|NZ_CP017261.1_prot_WP_096836138.1_749, lcl|NZ_CP017261.1_prot_WP_096836184.1_1083		lcl|NZ_CP025582.1_prot_WP_101512308.1_2827	lcl|NZ_CP026097.1_prot_WP_101512308.1_2826	lcl|NZ_CP019305.1_prot_WP_019728364.1_967	lcl|NZ_CP029546.1_prot_WP_003660840.1_1379, lcl|NZ_CP029546.1_prot_WP_003660842.1_1378, lcl|NZ_CP029546.1_prot_WP_109990463.1_2766, lcl|NZ_CP029546.1_prot_WP_225358342.1_1380	lcl|NZ_CP029686.1_prot_WP_003571952.1_1427, lcl|NZ_CP029686.1_prot_WP_110344550.1_2843	lcl|NZ_CP029536.1_prot_WP_016380956.1_1973	lcl|NZ_CP031290.1_prot_WP_014569667.1_1411, lcl|NZ_CP031290.1_prot_WP_014570221.1_2694	lcl|NZ_CP022109.1_prot_WP_019728364.1_967		lcl|NZ_CP025499.1_prot_WP_012492207.1_2836, lcl|NZ_CP025499.1_prot_WP_014952494.1_2835	lcl|NZ_AP018392.1_prot_WP_016373396.1_795	lcl|NZ_CP025428.1_prot_WP_014569667.1_1402, lcl|NZ_CP025428.1_prot_WP_014570221.1_2678	lcl|NZ_CP035563.1_prot_WP_016380956.1_1084	lcl|NZ_CP040780.1_prot_FG342_RS07360_1305	lcl|NZ_CP041657.1_prot_FGZ69_RS06020_1088	lcl|NZ_CP041944.1_prot_WP_144182042.1_210		lcl|NZ_CP044228.1_prot_WP_005716031.1_474	lcl|NZ_CP038153.1_prot_E3E17_RS16010_2917
OG0000096	lcl|NC_017482.1_prot_WP_005687049.1_124, lcl|NC_017482.1_prot_WP_014569947.1_2011		lcl|NC_014334.2_prot_WP_003562700.1_118		lcl|NC_013198.1_prot_WP_005687049.1_125, lcl|NC_013198.1_prot_WP_014569947.1_2035	lcl|NC_013199.1_prot_WP_005690220.1_122, lcl|NC_013199.1_prot_WP_005715326.1_2004	lcl|NC_022112.1_prot_WP_003562700.1_116			lcl|NC_017491.1_prot_WP_005690220.1_122, lcl|NC_017491.1_prot_WP_005715326.1_1902	lcl|NC_021723.1_prot_WP_005710927.1_112, lcl|NC_021723.1_prot_WP_005714707.1_1914	lcl|NC_021725.1_prot_WP_005690220.1_128, lcl|NC_021725.1_prot_WP_241481964.1_2014	lcl|NC_021721.1_prot_WP_003562700.1_117	lcl|NZ_CP007122.1_prot_WP_003662164.1_2790	lcl|NZ_AP012541.1_prot_WP_003662164.1_107	lcl|NZ_AP012544.1_prot_WP_025013033.1_1986		lcl|NZ_CP012148.1_prot_WP_003577325.1_116	lcl|NZ_CP013921.1_prot_WP_003662164.1_2132	lcl|NZ_LWBT01000001.1_prot_WP_005715326.1_177, lcl|NZ_LWBT01000022.1_prot_WP_005690220.1_2161	lcl|NZ_CP014201.1_prot_WP_005684705.1_1241, lcl|NZ_CP014201.1_prot_WP_005687049.1_2166	lcl|NZ_CP020464.1_prot_WP_005710927.1_42, lcl|NZ_CP020464.1_prot_WP_005714707.1_848	lcl|NZ_CP014985.1_prot_WP_003577325.1_1710	lcl|NZ_CP021426.1_prot_WP_005687049.1_1152, lcl|NZ_CP021426.1_prot_WP_014569947.1_1994	lcl|NZ_CP017065.1_prot_WP_087912582.1_2001	lcl|NZ_CP017716.1_prot_WP_003562700.1_123	lcl|NZ_CP017063.1_prot_WP_005710927.1_108, lcl|NZ_CP017063.1_prot_WP_047678509.1_1940	lcl|NZ_CP006804.1_prot_WP_005684705.1_855, lcl|NZ_CP006804.1_prot_WP_005710927.1_1698		lcl|NZ_CP016355.1_prot_WP_003604127.1_124	lcl|NZ_CP025582.1_prot_WP_003562700.1_116	lcl|NZ_CP026097.1_prot_WP_003562700.1_116	lcl|NZ_CP019305.1_prot_WP_005690220.1_127, lcl|NZ_CP019305.1_prot_WP_005715326.1_2008		lcl|NZ_CP029686.1_prot_WP_003562700.1_1265	lcl|NZ_CP029536.1_prot_WP_003577325.1_1072	lcl|NZ_CP031290.1_prot_WP_005687049.1_126, lcl|NZ_CP031290.1_prot_WP_014569947.1_2034	lcl|NZ_CP022109.1_prot_WP_005690220.1_127, lcl|NZ_CP022109.1_prot_WP_005715326.1_2007	lcl|NZ_CP032637.1_prot_WP_003562700.1_1738		lcl|NZ_AP018392.1_prot_WP_003577325.1_134	lcl|NZ_CP025428.1_prot_WP_005687049.1_124, lcl|NZ_CP025428.1_prot_WP_014569947.1_2021	lcl|NZ_CP035563.1_prot_WP_003577325.1_111	lcl|NZ_CP040780.1_prot_WP_005710927.1_558, lcl|NZ_CP040780.1_prot_WP_047678509.1_2388		lcl|NZ_CP041944.1_prot_WP_003577325.1_1175	lcl|NZ_CP031785.1_prot_WP_003577325.1_110	lcl|NZ_CP044228.1_prot_WP_005684705.1_2180, lcl|NZ_CP044228.1_prot_WP_005687049.1_1270
OG0000097	lcl|NC_017482.1_prot_WP_005713679.1_849, lcl|NC_017482.1_prot_WP_029944056.1_434	lcl|NC_008526.1_prot_WP_003564276.1_894	lcl|NC_014334.2_prot_WP_003564276.1_812	lcl|NC_010999.1_prot_WP_012491346.1_1062, lcl|NC_010999.1_prot_WP_041168760.1_603	lcl|NC_013198.1_prot_WP_005713679.1_861, lcl|NC_013198.1_prot_WP_029944056.1_440	lcl|NC_013199.1_prot_WP_014571230.1_914	lcl|NC_022112.1_prot_WP_003564276.1_855	lcl|NC_017474.1_prot_WP_012491346.1_1056, lcl|NC_017474.1_prot_WP_041168760.1_600	lcl|NC_017473.1_prot_WP_012491346.1_1064, lcl|NC_017473.1_prot_WP_041168760.1_601	lcl|NC_017491.1_prot_WP_014571230.1_835	lcl|NC_021723.1_prot_WP_005713679.1_798	lcl|NC_021725.1_prot_WP_014571230.1_906	lcl|NC_021721.1_prot_WP_003564276.1_1040	lcl|NZ_CP007122.1_prot_WP_003564276.1_1724	lcl|NZ_AP012541.1_prot_WP_003564276.1_923	lcl|NZ_AP012544.1_prot_WP_025013040.1_869	lcl|NZ_CP012187.1_prot_WP_003601777.1_816	lcl|NZ_CP012148.1_prot_WP_003564276.1_977	lcl|NZ_CP013921.1_prot_WP_003564276.1_1374	lcl|NZ_LWBT01000002.1_prot_WP_014571230.1_279	lcl|NZ_CP014201.1_prot_WP_005684533.1_109	lcl|NZ_CP020464.1_prot_WP_005713679.1_1911	lcl|NZ_CP014985.1_prot_WP_003564276.1_825	lcl|NZ_CP021426.1_prot_WP_005713679.1_419, lcl|NZ_CP021426.1_prot_WP_029944056.1_840	lcl|NZ_CP017065.1_prot_WP_087911845.1_876	lcl|NZ_CP017716.1_prot_WP_094515929.1_830	lcl|NZ_CP017063.1_prot_WP_047675510.1_858	lcl|NZ_CP006804.1_prot_WP_005684533.1_2470, lcl|NZ_CP006804.1_prot_WP_031547123.1_1754	lcl|NZ_CP017261.1_prot_WP_003601777.1_537	lcl|NZ_CP016355.1_prot_WP_003604725.1_988, lcl|NZ_CP016356.1_prot_WP_100908728.1_2928	lcl|NZ_CP025582.1_prot_WP_003564276.1_958, lcl|NZ_CP025582.1_prot_WP_101512327.1_574	lcl|NZ_CP026097.1_prot_WP_003564276.1_957, lcl|NZ_CP026097.1_prot_WP_101512327.1_574	lcl|NZ_CP019305.1_prot_WP_014571230.1_904	lcl|NZ_CP029546.1_prot_WP_003564276.1_870	lcl|NZ_CP029686.1_prot_WP_003564276.1_494	lcl|NZ_CP029536.1_prot_WP_003564276.1_1907, lcl|NZ_CP029537.1_prot_WP_112199682.1_2916	lcl|NZ_CP031290.1_prot_WP_005713679.1_860, lcl|NZ_CP031290.1_prot_WP_029944056.1_439	lcl|NZ_CP022109.1_prot_WP_014571230.1_904	lcl|NZ_CP032637.1_prot_WP_003564276.1_918	lcl|NZ_CP025499.1_prot_WP_012491346.1_1041, lcl|NZ_CP025499.1_prot_WP_041168760.1_582	lcl|NZ_AP018392.1_prot_WP_003564276.1_1022	lcl|NZ_CP025428.1_prot_WP_005713679.1_857, lcl|NZ_CP025428.1_prot_WP_029944056.1_437	lcl|NZ_CP035563.1_prot_WP_016381372.1_1018	lcl|NZ_CP040780.1_prot_WP_047675510.1_1244	lcl|NZ_CP041657.1_prot_WP_012491346.1_2886, lcl|NZ_CP041657.1_prot_WP_041168760.1_442	lcl|NZ_CP041944.1_prot_WP_003564276.1_276	lcl|NZ_CP031785.1_prot_WP_049145094.1_971	lcl|NZ_CP044228.1_prot_WP_005713679.1_536	lcl|NZ_CP038153.1_prot_WP_012491346.1_1061, lcl|NZ_CP038153.1_prot_WP_041168760.1_601
[truncated: 5,075 more rows]
[truncated: 110 more columns]
