# Supplementary material for: Transcriptional Responses of Lacticaseibacillus rhamnosus to TNFα, IL-6, IL-8, and IL-10 Cytokines
Source: Biology (Basel). 2024 Nov 15;13(11):931. doi: 10.3390/biology13110931 (PMC11591797; doi:10.3390/biology13110931)
Supplement: Supplementary file 1 [file biology-13-00931-s001.zip › Supplementary files_v2/Table_S5.xlsx]

## Sheet: L. rhamnosus K32
locus tags	putative function*
IL-8
QJQ50_RS01455, QJQ50_RS01460, QJQ50_RS01465	carbohydrate utilization
QJQ50_RS01630, QJQ50_RS01635	ribose utilization
QJQ50_RS02370, QJQ50_RS02375, QJQ50_RS02380	trehalose utilization
QJQ50_RS02530, QJQ50_RS02540	glycerol catabolism
QJQ50_RS05860, QJQ50_RS05865, QJQ50_RS05870, QJQ50_RS05875	pyruvate metabolism
QJQ50_RS06345, QJQ50_RS06350	pyruvate metabolism
QJQ50_RS08535, QJQ50_RS08540	pyruvate metabolism
QJQ50_RS12265, QJQ50_RS12275	carbohydrate utilization
QJQ50_RS12835, QJQ50_RS12840, QJQ50_RS12845, QJQ50_RS12850	carbohydrate utilization
QJQ50_RS13255, QJQ50_RS13260, QJQ50_RS13265, QJQ50_RS13270	carbohydrate utilization
IL-10
QJQ50_RS01455, QJQ50_RS01460, QJQ50_RS01465	carbohydrate utilization
QJQ50_RS01630, QJQ50_RS01635	ribose utilization
QJQ50_RS02370, QJQ50_RS02375, QJQ50_RS02380, QJQ50_RS02385	trehalose utilization
QJQ50_RS05865, QJQ50_RS05870, QJQ50_RS05875	pyruvate metabolism
QJQ50_RS12265, QJQ50_RS12270, QJQ50_RS12275	carbohydrate utilization
QJQ50_RS12280, QJQ50_RS12285	carbohydrates catabolism
QJQ50_RS12440, QJQ50_RS12460	carbohydrate utilization
QJQ50_RS12835, QJQ50_RS12840, QJQ50_RS12845, QJQ50_RS12850	carbohydrate utilization
QJQ50_RS13255, QJQ50_RS13260, QJQ50_RS13265	carbohydrate utilization
* Operon functions were predicted by leveraging information on the functions of their annotated member genes.

## Sheet: L. rhamnosus R19
locus tags	putative function*
IL-8
LrhR19_RS05795, LrhR19_RS05800	cell wall D-alanylation
LrhR19_RS05340, LrhR19_RS05345, LrhR19_RS05350, LrhR19_RS05355, LrhR19_RS05360, LrhR19_RS05365, LrhR19_RS05370	purine biosynthesis
LrhR19_RS08430, LrhR19_RS08435, LrhR19_RS08440, LrhR19_RS08445	amide utilization
IL-10
LrhR19_RS05795, LrhR19_RS05800	cell wall D-alanylation
LrhR19_RS05340, LrhR19_RS05345, LrhR19_RS05350, LrhR19_RS05355, LrhR19_RS05360, LrhR19_RS05365, LrhR19_RS05370, LrhR19_RS05375	purine biosynthesis
LrhR19_RS08430, LrhR19_RS08435, LrhR19_RS08440, LrhR19_RS08445	amide utilization
* Operon functions were predicted by leveraging information on the functions of their annotated member genes.
