# Supplementary material for: Transcriptional Responses of Lacticaseibacillus rhamnosus to TNFα, IL-6, IL-8, and IL-10 Cytokines
Source: Biology (Basel). 2024 Nov 15;13(11):931. doi: 10.3390/biology13110931 (PMC11591797; doi:10.3390/biology13110931)
Supplement: Supplementary file 1 [file biology-13-00931-s001.zip › Supplementary files_v2/Table_S6.xlsx]

## Sheet: Result
Lacticaseibacillus rhamnosus R19-3 (LWBT00000000,1)			IL10vsGFP			IL8vsGFP
Geneid	Annotation	gene	logFC	FC	FDR	logFC	FC	FDR
LrhR19_RS14220	tRNA-Leu		-2.12927	-4.37497	0.00365744	-4.5122	-22.8196	8.86974e-05
LrhR19_RS13710	tRNA-Leu		-2.28847	-4.88538	0.00159715	-3.86552	-14.5759	8.63236e-05
LrhR19_RS13715	tRNA-Cys		-2.5477	-5.847	5.02031e-06	-3.74645	-13.4213	3.51509e-07
LrhR19_RS01955	tRNA-OTHER		-2.35488	-5.11552	0.00856273	-3.39425	-10.5141	0.00187751
LrhR19_RS03420	cold-shock protein		-1.99866	-3.9963	1.7732e-05	-2.84478	-7.18396	1.0204e-06
LrhR19_RS15840	hypothetical protein		-1.99012	-3.97271	0.000166941	-2.65193	-6.28508	1.44238e-05
LrhR19_RS06750	tRNA-Lys		-1.51883	-2.86559	0.0218411	-2.59438	-6.03928	0.00145055
LrhR19_RS10655	HU family DNA-binding protein		-1.66198	-3.1645	0.000338272	-2.57534	-5.96013	5.90325e-06
LrhR19_RS13745	tRNA-Asp		-0.414558	-1.33289	0.676563	-2.56424	-5.91442	0.0317568
LrhR19_RS04215	50S ribosomal protein L28	rpmB	-1.87563	-3.66962	1.12563e-06	-2.55167	-5.86311	1.2295e-07
LrhR19_RS08975	hypothetical protein		-0.387295	-1.30794	0.727954	-2.52462	-5.75424	0.0617422
LrhR19_RS09325	cold-shock protein		-1.50771	-2.84358	0.000516693	-2.47741	-5.56897	6.68961e-06
LrhR19_RS10560	YjzD family protein		-1.89197	-3.71143	7.5288e-05	-2.3691	-5.16617	1.00846e-05
LrhR19_RS10540	50S ribosomal protein L32	rpmF	-1.6003	-3.03207	0.000234221	-2.29607	-4.91117	8.5115e-06
LrhR19_RS11745	helix-turn-helix transcriptional regulator		-1.57396	-2.97721	3.37752e-05	-2.29221	-4.89805	1.0204e-06
LrhR19_RS05345	5-(carboxyamino)imidazole ribonucleotide synthase	purK	-2.09192	-4.26315	3.68804e-06	-2.26378	-4.80248	1.1808e-06
LrhR19_RS07260	30S ribosomal protein S20	rpsT	-1.3358	-2.52415	0.00199549	-2.25655	-4.77848	1.86297e-05
LrhR19_RS02175	putative holin-like toxin		-1.98147	-3.94894	0.00405725	-2.25513	-4.77379	0.00205748
LrhR19_RS06105	hypothetical protein		-1.42543	-2.68595	0.000229968	-2.19199	-4.56935	6.20038e-06
LrhR19_RS01110	hypothetical protein		-1.03759	-2.05279	0.296144	-2.18397	-4.54402	0.0538597
LrhR19_RS16355	hypothetical protein		-1.18722	-2.27714	0.160538	-2.12657	-4.36677	0.0266918
LrhR19_RS05355	phosphoribosylformylglycinamidine synthase subunit PurS	purS	-1.53866	-2.90524	0.00984081	-2.05169	-4.14591	0.00187751
LrhR19_RS13230	ketohydroxyglutarate aldolase		-1.47844	-2.78647	0.0711437	-2.03589	-4.10077	0.0215776
LrhR19_RS05360	phosphoribosylformylglycinamidine synthase subunit PurQ	purQ	-1.9828	-3.9526	3.97914e-05	-2.02261	-4.0632	2.36211e-05
LrhR19_RS12050	50S ribosomal protein L33	rpmG	-1.33432	-2.52157	0.000339983	-2.0168	-4.04685	8.13785e-06
LrhR19_RS05365	phosphoribosylformylglycinamidine synthase subunit PurL	purL	-2.18769	-4.55576	2.76168e-07	-2.00525	-4.01458	3.51509e-07
LrhR19_RS09125	hypothetical protein		-0.775012	-1.7112	0.334598	-2.00245	-4.00681	0.0261809
LrhR19_RS07255	30S ribosomal protein S15	rpsO	-1.24936	-2.37736	0.00143859	-1.92731	-3.80345	2.4717e-05
LrhR19_RS07905	LBP_cg2779 family protein		-1.34991	-2.54895	0.000318744	-1.88825	-3.70186	1.56219e-05
LrhR19_RS13765	tRNA-Ser		-0.760491	-1.69407	0.294892	-1.87715	-3.67347	0.0220084
LrhR19_RS06725	tRNA-Gly		-1.60681	-3.04578	0.00466512	-1.86476	-3.64206	0.00194068
LrhR19_RS04335	YneF family protein		-1.30161	-2.46504	6.47181e-05	-1.85062	-3.60656	2.64412e-06
LrhR19_RS06485	hypothetical protein		-0.766444	-1.70107	0.168964	-1.84982	-3.60454	0.00298832
LrhR19_RS16180	hypothetical protein		-0.338487	-1.26443	0.602169	-1.8469	-3.59726	0.00940537
LrhR19_RS13720	tRNA-Gln		-0.837157	-1.78653	0.20335	-1.78987	-3.45784	0.0160905
LrhR19_RS08435	amidohydrolase family protein		-1.72786	-3.31237	4.31658e-07	-1.77353	-3.41888	2.73533e-07
LrhR19_RS10750	hypothetical protein		-1.37422	-2.59228	0.00763904	-1.7432	-3.34776	0.00182817
LrhR19_RS13435	hypothetical protein		-1.29688	-2.45697	0.0201471	-1.74074	-3.34206	0.00379686
LrhR19_RS13370	IS30 family transposase		-1.16265	-2.23869	0.0437471	-1.73955	-3.33931	0.00586508
LrhR19_RS04665	hypothetical protein		-1.12478	-2.18068	5.23639e-06	-1.73447	-3.32758	1.38893e-07
LrhR19_RS06745	tRNA-Leu		-1.30937	-2.47834	0.000424074	-1.72899	-3.31496	3.25291e-05
LrhR19_RS10250	transfer-messenger RNA	ssrA	-1.15736	-2.23048	2.30913e-05	-1.72251	-3.30009	3.51509e-07
LrhR19_RS05350	phosphoribosylaminoimidazolesuccinocarboxamide synthase	purC	-1.89055	-3.70776	4.25265e-06	-1.71275	-3.27785	6.99777e-06
LrhR19_RS08440	hypothetical protein		-1.56753	-2.96396	0.00115609	-1.69451	-3.23667	0.000674396
LrhR19_RS11750	universal stress protein		-1.09465	-2.13561	0.000727813	-1.68227	-3.20933	1.47438e-05
LrhR19_RS13450	iron-sulfur cluster biosynthesis family protein		-1.01653	-2.02305	0.030837	-1.67067	-3.18363	0.00185321
LrhR19_RS13770	tRNA-Ile		-0.870693	-1.82854	0.202799	-1.66688	-3.17526	0.0257848
LrhR19_RS05340	5-(carboxyamino)imidazole ribonucleotide mutase	purE	-1.37181	-2.58795	0.0070761	-1.65314	-3.14518	0.00225714
LrhR19_RS13780	tRNA-Phe		-1.44085	-2.71481	0.00411768	-1.63795	-3.11224	0.00187751
LrhR19_RS09045	phage portal protein		-0.325454	-1.25306	0.678649	-1.62862	-3.09218	0.045238
LrhR19_RS05470	tRNA-Gly		-1.96194	-3.89587	0.0353434	-1.61185	-3.05643	0.0642229
LrhR19_RS13195	TetR/AcrR family transcriptional regulator		-1.20032	-2.2979	0.182245	-1.58475	-2.99956	0.0895104
LrhR19_RS13220	helix-turn-helix domain-containing protein		-0.97551	-1.96634	0.182082	-1.58266	-2.99522	0.0408874
LrhR19_RS16100	hypothetical protein		-0.767284	-1.70206	0.243472	-1.57732	-2.98415	0.0251426
LrhR19_RS01680	30S ribosomal protein S14	rpsN	-1.12997	-2.18854	0.000217554	-1.53886	-2.90564	1.0676e-05
LrhR19_RS12370	hypothetical protein		-0.945616	-1.92601	0.00136661	-1.51751	-2.86296	1.86297e-05
LrhR19_RS13675	YkuJ family protein		-1.18135	-2.26789	0.0045593	-1.51016	-2.84841	0.000741802
LrhR19_RS08445	DUF3100 domain-containing protein		-1.66001	-3.16018	9.40317e-05	-1.5033	-2.83491	0.000186032
LrhR19_RS13825	tRNA-Lys		-0.570951	-1.4855	0.31676	-1.49793	-2.82437	0.0144727
LrhR19_RS13820	tRNA-Thr		-1.1604	-2.23519	0.0158949	-1.48267	-2.79466	0.00342949
LrhR19_RS14395	23S ribosomal RNA		-3.11854	-8.68511	0.00506469	-1.43654	-2.70671	0.133927
LrhR19_RS06890	Veg family protein		-1.15812	-2.23167	4.85198e-05	-1.43043	-2.69527	6.00987e-06
LrhR19_RS02055	hypothetical protein		-0.187675	-1.13893	0.80972	-1.39561	-2.63101	0.0713893
LrhR19_RS11225	chromosome partitioning protein ParB		-1.05637	-2.07969	4.1071e-05	-1.39361	-2.62735	2.64412e-06
LrhR19_RS02245	bacteriocin immunity protein		-1.8385	-3.57637	0.00671738	-1.39172	-2.62392	0.0234978
LrhR19_RS06650	30S ribosomal protein S10	rpsJ	-0.992807	-1.99005	0.000338272	-1.38916	-2.61927	1.09226e-05
LrhR19_RS05370	amidophosphoribosyltransferase	purF	-1.4818	-2.79297	2.72266e-05	-1.37352	-2.59103	3.37276e-05
LrhR19_RS14405	hypothetical protein		-1.06785	-2.0963	0.0360187	-1.32416	-2.50387	0.0118468
LrhR19_RS13810	tRNA-Arg		-1.06869	-2.09753	0.0480071	-1.31185	-2.4826	0.0177344
LrhR19_RS12965	class II fructose-bisphosphate aldolase		-0.559777	-1.47404	0.515738	-1.29576	-2.45506	0.138148
LrhR19_RS16200	hypothetical protein		-0.023934	-1.01673	0.975117	-1.2957	-2.45497	0.0828924
LrhR19_RS01960	ArpU family phage packaging/lysis transcriptional regulator		-0.463774	-1.37915	0.487799	-1.29319	-2.4507	0.0570911
LrhR19_RS07360	hypothetical protein		-0.157682	-1.11549	0.795953	-1.29238	-2.44931	0.0289105
LrhR19_RS03775	metalloregulator ArsR/SmtB family transcription factor		-0.245671	-1.18564	0.67775	-1.2886	-2.44291	0.0254575
LrhR19_RS15925	SPJ_0845 family protein		-0.962669	-1.94891	0.125301	-1.28826	-2.44234	0.0435127
LrhR19_RS13795	tRNA-Ile		-1.14606	-2.21309	0.0359674	-1.28722	-2.44057	0.0191384
LrhR19_RS13360	hypothetical protein		-0.763832	-1.698	0.438584	-1.2709	-2.41312	0.204832
LrhR19_RS10735	NCS2 family permease		-1.50533	-2.83889	2.54229e-07	-1.25351	-2.38421	4.18288e-07
LrhR19_RS02545	Txe/YoeB family addiction module toxin		-0.834204	-1.78287	0.130877	-1.24244	-2.36598	0.0298234
LrhR19_RS02065	hypothetical protein		-0.587961	-1.50312	0.112157	-1.21695	-2.32454	0.00258654
LrhR19_RS13755	tRNA-Ser		-0.888772	-1.8516	0.259261	-1.20398	-2.30374	0.131237
LrhR19_RS06730	tRNA-Arg		-1.0822	-2.11726	0.00886427	-1.20362	-2.30316	0.00400527
LrhR19_RS16135	hypothetical protein		-0.614213	-1.53072	0.472792	-1.20127	-2.29942	0.166293
LrhR19_RS06740	tRNA-Gly		-0.843819	-1.79479	0.032919	-1.20087	-2.29878	0.00407776
LrhR19_RS10620	ferredoxin		-1.0494	-2.06966	0.0153395	-1.1965	-2.29184	0.00600957
LrhR19_RS08285	MazG-like family protein		-0.389817	-1.31023	0.443077	-1.18854	-2.27921	0.0216729
LrhR19_RS13815	tRNA-Gly		-0.942315	-1.92161	0.0810756	-1.18495	-2.27355	0.0304251
LrhR19_RS02020	VRR-NUC domain-containing protein		-0.68098	-1.60323	0.387413	-1.17451	-2.25716	0.131237
LrhR19_RS10090	PTS sugar transporter subunit IIA		-0.360306	-1.2837	0.619286	-1.17016	-2.25037	0.0961708
LrhR19_RS02000	hypothetical protein		-0.322937	-1.25087	0.648991	-1.16807	-2.24711	0.0908483
LrhR19_RS10395	hypothetical protein		-0.894544	-1.85902	0.00275111	-1.15356	-2.22463	0.00035333
LrhR19_RS08430	sulfite exporter TauE/SafE family protein		-1.01809	-2.02524	0.000151371	-1.14734	-2.21505	3.37276e-05
LrhR19_RS07155	hypothetical protein		-0.398872	-1.31848	0.281294	-1.14652	-2.21379	0.00342949
LrhR19_RS16050	hypothetical protein		-0.22253	-1.16678	0.757332	-1.13282	-2.19287	0.109328
LrhR19_RS14500	tRNA-Ile		-1.23037	-2.34628	0.000148171	-1.12028	-2.17388	0.000260846
LrhR19_RS09350	YfhO family protein		-0.780457	-1.71767	0.000588413	-1.11315	-2.16318	1.86297e-05
LrhR19_RS09890	hypothetical protein		-0.749094	-1.68074	0.010338	-1.11225	-2.16183	0.000552216
LrhR19_RS12775	hypothetical protein		-0.374785	-1.29665	0.319266	-1.09129	-2.13064	0.00583967
LrhR19_RS13460	matrixin family metalloprotease		-0.571513	-1.48608	0.0194715	-1.08766	-2.12529	0.000156847
LrhR19_RS07085	LysR family transcriptional regulator		-0.409131	-1.32789	0.575215	-1.087	-2.12431	0.124562
LrhR19_RS16175	hypothetical protein		-0.934251	-1.9109	0.0711437	-1.08503	-2.12142	0.0363147
LrhR19_RS09670	NADP-dependent oxidoreductase		-0.768823	-1.70388	0.0104845	-1.08415	-2.12013	0.000953739
LrhR19_RS08335	FIVAR domain-containing protein		-0.959637	-1.94482	0.00829554	-1.08199	-2.11696	0.00343371
LrhR19_RS01195	hypothetical protein		-0.755414	-1.68812	0.197316	-1.05151	-2.07269	0.0754241
LrhR19_RS12065	hypothetical protein		-0.699705	-1.62417	0.000363126	-1.04865	-2.0686	6.20038e-06
LrhR19_RS12620	50S ribosomal protein L34	rpmH	-0.809331	-1.7524	0.000595893	-1.03791	-2.05325	5.43387e-05
LrhR19_RS12290	NAD(P)H-dependent oxidoreductase		-0.18542	-1.13715	0.788655	-1.02615	-2.03658	0.116796
LrhR19_RS11235	CsbD family protein		-1.05466	-2.07723	0.127578	-1.02332	-2.03259	0.132959
LrhR19_RS12695	30S ribosomal protein S18	rpsR	-0.677875	-1.59978	0.00221207	-1.01583	-2.02207	5.25358e-05
LrhR19_RS04680	RNase P RNA component class B	rnpB	-0.830454	-1.77824	0.000164656	-1.01375	-2.01915	1.60148e-05
LrhR19_RS03665	helix-turn-helix domain-containing protein		-0.653868	-1.57338	0.0502124	-1.01265	-2.01761	0.00407776
LrhR19_RS09920	FAD-dependent oxidoreductase		0.209224	1.15607	0.743783	-1.00872	-2.01213	0.115881
LrhR19_RS06765	type B 50S ribosomal protein L31		-0.763581	-1.6977	0.00104625	-1.00475	-2.0066	7.77114e-05
LrhR19_RS03205	hypothetical protein		-0.408624	-1.32742	0.467412	-1.00269	-2.00374	0.0677296
LrhR19_RS16435	hypothetical protein		-0.219414	-1.16426	0.86287	-1.00204	-2.00283	0.404947
LrhR19_RS10410	DUF4828 domain-containing protein		-0.869796	-1.8274	0.0593849	-0.99961	-1.99946	0.0303792
LrhR19_RS07580	hypothetical protein		-0.665999	-1.58667	0.0305893	-0.999034	-1.99866	0.00249293
LrhR19_RS16345	putative holin-like toxin		-0.34819	-1.27296	0.459984	-0.991364	-1.98806	0.0330125
LrhR19_RS05300	DUF1827 family protein		-0.201035	-1.14952	0.575215	-0.982638	-1.97608	0.00521571
LrhR19_RS09240	hypothetical protein		-0.338006	-1.26401	0.254691	-0.979731	-1.9721	0.00244203
LrhR19_RS07275	helix-hairpin-helix domain-containing protein		0.0348815	1.02447	0.974299	-0.97381	-1.96402	0.339346
LrhR19_RS10475	flavodoxin		-0.650805	-1.57004	0.0333792	-0.970998	-1.9602	0.00272553
LrhR19_RS02010	hypothetical protein		-0.823815	-1.77008	0.128469	-0.955958	-1.93987	0.0762557
LrhR19_RS02050	siphovirus Gp157 family protein		-0.278049	-1.21255	0.678649	-0.944464	-1.92447	0.131792
LrhR19_RS06635	50S ribosomal protein L23	rplW	-0.621071	-1.53802	0.00650828	-0.942718	-1.92215	0.000180658
LrhR19_RS06015	hypothetical protein		-0.739001	-1.66902	0.00548439	-0.938108	-1.91601	0.000906904
LrhR19_RS11995	putative quinol monooxygenase		-0.406052	-1.32505	0.350797	-0.930402	-1.90581	0.0300319
LrhR19_RS06095	hypothetical protein		-0.543141	-1.45714	0.0404555	-0.923253	-1.89639	0.00156256
LrhR19_RS04310	KH domain-containing protein		-0.587408	-1.50255	0.00161207	-0.922287	-1.89512	2.16777e-05
LrhR19_RS02840	hypothetical protein		-0.473223	-1.38821	0.00863653	-0.922262	-1.89508	2.3778e-05
LrhR19_RS12720	DsrE family protein		-0.680199	-1.60236	0.00650828	-0.922145	-1.89493	0.000633083
LrhR19_RS14505	tRNA-Ala		-0.886137	-1.84822	0.0132449	-0.918718	-1.89043	0.00919012
LrhR19_RS06330	metalloregulator ArsR/SmtB family transcription factor		-0.24993	-1.18915	0.480946	-0.917523	-1.88887	0.00976652
LrhR19_RS05375	phosphoribosylformylglycinamidine cyclo-ligase	purM	-1.45198	-2.73584	0.000865863	-0.915156	-1.88577	0.0152789
LrhR19_RS04495	hypothetical protein		-0.529328	-1.44326	0.198416	-0.909886	-1.8789	0.0285743
LrhR19_RS04325	50S ribosomal protein L19	rplS	-0.582986	-1.49795	0.00221207	-0.907483	-1.87577	3.05264e-05
LrhR19_RS14190	helix-turn-helix transcriptional regulator		-0.525075	-1.43901	0.372647	-0.906873	-1.87498	0.111232
LrhR19_RS16335	putative holin-like toxin		-0.922915	-1.89594	0.0333826	-0.905594	-1.87332	0.0313012
LrhR19_RS16220	hypothetical protein		-0.305469	-1.23582	0.280371	-0.901087	-1.86747	0.00284694
LrhR19_RS10300	hypothetical protein		-0.379973	-1.30132	0.174141	-0.889293	-1.85227	0.00333903
LrhR19_RS02200	hypothetical protein		-0.499656	-1.41388	0.495217	-0.887195	-1.84958	0.218122
LrhR19_RS16115	hypothetical protein		-0.601191	-1.51697	0.0622709	-0.880082	-1.84048	0.00847046
LrhR19_RS09930	S-adenosyl-l-methionine hydroxide adenosyltransferase family protein		-0.753886	-1.68633	0.0117622	-0.878618	-1.83861	0.00376725
LrhR19_RS11910	hypothetical protein		-0.550624	-1.46472	0.0360187	-0.878383	-1.83831	0.00195986
LrhR19_RS06340	metal ABC transporter permease		-0.387666	-1.30827	0.647222	-0.87626	-1.83561	0.284533
LrhR19_RS02145	hypothetical protein		-0.862941	-1.81874	0.0380516	-0.871532	-1.8296	0.0317485
LrhR19_RS02295	hypothetical protein		-0.63704	-1.55513	0.147526	-0.86983	-1.82745	0.0479533
LrhR19_RS06735	tRNA-Leu		-0.696888	-1.621	0.0732325	-0.86834	-1.82556	0.0262665
LrhR19_RS12510	bacteriocin immunity protein		-0.280966	-1.21501	0.550015	-0.867331	-1.82428	0.0507019
LrhR19_RS08245	PTS lactose transporter subunit IIBC		-0.387003	-1.30767	0.123869	-0.866206	-1.82286	0.00185321
LrhR19_RS06140	PadR family transcriptional regulator		-0.45995	-1.37549	0.157373	-0.857777	-1.81224	0.0111539
LrhR19_RS13050	50S ribosomal protein L11	rplK	-0.476615	-1.39148	0.00728506	-0.857181	-1.81149	3.37276e-05
LrhR19_RS13100	preprotein translocase subunit SecE	secE	-0.595652	-1.51116	0.0431747	-0.857066	-1.81135	0.00507248
LrhR19_RS06605	50S ribosomal protein L29	rpmC	-0.771392	-1.70692	9.69028e-06	-0.848182	-1.80023	3.05756e-06
LrhR19_RS16330	hypothetical protein		0.635515	1.55349	0.443077	-0.843464	-1.79435	0.395166
LrhR19_RS04090	50S ribosomal protein L27	rpmA	-0.627598	-1.54499	0.000101967	-0.841281	-1.79164	5.12915e-06
LrhR19_RS04890	30S ribosomal protein S21	rpsU	-0.495867	-1.41017	0.0190511	-0.83522	-1.78413	0.000344624
LrhR19_RS07150	hypothetical protein		-0.353053	-1.27726	0.0798791	-0.832821	-1.78117	0.000327455
LrhR19_RS04080	50S ribosomal protein L21	rplU	-0.688953	-1.61211	4.85198e-05	-0.826708	-1.77363	6.20038e-06
LrhR19_RS07160	YoaK family protein		-0.324704	-1.25241	0.328411	-0.818256	-1.76327	0.0136171
LrhR19_RS16390	plasmid pRiA4b ORF-3 family protein		-0.0377066	-1.02648	0.968525	-0.81562	-1.76005	0.329634
LrhR19_RS03555	hypothetical protein		-0.499385	-1.41361	0.00691807	-0.814319	-1.75847	0.000108937
LrhR19_RS05170	branched-chain amino acid ABC transporter permease		-0.655206	-1.57484	0.0364436	-0.812431	-1.75617	0.0104514
LrhR19_RS06135	SemiSWEET family transporter		-0.163393	-1.11992	0.575215	-0.811011	-1.75444	0.00415543
LrhR19_RS07865	GlsB/YeaQ/YmgE family stress response membrane protein		-0.675661	-1.59733	0.463556	-0.810447	-1.75375	0.378313
LrhR19_RS15810	hypothetical protein		-0.411369	-1.32995	0.253739	-0.809869	-1.75305	0.0234978
LrhR19_RS00785	glycine betaine ABC transporter substrate-binding protein		-0.911703	-1.88126	2.42048e-06	-0.807827	-1.75057	5.12915e-06
LrhR19_RS02455	putative holin-like toxin		-0.515799	-1.42979	0.37301	-0.800499	-1.7417	0.150373
LrhR19_RS00190	metalloregulator ArsR/SmtB family transcription factor		0.0218937	1.01529	0.965971	-0.797542	-1.73814	0.0615508
LrhR19_RS05025	type II toxin-antitoxin system RelE/ParE family toxin		-0.107092	-1.07706	0.747605	-0.794053	-1.73394	0.0113297
LrhR19_RS12585	hypothetical protein		0.00379027	1.00263	0.995802	-0.792465	-1.73203	0.282712
LrhR19_RS02495	PRD domain-containing protein		-0.772759	-1.70853	0.418111	-0.787465	-1.72604	0.406179
LrhR19_RS00775	GtrA family protein		-0.431764	-1.34888	0.254691	-0.784346	-1.72231	0.0365806
LrhR19_RS14120	AzlD domain-containing protein		0.0651376	1.04618	0.933072	-0.780017	-1.71715	0.279015
LrhR19_RS09965	flavocytochrome c		0.101277	1.07272	0.900681	-0.779554	-1.7166	0.287119
LrhR19_RS06630	50S ribosomal protein L2	rplB	-0.782653	-1.72029	3.9646e-05	-0.779112	-1.71607	2.357e-05
LrhR19_RS01805	DUF4811 domain-containing protein		-0.651291	-1.57057	0.0128605	-0.775873	-1.71223	0.00359458
LrhR19_RS06255	hypothetical protein		-0.715104	-1.6416	0.449331	-0.774462	-1.71055	0.408608
LrhR19_RS03515	WxL domain-containing protein		0.0736596	1.05238	0.923994	-0.771201	-1.70669	0.274454
LrhR19_RS11765	glycine cleavage system protein H		-0.663807	-1.58426	0.000796261	-0.769491	-1.70467	0.000192198
LrhR19_RS06675	30S ribosomal protein S7	rpsG	-0.590265	-1.50552	0.0022343	-0.769297	-1.70444	0.000192198
LrhR19_RS02855	hypothetical protein		-0.389278	-1.30974	0.0340084	-0.768257	-1.70321	0.000246348
LrhR19_RS10965	ABC transporter ATP-binding protein		-0.815712	-1.76017	0.157373	-0.767744	-1.70261	0.174103
LrhR19_RS04150	hypothetical protein		-0.187841	-1.13906	0.747605	-0.765976	-1.70052	0.158234
LrhR19_RS05395	CopY/TcrY family copper transport repressor		0.0619335	1.04386	0.928334	-0.762954	-1.69696	0.221468
LrhR19_RS14415	16S ribosomal RNA		-2.50696	-5.6842	0.0189361	-0.762683	-1.69664	0.451817
LrhR19_RS09445	GAF domain-containing protein		-0.483486	-1.39812	0.0701316	-0.756162	-1.68899	0.00631206
LrhR19_RS13105	50S ribosomal protein L33	rpmG	-0.521812	-1.43576	0.112703	-0.754238	-1.68674	0.0224951
LrhR19_RS05315	phosphocarrier protein HPr		-0.469807	-1.38492	0.0461271	-0.754026	-1.68649	0.00224631
LrhR19_RS09360	glycoside hydrolase family 1 protein		0.355138	1.27911	0.733949	-0.754003	-1.68647	0.518708
LrhR19_RS06020	nucleoside-diphosphate kinase	ndk	-0.583846	-1.49884	0.00825812	-0.753814	-1.68625	0.00117608
LrhR19_RS02030	DUF669 domain-containing protein		-0.687658	-1.61067	0.127578	-0.748678	-1.68025	0.0908483
LrhR19_RS02045	AAA family ATPase		-0.591742	-1.50707	0.146924	-0.74672	-1.67797	0.0650083
LrhR19_RS09100	hypothetical protein		-0.0728706	-1.05181	0.923994	-0.746087	-1.67724	0.273208
LrhR19_RS06805	DNA-directed RNA polymerase subunit delta	rpoE	-0.586082	-1.50116	0.00109901	-0.743975	-1.67478	0.000107845
LrhR19_RS06625	30S ribosomal protein S19	rpsS	-0.700596	-1.62518	6.62144e-05	-0.742608	-1.6732	2.38688e-05
LrhR19_RS05495	YlbF family regulator		-0.084337	-1.0602	0.715959	-0.738774	-1.66876	0.00114962
LrhR19_RS02210	DHA2 family efflux MFS transporter permease subunit		-0.67164	-1.59288	0.0481906	-0.736026	-1.66558	0.0281734
LrhR19_RS10115	aldose 1-epimerase family protein		-0.276343	-1.21112	0.592646	-0.732331	-1.66132	0.127433
LrhR19_RS13060	amidase		-0.494806	-1.40913	0.0374348	-0.728282	-1.65667	0.00342949
LrhR19_RS00480	hydantoinase/oxoprolinase family protein		-0.833799	-1.78237	0.0170118	-0.726826	-1.65499	0.028613
LrhR19_RS08640	hypothetical protein		-0.40372	-1.32291	0.227032	-0.723978	-1.65173	0.0281734
LrhR19_RS08730	IS6 family transposase		-0.263874	-1.2007	0.55671	-0.721723	-1.64915	0.0834557
LrhR19_RS00665	GGDEF domain-containing protein		-1.11147	-2.16066	0.156577	-0.719896	-1.64706	0.346472
LrhR19_RS03045	GtrA family protein		0.479666	1.39442	0.690732	-0.718352	-1.6453	0.599841
LrhR19_RS00320	UDP-galactopyranose mutase	glf	-0.664988	-1.58555	0.00143859	-0.715671	-1.64225	0.000746358
LrhR19_RS13545	cell wall hydrolase P40		-0.444935	-1.36125	0.00329761	-0.712693	-1.63886	3.83555e-05
LrhR19_RS13580	50S ribosomal protein L7/L12	rplL	-0.424026	-1.34167	0.0201339	-0.70946	-1.63519	0.000379995
LrhR19_RS10890	metalloregulator ArsR/SmtB family transcription factor		-0.318871	-1.24735	0.232737	-0.708955	-1.63462	0.00857054
LrhR19_RS13385	GntR family transcriptional regulator		-0.465462	-1.38076	0.450751	-0.707296	-1.63274	0.238131
LrhR19_RS10240	head-tail connector protein		-0.216352	-1.16179	0.755029	-0.70553	-1.63074	0.287534
LrhR19_RS15340	transposase family protein		-0.128604	-1.09324	0.724868	-0.703384	-1.62832	0.0338894
LrhR19_RS04980	hypothetical protein		-0.379416	-1.30082	0.364765	-0.69716	-1.62131	0.0791174
LrhR19_RS05845	IreB family regulatory phosphoprotein		-0.352724	-1.27697	0.254865	-0.695526	-1.61948	0.0226368
LrhR19_RS14095	MazG-like family protein		-0.0671319	-1.04763	0.881228	-0.694337	-1.61814	0.0573731
LrhR19_RS12675	deoxyribose-phosphate aldolase		-0.629376	-1.5469	0.157373	-0.690163	-1.61347	0.115244
LrhR19_RS03055	glycosyltransferase family 2 protein		-0.766896	-1.7016	0.191131	-0.689707	-1.61296	0.233886
LrhR19_RS06590	50S ribosomal protein L24	rplX	-0.747277	-1.67862	6.42989e-05	-0.687908	-1.61095	9.56128e-05
LrhR19_RS06460	30S ribosomal protein S9	rpsI	-0.499799	-1.41402	0.000727813	-0.687863	-1.6109	2.4717e-05
LrhR19_RS09695	hypothetical protein		0.0808308	1.05763	0.892247	-0.687328	-1.6103	0.167899
LrhR19_RS08050	ABC transporter ATP-binding protein		0.503926	1.41807	0.557498	-0.687043	-1.60998	0.476251
LrhR19_RS09685	transporter		-0.586369	-1.50146	0.0420103	-0.684187	-1.6068	0.0170668
LrhR19_RS15665	single-stranded DNA-binding protein		0.0224943	1.01571	0.974299	-0.683391	-1.60591	0.25436
LrhR19_RS08405	alpha/beta hydrolase		0.817616	1.76249	0.389604	-0.681504	-1.60381	0.572538
LrhR19_RS00495	hypothetical protein		-0.442267	-1.35874	0.0503833	-0.678276	-1.60023	0.00407776
LrhR19_RS03745	hypothetical protein		-0.0758615	-1.05399	0.883379	-0.677219	-1.59905	0.111877
LrhR19_RS02825	ASCH domain-containing protein		-0.453315	-1.36918	0.375912	-0.675479	-1.59713	0.166171
LrhR19_RS11170	GNAT family N-acetyltransferase		-0.364996	-1.28788	0.278356	-0.673274	-1.59469	0.0388718
LrhR19_RS10940	glucose PTS transporter subunit IIA		-0.305421	-1.23578	0.49077	-0.673003	-1.59439	0.108218
LrhR19_RS06245	Rrf2 family transcriptional regulator		-0.316601	-1.24539	0.644847	-0.672583	-1.59392	0.299115
LrhR19_RS10930	MupG family TIM beta-alpha barrel fold protein		-0.7186	-1.64558	0.312567	-0.672521	-1.59386	0.332696
LrhR19_RS13125	hypothetical protein		-0.178614	-1.1318	0.728987	-0.668667	-1.5896	0.158234
LrhR19_RS07665	sugar phosphate isomerase/epimerase		-0.400057	-1.31956	0.530092	-0.668657	-1.58959	0.273629
LrhR19_RS05905	preprotein translocase subunit YajC	yajC	-0.362839	-1.28595	0.036132	-0.666376	-1.58708	0.000537082
LrhR19_RS12605	RNA-binding cell elongation regulator Jag/EloR	jag	-0.558549	-1.47279	0.000363126	-0.662869	-1.58323	5.43387e-05
LrhR19_RS07220	carboxymuconolactone decarboxylase family protein		-0.170066	-1.12511	0.764255	-0.659687	-1.57974	0.210889
LrhR19_RS13800	tRNA-Met		-0.83853	-1.78823	0.24887	-0.658906	-1.57888	0.356792
LrhR19_RS11430	helix-turn-helix transcriptional regulator		0.361845	1.28507	0.336437	-0.657811	-1.57769	0.0864218
LrhR19_RS07870	pyridoxamine 5'-phosphate oxidase family protein		-0.651197	-1.57047	0.101604	-0.65672	-1.57649	0.0908355
LrhR19_RS04125	exodeoxyribonuclease VII small subunit		-0.489188	-1.40365	0.101887	-0.653998	-1.57352	0.0285743
LrhR19_RS07355	peptide deformylase	def	0.0314974	1.02207	0.916197	-0.650638	-1.56986	0.00886094
LrhR19_RS01995	DUF1642 domain-containing protein		-0.411403	-1.32998	0.412369	-0.650071	-1.56925	0.174361
LrhR19_RS08655	IS5/IS1182 family transposase		0.323779	1.2516	0.572753	-0.648039	-1.56704	0.259936
LrhR19_RS04435	YlxQ-related RNA-binding protein		-0.678081	-1.60001	0.00163173	-0.647739	-1.56671	0.00219296
LrhR19_RS12140	hypothetical protein		-0.207312	-1.15454	0.614917	-0.645726	-1.56453	0.0784562
LrhR19_RS10830	hypothetical protein		-0.303244	-1.23392	0.450297	-0.645031	-1.56377	0.0888674
LrhR19_RS01735	competence protein CoiA family protein		-0.16345	-1.11996	0.747605	-0.640086	-1.55842	0.167128
LrhR19_RS08225	sce7725 family protein		-0.585701	-1.50077	0.125569	-0.635161	-1.55311	0.0894588
LrhR19_RS02005	DNA (cytosine-5-)-methyltransferase	dcm	-0.496911	-1.41119	0.232925	-0.63492	-1.55285	0.116061
LrhR19_RS03405	ABC-F type ribosomal protection protein	abc-f	-0.483586	-1.39822	0.0599297	-0.632936	-1.55072	0.0148385
LrhR19_RS06480	ABC transporter ATP-binding protein		-0.36535	-1.28819	0.473586	-0.631635	-1.54932	0.194446
LrhR19_RS04020	DUF3042 family protein		-0.495104	-1.40942	0.0690413	-0.629699	-1.54724	0.0209714
LrhR19_RS06645	50S ribosomal protein L3	rplC	-0.411428	-1.33	0.0249687	-0.626411	-1.54372	0.00127313
LrhR19_RS06305	hypothetical protein		-0.244611	-1.18477	0.0622709	-0.625919	-1.54319	6.21559e-05
LrhR19_RS03940	winged helix-turn-helix transcriptional regulator		-0.42945	-1.34672	0.25851	-0.624173	-1.54133	0.0898184
LrhR19_RS07625	metallophosphoesterase family protein		-0.522662	-1.4366	0.0170228	-0.620745	-1.53767	0.00470519
LrhR19_RS08570	hypothetical protein		-0.282654	-1.21643	0.372647	-0.619553	-1.5364	0.0391565
LrhR19_RS02605	ROK family protein		-0.431584	-1.34871	0.226801	-0.617069	-1.53376	0.0740536
LrhR19_RS06845	ASCH domain-containing protein		-0.768164	-1.7031	0.102833	-0.61516	-1.53173	0.18141
LrhR19_RS10800	HAMP domain-containing sensor histidine kinase		-0.478108	-1.39292	0.0610332	-0.613469	-1.52993	0.0165653
LrhR19_RS10425	PTS lactose/cellobiose transporter subunit IIA		-0.432456	-1.34953	0.0852056	-0.613451	-1.52991	0.0155895
LrhR19_RS00690	hypothetical protein		0.19135	1.14183	0.862295	-0.612647	-1.52906	0.571408
LrhR19_RS10110	PTS fructose transporter subunit IIC		-0.150756	-1.11015	0.811243	-0.609493	-1.52572	0.293536
LrhR19_RS03885	ribosome silencing factor	rsfS	-0.355002	-1.27899	0.223328	-0.60789	-1.52403	0.0328212
LrhR19_RS00920	ABC transporter permease		-0.333247	-1.25985	0.412369	-0.606947	-1.52303	0.115244
LrhR19_RS13395	hypothetical protein		-0.326349	-1.25384	0.412306	-0.606539	-1.5226	0.105305
LrhR19_RS07130	MarR family transcriptional regulator		-0.0691984	-1.04913	0.890893	-0.605701	-1.52172	0.138324
LrhR19_RS01745	ACT domain-containing protein		-0.417409	-1.33553	0.343463	-0.59968	-1.51538	0.154512
LrhR19_RS00915	ABC transporter ATP-binding protein		-0.412343	-1.33085	0.465772	-0.599604	-1.5153	0.274062
LrhR19_RS00340	QueT transporter family protein		-0.524411	-1.43835	0.000516717	-0.597758	-1.51336	0.000130585
LrhR19_RS01365	preprotein translocase subunit SecG	secG	-0.247931	-1.1875	0.30859	-0.596089	-1.51161	0.0132229
LrhR19_RS02865	MFS transporter		-0.20354	-1.15152	0.64814	-0.595145	-1.51062	0.138377
LrhR19_RS09785	hypothetical protein		-0.108265	-1.07793	0.678649	-0.594306	-1.50975	0.0125822
LrhR19_RS00430	DUF3284 domain-containing protein		-0.155174	-1.11356	0.84734	-0.594287	-1.50973	0.421205
LrhR19_RS02450	PTS glucose transporter subunit IIA		-0.995343	-1.99356	0.0845767	-0.593882	-1.5093	0.290495
LrhR19_RS16360	hypothetical protein		-1.00411	-2.0057	0.157373	-0.593112	-1.5085	0.398393
LrhR19_RS13530	TetR/AcrR family transcriptional regulator		-0.3142	-1.24332	0.233916	-0.592914	-1.50829	0.0224841
LrhR19_RS14295	carbon-nitrogen family hydrolase		-0.818212	-1.76322	0.157373	-0.591883	-1.50721	0.299694
LrhR19_RS02080	pathogenicity island protein		-0.679485	-1.60157	0.399936	-0.590787	-1.50607	0.455159
LrhR19_RS03680	MerR family transcriptional regulator		-0.495034	-1.40935	0.282121	-0.586068	-1.50115	0.189817
LrhR19_RS06300	HAD-IC family P-type ATPase		-0.162618	-1.11932	0.416573	-0.580002	-1.49485	0.00375475
LrhR19_RS12930	hypothetical protein		-0.760574	-1.69416	0.123828	-0.579947	-1.49479	0.229156
LrhR19_RS11460	phosphopyruvate hydratase	eno	-0.302991	-1.2337	0.19752	-0.578653	-1.49345	0.0148385
LrhR19_RS13790	tRNA-Met		-0.0959019	-1.06873	0.90617	-0.578284	-1.49307	0.41834
LrhR19_RS10275	hypothetical protein		-0.198772	-1.14772	0.619286	-0.576595	-1.49133	0.110046
LrhR19_RS05245	nucleoside 2-deoxyribosyltransferase		-0.158887	-1.11643	0.603316	-0.575716	-1.49042	0.0383119
LrhR19_RS00740	NUDIX hydrolase		-0.665225	-1.58582	0.0866208	-0.574874	-1.48955	0.130506
LrhR19_RS00795	glycine betaine/L-proline ABC transporter ATP-binding protein		-0.714311	-1.6407	4.1071e-05	-0.57194	-1.48652	0.000244497
LrhR19_RS07450	toxic anion resistance protein		-0.136141	-1.09896	0.386506	-0.568209	-1.48268	0.000627309
LrhR19_RS00625	acyl carrier protein	acpP	-0.381912	-1.30307	0.0305893	-0.561365	-1.47566	0.00229973
LrhR19_RS11710	hydrolase		-0.23621	-1.17789	0.145942	-0.559366	-1.47362	0.00152926
LrhR19_RS01830	hypothetical protein		-0.0539955	-1.03814	0.844816	-0.557019	-1.47123	0.0183663
LrhR19_RS14490	MBG domain-containing protein		-0.74553	-1.67659	0.31676	-0.556324	-1.47052	0.448831
LrhR19_RS07840	HAD family hydrolase		-0.189392	-1.14028	0.672669	-0.555072	-1.46924	0.166293
LrhR19_RS10895	heavy metal translocating P-type ATPase		-0.881572	-1.84238	0.0027811	-0.554747	-1.46891	0.0357538
LrhR19_RS03825	50S ribosomal protein L35	rpmI	-0.348922	-1.27361	0.0420103	-0.552564	-1.46669	0.00219296
LrhR19_RS10780	PTS sugar transporter subunit IIB		-0.454423	-1.37023	0.568522	-0.551843	-1.46596	0.472007
LrhR19_RS04585	bifunctional pyr operon transcriptional regulator/uracil phosphoribosyltransferase PyrR	pyrR	-0.413391	-1.33181	0.279101	-0.550702	-1.4648	0.134189
LrhR19_RS04985	DUF1093 domain-containing protein		-0.36655	-1.28927	0.160538	-0.548348	-1.46241	0.0326815
LrhR19_RS07125	HD domain-containing protein		-0.558683	-1.47292	0.351495	-0.54827	-1.46233	0.347618
LrhR19_RS09235	pyridoxamine 5'-phosphate oxidase family protein		-0.0713768	-1.05072	0.742192	-0.547578	-1.46163	0.00650966
LrhR19_RS04570	dihydroorotase		-0.560893	-1.47518	0.00140304	-0.546825	-1.46087	0.00156256
LrhR19_RS12580	hypothetical protein		-0.0201343	-1.01405	0.975117	-0.54517	-1.45919	0.366472
LrhR19_RS07575	signal peptidase I	lepB	-0.0639095	-1.04529	0.755261	-0.545064	-1.45909	0.00438454
LrhR19_RS02205	MarR family winged helix-turn-helix transcriptional regulator		-0.0863852	-1.06171	0.900681	-0.544527	-1.45854	0.357341
LrhR19_RS03820	translation initiation factor IF-3	infC	-0.274887	-1.2099	0.102054	-0.543814	-1.45782	0.00219688
LrhR19_RS05785	DUF2507 domain-containing protein		-0.260711	-1.19807	0.127578	-0.540433	-1.45441	0.00283445
LrhR19_RS07975	helix-turn-helix domain-containing protein		0.293114	1.22528	0.714565	-0.538369	-1.45233	0.519591
LrhR19_RS12460	SpaH/EbpB family LPXTG-anchored major pilin		-0.144015	-1.10498	0.872164	-0.538116	-1.45208	0.505411
LrhR19_RS01980	hypothetical protein		-0.558192	-1.47242	0.370981	-0.53338	-1.44732	0.381425
LrhR19_RS01350	SsrA-binding protein SmpB	smpB	-0.400013	-1.31952	0.00989698	-0.532995	-1.44693	0.00113525
LrhR19_RS13875	SDR family oxidoreductase		-0.0725352	-1.05156	0.923731	-0.53268	-1.44661	0.417422
LrhR19_RS11960	hypothetical protein		0.154955	1.11339	0.899126	-0.531277	-1.44521	0.655134
LrhR19_RS06615	30S ribosomal protein S3	rpsC	-0.481321	-1.39602	0.0194715	-0.5305	-1.44443	0.00847046
LrhR19_RS12970	zeta toxin family protein		0.258954	1.19661	0.65568	-0.528965	-1.44289	0.355963
LrhR19_RS09590	PHP domain-containing protein		-0.304956	-1.23538	0.271076	-0.527678	-1.44161	0.047707
LrhR19_RS02970	GNAT family protein		-0.544809	-1.45883	0.0445644	-0.525649	-1.43958	0.0450087
LrhR19_RS09870	fructosamine kinase family protein		-0.2984	-1.22978	0.0845767	-0.525367	-1.4393	0.00372853
LrhR19_RS08400	MFS transporter		-0.599638	-1.51534	0.0125295	-0.525269	-1.4392	0.0220084
LrhR19_RS01940	hypothetical protein		-0.646672	-1.56555	0.159771	-0.522511	-1.43645	0.250903
LrhR19_RS13325	transposase		-0.276223	-1.21102	0.740727	-0.520454	-1.43441	0.527432
LrhR19_RS14135	OsmC family protein		-0.286456	-1.21964	0.0905539	-0.519163	-1.43312	0.00348813
LrhR19_RS00950	beta-glucoside-specific PTS transporter subunit IIABC		-0.486266	-1.40081	0.479719	-0.518853	-1.43282	0.445011
LrhR19_RS08550	indole-3-glycerol phosphate synthase TrpC	trpC	0.0337476	1.02367	0.940575	-0.517897	-1.43187	0.191329
LrhR19_RS01005	adenosine deaminase	add	-0.271841	-1.20735	0.17372	-0.516745	-1.43072	0.0104944
LrhR19_RS09800	2-hydroxycarboxylate transporter family protein		-0.165648	-1.12167	0.678649	-0.516694	-1.43067	0.151586
LrhR19_RS14085	hypothetical protein		-0.255946	-1.19412	0.412369	-0.515558	-1.42955	0.0780746
LrhR19_RS11025	hypothetical protein		-0.218009	-1.16313	0.692552	-0.513811	-1.42782	0.309142
LrhR19_RS13065	cob(I)yrinic acid a,c-diamide adenosyltransferase		-0.41385	-1.33224	0.0167594	-0.511516	-1.42555	0.00350964
LrhR19_RS08080	N-acetyltransferase		-0.113387	-1.08176	0.700611	-0.509539	-1.42359	0.0482259
LrhR19_RS08895	hypothetical protein		-0.0155131	-1.01081	0.975117	-0.509308	-1.42337	0.250903
LrhR19_RS03035	helix-turn-helix transcriptional regulator		0.141508	1.10306	0.708933	-0.508951	-1.42302	0.137227
LrhR19_RS02540	type II toxin-antitoxin system prevent-host-death family antitoxin		-0.519568	-1.43353	0.339027	-0.508232	-1.42231	0.335156
LrhR19_RS08475	heavy metal translocating P-type ATPase		-0.591188	-1.50649	0.408485	-0.507311	-1.4214	0.470624
LrhR19_RS09665	helix-turn-helix transcriptional regulator		-0.495186	-1.4095	0.127578	-0.507235	-1.42132	0.110108
LrhR19_RS06080	hypothetical protein		-0.163851	-1.12027	0.289173	-0.503441	-1.41759	0.00185321
LrhR19_RS12685	30S ribosomal protein S6	rpsF	-0.333052	-1.25968	0.0519206	-0.503112	-1.41727	0.00402339
LrhR19_RS05035	DUF3173 family protein		-0.0560497	-1.03962	0.960951	-0.501851	-1.41603	0.636844
LrhR19_RS04290	hypothetical protein		-0.0415956	-1.02925	0.939681	-0.499018	-1.41325	0.297942
LrhR19_RS12980	C4-dicarboxylate transporter DcuC	dcuC	0.30179	1.23267	0.718664	-0.497787	-1.41205	0.575596
LrhR19_RS07100	ABC transporter ATP-binding protein		-0.389832	-1.31024	0.707212	-0.496193	-1.41049	0.628795
LrhR19_RS06600	30S ribosomal protein S17	rpsQ	-0.287079	-1.22017	0.0420103	-0.494902	-1.40922	0.0011596
LrhR19_RS14470	MBG domain-containing protein		-0.165793	-1.12178	0.738048	-0.49462	-1.40895	0.282995
LrhR19_RS13920	hypothetical protein		-0.136898	-1.09954	0.675911	-0.491989	-1.40638	0.0870548
LrhR19_RS07765	hypothetical protein		-0.175308	-1.12921	0.694851	-0.491628	-1.40603	0.221269
LrhR19_RS13660	DUF1542 domain-containing protein		0.217251	1.16252	0.664057	-0.490814	-1.40524	0.304014
LrhR19_RS04925	DeoR family transcriptional regulator		0.00347006	1.00241	0.993099	-0.490735	-1.40516	0.200412
LrhR19_RS13650	IS5 family transposase		-0.275166	-1.21013	0.602896	-0.488122	-1.40262	0.320319
LrhR19_RS05045	site-specific integrase		-0.581289	-1.49619	0.0359053	-0.483911	-1.39853	0.0677296
LrhR19_RS06430	phenylalanine--tRNA ligase beta subunit-related protein		-0.504013	-1.41815	0.231189	-0.482511	-1.39717	0.240707
LrhR19_RS12600	tRNA uridine-5-carboxymethylaminomethyl(34) synthesis GTPase MnmE	mnmE	-0.620151	-1.53704	0.000162626	-0.481681	-1.39637	0.00127313
LrhR19_RS08905	acyl-CoA thioesterase		-0.640841	-1.55924	0.00159715	-0.481385	-1.39608	0.00999294
LrhR19_RS08540	tryptophan synthase subunit beta	trpB	-0.527967	-1.4419	0.165624	-0.478604	-1.3934	0.200412
LrhR19_RS08235	PTS lactose/cellobiose transporter subunit IIA		-0.386504	-1.30722	0.403963	-0.478333	-1.39313	0.28278
LrhR19_RS02350	hypothetical protein		0.44756	1.36373	0.319691	-0.477433	-1.39226	0.314329
LrhR19_RS03130	hypothetical protein		-0.976417	-1.96757	0.0305893	-0.477374	-1.39221	0.264205
LrhR19_RS09655	hypothetical protein		-0.271586	-1.20713	0.500776	-0.476757	-1.39161	0.209637
LrhR19_RS01455	YfbR-like 5'-deoxynucleotidase		-0.423697	-1.34136	0.144773	-0.474982	-1.3899	0.0926934
LrhR19_RS05205	aldose epimerase		-0.35224	-1.27654	0.045378	-0.474078	-1.38903	0.00756844
LrhR19_RS03345	heavy metal-binding domain-containing protein		-0.214024	-1.15992	0.308922	-0.473687	-1.38865	0.0202094
LrhR19_RS03085	ABC transporter substrate-binding protein		-0.0210594	-1.0147	0.974299	-0.473661	-1.38863	0.384697
LrhR19_RS08820	tyrosine-type recombinase/integrase		-0.105774	-1.07607	0.849704	-0.4732	-1.38819	0.329634
LrhR19_RS04015	rhodanese-like domain-containing protein		-0.415106	-1.3334	0.016549	-0.472936	-1.38793	0.00582097
LrhR19_RS02140	DUF554 domain-containing protein		-0.164843	-1.12104	0.525179	-0.471506	-1.38656	0.0473367
LrhR19_RS10925	MurR/RpiR family transcriptional regulator		-0.174745	-1.12876	0.593019	-0.471351	-1.38641	0.109328
LrhR19_RS01330	hypothetical protein		-0.0831132	-1.0593	0.872164	-0.470118	-1.38522	0.278049
LrhR19_RS13190	ABC transporter permease		-0.703421	-1.62836	0.050142	-0.469485	-1.38462	0.173855
LrhR19_RS09050	PBSX family phage terminase large subunit		0.00186183	1.00129	0.997629	-0.469118	-1.38426	0.447895
LrhR19_RS05175	ATP-binding cassette domain-containing protein		-0.834416	-1.78313	0.00141202	-0.466282	-1.38154	0.041172
LrhR19_RS04165	DNA-directed RNA polymerase subunit omega	rpoZ	-0.11937	-1.08626	0.603316	-0.465205	-1.38051	0.0250763
LrhR19_RS03355	alpha/beta fold hydrolase		-0.436623	-1.35343	0.0125295	-0.464768	-1.3801	0.00681257
LrhR19_RS07080	RNA polymerase recycling motor HelD	helD	-0.285957	-1.21922	0.0839408	-0.463719	-1.37909	0.00588104
LrhR19_RS04645	class 1b ribonucleoside-diphosphate reductase subunit beta	nrdF	-0.270575	-1.20629	0.0401355	-0.459946	-1.37549	0.00117608
LrhR19_RS00450	DUF2087 domain-containing protein		-0.211549	-1.15793	0.62186	-0.459797	-1.37535	0.24166
LrhR19_RS10975	ABC transporter permease		0.660731	1.58088	0.264552	-0.459309	-1.37488	0.506815
LrhR19_RS04330	DUF896 domain-containing protein		-0.168719	-1.12406	0.480297	-0.459137	-1.37472	0.0389713
LrhR19_RS07670	TIM barrel protein		-0.613289	-1.52974	0.326142	-0.45785	-1.37349	0.457575
LrhR19_RS07350	ATPase		-0.615325	-1.5319	0.000152545	-0.456954	-1.37264	0.00170314
LrhR19_RS15320	transposase		-0.431365	-1.34851	0.582699	-0.454761	-1.37056	0.558809
LrhR19_RS07785	DUF951 domain-containing protein		-0.158541	-1.11616	0.623942	-0.453993	-1.36983	0.116967
LrhR19_RS11425	replication initiation factor domain-containing protein		-0.640712	-1.5591	0.341945	-0.453935	-1.36977	0.498141
LrhR19_RS10835	LD-carboxypeptidase		-0.289887	-1.22254	0.102623	-0.452863	-1.36875	0.0117091
LrhR19_RS12360	SMI1/KNR4 family protein		-0.759011	-1.69233	0.00871457	-0.452625	-1.36853	0.089034
LrhR19_RS03525	WxL domain-containing protein		-0.210721	-1.15727	0.737138	-0.452434	-1.36835	0.450549
LrhR19_RS11880	ring-cleavage extradiol dioxygenase		-0.59239	-1.50774	0.153121	-0.45197	-1.36791	0.27302
LrhR19_RS00655	rhodanese-like domain-containing protein		0.248888	1.18829	0.638825	-0.451504	-1.36746	0.38978
LrhR19_RS04315	ribosome maturation factor RimM	rimM	-0.568914	-1.48341	0.0249533	-0.45033	-1.36635	0.0619493
LrhR19_RS04370	GIY-YIG nuclease family protein		-0.299715	-1.2309	0.62186	-0.449708	-1.36576	0.433127
LrhR19_RS07440	NUDIX hydrolase		-0.492421	-1.4068	0.0370505	-0.448936	-1.36503	0.0478069
LrhR19_RS11020	polyprenyl synthetase family protein		-0.380013	-1.30135	0.00833395	-0.448385	-1.36451	0.00219915
LrhR19_RS05580	cell surface protein		-0.903187	-1.87019	0.125382	-0.447131	-1.36333	0.444632
LrhR19_RS10755	GntR family transcriptional regulator		-0.245071	-1.18515	0.435997	-0.44664	-1.36286	0.130157
LrhR19_RS06595	50S ribosomal protein L14	rplN	-0.478575	-1.39337	0.0075962	-0.444548	-1.36089	0.00940537
LrhR19_RS03155	SMC family ATPase		-0.377426	-1.29902	0.0359674	-0.444272	-1.36063	0.0127085
LrhR19_RS00020	diacylglycerol kinase family lipid kinase		-0.135252	-1.09828	0.616223	-0.443226	-1.35964	0.0650083
LrhR19_RS02750	bifunctional oligoribonuclease/PAP phosphatase NrnA		-0.259554	-1.19711	0.186562	-0.442667	-1.35911	0.0225396
LrhR19_RS10700	DegV family protein		-0.166411	-1.12226	0.245873	-0.439832	-1.35645	0.00284694
LrhR19_RS05385	bifunctional phosphoribosylaminoimidazolecarboxamide formyltransferase/IMP cyclohydrolase	purH	-0.501523	-1.41571	0.161339	-0.435578	-1.35245	0.216118
LrhR19_RS04305	30S ribosomal protein S16	rpsP	-0.164187	-1.12053	0.459316	-0.434507	-1.35145	0.0327005
LrhR19_RS01690	lactonase family protein		-0.0725335	-1.05156	0.65568	-0.432362	-1.34944	0.00402339
LrhR19_RS12020	acetolactate decarboxylase	budA	-0.490727	-1.40515	0.018348	-0.431336	-1.34848	0.0296108
LrhR19_RS13885	mannose/fructose/sorbose PTS transporter subunit IIB		-0.309576	-1.23934	0.728987	-0.431206	-1.34836	0.630581
LrhR19_RS04270	ribonuclease III	rnc	0.0221127	1.01545	0.936032	-0.430782	-1.34796	0.0591147
LrhR19_RS05310	hypothetical protein		-0.371836	-1.294	0.0536197	-0.430494	-1.34769	0.0232662
LrhR19_RS04440	translation initiation factor IF-2	infB	-0.641269	-1.5597	9.26456e-05	-0.429718	-1.34697	0.00240927
LrhR19_RS09825	glycosyltransferase family 4 protein		-0.269604	-1.20548	0.191921	-0.428463	-1.3458	0.0334952
LrhR19_RS14795	type II toxin-antitoxin system mRNA interferase toxin, RelE/StbE family		0.249698	1.18896	0.677649	-0.427926	-1.3453	0.469081
LrhR19_RS02630	alpha-L-fucosidase		-0.486821	-1.40135	0.233447	-0.427503	-1.3449	0.287534
LrhR19_RS06260	bacteriocin immunity protein		-0.422439	-1.34019	0.127578	-0.426531	-1.344	0.114761
LrhR19_RS06445	ABC transporter ATP-binding protein		-0.444552	-1.36089	0.262341	-0.426501	-1.34397	0.273629
LrhR19_RS01880	phage tail tube assembly chaperone		-0.378557	-1.30004	0.306659	-0.426253	-1.34374	0.234727
LrhR19_RS01670	magnesium transporter CorA family protein		-0.187077	-1.13845	0.506352	-0.425984	-1.34349	0.100868
LrhR19_RS06370	zinc ABC transporter substrate-binding protein		-0.31286	-1.24217	0.296144	-0.424331	-1.34195	0.137477
LrhR19_RS03370	LytTR family DNA-binding domain-containing protein		-0.425758	-1.34328	0.279101	-0.424246	-1.34187	0.270678
LrhR19_RS14380	YhgE/Pip domain-containing protein		-0.188578	-1.13964	0.170982	-0.421005	-1.33886	0.00310932
LrhR19_RS12725	ring-cleaving dioxygenase		-0.32811	-1.25537	0.0340718	-0.420911	-1.33877	0.0066881
LrhR19_RS01665	methyltransferase domain-containing protein		-0.12323	-1.08917	0.75534	-0.41956	-1.33752	0.24779
LrhR19_RS12890	penicillin-binding transpeptidase domain-containing protein		-0.33696	-1.26309	0.0168009	-0.419512	-1.33748	0.00330535
LrhR19_RS00790	proline/glycine betaine ABC transporter permease		-0.772445	-1.70816	0.000151371	-0.417573	-1.33568	0.0130908
LrhR19_RS00445	peroxide stress protein YaaA	yaaA	-0.455485	-1.37124	0.0530815	-0.417044	-1.33519	0.0675459
LrhR19_RS12595	tRNA uridine-5-carboxymethylaminomethyl(34) synthesis enzyme MnmG	mnmG	-0.497209	-1.41148	0.000573991	-0.416028	-1.33425	0.00219688
LrhR19_RS12025	acetolactate synthase AlsS	alsS	-0.605044	-1.52102	0.000493548	-0.412664	-1.33114	0.0074208
LrhR19_RS14675	helix-turn-helix domain-containing protein		0.334357	1.26082	0.412306	-0.412323	-1.33083	0.318276
LrhR19_RS11925	C69 family dipeptidase		-0.31133	-1.24085	0.0410749	-0.411445	-1.33002	0.00718271
LrhR19_RS00640	3-hydroxyacyl-ACP dehydratase FabZ family protein		-0.389192	-1.30966	0.00415371	-0.409052	-1.32781	0.00240927
LrhR19_RS12790	DeoR/GlpR family DNA-binding transcription regulator		-0.330048	-1.25705	0.471785	-0.408494	-1.3273	0.357154
LrhR19_RS10450	aminopeptidase		-0.292626	-1.22487	0.146892	-0.40565	-1.32469	0.0394812
LrhR19_RS09945	energy-coupling factor transporter transmembrane component T		-0.352913	-1.27714	0.0568143	-0.40538	-1.32444	0.0261809
LrhR19_RS09755	HAD family hydrolase		-0.424029	-1.34167	0.291555	-0.405097	-1.32418	0.302558
LrhR19_RS12640	S4 domain-containing protein YaaA	yaaA	-0.606758	-1.52283	0.0905539	-0.404511	-1.32364	0.257393
LrhR19_RS13085	nucleoside 2-deoxyribosyltransferase		-0.257993	-1.19581	0.26761	-0.404001	-1.32317	0.0701343
LrhR19_RS08580	hypothetical protein		0.10174	1.07307	0.84198	-0.403724	-1.32292	0.380914
LrhR19_RS11250	imidazoleglycerol-phosphate dehydratase HisB	hisB	-0.641848	-1.56033	0.183225	-0.40337	-1.32259	0.406179
LrhR19_RS06145	permease prefix domain 1-containing protein		-0.0781181	-1.05564	0.785497	-0.401557	-1.32093	0.10624
LrhR19_RS07910	DUF1634 domain-containing protein		-0.488291	-1.40278	0.127578	-0.399816	-1.31934	0.202129
LrhR19_RS14060	ATP phosphoribosyltransferase	hisG	-0.755349	-1.68804	0.161737	-0.399757	-1.31929	0.463033
LrhR19_RS04140	arginine repressor		-0.439268	-1.35592	0.0452761	-0.398901	-1.3185	0.0591147
LrhR19_RS07825	pyroglutamyl-peptidase I	pcp	-0.264852	-1.20151	0.232925	-0.398825	-1.31843	0.060388
LrhR19_RS00850	D-2-hydroxyacid dehydrogenase		-0.71577	-1.64236	0.00626967	-0.397609	-1.31732	0.0941473
LrhR19_RS08240	PRD domain-containing protein		-0.147022	-1.10728	0.700611	-0.397605	-1.31732	0.246134
LrhR19_RS14340	hypothetical protein		0.0250313	1.0175	0.946899	-0.397325	-1.31706	0.221961
LrhR19_RS14495	MBG domain-containing protein		-0.636593	-1.55465	0.250557	-0.39643	-1.31625	0.474661
LrhR19_RS13350	conjugal transfer protein		-0.124523	-1.09015	0.882927	-0.395244	-1.31517	0.605893
LrhR19_RS00905	polyprenyl synthetase family protein		-0.109852	-1.07912	0.542549	-0.393844	-1.31389	0.017529
LrhR19_RS02125	hypothetical protein		-0.164802	-1.12101	0.638825	-0.392661	-1.31281	0.216118
LrhR19_RS11465	HAD-IC family P-type ATPase		-0.466325	-1.38159	0.0795324	-0.39162	-1.31187	0.130506
LrhR19_RS08600	4-hydroxy-tetrahydrodipicolinate reductase	dapB	-0.286404	-1.2196	0.201508	-0.391605	-1.31185	0.0713893
LrhR19_RS05995	hypothetical protein		-0.446234	-1.36248	0.0622709	-0.391236	-1.31152	0.0908483
LrhR19_RS08220	hypothetical protein		-0.236612	-1.17822	0.62186	-0.390647	-1.31098	0.384176
LrhR19_RS00030	polysaccharide deacetylase family protein		-0.25014	-1.18932	0.12424	-0.390573	-1.31091	0.0155895
LrhR19_RS00235	sortase		-0.231981	-1.17445	0.66718	-0.390549	-1.31089	0.435799
LrhR19_RS11900	TetR/AcrR family transcriptional regulator		-0.332436	-1.25914	0.11272	-0.390283	-1.31065	0.0566372
LrhR19_RS09850	GNAT family protein		-0.206527	-1.15391	0.593019	-0.389366	-1.30982	0.274454
LrhR19_RS04455	tRNA pseudouridine(55) synthase TruB	truB	-0.408078	-1.32692	0.0630924	-0.389305	-1.30976	0.0677296
LrhR19_RS00720	zinc ribbon domain-containing protein		-0.282379	-1.2162	0.191339	-0.389132	-1.30961	0.0636913
LrhR19_RS14440	IS5-like element ISLrh2 family transposase		-0.421952	-1.33974	0.00345425	-0.38888	-1.30938	0.00480461
LrhR19_RS05515	YtxH domain-containing protein		-0.100883	-1.07243	0.726543	-0.386437	-1.30716	0.129667
LrhR19_RS14230	LysM domain-containing protein		-0.268074	-1.2042	0.531113	-0.386189	-1.30694	0.338905
LrhR19_RS11680	MDR family MFS transporter		-0.260964	-1.19828	0.150024	-0.385834	-1.30661	0.0298234
LrhR19_RS06610	50S ribosomal protein L16	rplP	-0.559071	-1.47332	0.000516693	-0.385819	-1.3066	0.00728564
LrhR19_RS12885	DUF2785 domain-containing protein		0.280158	1.21433	0.558011	-0.384343	-1.30527	0.420011
LrhR19_RS03385	DUF3800 domain-containing protein		-0.274912	-1.20992	0.0360187	-0.383834	-1.3048	0.00384952
LrhR19_RS09095	hypothetical protein		-0.658454	-1.57839	0.381626	-0.383554	-1.30455	0.616032
LrhR19_RS03400	SDR family oxidoreductase		-0.329926	-1.25695	0.0502097	-0.383507	-1.30451	0.0209733
LrhR19_RS08920	cation:proton antiporter family protein		-0.113049	-1.08151	0.572519	-0.380336	-1.30165	0.0326815
LrhR19_RS01070	1-acyl-sn-glycerol-3-phosphate acyltransferase		-0.382339	-1.30345	0.0715746	-0.380324	-1.30163	0.0655707
LrhR19_RS00925	GntR family transcriptional regulator		-0.354894	-1.27889	0.244925	-0.379862	-1.30122	0.196242
LrhR19_RS04610	ribonuclease HI family protein		-0.00977401	-1.0068	0.982964	-0.379219	-1.30064	0.331989
LrhR19_RS00475	metallophosphoesterase family protein		-0.407857	-1.32671	0.395694	-0.378411	-1.29991	0.41915
LrhR19_RS06465	50S ribosomal protein L13	rplM	-0.197384	-1.14662	0.190881	-0.377994	-1.29953	0.0111891
LrhR19_RS16205	phage tail protein		-0.582314	-1.49725	0.00190938	-0.376674	-1.29835	0.0261809
LrhR19_RS02570	3-keto-L-gulonate-6-phosphate decarboxylase UlaD		0.297945	1.22939	0.737138	-0.375383	-1.29718	0.702947
LrhR19_RS03550	branched-chain amino acid transport system II carrier protein	brnQ	-0.308768	-1.23865	0.0888832	-0.374118	-1.29605	0.0357538
LrhR19_RS11145	ATP-binding cassette domain-containing protein		-0.35146	-1.27585	0.616707	-0.373568	-1.29555	0.589619
LrhR19_RS07475	DivIVA domain-containing protein		-0.317867	-1.24649	0.0201471	-0.373093	-1.29513	0.0059312
LrhR19_RS07040	MATE family efflux transporter		-0.324178	-1.25195	0.249036	-0.37013	-1.29247	0.169897
LrhR19_RS07145	Cof-type HAD-IIB family hydrolase		-0.349179	-1.27384	0.0378955	-0.368723	-1.29121	0.0244747
LrhR19_RS00945	6-phospho-beta-glucosidase		0.310518	1.24015	0.554442	-0.368459	-1.29097	0.49413
LrhR19_RS08255	cell wall hydrolase P75	msp1	-0.287647	-1.22065	0.0381097	-0.368015	-1.29058	0.0075709
LrhR19_RS02550	L-ribulose-5-phosphate 4-epimerase		0.122315	1.08848	0.88239	-0.36673	-1.28943	0.630581
LrhR19_RS05935	S-ribosylhomocysteine lyase		0.0921982	1.06599	0.730966	-0.365499	-1.28833	0.114761
LrhR19_RS01290	GNAT family N-acetyltransferase		0.0176778	1.01233	0.956337	-0.364831	-1.28773	0.166196
LrhR19_RS00400	lactate utilization protein C		-0.290904	-1.22341	0.0205949	-0.36478	-1.28769	0.00400527
LrhR19_RS12035	GNAT family N-acetyltransferase		-0.0639379	-1.04532	0.926524	-0.363846	-1.28685	0.563021
LrhR19_RS08965	phage holin		-0.454032	-1.36986	0.589145	-0.363065	-1.28616	0.667917
LrhR19_RS00310	glycosyltransferase		0.0189928	1.01325	0.945746	-0.361823	-1.28505	0.115558
LrhR19_RS10950	replicative DNA helicase	dnaB	-0.442355	-1.35882	0.00451222	-0.361211	-1.2845	0.0137248
LrhR19_RS02920	alpha/beta hydrolase		-0.373471	-1.29547	0.306659	-0.360124	-1.28354	0.309649
LrhR19_RS02560	L-ribulose-5-phosphate 3-epimerase		-0.0809698	-1.05773	0.886137	-0.359994	-1.28342	0.451638
LrhR19_RS00660	MarR family transcriptional regulator		-0.368569	-1.29107	0.414035	-0.358252	-1.28187	0.417782
LrhR19_RS03720	dipeptide epimerase		-0.272418	-1.20783	0.47048	-0.358172	-1.2818	0.319401
LrhR19_RS08750	DNA mismatch repair protein MutS		-0.117079	-1.08454	0.794354	-0.357727	-1.28141	0.384069
LrhR19_RS12495	PadR family transcriptional regulator		-0.399098	-1.31868	0.451441	-0.357187	-1.28093	0.498141
LrhR19_RS00835	flotillin family protein		-0.333016	-1.25964	0.0318036	-0.356818	-1.2806	0.0178233
LrhR19_RS13210	hypothetical protein		-0.402201	-1.32152	0.467412	-0.355317	-1.27927	0.519666
LrhR19_RS04885	GatB/YqeY domain-containing protein		-0.134835	-1.09797	0.572519	-0.355282	-1.27924	0.087726
LrhR19_RS05165	tryptophan ABC transporter substrate-binding protein	trpX	-0.215029	-1.16073	0.574225	-0.354519	-1.27856	0.311729
LrhR19_RS14265	DUF1906 domain-containing protein		-0.0958971	-1.06873	0.700611	-0.354359	-1.27842	0.10041
LrhR19_RS08755	uracil-DNA glycosylase family protein		0.215236	1.16089	0.681474	-0.354176	-1.27826	0.496876
LrhR19_RS06620	50S ribosomal protein L22	rplV	-0.470742	-1.38582	0.00129198	-0.353027	-1.27724	0.00835074
LrhR19_RS01700	copper homeostasis protein CutC		-0.407418	-1.32631	0.0333792	-0.352973	-1.27719	0.0529132
LrhR19_RS10770	hypothetical protein		-0.205901	-1.15341	0.74188	-0.352003	-1.27633	0.5688
LrhR19_RS01465	ABC transporter ATP-binding protein		-0.539104	-1.45307	0.244562	-0.351059	-1.2755	0.447895
LrhR19_RS13610	LPXTG cell wall anchor domain-containing protein		-0.426957	-1.3444	0.0277529	-0.349863	-1.27444	0.0582929
LrhR19_RS02620	GntR family transcriptional regulator, LSA1692 subfamily		-0.682082	-1.60445	0.0532267	-0.348754	-1.27346	0.311729
LrhR19_RS10545	DUF1836 domain-containing protein		-0.0808806	-1.05766	0.714565	-0.348488	-1.27323	0.0679327
LrhR19_RS07900	hypothetical protein		-0.170075	-1.12512	0.431286	-0.347407	-1.27227	0.0828924
LrhR19_RS04285	hypothetical protein		0.044288	1.03117	0.890863	-0.347066	-1.27197	0.167128
LrhR19_RS10955	50S ribosomal protein L9	rplI	-0.277405	-1.21201	0.102586	-0.346795	-1.27173	0.0366963
LrhR19_RS06000	hypothetical protein		-0.24199	-1.18262	0.348564	-0.346733	-1.27168	0.151782
LrhR19_RS14410	hypothetical protein		-0.0921111	-1.06593	0.927942	-0.346512	-1.27148	0.730076
LrhR19_RS03350	carbonic anhydrase family protein		-0.107722	-1.07753	0.558011	-0.346428	-1.27141	0.0348051
LrhR19_RS02380	ribose-5-phosphate isomerase RpiA	rpiA	-0.371254	-1.29348	0.163181	-0.346414	-1.2714	0.18342
LrhR19_RS09340	glycosyltransferase family 2 protein		0.0306877	1.0215	0.876947	-0.345927	-1.27097	0.0279625
LrhR19_RS09335	YkyA family protein		0.0613418	1.04344	0.832725	-0.345479	-1.27057	0.162877
LrhR19_RS06800	TMEM175 family protein		-0.0784805	-1.05591	0.82656	-0.344324	-1.26956	0.276513
LrhR19_RS12500	hypothetical protein		-0.295706	-1.22749	0.342793	-0.344111	-1.26937	0.250546
LrhR19_RS00880	cation diffusion facilitator family transporter		-0.519976	-1.43393	0.253497	-0.343311	-1.26866	0.451258
LrhR19_RS14425	ABC transporter permease		0.298296	1.22969	0.628276	-0.342464	-1.26792	0.599017
LrhR19_RS00545	YhgE/Pip domain-containing protein		-0.338533	-1.26447	0.0490456	-0.342	-1.26751	0.0400996
LrhR19_RS12170	NADPH-dependent oxidoreductase		-0.160556	-1.11772	0.47048	-0.341656	-1.26721	0.0942282
LrhR19_RS07325	lactate dehydrogenase		-0.461973	-1.37742	0.00763904	-0.34126	-1.26686	0.0338894
LrhR19_RS13140	PTS N-acetylglucosamine transporter subunit IIBC		-0.0102221	-1.00711	0.985966	-0.340817	-1.26647	0.484695
LrhR19_RS02095	hypothetical protein		0.374921	1.29677	0.198648	-0.338927	-1.26482	0.266925
LrhR19_RS06490	MerR family transcriptional regulator		-0.183246	-1.13544	0.580251	-0.338857	-1.26475	0.262458
LrhR19_RS01685	PTS glucitol/sorbitol transporter subunit IIA		-0.148301	-1.10826	0.504616	-0.336958	-1.26309	0.0971435
LrhR19_RS03080	ABC transporter substrate-binding protein		-0.478859	-1.39364	0.032919	-0.336421	-1.26262	0.115244
LrhR19_RS00500	hypothetical protein		-0.484331	-1.39894	0.0195678	-0.336332	-1.26254	0.0868065
LrhR19_RS07295	YlbG family protein		-0.222466	-1.16673	0.433423	-0.335628	-1.26193	0.208308
LrhR19_RS00705	EAL domain-containing protein		-0.291136	-1.2236	0.343373	-0.334274	-1.26074	0.257393
LrhR19_RS11990	DNA/RNA non-specific endonuclease		-0.054388	-1.03842	0.858799	-0.332264	-1.25899	0.178329
LrhR19_RS07640	hypothetical protein		-0.398332	-1.31798	0.230654	-0.332024	-1.25878	0.306498
LrhR19_RS05585	WxL domain-containing protein		0.0237687	1.01661	0.981943	-0.33133	-1.25817	0.760086
LrhR19_RS00460	hypothetical protein		-0.378465	-1.29996	0.342513	-0.330971	-1.25786	0.398916
LrhR19_RS15075	50S ribosomal protein L36	rpmJ	-0.313415	-1.24265	0.0258574	-0.329938	-1.25696	0.0157817
LrhR19_RS01800	phosphatase PAP2 family protein		-0.359279	-1.28279	0.281294	-0.329856	-1.25689	0.310275
LrhR19_RS04580	solute carrier family 23 protein		-0.349131	-1.27379	0.0965093	-0.329369	-1.25646	0.107248
LrhR19_RS00770	class A sortase		-0.121842	-1.08812	0.616223	-0.329213	-1.25633	0.125451
LrhR19_RS11505	hypothetical protein		-0.185024	-1.13684	0.494025	-0.329184	-1.2563	0.187008
LrhR19_RS09035	DUF4355 domain-containing protein		-0.431104	-1.34826	0.676861	-0.328918	-1.25607	0.758565
LrhR19_RS06155	helix-turn-helix transcriptional regulator		0.101089	1.07258	0.813874	-0.328101	-1.25536	0.408608
LrhR19_RS09290	adenylosuccinate lyase	purB	-0.43932	-1.35596	0.00190938	-0.327491	-1.25483	0.0123141
LrhR19_RS13805	tRNA-Pro		-0.710194	-1.63602	0.479117	-0.326545	-1.25401	0.760086
LrhR19_RS11455	CrcB family protein		-1.0064	-2.0089	0.0560211	-0.325327	-1.25295	0.539556
LrhR19_RS02290	YxeA family protein		0.00485195	1.00337	0.993099	-0.324435	-1.25217	0.571898
LrhR19_RS09875	AAA family ATPase		-0.209864	-1.15658	0.370981	-0.324149	-1.25193	0.135468
LrhR19_RS03425	NADP-specific glutamate dehydrogenase	gdhA	-0.407486	-1.32637	0.0691748	-0.324085	-1.25187	0.135116
LrhR19_RS11450	CrcB family protein		-0.741781	-1.67224	0.151658	-0.324039	-1.25183	0.543775
LrhR19_RS12275	L,D-transpeptidase family protein		-0.178923	-1.13204	0.205867	-0.32401	-1.25181	0.0188658
LrhR19_RS00910	acetate kinase		-0.285488	-1.21882	0.210288	-0.323692	-1.25153	0.139032
LrhR19_RS00365	ATP-binding cassette domain-containing protein		-0.229046	-1.17206	0.0664248	-0.323622	-1.25147	0.00940537
LrhR19_RS04425	transcription termination factor NusA	nusA	-0.376019	-1.29776	0.00292873	-0.323329	-1.25121	0.0066881
LrhR19_RS01210	ABC transporter substrate-binding protein		-0.106541	-1.07664	0.733924	-0.321969	-1.25004	0.257775
LrhR19_RS08295	ABC transporter ATP-binding protein		-0.448282	-1.36441	0.262341	-0.321486	-1.24962	0.420832
LrhR19_RS04220	Asp23/Gls24 family envelope stress response protein		-0.239102	-1.18026	0.248054	-0.321391	-1.24953	0.10266
LrhR19_RS04540	Ser-Ala-175 repeat glycoprotein adhesin SpcB	spcB	0.494402	1.40874	0.473162	-0.317474	-1.24615	0.69539
LrhR19_RS10305	zinc ribbon domain-containing protein		-0.0752179	-1.05352	0.725111	-0.317448	-1.24612	0.0890153
LrhR19_RS08230	6-phospho-beta-galactosidase	lacG	-0.0313484	-1.02197	0.910106	-0.317079	-1.24581	0.153546
LrhR19_RS13285	hypothetical protein		-0.14075	-1.10248	0.757332	-0.316106	-1.24497	0.464129
LrhR19_RS12555	iron-containing alcohol dehydrogenase family protein		-0.347622	-1.27246	0.0741002	-0.315138	-1.24413	0.0939363
LrhR19_RS01655	DUF1149 family protein		-0.239541	-1.18062	0.279101	-0.314847	-1.24388	0.134145
LrhR19_RS06535	30S ribosomal protein S13	rpsM	-0.319056	-1.24751	0.036132	-0.314838	-1.24387	0.0311229
LrhR19_RS07675	tautomerase family protein		-0.0501949	-1.0354	0.949773	-0.314514	-1.24359	0.690598
LrhR19_RS03520	hypothetical protein		-0.742771	-1.67339	0.413676	-0.313027	-1.24231	0.742822
LrhR19_RS05705	glycerophosphodiester phosphodiesterase		-0.177117	-1.13062	0.342513	-0.312427	-1.2418	0.0719203
LrhR19_RS07415	excinuclease ABC subunit UvrA		-0.287779	-1.22076	0.0585909	-0.312102	-1.24152	0.03514
LrhR19_RS09680	ABC transporter ATP-binding protein		-0.350097	-1.27465	0.153082	-0.310916	-1.2405	0.194446
LrhR19_RS09690	XRE family transcriptional regulator		0.00674841	1.00469	0.988581	-0.310627	-1.24025	0.456136
LrhR19_RS12210	tRNA dihydrouridine synthase DusB	dusB	-0.303078	-1.23377	0.032919	-0.309924	-1.23964	0.0234978
LrhR19_RS07390	GNAT family N-acetyltransferase		-0.124788	-1.09035	0.441213	-0.309901	-1.23962	0.0381009
LrhR19_RS06450	ABC transporter ATP-binding protein		-0.448936	-1.36503	0.192401	-0.309413	-1.2392	0.373338
LrhR19_RS06705	DNA-directed RNA polymerase subunit beta		-0.381736	-1.30291	0.00854253	-0.309376	-1.23917	0.0231525
LrhR19_RS05640	CvfD/Ygs/GSP13 family RNA-binding post-transcriptional regulator		-0.111556	-1.08039	0.668563	-0.309217	-1.23904	0.168954
LrhR19_RS13615	ABC transporter permease		-0.476603	-1.39146	0.0519206	-0.308723	-1.23861	0.195061
LrhR19_RS01850	hypothetical protein		-0.385215	-1.30605	0.388522	-0.308657	-1.23855	0.484695
LrhR19_RS07605	branched-chain amino acid transport system II carrier protein	brnQ	-0.20154	-1.14993	0.30196	-0.308126	-1.2381	0.0934777
LrhR19_RS06040	flavodoxin domain-containing protein		-0.114593	-1.08267	0.816874	-0.307566	-1.23762	0.505707
LrhR19_RS06085	flavin reductase family protein		-0.146231	-1.10667	0.473933	-0.306829	-1.23699	0.102212
LrhR19_RS06640	50S ribosomal protein L4	rplD	-0.261179	-1.19846	0.176436	-0.306621	-1.23681	0.0961708
LrhR19_RS08745	transposase		-0.350825	-1.27529	0.733875	-0.306249	-1.23649	0.782826
LrhR19_RS08565	TetR/AcrR family transcriptional regulator		-0.188607	-1.13966	0.706693	-0.305741	-1.23605	0.519591
LrhR19_RS07660	MurR/RpiR family transcriptional regulator		-0.232464	-1.17484	0.393633	-0.305199	-1.23559	0.236479
LrhR19_RS13540	ABC transporter permease		-0.10421	-1.07491	0.713728	-0.305019	-1.23544	0.221875
LrhR19_RS16395	hypothetical protein		0.0236421	1.01652	0.972945	-0.304385	-1.23489	0.623908
LrhR19_RS09650	MBG domain-containing protein		-0.465509	-1.3808	0.10325	-0.303832	-1.23442	0.287868
LrhR19_RS13595	hypothetical protein		-0.441596	-1.35811	0.019632	-0.302006	-1.23286	0.0908355
LrhR19_RS11070	NAD(P)-binding domain-containing protein		0.055277	1.03906	0.940575	-0.301224	-1.23219	0.683469
LrhR19_RS11205	pyruvate, phosphate dikinase	ppdK	-0.322783	-1.25074	0.0308593	-0.300556	-1.23162	0.0357538
LrhR19_RS06335	zinc ABC transporter substrate-binding protein		-0.786681	-1.7251	0.1809	-0.299749	-1.23093	0.623908
LrhR19_RS12995	phospho-2-dehydro-3-deoxyheptonate aldolase		-0.232407	-1.17479	0.841852	-0.299361	-1.2306	0.803809
LrhR19_RS01815	MerR family transcriptional regulator		0.0960367	1.06883	0.819379	-0.298606	-1.22996	0.446159
LrhR19_RS07090	TDT family transporter		-0.332277	-1.259	0.592646	-0.297216	-1.22877	0.628614
LrhR19_RS03165	HAD-IA family hydrolase		-0.0844933	-1.06032	0.648991	-0.296744	-1.22837	0.0659203
LrhR19_RS02800	GNAT family N-acetyltransferase		-0.597563	-1.51316	0.128756	-0.295285	-1.22713	0.460843
LrhR19_RS11740	tyrosine-protein phosphatase		0.0480398	1.03386	0.780394	-0.293514	-1.22562	0.0475308
LrhR19_RS11265	imidazole glycerol phosphate synthase subunit HisF	hisF	-0.858361	-1.81298	0.068638	-0.293441	-1.22556	0.542635
LrhR19_RS07925	LVIS_2131 family protein		-0.245156	-1.18522	0.263478	-0.292645	-1.22488	0.163029
LrhR19_RS04385	UMP kinase	pyrH	-0.282928	-1.21666	0.036132	-0.29258	-1.22483	0.0254575
LrhR19_RS08960	GH25 family lysozyme		-0.00239812	-1.00166	0.995802	-0.292306	-1.2246	0.462087
LrhR19_RS01515	daptomycin-sensing surface protein LiaX	liaX	-0.26388	-1.2007	0.0536197	-0.29206	-1.22439	0.028613
LrhR19_RS01935	HNH endonuclease		0.174774	1.12879	0.65568	-0.291547	-1.22395	0.433127
LrhR19_RS06470	TetR/AcrR family transcriptional regulator		0.0671904	1.04767	0.886137	-0.290589	-1.22314	0.466687
LrhR19_RS01510	hypothetical protein		-0.0945756	-1.06775	0.716461	-0.290199	-1.22281	0.20306
LrhR19_RS08510	PTS sugar transporter subunit IIA		0.0599715	1.04245	0.964177	-0.289703	-1.22239	0.833865
LrhR19_RS04590	RluA family pseudouridine synthase		-0.190023	-1.14078	0.414003	-0.289656	-1.22235	0.180189
LrhR19_RS06415	acyltransferase		-0.0341195	-1.02393	0.969668	-0.289182	-1.22195	0.732961
LrhR19_RS01320	helix-turn-helix transcriptional regulator		-0.352787	-1.27703	0.432908	-0.286885	-1.22	0.523594
LrhR19_RS00360	histidine phosphatase family protein		-0.631543	-1.54922	0.0480071	-0.28642	-1.21961	0.366997
LrhR19_RS10810	DHA2 family efflux MFS transporter permease subunit		-0.238914	-1.1801	0.230865	-0.286386	-1.21958	0.131707
LrhR19_RS12345	DEAD/DEAH box helicase		-0.166919	-1.12266	0.264023	-0.286333	-1.21954	0.0417784
LrhR19_RS11985	hypothetical protein		0.0368708	1.02589	0.91986	-0.285658	-1.21897	0.353114
LrhR19_RS01810	MDR family MFS transporter		-0.520486	-1.43444	0.0294604	-0.285032	-1.21844	0.212809
LrhR19_RS03390	amino acid permease		-0.197436	-1.14666	0.144958	-0.284463	-1.21796	0.0304251
LrhR19_RS02785	hypothetical protein		-0.186454	-1.13796	0.755825	-0.284058	-1.21761	0.633569
LrhR19_RS04575	aspartate carbamoyltransferase catalytic subunit		-0.374755	-1.29662	0.0877613	-0.283088	-1.2168	0.1886
LrhR19_RS05235	hydroxymethylglutaryl-CoA synthase		-0.429324	-1.3466	0.00329761	-0.28298	-1.21671	0.0329719
LrhR19_RS13985	hypothetical protein		-0.331954	-1.25872	0.410819	-0.281995	-1.21587	0.477948
LrhR19_RS07810	hypothetical protein		0.188695	1.13973	0.258943	-0.281905	-1.2158	0.0793668
LrhR19_RS11040	hypothetical protein		0.408373	1.32719	0.54261	-0.281882	-1.21578	0.709315
LrhR19_RS05030	helix-turn-helix transcriptional regulator		-0.0668896	-1.04746	0.864585	-0.281852	-1.21575	0.395411
LrhR19_RS08545	phosphoribosylanthranilate isomerase		-0.0807181	-1.05754	0.870793	-0.28141	-1.21538	0.510497
LrhR19_RS00345	3-oxoacyl-ACP reductase		-0.317119	-1.24584	0.11461	-0.280909	-1.21496	0.150805
LrhR19_RS08360	mannitol dehydrogenase family protein		-0.298036	-1.22947	0.316193	-0.280591	-1.21469	0.329634
LrhR19_RS01885	phage tail protein		-0.192389	-1.14265	0.450999	-0.280062	-1.21425	0.243581
LrhR19_RS15775	IS5 family transposase		-0.162873	-1.11951	0.71646	-0.279929	-1.21414	0.506292
LrhR19_RS11630	LCP family protein		-0.127065	-1.09207	0.406273	-0.27775	-1.2123	0.0474425
LrhR19_RS00330	Wzz/FepE/Etk N-terminal domain-containing protein		0.0328022	1.023	0.893073	-0.277175	-1.21182	0.148597
LrhR19_RS02610	N(4)-(beta-N-acetylglucosaminyl)-L-asparaginase		-0.515663	-1.42965	0.096696	-0.276914	-1.2116	0.378313
LrhR19_RS11930	MFS transporter		0.00920792	1.0064	0.974689	-0.276244	-1.21104	0.238131
LrhR19_RS04565	carbamoyl phosphate synthase small subunit		-0.37203	-1.29417	0.0281986	-0.274615	-1.20967	0.0888268
LrhR19_RS05980	MarR family winged helix-turn-helix transcriptional regulator		0.0821033	1.05856	0.749509	-0.274494	-1.20957	0.233886
LrhR19_RS03985	iron-sulfur cluster biosynthesis protein		-0.1687	-1.12405	0.611449	-0.272285	-1.20772	0.373338
LrhR19_RS09460	helicase-related protein		0.0169129	1.01179	0.916239	-0.272229	-1.20767	0.0318057
LrhR19_RS05775	metallophosphoesterase		-0.279191	-1.21351	0.273011	-0.271625	-1.20717	0.275542
LrhR19_RS09410	HAD-IA family hydrolase		-0.184073	-1.13609	0.561595	-0.271595	-1.20714	0.357154
LrhR19_RS00370	ABC transporter ATP-binding protein		-0.368521	-1.29103	0.00408886	-0.271535	-1.20709	0.0223554
LrhR19_RS13640	helix-turn-helix domain-containing protein		0.30806	1.23804	0.596032	-0.270344	-1.2061	0.662054
LrhR19_RS03060	cation-translocating P-type ATPase		-0.642565	-1.5611	0.183225	-0.270176	-1.20595	0.596157
LrhR19_RS12825	hypothetical protein		0.0224715	1.0157	0.980811	-0.269565	-1.20544	0.775469
LrhR19_RS10630	RecQ family ATP-dependent DNA helicase		-0.349568	-1.27418	0.0630924	-0.269227	-1.20516	0.138377
LrhR19_RS07225	Sir2 family NAD-dependent protein deacetylase		-0.54484	-1.45886	0.175824	-0.268627	-1.20466	0.518946
LrhR19_RS07655	decarboxylating 6-phosphogluconate dehydrogenase	gnd	-0.258312	-1.19608	0.406351	-0.26782	-1.20399	0.373685
LrhR19_RS03790	exonuclease domain-containing protein		-0.243576	-1.18392	0.23724	-0.267415	-1.20365	0.173855
LrhR19_RS07725	DeoR/GlpR family DNA-binding transcription regulator		-0.0893684	-1.0639	0.794028	-0.267082	-1.20337	0.386
LrhR19_RS05265	recombination regulator RecX	recX	-0.107837	-1.07761	0.718664	-0.265829	-1.20233	0.320849
LrhR19_RS01705	FAD:protein FMN transferase		-0.181274	-1.13388	0.407873	-0.264211	-1.20098	0.194824
LrhR19_RS01775	NAD(P)H-hydrate dehydratase		-0.132375	-1.0961	0.418111	-0.263085	-1.20004	0.0822514
LrhR19_RS08605	4-hydroxy-tetrahydrodipicolinate synthase	dapA	-0.23638	-1.17803	0.343463	-0.262354	-1.19943	0.273208
LrhR19_RS05020	helix-turn-helix transcriptional regulator		-0.0874302	-1.06248	0.800353	-0.262297	-1.19939	0.398986
LrhR19_RS00490	cytosine permease		-0.309383	-1.23918	0.575215	-0.262269	-1.19936	0.63246
LrhR19_RS00175	C40 family peptidase		-0.108181	-1.07787	0.423005	-0.261925	-1.19908	0.03514
LrhR19_RS07315	inositol monophosphatase family protein		-0.425048	-1.34262	0.00543395	-0.26178	-1.19896	0.0617422
LrhR19_RS15865	hypothetical protein		-0.197085	-1.14638	0.338804	-0.261594	-1.1988	0.173855
LrhR19_RS00615	ACP S-malonyltransferase		-0.357333	-1.28106	0.0296104	-0.261238	-1.19851	0.0921075
LrhR19_RS02445	MurR/RpiR family transcriptional regulator		-0.589466	-1.50469	0.139747	-0.260598	-1.19798	0.528236
LrhR19_RS09115	DUF1642 domain-containing protein		-1.00522	-2.00725	0.173433	-0.2604	-1.19781	0.740356
LrhR19_RS03455	trehalose operon repressor	treR	-0.335441	-1.26176	0.0194715	-0.260296	-1.19772	0.0549628
LrhR19_RS09165	PD-(D/E)XK nuclease-like domain-containing protein		0.507351	1.42144	0.282121	-0.26029	-1.19772	0.631267
LrhR19_RS04790	2-hydroxymuconate tautomerase		-0.266884	-1.20321	0.407873	-0.259124	-1.19675	0.408608
LrhR19_RS12090	citrate lyase holo-[acyl-carrier protein] synthase	citX	-0.309077	-1.23891	0.433423	-0.258421	-1.19617	0.510497
LrhR19_RS08215	ATP-dependent DNA helicase		-0.227567	-1.17086	0.416573	-0.256779	-1.19481	0.338905
LrhR19_RS05750	DUF948 domain-containing protein		-0.316614	-1.2454	0.195115	-0.256461	-1.19454	0.289227
LrhR19_RS08390	hypothetical protein		-0.14753	-1.10767	0.790633	-0.256031	-1.19419	0.633239
LrhR19_RS13455	phosphotransferase		-0.245884	-1.18582	0.531581	-0.255991	-1.19416	0.505309
LrhR19_RS12240	S1 domain-containing RNA-binding protein		-0.0682454	-1.04844	0.648007	-0.255767	-1.19397	0.0469936
LrhR19_RS01085	hypothetical protein		-0.425316	-1.34287	0.0171265	-0.255232	-1.19353	0.129667
LrhR19_RS08500	CPBP family intramembrane glutamic endopeptidase		-0.0595378	-1.04213	0.832369	-0.255035	-1.19336	0.295354
LrhR19_RS09645	replication-associated recombination protein A		-0.129456	-1.09388	0.497883	-0.253992	-1.1925	0.145405
LrhR19_RS10455	TetR/AcrR family transcriptional regulator		-0.243557	-1.18391	0.388522	-0.253503	-1.1921	0.347618
LrhR19_RS09530	DegV family protein		-0.218937	-1.16388	0.0887231	-0.252882	-1.19158	0.0431422
LrhR19_RS08815	BREX-1 system adenine-specific DNA-methyltransferase PglX	pglX	0.0739677	1.05261	0.894926	-0.252699	-1.19143	0.61618
LrhR19_RS05040	replication initiation factor domain-containing protein		-0.179823	-1.13274	0.592646	-0.252509	-1.19128	0.419775
LrhR19_RS09610	peptide-methionine (S)-S-oxide reductase MsrA	msrA	0.190484	1.14115	0.624176	-0.252376	-1.19117	0.510497
LrhR19_RS12730	hypothetical protein		-0.223046	-1.1672	0.381626	-0.251248	-1.19024	0.298534
LrhR19_RS02850	peptide ABC transporter substrate-binding protein		-0.199203	-1.14806	0.630958	-0.250999	-1.19003	0.53058
LrhR19_RS07935	FAD/NAD(P)-binding protein		-0.0650059	-1.04609	0.727803	-0.250853	-1.18991	0.124562
LrhR19_RS02090	hypothetical protein		-0.0167581	-1.01168	0.927244	-0.25063	-1.18973	0.0863125
LrhR19_RS05725	transglycosylase domain-containing protein		-0.0114158	-1.00794	0.939389	-0.250308	-1.18946	0.0381462
LrhR19_RS10380	GNAT family N-acetyltransferase		-0.192192	-1.1425	0.42432	-0.249498	-1.18879	0.275542
LrhR19_RS13310	XRE family transcriptional regulator		0.263704	1.20056	0.753432	-0.248918	-1.18832	0.797494
LrhR19_RS06285	class II fumarate hydratase		-0.133661	-1.09707	0.530092	-0.248027	-1.18758	0.199608
LrhR19_RS02615	Sapep family Mn(2+)-dependent dipeptidase		-0.537531	-1.45149	0.04688	-0.247803	-1.1874	0.355963
LrhR19_RS10665	YitT family protein		-0.257579	-1.19547	0.125301	-0.246385	-1.18623	0.130157
LrhR19_RS09585	peptide ABC transporter substrate-binding protein		-0.109985	-1.07922	0.55772	-0.245782	-1.18574	0.139032
LrhR19_RS01845	phage holin		-0.142509	-1.10382	0.707481	-0.2455	-1.1855	0.48692
LrhR19_RS12415	glutamate-5-semialdehyde dehydrogenase		-0.366944	-1.28962	0.127373	-0.245077	-1.18516	0.304379
LrhR19_RS16415	DUF916 and DUF3324 domain-containing protein		-0.730494	-1.65921	0.408918	-0.244941	-1.18504	0.798178
LrhR19_RS02595	S8 family serine peptidase		-0.0830644	-1.05927	0.569741	-0.244542	-1.18472	0.05681
LrhR19_RS11675	DUF4811 domain-containing protein		0.108236	1.07791	0.696376	-0.244316	-1.18453	0.329634
LrhR19_RS13500	hypothetical protein		-0.15895	-1.11647	0.629145	-0.243826	-1.18413	0.428752
LrhR19_RS04755	mevalonate kinase	mvk	-0.142722	-1.10399	0.605402	-0.243645	-1.18398	0.333489
LrhR19_RS11915	hypothetical protein		-0.0684642	-1.0486	0.899655	-0.243403	-1.18378	0.614527
LrhR19_RS03965	transcription elongation factor GreA	greA	-0.155666	-1.11394	0.381248	-0.243258	-1.18366	0.135613
LrhR19_RS06995	YbhB/YbcL family Raf kinase inhibitor-like protein		-0.177805	-1.13116	0.381626	-0.24288	-1.18335	0.198735
LrhR19_RS04375	30S ribosomal protein S2	rpsB	-0.130188	-1.09444	0.406593	-0.240795	-1.18164	0.0904077
LrhR19_RS01140	YebC/PmpR family DNA-binding transcriptional regulator		-0.156966	-1.11494	0.291745	-0.239839	-1.18086	0.0859237
LrhR19_RS16300	hypothetical protein		0.281241	1.21524	0.0949908	-0.23773	-1.17914	0.156626
LrhR19_RS08810	BREX-1 system phosphatase PglZ type A	pglZ	-0.556471	-1.47067	0.0034057	-0.236991	-1.17853	0.167128
LrhR19_RS01855	hypothetical protein		-0.797579	-1.73818	0.0920778	-0.23657	-1.17819	0.633239
LrhR19_RS08735	hypothetical protein		-0.0826827	-1.05899	0.889914	-0.236405	-1.17805	0.657539
LrhR19_RS05185	GNAT family N-acetyltransferase		0.021844	1.01526	0.957353	-0.236044	-1.17776	0.505309
LrhR19_RS01600	YigZ family protein		-0.404511	-1.32364	0.375912	-0.235786	-1.17755	0.614703
LrhR19_RS15855	alpha,alpha-phosphotrehalase	treC	-0.313697	-1.24289	0.0221444	-0.235542	-1.17735	0.0694243
LrhR19_RS05830	cell division protein ZapA		0.0870869	1.06222	0.802394	-0.235293	-1.17715	0.460843
LrhR19_RS16410	hypothetical protein		0.261095	1.19839	0.747605	-0.235132	-1.17701	0.799389
LrhR19_RS13390	ATP-binding cassette domain-containing protein		-0.378198	-1.29972	0.306865	-0.234122	-1.17619	0.536725
LrhR19_RS12325	type II toxin-antitoxin system PemK/MazF family toxin		-0.196634	-1.14602	0.39608	-0.23395	-1.17605	0.287534
LrhR19_RS04365	tRNA1(Val) (adenine(37)-N6)-methyltransferase		-0.393726	-1.31378	0.125382	-0.233299	-1.17552	0.366625
LrhR19_RS10235	phage major capsid protein		-0.149379	-1.10909	0.560917	-0.233117	-1.17537	0.322047
LrhR19_RS14300	MetQ/NlpA family ABC transporter substrate-binding protein		0.211138	1.1576	0.800759	-0.232688	-1.17502	0.802341
LrhR19_RS05675	YutD family protein		-0.14854	-1.10845	0.399486	-0.232581	-1.17493	0.152639
LrhR19_RS11195	ABC transporter ATP-binding protein		0.0926538	1.06633	0.733543	-0.232547	-1.17491	0.354884
LrhR19_RS10610	pseudouridine synthase		-0.0659037	-1.04674	0.726957	-0.232035	-1.17449	0.159837
LrhR19_RS07410	tRNA 2-thiouridine(34) synthase MnmA	mnmA	-0.250594	-1.1897	0.0718223	-0.23126	-1.17386	0.0861755
LrhR19_RS08410	TetR/AcrR family transcriptional regulator		-0.181896	-1.13437	0.815903	-0.230583	-1.17331	0.777279
LrhR19_RS01420	MarR family transcriptional regulator		-0.110003	-1.07923	0.542301	-0.229514	-1.17244	0.155829
LrhR19_RS04075	hypothetical protein		-0.339465	-1.26529	0.500369	-0.229424	-1.17237	0.660199
LrhR19_RS09170	RecT family recombinase		-0.0470145	-1.03312	0.937176	-0.22895	-1.17198	0.692131
LrhR19_RS07025	aldo/keto reductase		0.129153	1.09365	0.408485	-0.228134	-1.17132	0.115244
LrhR19_RS12735	GNAT family N-acetyltransferase		0.162238	1.11902	0.592646	-0.227996	-1.17121	0.431993
LrhR19_RS05250	23S rRNA (uracil(1939)-C(5))-methyltransferase RlmD	rlmD	-0.0740144	-1.05264	0.74188	-0.227841	-1.17108	0.257393
LrhR19_RS07175	ribonuclease H		-0.0448591	-1.03158	0.868381	-0.226622	-1.17009	0.300367
LrhR19_RS09555	cupin domain-containing protein		0.0453913	1.03196	0.934842	-0.225974	-1.16957	0.671906
LrhR19_RS12490	helix-turn-helix transcriptional regulator		0.235498	1.17731	0.417671	-0.225563	-1.16923	0.444632
LrhR19_RS12690	single-stranded DNA-binding protein	ssb	-0.234733	-1.17669	0.10252	-0.225242	-1.16897	0.104124
LrhR19_RS09910	hypothetical protein		-0.575306	-1.48999	0.39122	-0.224864	-1.16867	0.756046
LrhR19_RS14390	IS5/IS1182 family transposase		-0.414548	-1.33288	0.558011	-0.22451	-1.16838	0.765928
LrhR19_RS01675	GMP reductase		-0.192153	-1.14247	0.182082	-0.224347	-1.16825	0.105299
LrhR19_RS04640	class 1b ribonucleoside-diphosphate reductase subunit alpha	nrdE	-0.143655	-1.1047	0.33067	-0.222286	-1.16658	0.101255
LrhR19_RS14055	histidinol dehydrogenase	hisD	0.0173698	1.01211	0.968641	-0.221772	-1.16616	0.56579
LrhR19_RS14100	PTS sugar transporter subunit IIC		-0.0113886	-1.00793	0.972945	-0.221734	-1.16613	0.421205
LrhR19_RS05815	thioredoxin	trxA	-0.033001	-1.02314	0.819379	-0.221694	-1.1661	0.0675459
LrhR19_RS14455	IS3 family transposase		-0.193771	-1.14375	0.370981	-0.221532	-1.16597	0.280896
LrhR19_RS01660	tRNA (uridine(34)/cytosine(34)/5-carboxymethylaminomethyluridine(34)-2'-O)-methyltransferase TrmL	trmL	-0.0145028	-1.0101	0.934701	-0.221321	-1.1658	0.122987
LrhR19_RS05510	peptidylprolyl isomerase		0.102062	1.07331	0.47197	-0.219972	-1.16471	0.087726
LrhR19_RS08490	Crp/Fnr family transcriptional regulator		-0.1236	-1.08945	0.654386	-0.218915	-1.16386	0.389494
LrhR19_RS04045	MerR family transcriptional regulator		-0.0630054	-1.04464	0.708933	-0.218596	-1.1636	0.131707
LrhR19_RS10310	SGNH/GDSL hydrolase family protein		-0.0866013	-1.06187	0.766797	-0.217263	-1.16253	0.421205
LrhR19_RS08250	FAD-dependent oxidoreductase		-0.0204651	-1.01429	0.90796	-0.21721	-1.16248	0.115244
LrhR19_RS09480	gamma-glutamyl-gamma-aminobutyrate hydrolase family protein		-0.0144646	-1.01008	0.970359	-0.21683	-1.16218	0.515704
LrhR19_RS02170	glycerol kinase GlpK	glpK	-0.314018	-1.24317	0.13475	-0.216638	-1.16202	0.300587
LrhR19_RS10605	SMC-Scp complex subunit ScpB	scpB	-0.0986651	-1.07078	0.648991	-0.216634	-1.16202	0.265163
LrhR19_RS11190	hypothetical protein		-0.30859	-1.2385	0.14634	-0.216496	-1.16191	0.304867
LrhR19_RS03030	Rgg/GadR/MutR family transcriptional regulator		-0.127324	-1.09227	0.719057	-0.21637	-1.16181	0.519591
LrhR19_RS14110	DUF1906 domain-containing protein		0.0272062	1.01904	0.918027	-0.21545	-1.16107	0.322047
LrhR19_RS01770	NUDIX hydrolase		-0.0554427	-1.03918	0.819379	-0.215284	-1.16093	0.310442
LrhR19_RS03395	aldo/keto reductase		-0.145323	-1.10598	0.325772	-0.214186	-1.16005	0.118908
LrhR19_RS11360	DNA topoisomerase IV subunit B	parE	-0.45035	-1.36637	0.00147901	-0.213091	-1.15917	0.0891869
LrhR19_RS06860	VanZ family protein		-0.29329	-1.22543	0.101518	-0.212117	-1.15839	0.229542
LrhR19_RS07240	hypothetical protein		-0.227893	-1.17112	0.359228	-0.212075	-1.15835	0.379499
LrhR19_RS00455	AAA family ATPase		-0.295449	-1.22727	0.117265	-0.211268	-1.1577	0.258776
LrhR19_RS04900	deoxyribonuclease IV		0.0888013	1.06349	0.6489	-0.210905	-1.15741	0.224413
LrhR19_RS13690	glycosyltransferase family 4 protein		-0.213246	-1.15929	0.101518	-0.210432	-1.15703	0.0934777
LrhR19_RS01185	TetR/AcrR family transcriptional regulator		0.144812	1.10559	0.764255	-0.209671	-1.15642	0.675298
LrhR19_RS08760	MIP/aquaporin family protein		-0.278255	-1.21273	0.282121	-0.209372	-1.15618	0.417239
LrhR19_RS09510	ABC transporter permease		-0.0904533	-1.0647	0.898955	-0.209186	-1.15604	0.755147
LrhR19_RS04295	putative DNA-binding protein		-0.352671	-1.27692	0.272307	-0.208678	-1.15563	0.526872
LrhR19_RS09190	hypothetical protein		0.294956	1.22685	0.706431	-0.207542	-1.15472	0.816004
LrhR19_RS01360	alpha/beta hydrolase		-0.276365	-1.21114	0.0866208	-0.207247	-1.15448	0.190038
LrhR19_RS14510	DUF4044 domain-containing protein		-0.30198	-1.23284	0.497174	-0.206788	-1.15412	0.652151
LrhR19_RS02795	alpha/beta hydrolase		-0.202347	-1.15057	0.354753	-0.206733	-1.15407	0.321325
LrhR19_RS15080	type Z 30S ribosomal protein S14		-0.159571	-1.11695	0.430013	-0.205948	-1.15344	0.279015
LrhR19_RS00025	GTPase HflX	hflX	0.0589845	1.04173	0.678649	-0.205933	-1.15343	0.0896139
LrhR19_RS10555	hypothetical protein		-0.161379	-1.11836	0.314756	-0.204735	-1.15247	0.173855
LrhR19_RS06570	50S ribosomal protein L18	rplR	-0.206311	-1.15373	0.190497	-0.204375	-1.15219	0.177103
LrhR19_RS04420	ribosome maturation factor RimP	rimP	-0.336981	-1.26311	0.0211878	-0.204137	-1.152	0.140396
LrhR19_RS14090	NFACT RNA binding domain-containing protein		-0.0495843	-1.03497	0.766797	-0.204057	-1.15193	0.162517
LrhR19_RS05760	DUF368 domain-containing protein		-0.0963434	-1.06906	0.65297	-0.203671	-1.15163	0.289227
LrhR19_RS02680	arsenate reductase (thioredoxin)	arsC	0.0643662	1.04563	0.886137	-0.20341	-1.15142	0.611744
LrhR19_RS12160	PadR family transcriptional regulator		-1.34381	-2.53821	0.0866208	-0.203372	-1.15139	0.807599
LrhR19_RS10695	hemolysin III family protein		-0.0125575	-1.00874	0.941787	-0.202495	-1.15069	0.150928
LrhR19_RS01820	MDR family MFS transporter		-0.507614	-1.4217	0.0437822	-0.201766	-1.15011	0.424404
LrhR19_RS09940	ABC transporter ATP-binding protein		-0.502832	-1.41699	0.000449278	-0.200742	-1.14929	0.0964877
LrhR19_RS01135	ATPase, T2SS/T4P/T4SS family		-0.299673	-1.23087	0.688595	-0.200308	-1.14894	0.800225
LrhR19_RS04240	acyl carrier protein	acpP	-0.266396	-1.2028	0.392976	-0.200099	-1.14878	0.51977
LrhR19_RS11625	hypothetical protein		-0.284248	-1.21778	0.450751	-0.199428	-1.14824	0.606338
LrhR19_RS01905	head-tail connector protein		-0.298446	-1.22982	0.235148	-0.199258	-1.14811	0.428895
LrhR19_RS13425	peptide ABC transporter substrate-binding protein		-0.21151	-1.1579	0.10325	-0.199165	-1.14803	0.113442
LrhR19_RS08915	hypothetical protein		-0.44427	-1.36063	0.575183	-0.199003	-1.1479	0.816096
LrhR19_RS08120	M24 family metallopeptidase		-0.383506	-1.30451	0.627753	-0.198442	-1.14746	0.816096
LrhR19_RS06290	hypothetical protein		-0.0509162	-1.03592	0.907214	-0.197011	-1.14632	0.614527
LrhR19_RS13655	helix-turn-helix domain-containing protein		0.482492	1.39715	0.497883	-0.196905	-1.14624	0.825071
LrhR19_RS13075	DUF4430 domain-containing protein		-0.117051	-1.08452	0.448053	-0.196676	-1.14605	0.16457
LrhR19_RS03920	membrane protein insertase YidC	yidC	-0.103969	-1.07473	0.431947	-0.196461	-1.14588	0.103168
LrhR19_RS01945	NUMOD4 domain-containing protein		-0.0673877	-1.04782	0.861766	-0.195159	-1.14485	0.5688
LrhR19_RS03150	Hsp20/alpha crystallin family protein		0.169551	1.12471	0.30433	-0.194847	-1.1446	0.210889
LrhR19_RS00675	glycosyltransferase		0.385919	1.30669	0.712794	-0.194741	-1.14452	0.87626
LrhR19_RS05295	peptide chain release factor 3		-0.228458	-1.17158	0.0622709	-0.19423	-1.14411	0.0997495
LrhR19_RS12740	hypothetical protein		-0.379324	-1.30073	0.661917	-0.194223	-1.14411	0.83708
LrhR19_RS04630	helix-turn-helix domain-containing protein		0.143163	1.10432	0.590112	-0.194187	-1.14408	0.439664
LrhR19_RS11895	ABC transporter ATP-binding protein		-0.135215	-1.09826	0.419127	-0.194095	-1.14401	0.213532
LrhR19_RS03480	methylenetetrahydrofolate reductase [NAD(P)H]	metF	-0.104598	-1.07519	0.718091	-0.193857	-1.14382	0.466521
LrhR19_RS04320	tRNA (guanosine(37)-N1)-methyltransferase TrmD	trmD	-0.200249	-1.1489	0.342513	-0.193391	-1.14345	0.340062
LrhR19_RS06250	MFS transporter		0.871985	1.83018	0.236668	-0.19337	-1.14343	0.849842
LrhR19_RS04545	orotate phosphoribosyltransferase	pyrE	-0.241045	-1.18185	0.315789	-0.193265	-1.14335	0.413842
LrhR19_RS10120	D-lyxose/D-mannose family sugar isomerase		-0.762968	-1.69698	0.31676	-0.193146	-1.14325	0.818348
LrhR19_RS00780	pyruvate oxidase	spxB	-0.212691	-1.15885	0.587751	-0.192952	-1.1431	0.616983
LrhR19_RS06495	tRNA pseudouridine(38-40) synthase TruA	truA	-0.25224	-1.19105	0.165853	-0.192772	-1.14296	0.288442
LrhR19_RS07445	5-bromo-4-chloroindolyl phosphate hydrolysis family protein		0.0489819	1.03453	0.787327	-0.192367	-1.14264	0.220018
LrhR19_RS08535	tryptophan synthase subunit alpha	trpA	0.0473837	1.03339	0.923994	-0.191301	-1.14179	0.678811
LrhR19_RS02690	carbohydrate ABC transporter permease		-0.336395	-1.2626	0.62186	-0.190847	-1.14143	0.793038
LrhR19_RS08100	M20/M25/M40 family metallo-hydrolase		0.622949	1.54002	0.568959	-0.19071	-1.14133	0.888582
LrhR19_RS01355	ribonuclease R	rnr	-0.14306	-1.10424	0.288277	-0.190693	-1.14131	0.131237
LrhR19_RS08620	diaminopimelate decarboxylase	lysA	-0.282807	-1.21656	0.142717	-0.190662	-1.14129	0.319618
LrhR19_RS10945	hypothetical protein		-0.372344	-1.29445	0.00560024	-0.189989	-1.14076	0.124979
LrhR19_RS10270	N-acetyltransferase		-0.0864505	-1.06175	0.678649	-0.18944	-1.14032	0.304014
LrhR19_RS04615	nitroreductase family protein		0.0718415	1.05106	0.718664	-0.189424	-1.14031	0.287119
LrhR19_RS04670	phosphoglycerate dehydrogenase		-0.179201	-1.13226	0.232925	-0.188945	-1.13993	0.188471
LrhR19_RS05180	SprT family protein		0.129071	1.09359	0.725111	-0.188238	-1.13937	0.607776
LrhR19_RS11670	Maf family protein		-0.164766	-1.12098	0.499544	-0.188101	-1.13926	0.423633
LrhR19_RS09790	response regulator		0.610548	1.52684	0.307194	-0.187823	-1.13904	0.803809
LrhR19_RS05095	KxYKxGKxW signal peptide domain-containing protein		-0.294359	-1.22634	0.648298	-0.187265	-1.1386	0.785307
LrhR19_RS00230	branched-chain amino acid aminotransferase		0.0433594	1.03051	0.819379	-0.186918	-1.13833	0.258776
LrhR19_RS11620	ATP-binding cassette domain-containing protein		-0.244051	-1.18431	0.503971	-0.186725	-1.13818	0.61618
LrhR19_RS07650	gluconokinase	gntK	-0.35524	-1.2792	0.0876914	-0.186671	-1.13813	0.378313
LrhR19_RS12255	polysaccharide biosynthesis protein		-0.316302	-1.24514	0.14634	-0.186453	-1.13796	0.399211
LrhR19_RS10690	dihydrofolate reductase		-0.175808	-1.1296	0.463451	-0.18579	-1.13744	0.422575
LrhR19_RS13665	Fur family transcriptional regulator		0.345056	1.2702	0.211209	-0.185435	-1.13716	0.539556
LrhR19_RS07510	undecaprenyldiphospho-muramoylpentapeptide beta-N-acetylglucosaminyltransferase	murG	-0.253906	-1.19243	0.0887231	-0.184852	-1.1367	0.206124
LrhR19_RS01795	leucine--tRNA ligase	leuS	-0.172266	-1.12683	0.186658	-0.184098	-1.13611	0.139966
LrhR19_RS01475	response regulator transcription factor		-0.23484	-1.17678	0.660592	-0.183846	-1.13591	0.738308
LrhR19_RS05925	Holliday junction branch migration protein RuvA	ruvA	-0.154519	-1.11305	0.401725	-0.183251	-1.13544	0.291959
LrhR19_RS11665	DNA mismatch repair endonuclease MutL	mutL	-0.246572	-1.18638	0.0573537	-0.1825	-1.13485	0.146676
LrhR19_RS07320	UPF0223 family protein		-0.395516	-1.31541	0.0898701	-0.18242	-1.13479	0.447144
LrhR19_RS11580	hypothetical protein		-0.129819	-1.09416	0.630958	-0.182181	-1.1346	0.474094
LrhR19_RS00875	YhgE/Pip family protein		-0.500999	-1.41519	0.227032	-0.181733	-1.13425	0.683469
LrhR19_RS12230	hypoxanthine phosphoribosyltransferase	hpt	-0.107216	-1.07715	0.603316	-0.181487	-1.13405	0.330626
LrhR19_RS09295	ATP-grasp domain-containing protein		-0.329965	-1.25698	0.0254204	-0.180353	-1.13316	0.202129
LrhR19_RS08770	glycerol kinase GlpK	glpK	-0.0739567	-1.0526	0.765586	-0.180123	-1.13298	0.43236
LrhR19_RS07210	ABC transporter ATP-binding protein		-0.378239	-1.29975	0.0866198	-0.179812	-1.13274	0.424404
LrhR19_RS01695	undecaprenyl-diphosphate phosphatase		-0.0474445	-1.03343	0.757147	-0.178836	-1.13197	0.181284
LrhR19_RS08700	o-succinylbenzoate--CoA ligase	menE	-0.41289	-1.33135	0.00697555	-0.178372	-1.13161	0.210934
LrhR19_RS07645	gluconate:H+ symporter		-0.227943	-1.17116	0.592646	-0.178161	-1.13144	0.678811
LrhR19_RS11270	phosphoribosyl-AMP cyclohydrolase	hisI	-0.269116	-1.20507	0.737059	-0.17811	-1.1314	0.839986
LrhR19_RS04445	30S ribosome-binding factor RbfA	rbfA	-0.187007	-1.1384	0.386942	-0.177974	-1.13129	0.394584
LrhR19_RS13585	50S ribosomal protein L10	rplJ	-0.0393273	-1.02763	0.801264	-0.177601	-1.131	0.173855
LrhR19_RS03835	TIGR00730 family Rossman fold protein		-0.224881	-1.16868	0.288039	-0.176782	-1.13036	0.40086
LrhR19_RS06425	ABC transporter permease subunit		0.236861	1.17843	0.813874	-0.17674	-1.13033	0.877682
LrhR19_RS11475	DUF4918 family protein		0.149063	1.10885	0.681474	-0.176734	-1.13032	0.62753
LrhR19_RS07250	hypothetical protein		0.061669	1.04367	0.881961	-0.176208	-1.12991	0.630581
LrhR19_RS07565	ABC-F family ATP-binding cassette domain-containing protein		-0.0776118	-1.05527	0.633001	-0.176199	-1.1299	0.222591
LrhR19_RS15850	PTS glucose transporter subunit IIABC		-0.250854	-1.18991	0.0857412	-0.175904	-1.12967	0.218436
LrhR19_RS02355	IclR family transcriptional regulator		0.112644	1.08121	0.681474	-0.175748	-1.12955	0.503608
LrhR19_RS05625	DnaD domain protein		-0.229932	-1.17278	0.145942	-0.175065	-1.12902	0.264383
LrhR19_RS11760	ArgE/DapE family deacylase		-0.202669	-1.15083	0.232737	-0.17459	-1.12864	0.291751
LrhR19_RS05485	RluA family pseudouridine synthase		-0.299856	-1.23102	0.382348	-0.17411	-1.12827	0.621483
LrhR19_RS00265	LCP family protein		0.0527522	1.03724	0.708933	-0.173874	-1.12808	0.150805
LrhR19_RS13560	hypothetical protein		-0.192773	-1.14296	0.718664	-0.17281	-1.12725	0.755814
LrhR19_RS00390	MFS transporter		0.0280676	1.01965	0.927244	-0.172195	-1.12677	0.523594
LrhR19_RS00805	universal stress protein		-0.109323	-1.07872	0.437181	-0.171956	-1.12658	0.184816
LrhR19_RS13245	SpaA isopeptide-forming pilin-related protein		0.21586	1.1614	0.732482	-0.171815	-1.12647	0.807599
LrhR19_RS09710	glucosamine-6-phosphate deaminase	nagB	0.0227553	1.0159	0.901166	-0.171493	-1.12622	0.240707
LrhR19_RS11280	histidinol-phosphate transaminase	hisC	-0.354236	-1.27831	0.247596	-0.171237	-1.12602	0.596457
LrhR19_RS11390	methylenetetrahydrofolate--tRNA-(uracil(54)-C(5))-methyltransferase (FADH(2)-oxidizing) TrmFO	trmFO	-0.30377	-1.23437	0.0718223	-0.169766	-1.12488	0.311187
LrhR19_RS10795	response regulator transcription factor		-0.03265	-1.02289	0.930371	-0.169025	-1.1243	0.623685
LrhR19_RS13570	S8 family serine peptidase		-0.352535	-1.2768	0.0992532	-0.168838	-1.12415	0.441217
LrhR19_RS09885	PH domain-containing protein		0.0414845	1.02917	0.900781	-0.168593	-1.12396	0.563021
LrhR19_RS03360	ABC transporter ATP-binding protein		0.38941	1.30986	0.331549	-0.168378	-1.12379	0.71304
LrhR19_RS08945	histidine phosphatase family protein		0.115795	1.08357	0.646942	-0.168234	-1.12368	0.479372
LrhR19_RS02995	MFS transporter		-0.230314	-1.17309	0.164714	-0.168025	-1.12352	0.307393
LrhR19_RS05065	Gfo/Idh/MocA family oxidoreductase		0.108494	1.0781	0.889498	-0.167727	-1.12329	0.83078
LrhR19_RS02935	argininosuccinate lyase	argH	-0.0711329	-1.05054	0.742192	-0.166933	-1.12267	0.401207
LrhR19_RS01030	hypothetical protein		-0.0624998	-1.04427	0.952096	-0.166382	-1.12224	0.878884
LrhR19_RS04760	diphosphomevalonate decarboxylase	mvaD	-0.319913	-1.24825	0.144773	-0.165686	-1.1217	0.460843
LrhR19_RS13375	minor capsid protein		-0.023194	-1.01621	0.980239	-0.165479	-1.12154	0.866939
LrhR19_RS00755	zinc ribbon domain-containing protein		-0.0370107	-1.02599	0.84266	-0.165187	-1.12131	0.292128
LrhR19_RS13055	magnesium-translocating P-type ATPase	mgtA	-0.250052	-1.18925	0.211216	-0.165065	-1.12122	0.413637
LrhR19_RS05080	hypothetical protein		-0.898832	-1.86456	0.1312	-0.164226	-1.12056	0.806026
LrhR19_RS13355	bifunctional lytic transglycosylase/C40 family peptidase		-0.283113	-1.21682	0.786725	-0.163902	-1.12031	0.884337
LrhR19_RS07990	ribose ABC transporter permease	rbsC	-0.192292	-1.14258	0.742192	-0.163818	-1.12025	0.794653
LrhR19_RS00075	GW dipeptide domain-containing protein		-0.00970985	-1.00675	0.946363	-0.162619	-1.11932	0.167128
LrhR19_RS08805	protease Lon-related BREX system protein BrxL	brxL	-0.429854	-1.3471	0.0455958	-0.162302	-1.11907	0.456794
LrhR19_RS11540	dTMP kinase	tmk	-0.21997	-1.16471	0.326142	-0.161617	-1.11854	0.466175
LrhR19_RS09660	SRPBCC family protein		0.181974	1.13443	0.6489	-0.160633	-1.11778	0.698663
LrhR19_RS10365	Cof-type HAD-IIB family hydrolase		-0.297605	-1.2291	0.433423	-0.159924	-1.11723	0.692003
LrhR19_RS12435	ABC transporter permease		0.704255	1.6293	0.448436	-0.159816	-1.11714	0.895755
LrhR19_RS09285	hypothetical protein		-0.0423217	-1.02977	0.849704	-0.159364	-1.11679	0.404947
LrhR19_RS08595	dTDP-4-dehydrorhamnose 3,5-epimerase	rfbC	-0.374818	-1.29668	0.0979188	-0.159252	-1.11671	0.499605
LrhR19_RS12215	Hsp33 family molecular chaperone HslO	hslO	-0.110075	-1.07928	0.479719	-0.159197	-1.11667	0.276513
LrhR19_RS07190	nucleoside triphosphate pyrophosphohydrolase family protein		-0.0314792	-1.02206	0.939706	-0.158162	-1.11586	0.691387
LrhR19_RS07435	hypothetical protein		-0.0174927	-1.0122	0.969527	-0.157599	-1.11543	0.702947
LrhR19_RS06365	hypothetical protein		0.0139853	1.00974	0.964177	-0.157384	-1.11526	0.559474
LrhR19_RS09865	amino acid ABC transporter ATP-binding protein		-0.398256	-1.31791	0.0168263	-0.156951	-1.11493	0.329634
LrhR19_RS09465	DUF1998 domain-containing protein		-0.0700276	-1.04974	0.676563	-0.155999	-1.11419	0.289478
LrhR19_RS06520	50S ribosomal protein L17	rplQ	-0.139947	-1.10186	0.416573	-0.155856	-1.11408	0.340062
LrhR19_RS10530	LapA family protein		-0.21554	-1.16114	0.246902	-0.154779	-1.11325	0.404954
LrhR19_RS12845	ATP-binding cassette domain-containing protein		0.787605	1.72621	0.379709	-0.15452	-1.11305	0.894671
LrhR19_RS10900	adenylosuccinate synthase		-0.229732	-1.17262	0.073694	-0.154436	-1.11299	0.219888
LrhR19_RS06045	peroxiredoxin		0.306695	1.23687	0.106248	-0.154053	-1.11269	0.441217
LrhR19_RS03510	WxL domain-containing protein		0.0266645	1.01865	0.963158	-0.153986	-1.11264	0.779498
LrhR19_RS01015	hypothetical protein		-0.00395183	-1.00274	0.986213	-0.153521	-1.11228	0.41834
LrhR19_RS05230	hydroxymethylglutaryl-CoA reductase, degradative		-0.345112	-1.27025	0.0132201	-0.153056	-1.11192	0.251334
LrhR19_RS09385	septum site-determining protein MinC		-0.267812	-1.20398	0.104723	-0.152563	-1.11154	0.361256
LrhR19_RS01045	helix-turn-helix domain-containing protein		0.520874	1.43482	0.516604	-0.152092	-1.11118	0.880574
LrhR19_RS02070	phage regulatory protein/antirepressor Ant		-0.145852	-1.10638	0.651109	-0.15178	-1.11094	0.630581
LrhR19_RS07165	histidine phosphatase family protein		-0.173548	-1.12783	0.431286	-0.151727	-1.1109	0.484794
LrhR19_RS01035	hypothetical protein		0.0708395	1.05033	0.958933	-0.151543	-1.11076	0.914478
LrhR19_RS11605	ABC-F family ATP-binding cassette domain-containing protein		-0.0838852	-1.05987	0.593724	-0.150539	-1.10998	0.289478
LrhR19_RS00415	hypothetical protein		-0.210285	-1.15692	0.415376	-0.149452	-1.10915	0.570192
LrhR19_RS09595	deoxynucleoside kinase		-0.0717802	-1.05101	0.623775	-0.149339	-1.10906	0.253825
LrhR19_RS03000	aldo/keto reductase		-0.00203575	-1.00141	0.988623	-0.149304	-1.10903	0.22341
LrhR19_RS03005	DUF956 family protein		0.102268	1.07346	0.632944	-0.147127	-1.10736	0.466241
LrhR19_RS09575	response regulator transcription factor		-0.0625206	-1.04429	0.873607	-0.147061	-1.10731	0.683868
LrhR19_RS12300	L,D-transpeptidase		0.138593	1.10083	0.524511	-0.14679	-1.1071	0.492353
LrhR19_RS10825	D-alanine--D-alanine ligase		-0.1005	-1.07214	0.482142	-0.146243	-1.10668	0.273693
LrhR19_RS15895	hypothetical protein		-0.48783	-1.40233	0.250148	-0.146232	-1.10668	0.758432
LrhR19_RS06565	30S ribosomal protein S5	rpsE	-0.29148	-1.2239	0.0845767	-0.14592	-1.10644	0.397315
LrhR19_RS12755	DUF916 and DUF3324 domain-containing protein		-0.147609	-1.10773	0.883379	-0.145857	-1.10639	0.8843
LrhR19_RS00350	DUF2829 domain-containing protein		-0.096814	-1.06941	0.798402	-0.145643	-1.10622	0.69539
LrhR19_RS06920	aldose 1-epimerase family protein		0.137024	1.09963	0.438584	-0.145287	-1.10595	0.391983
LrhR19_RS06930	GHKL domain-containing protein		0.0672741	1.04774	0.753432	-0.144969	-1.10571	0.466687
LrhR19_RS11355	DNA topoisomerase IV subunit A	parC	-0.245354	-1.18538	0.0536197	-0.144924	-1.10567	0.248673
LrhR19_RS06815	lipoate--protein ligase A		-0.130747	-1.09486	0.523488	-0.144813	-1.10559	0.460843
LrhR19_RS03380	sodium:proton antiporter		0.0690197	1.049	0.746101	-0.14457	-1.1054	0.466333
LrhR19_RS00385	peptide ABC transporter substrate-binding protein		-0.00850386	-1.00591	0.960544	-0.14401	-1.10497	0.284533
LrhR19_RS07050	LemA family protein		-0.046802	-1.03297	0.761362	-0.143981	-1.10495	0.295297
LrhR19_RS11550	DNA polymerase III subunit delta'	holB	-0.121091	-1.08756	0.608318	-0.143392	-1.1045	0.521892
LrhR19_RS01075	glycosyltransferase family 8 protein		-0.134389	-1.09763	0.516604	-0.142815	-1.10406	0.475058
LrhR19_RS13170	type II toxin-antitoxin system YafQ family toxin		-0.387387	-1.30802	0.623567	-0.142433	-1.10377	0.868314
LrhR19_RS07745	transcription elongation factor GreA	greA	-0.407962	-1.32681	0.0536197	-0.141649	-1.10317	0.520722
LrhR19_RS11515	signal recognition particle sRNA small type	ffs	0.157012	1.11498	0.761362	-0.140721	-1.10246	0.806026
LrhR19_RS07395	ATP-dependent RecD-like DNA helicase		-0.268916	-1.2049	0.0437822	-0.140011	-1.10191	0.288481
LrhR19_RS16325	PedC/BrcD family bacteriocin maturation disulfide isomerase		0.0504809	1.03561	0.900681	-0.139663	-1.10165	0.706887
LrhR19_RS11200	KUP/HAK/KT family potassium transporter		-0.0810562	-1.05779	0.600067	-0.139538	-1.10155	0.314304
LrhR19_RS03485	PfkB family carbohydrate kinase		0.211239	1.15768	0.530092	-0.139484	-1.10151	0.697558
LrhR19_RS01240	UDP-N-acetylmuramate dehydrogenase	murB	-0.187234	-1.13858	0.183069	-0.139419	-1.10146	0.316608
LrhR19_RS03850	ring-cleaving dioxygenase		-0.0728198	-1.05177	0.819913	-0.139056	-1.10118	0.653655
LrhR19_RS06580	30S ribosomal protein S8	rpsH	-0.122718	-1.08878	0.577421	-0.138256	-1.10057	0.506815
LrhR19_RS01080	glycosyltransferase		-0.19005	-1.1408	0.372666	-0.138138	-1.10048	0.51422
LrhR19_RS04510	single-stranded-DNA-specific exonuclease RecJ	recJ	-0.091785	-1.06569	0.549077	-0.137766	-1.1002	0.324222
LrhR19_RS09195	hypothetical protein		-0.0479963	-1.03383	0.964177	-0.137368	-1.0999	0.895755
LrhR19_RS06950	hypothetical protein		0.0983047	1.07051	0.837313	-0.137319	-1.09986	0.780581
LrhR19_RS04100	elongation factor P	efp	-0.176627	-1.13024	0.24583	-0.137207	-1.09977	0.359201
LrhR19_RS04745	helicase-exonuclease AddAB subunit AddA	addA	-0.145198	-1.10588	0.342793	-0.136652	-1.09935	0.355174
LrhR19_RS05885	DNA polymerase IV	dinB	-0.279905	-1.21412	0.294989	-0.136321	-1.0991	0.628643
LrhR19_RS10280	ACT domain-containing protein		0.0735205	1.05228	0.733543	-0.136247	-1.09904	0.504619
LrhR19_RS02385	polysaccharide lyase 8 family protein		-0.064138	-1.04546	0.816126	-0.135728	-1.09865	0.605893
LrhR19_RS04300	signal recognition particle protein	ffh	-0.0915905	-1.06554	0.615836	-0.135704	-1.09863	0.417239
LrhR19_RS06100	transcriptional repressor LexA	lexA	-0.195087	-1.14479	0.329814	-0.135365	-1.09837	0.498956
LrhR19_RS00325	CpsD/CapB family tyrosine-protein kinase		-0.27644	-1.2112	0.104748	-0.1349	-1.09802	0.442208
LrhR19_RS03700	transcriptional regulator		0.298751	1.23008	0.494025	-0.134539	-1.09774	0.791883
LrhR19_RS03740	class II fructose-1,6-bisphosphate aldolase	fba	-0.0228907	-1.01599	0.899126	-0.133805	-1.09718	0.352554
LrhR19_RS09580	HAMP domain-containing sensor histidine kinase		0.0714335	1.05076	0.864585	-0.133627	-1.09705	0.73641
LrhR19_RS11535	YaaL family protein		-0.316962	-1.2457	0.14634	-0.13206	-1.09586	0.570878
LrhR19_RS02185	UbiX family flavin prenyltransferase		0.46118	1.37667	0.487799	-0.131982	-1.0958	0.87356
LrhR19_RS00465	WxL domain-containing protein		0.0906646	1.06486	0.80796	-0.131411	-1.09536	0.72742
LrhR19_RS09380	septum site-determining protein MinD	minD	-0.188515	-1.13959	0.207523	-0.131264	-1.09525	0.383282
LrhR19_RS03295	MIP/aquaporin family protein		-0.200788	-1.14933	0.448436	-0.130423	-1.09461	0.630581
LrhR19_RS12570	threonine/serine exporter family protein		-0.3553	-1.27925	0.413484	-0.130313	-1.09453	0.788568
LrhR19_RS10200	phage/plasmid primase, P4 family		0.134933	1.09804	0.702174	-0.129766	-1.09412	0.718904
LrhR19_RS01575	peptide chain release factor 2	prfB	-0.186613	-1.13809	0.176248	-0.129571	-1.09397	0.34736
LrhR19_RS09280	hypothetical protein		0.0875888	1.06259	0.576465	-0.128811	-1.09339	0.377996
LrhR19_RS13680	pyridoxal phosphate-dependent aminotransferase		0.015121	1.01054	0.939389	-0.128802	-1.09339	0.447895
LrhR19_RS09275	LTA synthase family protein		-0.0247815	-1.01733	0.870793	-0.127432	-1.09235	0.293972
LrhR19_RS00635	MarR family transcriptional regulator		-0.156723	-1.11475	0.23724	-0.12692	-1.09196	0.325313
LrhR19_RS09705	Cof-type HAD-IIB family hydrolase		-0.00867534	-1.00603	0.968525	-0.125659	-1.09101	0.48692
LrhR19_RS10635	LysM domain-containing protein		0.0469268	1.03306	0.732482	-0.125584	-1.09095	0.302898
LrhR19_RS09675	ABC transporter permease		-0.260935	-1.19826	0.146924	-0.124869	-1.09041	0.505309
LrhR19_RS06150	tRNA-Ala		-0.441419	-1.35794	0.446228	-0.124815	-1.09037	0.849842
LrhR19_RS00855	aminotransferase class I/II-fold pyridoxal phosphate-dependent enzyme		-0.0346849	-1.02433	0.923731	-0.12401	-1.08976	0.709315
LrhR19_RS09405	DNA repair protein RadC	radC	-0.359728	-1.28318	0.240665	-0.12305	-1.08903	0.714116
LrhR19_RS10245	GlsB/YeaQ/YmgE family stress response membrane protein		-0.187688	-1.13894	0.425805	-0.12275	-1.08881	0.614527
LrhR19_RS12365	hypothetical protein		-0.343738	-1.26904	0.367355	-0.12229	-1.08846	0.772121
LrhR19_RS12485	Mbeg1-like protein		0.0317127	1.02222	0.819171	-0.122144	-1.08835	0.306816
LrhR19_RS11260	1-(5-phosphoribosyl)-5-[(5-phosphoribosylamino)methylideneamino] imidazole-4-carboxamide isomerase		0.0270837	1.01895	0.952803	-0.121816	-1.0881	0.791862
LrhR19_RS11125	GntR family transcriptional regulator		0.194121	1.14403	0.708305	-0.121814	-1.0881	0.835156
LrhR19_RS08910	RNA polymerase recycling motor HelD	helD	-0.257661	-1.19554	0.0503893	-0.121519	-1.08788	0.358104
LrhR19_RS00585	acetyl-CoA carboxylase carboxyltransferase subunit beta		-0.237756	-1.17916	0.104058	-0.121334	-1.08774	0.417782
LrhR19_RS13535	ABC transporter ATP-binding protein		-0.136139	-1.09896	0.819171	-0.120135	-1.08684	0.851593
LrhR19_RS07310	translational GTPase TypA	typA	-0.135307	-1.09833	0.347891	-0.119833	-1.08661	0.390128
LrhR19_RS09490	GNAT family N-acetyltransferase		0.132843	1.09645	0.800759	-0.119829	-1.08661	0.836029
LrhR19_RS11350	formate C-acetyltransferase	pflB	-0.113693	-1.08199	0.415842	-0.11882	-1.08585	0.37445
LrhR19_RS00155	hypothetical protein		0.0781473	1.05566	0.643894	-0.118723	-1.08577	0.447895
LrhR19_RS04700	PBP1A family penicillin-binding protein		-0.0612835	-1.04339	0.674242	-0.118697	-1.08575	0.357648
LrhR19_RS01615	recombinase RecA	recA	-0.151833	-1.11098	0.592646	-0.118642	-1.08571	0.678573
LrhR19_RS03980	response regulator transcription factor		-0.0690746	-1.04904	0.75461	-0.118566	-1.08566	0.576857
LrhR19_RS10170	SIS domain-containing protein		0.281397	1.21537	0.718664	-0.118161	-1.08535	0.895755
LrhR19_RS08705	MFS transporter		-0.375059	-1.29689	0.0163093	-0.11808	-1.08529	0.446159
LrhR19_RS12330	antitoxin		-0.0420567	-1.02958	0.905686	-0.117951	-1.08519	0.714883
LrhR19_RS01280	Cof-type HAD-IIB family hydrolase		0.104867	1.0754	0.515451	-0.117879	-1.08514	0.447895
LrhR19_RS01310	ABC transporter substrate-binding protein		-0.00654478	-1.00455	0.967805	-0.117581	-1.08491	0.358597
LrhR19_RS14175	MetQ/NlpA family ABC transporter substrate-binding protein		-0.661366	-1.58158	0.251914	-0.116803	-1.08433	0.861836
LrhR19_RS09270	VanZ family protein		-0.291525	-1.22393	0.129855	-0.116676	-1.08423	0.570878
LrhR19_RS03595	homoserine O-succinyltransferase		-0.0976427	-1.07002	0.575831	-0.115985	-1.08371	0.480798
LrhR19_RS06545	adenylate kinase		-0.141126	-1.10277	0.364765	-0.115266	-1.08317	0.445011
LrhR19_RS03580	hypothetical protein		-0.12386	-1.08965	0.753432	-0.115127	-1.08307	0.78508
LrhR19_RS08310	ABC transporter substrate-binding protein		0.0796501	1.05676	0.815576	-0.114985	-1.08296	0.740356
LrhR19_RS12945	PTS sugar transporter subunit IIA		0.565642	1.48005	0.486191	-0.114713	-1.08276	0.910693
LrhR19_RS05765	cyclic-di-AMP-binding protein CbpB	cbpB	-0.0984786	-1.07064	0.551723	-0.114591	-1.08267	0.462087
LrhR19_RS06990	hypothetical protein		0.0434474	1.03057	0.828263	-0.11311	-1.08156	0.539614
LrhR19_RS01485	thioredoxin-disulfide reductase	trxB	-0.131604	-1.09551	0.29124	-0.112946	-1.08143	0.35341
LrhR19_RS05655	phosphatidylglycerophosphatase A		0.0670591	1.04758	0.762266	-0.11256	-1.08115	0.605796
LrhR19_RS07270	ComEC/Rec2 family competence protein		-0.132673	-1.09632	0.723393	-0.112545	-1.08113	0.775469
LrhR19_RS09080	hypothetical protein		-0.749677	-1.68142	0.192825	-0.112344	-1.08098	0.866939
LrhR19_RS09740	alpha/beta hydrolase		0.0204797	1.0143	0.910068	-0.111835	-1.0806	0.460843
LrhR19_RS03435	amino acid permease		-0.35746	-1.28117	0.0491343	-0.11179	-1.08057	0.562217
LrhR19_RS04995	hypothetical protein		-0.172787	-1.12723	0.501859	-0.11126	-1.08017	0.678856
LrhR19_RS10815	hypothetical protein		0.234309	1.17634	0.614865	-0.111138	-1.08008	0.834131
LrhR19_RS04740	helicase C-terminal domain-containing protein		-0.0053225	-1.0037	0.974299	-0.110982	-1.07996	0.406179
LrhR19_RS03925	acylphosphatase		-0.0990074	-1.07104	0.634859	-0.109704	-1.07901	0.589758
LrhR19_RS08320	threonine/serine exporter family protein		0.0300463	1.02104	0.945746	-0.109466	-1.07883	0.806026
LrhR19_RS12410	MFS transporter		0.165176	1.1213	0.678649	-0.10875	-1.07829	0.803809
LrhR19_RS11150	Rgg/GadR/MutR family transcriptional regulator		0.190239	1.14095	0.525803	-0.108283	-1.07794	0.740356
LrhR19_RS11730	hypothetical protein		0.266323	1.20274	0.131891	-0.108207	-1.07789	0.572538
LrhR19_RS11905	histidine phosphatase family protein		-0.267995	-1.20413	0.386506	-0.108005	-1.07774	0.747506
LrhR19_RS00760	serine hydrolase domain-containing protein		-0.0634379	-1.04495	0.805073	-0.107271	-1.07719	0.662054
LrhR19_RS13015	KxYKxGKxW signal peptide domain-containing protein		-0.0808408	-1.05763	0.675866	-0.106862	-1.07688	0.556395
LrhR19_RS08635	aspartate-semialdehyde dehydrogenase		-0.0288423	-1.02019	0.892247	-0.106653	-1.07673	0.556428
LrhR19_RS09485	Tex family protein		-0.156341	-1.11446	0.286674	-0.106618	-1.0767	0.467823
LrhR19_RS00470	PfkB family carbohydrate kinase		0.0808523	1.05764	0.75956	-0.106331	-1.07649	0.693623
LrhR19_RS03500	hypothetical protein		-0.210882	-1.1574	0.413038	-0.105926	-1.07619	0.698952
LrhR19_RS00160	Fur family transcriptional regulator		-0.159222	-1.11668	0.630958	-0.105921	-1.07618	0.763229
LrhR19_RS07875	2-hydroxyacid dehydrogenase family protein		-0.0356322	-1.02501	0.877494	-0.105545	-1.0759	0.601187
LrhR19_RS04750	PD-(D/E)XK nuclease family protein		-0.0906306	-1.06484	0.622744	-0.105177	-1.07563	0.55357
LrhR19_RS01020	DMT family transporter		-0.116244	-1.08391	0.625398	-0.105009	-1.0755	0.658308
LrhR19_RS05710	dipeptidase PepV	pepV	-0.0621451	-1.04402	0.678649	-0.104533	-1.07515	0.446159
LrhR19_RS07600	hypothetical protein		-0.270945	-1.2066	0.507054	-0.104504	-1.07512	0.820646
LrhR19_RS03915	HAMP domain-containing histidine kinase		-0.0617187	-1.04371	0.650948	-0.104151	-1.07486	0.403274
LrhR19_RS03855	VOC family protein		-0.0610073	-1.04319	0.868504	-0.104081	-1.07481	0.767645
LrhR19_RS11530	recombination mediator RecR	recR	-0.22984	-1.1727	0.125382	-0.103916	-1.07469	0.505309
LrhR19_RS03610	amino acid permease		-0.0402269	-1.02828	0.899655	-0.103819	-1.07461	0.720502
LrhR19_RS08000	D-ribose pyranase	rbsD	0.109737	1.07903	0.901187	-0.103722	-1.07454	0.907893
LrhR19_RS05450	glycerophosphodiester phosphodiesterase		-0.0252686	-1.01767	0.91396	-0.103521	-1.07439	0.615424
LrhR19_RS08880	glutamine-hydrolyzing GMP synthase	guaA	-0.0797768	-1.05685	0.603316	-0.103196	-1.07415	0.467115
LrhR19_RS04535	hypothetical protein		-0.195088	-1.14479	0.537303	-0.10254	-1.07366	0.764063
LrhR19_RS09830	transglutaminase domain-containing protein		0.183683	1.13578	0.500776	-0.10244	-1.07359	0.731747
LrhR19_RS08020	bifunctional hydroxymethylpyrimidine kinase/phosphomethylpyrimidine kinase	thiD	0.150058	1.10961	0.882927	-0.102342	-1.07352	0.919928
LrhR19_RS03260	lactose-specific PTS transporter subunit IIA	lacF	-0.139238	-1.10132	0.775332	-0.102173	-1.07339	0.848128
LrhR19_RS10165	putative frv operon regulatory protein		-0.12399	-1.08974	0.747605	-0.101851	-1.07315	0.806026
LrhR19_RS14400	ABC transporter ATP-binding protein		-0.0615807	-1.04361	0.745444	-0.101208	-1.07267	0.577267
LrhR19_RS04195	Stk1 family PASTA domain-containing Ser/Thr kinase	pknB	-0.169764	-1.12487	0.161313	-0.100177	-1.0719	0.417239
LrhR19_RS07280	SepM family pheromone-processing serine protease		-0.208745	-1.15568	0.144218	-0.0998999	-1.0717	0.500939
LrhR19_RS09450	30S ribosomal protein S4	rpsD	0.0617934	1.04376	0.694209	-0.0995252	-1.07142	0.48692
LrhR19_RS05685	metallophosphoesterase family protein		0.0341367	1.02394	0.909351	-0.0995227	-1.07142	0.719675
LrhR19_RS08925	proline-specific peptidase family protein		0.15849	1.11612	0.240569	-0.0991898	-1.07117	0.465364
LrhR19_RS14445	IS5-like element ISLca2 family transposase		-0.0240691	-1.01682	0.890863	-0.0981486	-1.0704	0.497793
LrhR19_RS09215	toxin		0.166256	1.12214	0.558011	-0.0977482	-1.0701	0.749751
LrhR19_RS12530	hypothetical protein		0.255569	1.19381	0.813758	-0.0970629	-1.06959	0.934647
LrhR19_RS03140	alpha/beta hydrolase		-0.361675	-1.28492	0.163865	-0.0969466	-1.06951	0.742613
LrhR19_RS10775	PTS lactose/cellobiose transporter subunit IIA		0.139725	1.10169	0.872164	-0.0969279	-1.06949	0.912873
LrhR19_RS04105	Asp23/Gls24 family envelope stress response protein		-0.223639	-1.16768	0.153916	-0.0967016	-1.06933	0.562694
LrhR19_RS10805	hypothetical protein		-0.0691578	-1.0491	0.905686	-0.096347	-1.06906	0.868314
LrhR19_RS02160	1-phosphofructokinase	pfkB	-0.510808	-1.42485	0.139747	-0.0959441	-1.06876	0.812445
LrhR19_RS08095	PTS sugar transporter subunit IIA		0.0729236	1.05185	0.923994	-0.0955728	-1.06849	0.903514
LrhR19_RS06575	50S ribosomal protein L6	rplF	-0.149133	-1.1089	0.328411	-0.0951589	-1.06818	0.536847
LrhR19_RS13090	alpha/beta fold hydrolase		-0.211821	-1.15815	0.143509	-0.0951265	-1.06816	0.530814
LrhR19_RS04175	primosomal protein N'	priA	-0.223727	-1.16775	0.0804379	-0.0950158	-1.06808	0.470925
LrhR19_RS01620	competence/damage-inducible protein A		-0.113812	-1.08208	0.660494	-0.0948989	-1.06799	0.716194
LrhR19_RS10785	D-2-hydroxyisocaproate dehydrogenase		0.0262865	1.01839	0.873477	-0.0948611	-1.06796	0.49413
LrhR19_RS02195	LysR family transcriptional regulator		0.247187	1.18689	0.650948	-0.0948184	-1.06793	0.877936
LrhR19_RS00605	beta-ketoacyl-ACP synthase II	fabF	-0.279765	-1.214	0.0623473	-0.0942449	-1.06751	0.556395
LrhR19_RS13300	hypothetical protein		0.455857	1.3716	0.34843	-0.0937478	-1.06714	0.87626
LrhR19_RS06850	ribose-phosphate diphosphokinase		0.0270222	1.01891	0.870216	-0.0934588	-1.06693	0.497333
LrhR19_RS00680	hypothetical protein		-0.19102	-1.14157	0.82656	-0.093043	-1.06662	0.919082
LrhR19_RS08650	DMT family transporter		0.0558253	1.03945	0.899733	-0.092869	-1.06649	0.833865
LrhR19_RS03375	DUF3021 domain-containing protein		-0.0683781	-1.04854	0.895535	-0.0919731	-1.06583	0.858585
LrhR19_RS01255	ABC transporter permease		-0.261822	-1.19899	0.0565572	-0.0919483	-1.06581	0.522251
LrhR19_RS10885	MFS transporter		-0.0255174	-1.01784	0.939681	-0.0916887	-1.06562	0.786103
LrhR19_RS01740	PFL family protein		-0.143504	-1.10458	0.388615	-0.0911602	-1.06523	0.593301
LrhR19_RS04040	ornithine decarboxylase		-0.076577	-1.05451	0.668563	-0.0908092	-1.06497	0.597517
LrhR19_RS15435	HNH endonuclease signature motif containing protein		0.645269	1.56403	0.407625	-0.0903011	-1.06459	0.92626
LrhR19_RS11470	sigma-70 family RNA polymerase sigma factor		0.238748	1.17997	0.765586	-0.0898223	-1.06424	0.921373
LrhR19_RS11575	folate family ECF transporter S component		-0.128045	-1.09281	0.590165	-0.089718	-1.06416	0.710573
LrhR19_RS07035	GNAT family N-acetyltransferase		0.265442	1.202	0.158157	-0.0894725	-1.06398	0.674334
LrhR19_RS05445	adaptor protein MecA		-0.00584257	-1.00406	0.974299	-0.0875585	-1.06257	0.572311
LrhR19_RS11305	MFS transporter		-0.170709	-1.12561	0.575215	-0.0875418	-1.06256	0.790836
LrhR19_RS03330	ammonium transporter		-0.305391	-1.23575	0.381626	-0.087501	-1.06253	0.825535
LrhR19_RS02665	cysteine hydrolase		-0.168676	-1.12403	0.494369	-0.0873576	-1.06242	0.742613
LrhR19_RS00620	nitronate monooxygenase		-0.234727	-1.17668	0.100393	-0.0865142	-1.0618	0.570878
LrhR19_RS10335	Asp-tRNA(Asn)/Glu-tRNA(Gln) amidotransferase subunit GatC	gatC	-0.266669	-1.20303	0.102623	-0.0863471	-1.06168	0.627468
LrhR19_RS05535	phosphotransferase family protein		-0.0398869	-1.02803	0.800759	-0.0859997	-1.06142	0.556395
LrhR19_RS03540	DUF916 and DUF3324 domain-containing protein		0.201091	1.14957	0.775332	-0.0859689	-1.0614	0.912873
LrhR19_RS06655	phosphate-starvation-inducible protein PsiE	psiE	-0.27206	-1.20753	0.472809	-0.0857256	-1.06122	0.844829
LrhR19_RS06055	malolactic enzyme		-0.00481666	-1.00334	0.989456	-0.0856558	-1.06117	0.829008
LrhR19_RS02025	phage/plasmid primase, P4 family		-0.0758347	-1.05397	0.790633	-0.0847436	-1.0605	0.773887
LrhR19_RS03475	5-methyltetrahydropteroyltriglutamate--homocysteine S-methyltransferase	metE	0.133215	1.09673	0.467548	-0.0845476	-1.06036	0.660199
LrhR19_RS01425	DNA-binding protein WhiA	whiA	-0.162221	-1.11901	0.310196	-0.0842974	-1.06017	0.615563
LrhR19_RS06685	SpaA isopeptide-forming pilin-related protein		0.0811714	1.05788	0.775149	-0.0841563	-1.06007	0.779959
LrhR19_RS09605	SDR family NAD(P)-dependent oxidoreductase		-0.417692	-1.33579	0.236262	-0.0838756	-1.05986	0.839986
LrhR19_RS01595	helicase-related protein		-0.640024	-1.55836	0.362096	-0.0834387	-1.05954	0.91371
LrhR19_RS08180	GntR family transcriptional regulator		-0.0194874	-1.0136	0.917856	-0.0834344	-1.05954	0.615424
LrhR19_RS01650	DNA translocase FtsK		-0.140332	-1.10216	0.24378	-0.0831857	-1.05935	0.497333
LrhR19_RS08130	DUF2325 domain-containing protein		-0.0170845	-1.01191	0.927942	-0.0825007	-1.05885	0.629775
LrhR19_RS05890	glucose-6-phosphate dehydrogenase	zwf	0.0126198	1.00879	0.930888	-0.0823548	-1.05874	0.519591
LrhR19_RS04235	phosphate acyltransferase PlsX	plsX	-0.212481	-1.15868	0.105048	-0.0821272	-1.05858	0.559474
LrhR19_RS12655	DNA gyrase subunit A	gyrA	-0.172124	-1.12672	0.211209	-0.0817769	-1.05832	0.572242
LrhR19_RS06795	hypothetical protein		0.346376	1.27136	0.39608	-0.0816786	-1.05825	0.868847
LrhR19_RS09860	amino acid ABC transporter substrate-binding protein/permease		-0.107916	-1.07767	0.435094	-0.0813182	-1.05798	0.561008
LrhR19_RS04975	DNA-3-methyladenine glycosylase		-0.105553	-1.07591	0.672669	-0.0810136	-1.05776	0.750895
LrhR19_RS02885	iron-sulfur cluster biosynthesis family protein		0.241005	1.18182	0.523488	-0.0805355	-1.05741	0.856188
LrhR19_RS10685	thymidylate synthase		0.0130054	1.00906	0.946899	-0.0804826	-1.05737	0.661187
LrhR19_RS09635	YueI family protein		-0.156647	-1.11469	0.451441	-0.0804375	-1.05734	0.716751
LrhR19_RS04120	exodeoxyribonuclease VII large subunit	xseA	-0.231245	-1.17385	0.127578	-0.0795354	-1.05668	0.628732
LrhR19_RS08005	LacI family DNA-binding transcriptional regulator		-0.205305	-1.15293	0.572753	-0.0789927	-1.05628	0.845805
LrhR19_RS01760	glutathione peroxidase		0.16402	1.1204	0.518015	-0.0785496	-1.05596	0.782826
LrhR19_RS11090	Mini-ribonuclease 3		-0.123239	-1.08918	0.575215	-0.0784108	-1.05585	0.730076
LrhR19_RS00610	3-oxoacyl-ACP reductase family protein		-0.266713	-1.20306	0.0415986	-0.0784078	-1.05585	0.571408
LrhR19_RS16090	hypothetical protein		-0.4688	-1.38396	0.334598	-0.0782411	-1.05573	0.886966
LrhR19_RS05620	transcriptional regulator NrdR	nrdR	-0.237416	-1.17888	0.348142	-0.0781662	-1.05568	0.784595
LrhR19_RS14430	ABC transporter ATP-binding protein		0.892841	1.85683	0.0480071	-0.0779478	-1.05552	0.897601
LrhR19_RS11445	DHH family phosphoesterase		0.427582	1.34498	0.336231	-0.0779386	-1.05551	0.886718
LrhR19_RS04965	50S ribosomal protein L11 methyltransferase	prmA	-0.263852	-1.20068	0.156577	-0.0774299	-1.05514	0.710114
LrhR19_RS08840	BrxA family protein		0.173034	1.12743	0.456847	-0.0772464	-1.055	0.767582
LrhR19_RS12645	DNA replication/repair protein RecF	recF	-0.0871186	-1.06225	0.63058	-0.0769004	-1.05475	0.672541
LrhR19_RS00200	glycoside hydrolase family 13 protein		-0.258378	-1.19613	0.0887231	-0.0767372	-1.05463	0.643846
LrhR19_RS10715	peptide-methionine (S)-S-oxide reductase MsrA	msrA	0.0143167	1.00997	0.946363	-0.0763743	-1.05436	0.702251
LrhR19_RS09305	xanthine phosphoribosyltransferase		0.0221154	1.01545	0.936626	-0.0760007	-1.05409	0.786103
LrhR19_RS07610	LCP family protein		0.141397	1.10297	0.42814	-0.0757594	-1.05392	0.691387
LrhR19_RS16285	CAT RNA binding domain-containing protein		-0.598157	-1.51378	0.412369	-0.0757269	-1.05389	0.92298
LrhR19_RS00505	hypothetical protein		-0.0815966	-1.05819	0.82059	-0.0755504	-1.05376	0.845805
LrhR19_RS05005	hypothetical protein		0.377307	1.29891	0.130812	-0.0754574	-1.0537	0.806026
LrhR19_RS09855	amino acid ABC transporter substrate-binding protein/permease		-0.308087	-1.23806	0.0840761	-0.0751183	-1.05345	0.706887
LrhR19_RS05225	acetyl-CoA C-acyltransferase		-0.236641	-1.17825	0.0877613	-0.0745532	-1.05303	0.621175
LrhR19_RS05505	IS1182 family transposase		0.149154	1.10892	0.696551	-0.0744849	-1.05299	0.861836
LrhR19_RS04685	cell division regulator GpsB	gpsB	0.277678	1.21224	0.0692921	-0.0742544	-1.05282	0.660495
LrhR19_RS00975	hypothetical protein		-0.490598	-1.40503	0.458656	-0.07389	-1.05255	0.919292
LrhR19_RS04600	formate--tetrahydrofolate ligase		-0.0823438	-1.05874	0.611817	-0.0738466	-1.05252	0.640483
LrhR19_RS12285	YhgE/Pip family protein		-0.367556	-1.29017	0.474635	-0.0736251	-1.05236	0.899372
LrhR19_RS13505	sugar O-acetyltransferase		0.180016	1.1329	0.461058	-0.0731256	-1.05199	0.792952
LrhR19_RS08145	PTS sugar transporter subunit IIA		-0.121585	-1.08793	0.537744	-0.072979	-1.05189	0.723095
LrhR19_RS04860	GTPase Era	era	-0.213084	-1.15916	0.182082	-0.072879	-1.05181	0.678811
LrhR19_RS13095	transcription termination/antitermination protein NusG	nusG	0.0602648	1.04266	0.739871	-0.0725369	-1.05156	0.691387
LrhR19_RS06555	50S ribosomal protein L15	rplO	-0.0520062	-1.03671	0.753432	-0.0720355	-1.0512	0.657539
LrhR19_RS05490	PBP1A family penicillin-binding protein		-0.053066	-1.03747	0.718664	-0.0719643	-1.05115	0.611744
LrhR19_RS08715	IS5-like element ISLrh3 family transposase		0.111074	1.08003	0.567441	-0.0715389	-1.05084	0.722499
LrhR19_RS06200	LytTR family transcriptional regulator DNA-binding domain-containing protein		0.158941	1.11647	0.807922	-0.0710142	-1.05045	0.919292
LrhR19_RS02660	NUDIX domain-containing protein		-0.118509	-1.08561	0.630958	-0.0704701	-1.05006	0.790836
LrhR19_RS11890	ABC transporter ATP-binding protein		-0.14857	-1.10847	0.273449	-0.0703821	-1.04999	0.623908
LrhR19_RS12990	winged helix-turn-helix domain-containing protein		0.233254	1.17548	0.472792	-0.0697978	-1.04957	0.856229
LrhR19_RS01605	ribonuclease Y	rny	-0.0320171	-1.02244	0.840299	-0.0697931	-1.04957	0.629775
LrhR19_RS08940	ferrochelatase	hemH	-0.177483	-1.13091	0.622126	-0.0695898	-1.04942	0.861836
LrhR19_RS03070	ATP-binding cassette domain-containing protein		-0.418589	-1.33662	0.0804379	-0.0693492	-1.04924	0.806026
LrhR19_RS08885	type I pantothenate kinase	coaA	-0.0071064	-1.00494	0.967197	-0.0692858	-1.0492	0.641192
LrhR19_RS06050	AEC family transporter		0.23682	1.17839	0.593019	-0.0690371	-1.04902	0.891114
LrhR19_RS05630	primosomal protein DnaI	dnaI	-0.198287	-1.14734	0.288277	-0.0687664	-1.04882	0.740726
LrhR19_RS00630	beta-ketoacyl-ACP synthase III		-0.199857	-1.14858	0.133919	-0.0684985	-1.04862	0.634378
LrhR19_RS16305	hypothetical protein		0.169137	1.12439	0.507054	-0.0682849	-1.04847	0.816004
LrhR19_RS12130	hypothetical protein		0.0751072	1.05344	0.923965	-0.0679271	-1.04821	0.931159
LrhR19_RS02060	DUF771 domain-containing protein		0.280034	1.21422	0.574998	-0.0679191	-1.0482	0.906392
LrhR19_RS11440	metallophosphoesterase family protein		-0.161704	-1.11861	0.725111	-0.0673353	-1.04778	0.893567
LrhR19_RS03910	response regulator transcription factor		-0.130068	-1.09435	0.461712	-0.0669403	-1.04749	0.722499
LrhR19_RS05565	DNA translocase FtsK		-0.185698	-1.13737	0.183752	-0.066684	-1.04731	0.662054
LrhR19_RS03830	50S ribosomal protein L20	rplT	0.0225225	1.01573	0.914456	-0.0660923	-1.04688	0.732455
LrhR19_RS05280	GNAT family N-acetyltransferase		-0.126891	-1.09194	0.675612	-0.0660802	-1.04687	0.839986
LrhR19_RS08835	DUF1788 domain-containing protein		0.105977	1.07622	0.678649	-0.0659771	-1.04679	0.810899
LrhR19_RS08485	DNA-binding protein		-0.358677	-1.28225	0.54036	-0.0655588	-1.04649	0.919082
LrhR19_RS04070	hypothetical protein		-0.0947655	-1.06789	0.678649	-0.0654022	-1.04638	0.786103
LrhR19_RS06195	response regulator transcription factor		-0.137345	-1.09988	0.696551	-0.0651725	-1.04621	0.865806
LrhR19_RS16225	helix-turn-helix transcriptional regulator		0.33478	1.26118	0.36424	-0.0650332	-1.04611	0.883555
LrhR19_RS05380	phosphoribosylglycinamide formyltransferase	purN	-0.784102	-1.72202	0.254691	-0.0646166	-1.04581	0.932787
LrhR19_RS06130	hypothetical protein		0.0611615	1.04331	0.831994	-0.0644804	-1.04571	0.833631
LrhR19_RS07300	pyruvate carboxylase		-0.289405	-1.22214	0.0212001	-0.0641035	-1.04544	0.630581
LrhR19_RS07570	ADP-ribosylglycohydrolase family protein		-0.216174	-1.16165	0.385116	-0.0634686	-1.04498	0.82324
LrhR19_RS08170	N-acetylglucosamine-6-phosphate deacetylase	nagA	-0.201424	-1.14983	0.195191	-0.0629703	-1.04461	0.716751
LrhR19_RS03325	Dyp-type peroxidase		0.0250365	1.01751	0.893855	-0.0626455	-1.04438	0.71137
LrhR19_RS06125	zinc-binding alcohol dehydrogenase family protein		-0.0032051	-1.00222	0.986213	-0.062051	-1.04395	0.730076
LrhR19_RS06665	WYL domain-containing protein		-0.0316777	-1.0222	0.924892	-0.0620217	-1.04393	0.854959
LrhR19_RS09475	APC family permease		-0.237547	-1.17899	0.379709	-0.0608032	-1.04305	0.845805
LrhR19_RS02640	NUDIX hydrolase		-0.205111	-1.15278	0.465772	-0.0606361	-1.04293	0.851593
LrhR19_RS04620	cardiolipin synthase	cls	0.14506	1.10578	0.448801	-0.0604073	-1.04276	0.779498
LrhR19_RS05400	heavy metal translocating P-type ATPase		-0.164311	-1.12063	0.459984	-0.0601201	-1.04255	0.810565
LrhR19_RS07205	trigger factor	tig	0.0175442	1.01223	0.921075	-0.0597497	-1.04228	0.709244
LrhR19_RS01645	pitrilysin family protein		-0.142041	-1.10347	0.398626	-0.0589692	-1.04172	0.747412
LrhR19_RS04675	class I SAM-dependent RNA methyltransferase		-0.117822	-1.0851	0.461396	-0.0577104	-1.04081	0.738308
LrhR19_RS03110	hypothetical protein		0.195711	1.14529	0.249526	-0.0574581	-1.04063	0.771992
LrhR19_RS10085	PRD domain-containing protein		0.257608	1.19549	0.558872	-0.0573338	-1.04054	0.910163
LrhR19_RS10765	PTS cellobiose transporter subunit IIC	celB	-0.269483	-1.20538	0.449157	-0.0570687	-1.04035	0.887371
LrhR19_RS07560	methyltransferase domain-containing protein		-0.022817	-1.01594	0.960647	-0.0562892	-1.03979	0.900729
LrhR19_RS00600	acetyl-CoA carboxylase biotin carboxyl carrier protein	accB	-0.212618	-1.15879	0.12893	-0.0561465	-1.03969	0.722929
LrhR19_RS08495	hypothetical protein		0.212416	1.15863	0.702706	-0.0560945	-1.03965	0.926389
LrhR19_RS05940	vitamin B12 independent methionine synthase		-0.231854	-1.17434	0.336437	-0.0559725	-1.03956	0.84373
LrhR19_RS12525	threonine/serine exporter family protein		-0.252522	-1.19129	0.0510185	-0.0554694	-1.0392	0.70087
LrhR19_RS06900	ribonuclease M5	rnmV	0.161095	1.11814	0.558011	-0.0551044	-1.03893	0.861284
LrhR19_RS11240	phosphopentomutase		0.0725412	1.05157	0.849704	-0.054902	-1.03879	0.888582
LrhR19_RS07465	cold shock domain-containing protein		-0.210971	-1.15747	0.253478	-0.0544104	-1.03843	0.799389
LrhR19_RS03505	EamA family transporter		-0.279308	-1.21361	0.168964	-0.0536942	-1.03792	0.825535
LrhR19_RS09640	glutamate--cysteine ligase		-0.113068	-1.08153	0.415842	-0.0536756	-1.03791	0.718154
LrhR19_RS11520	DNA polymerase III subunit gamma/tau	dnaX	-0.103041	-1.07403	0.419253	-0.0534758	-1.03776	0.694011
LrhR19_RS04855	DNA repair protein RecO	recO	0.130939	1.09501	0.668086	-0.0532376	-1.03759	0.874328
LrhR19_RS03020	mannose/fructose/sorbose PTS transporter subunit IIA		-0.0378998	-1.02662	0.818793	-0.0530092	-1.03743	0.7473
LrhR19_RS10345	Asp-tRNA(Asn)/Glu-tRNA(Gln) amidotransferase subunit GatB	gatB	-0.188752	-1.13978	0.165624	-0.0521756	-1.03683	0.736602
LrhR19_RS11885	flavodoxin family protein		-0.109269	-1.07868	0.709464	-0.0515196	-1.03636	0.871735
LrhR19_RS14225	hypothetical protein		0.10108	1.07258	0.8876	-0.0508713	-1.03589	0.942178
LrhR19_RS07720	sugar porter family MFS transporter		0.196402	1.14584	0.713728	-0.0508179	-1.03585	0.931159
LrhR19_RS04525	DUF960 domain-containing protein		0.0824916	1.05885	0.688595	-0.0502859	-1.03547	0.820646
LrhR19_RS01865	phage tail family protein		-0.176583	-1.1302	0.406593	-0.0499225	-1.03521	0.839986
LrhR19_RS05560	hypothetical protein		0.169457	1.12464	0.861758	-0.0497155	-1.03506	0.960387
LrhR19_RS02685	ABC transporter substrate-binding protein		0.543434	1.45744	0.246435	-0.0492114	-1.0347	0.932787
LrhR19_RS02585	PTS sugar transporter subunit IIA		0.191477	1.14193	0.831934	-0.0491154	-1.03463	0.960387
LrhR19_RS16170	hypothetical protein		0.144844	1.10561	0.859236	-0.0490544	-1.03459	0.954226
LrhR19_RS03630	ABC transporter ATP-binding protein		0.00871148	1.00606	0.986213	-0.0487458	-1.03437	0.921584
LrhR19_RS10680	ABC-F family ATP-binding cassette domain-containing protein		-0.102417	-1.07357	0.501317	-0.0485543	-1.03423	0.772121
LrhR19_RS11215	2,3-bisphosphoglycerate-dependent phosphoglycerate mutase		0.0982382	1.07047	0.576774	-0.0478214	-1.0337	0.803809
LrhR19_RS03970	cell wall-active antibiotics response protein LiaF	liaF	-0.325681	-1.25326	0.246435	-0.0472728	-1.03331	0.88669
LrhR19_RS12245	septum formation initiator family protein		0.0194347	1.01356	0.930358	-0.0461918	-1.03254	0.839986
LrhR19_RS08355	mannonate dehydratase	uxuA	0.0344056	1.02413	0.86512	-0.0457811	-1.03224	0.818025
LrhR19_RS04515	adenine phosphoribosyltransferase		-0.188097	-1.13926	0.25851	-0.0457444	-1.03222	0.814939
LrhR19_RS08185	mannose-6-phosphate isomerase, class I	manA	0.0574338	1.04061	0.718664	-0.045469	-1.03202	0.786103
LrhR19_RS12610	membrane protein insertase YidC	yidC	-0.0905095	-1.06475	0.504616	-0.045135	-1.03178	0.760086
LrhR19_RS03200	serine hydrolase domain-containing protein		0.0188273	1.01314	0.945746	-0.0450328	-1.03171	0.87356
LrhR19_RS02790	hypothetical protein		0.112117	1.08081	0.678649	-0.0447346	-1.03149	0.880776
LrhR19_RS11415	site-specific integrase		-0.0684946	-1.04862	0.719057	-0.0446438	-1.03143	0.827756
LrhR19_RS04815	RNA polymerase sigma factor RpoD	rpoD	-0.0702696	-1.04991	0.628459	-0.0444412	-1.03128	0.772121
LrhR19_RS05125	GntR family transcriptional regulator		-0.0444879	-1.03132	0.775332	-0.0441213	-1.03106	0.786721
LrhR19_RS02720	N-acetylmuramic acid 6-phosphate etherase	murQ	-0.01044	-1.00726	0.980811	-0.0440991	-1.03104	0.919292
LrhR19_RS04915	aspartate--tRNA ligase	aspS	-0.0740172	-1.05264	0.592186	-0.0440752	-1.03102	0.760086
LrhR19_RS11565	thioesterase		0.08001	1.05703	0.698	-0.0434298	-1.03056	0.846372
LrhR19_RS06880	cation diffusion facilitator family transporter		-0.0372971	-1.02619	0.858603	-0.043058	-1.0303	0.836638
LrhR19_RS04730	DUF5590 domain-containing protein		0.0855302	1.06108	0.740716	-0.0423369	-1.02978	0.881153
LrhR19_RS08775	glycosyltransferase family 2 protein		0.0502194	1.03542	0.912967	-0.0423208	-1.02977	0.924194
LrhR19_RS06785	NAD(P)/FAD-dependent oxidoreductase		0.113909	1.08216	0.454872	-0.0423159	-1.02977	0.806026
LrhR19_RS04095	Xaa-Pro peptidase family protein		-0.127968	-1.09275	0.333087	-0.042023	-1.02956	0.778325
LrhR19_RS00435	PTS sugar transporter subunit IIC		-1.36716	-2.57962	0.0688419	-0.0419863	-1.02953	0.958624
LrhR19_RS07940	hypothetical protein		0.0648392	1.04597	0.740396	-0.041908	-1.02947	0.845805
LrhR19_RS04875	rRNA maturation RNase YbeY	ybeY	-0.210333	-1.15695	0.388615	-0.0412987	-1.02904	0.883555
LrhR19_RS06770	UDP-N-acetylglucosamine 1-carboxyvinyltransferase		-0.0579159	-1.04096	0.707212	-0.0410484	-1.02886	0.799389
LrhR19_RS09500	hypothetical protein		0.0391773	1.02753	0.92427	-0.0393721	-1.02767	0.922525
LrhR19_RS11385	tyrosine recombinase XerC	xerC	-0.0558576	-1.03948	0.798402	-0.039293	-1.02761	0.866831
LrhR19_RS04345	ABC transporter ATP-binding protein		-0.102826	-1.07387	0.499544	-0.0387193	-1.0272	0.822252
LrhR19_RS09880	PH domain-containing protein		-0.0300816	-1.02107	0.905565	-0.0377619	-1.02652	0.878884
LrhR19_RS03105	NAD(P)H-binding protein		0.184308	1.13627	0.572753	-0.0375136	-1.02634	0.919016
LrhR19_RS03015	PTS mannose/fructose/sorbose transporter subunit IIC		-0.13911	-1.10123	0.341779	-0.0367392	-1.02579	0.827756
LrhR19_RS03050	glycosyltransferase family 39 protein		-0.134855	-1.09798	0.815576	-0.0360057	-1.02527	0.954149
LrhR19_RS11485	hypothetical protein		-0.050575	-1.03568	0.908616	-0.0359872	-1.02526	0.932787
LrhR19_RS07045	TPM domain-containing protein		-0.192367	-1.14264	0.247559	-0.0359192	-1.02521	0.85654
LrhR19_RS01315	MBL fold metallo-hydrolase		0.0400585	1.02816	0.794423	-0.0358367	-1.02515	0.825439
LrhR19_RS14040	methionine ABC transporter permease		-0.135233	-1.09827	0.60237	-0.035576	-1.02497	0.900729
LrhR19_RS11860	peptide chain release factor 1	prfA	-0.0827078	-1.059	0.603316	-0.0355335	-1.02494	0.839986
LrhR19_RS00165	guanylate kinase		-0.0512418	-1.03616	0.808652	-0.0344685	-1.02418	0.877936
LrhR19_RS02830	23S rRNA (pseudouridine(1915)-N(3))-methyltransferase RlmH	rlmH	0.143647	1.10469	0.732245	-0.0344671	-1.02418	0.940735
LrhR19_RS06280	SHOCT domain-containing protein		0.25756	1.19546	0.623942	-0.0341978	-1.02399	0.954841
LrhR19_RS08765	type 1 glycerol-3-phosphate oxidase	glpO	-0.0988782	-1.07094	0.612699	-0.0340687	-1.0239	0.87356
LrhR19_RS11660	DNA mismatch repair protein MutS	mutS	-0.0722586	-1.05136	0.650427	-0.0339907	-1.02384	0.845805
LrhR19_RS01950	GcrA family cell cycle regulator		-0.211749	-1.15809	0.400896	-0.0339088	-1.02378	0.907005
LrhR19_RS11510	tRNA adenosine(34) deaminase TadA	tadA	0.256381	1.19448	0.507054	-0.0337058	-1.02364	0.940735
LrhR19_RS07770	IMP dehydrogenase	guaB	-0.193977	-1.14391	0.125301	-0.0335637	-1.02354	0.825535
LrhR19_RS00590	acetyl-CoA carboxylase biotin carboxylase subunit		-0.262122	-1.19924	0.0692921	-0.0327949	-1.02299	0.852285
LrhR19_RS05955	alpha/beta hydrolase		0.0574381	1.04062	0.819888	-0.0326414	-1.02288	0.903939
LrhR19_RS03705	nucleotidyl transferase AbiEii/AbiGii toxin family protein		0.343942	1.26922	0.500639	-0.0323224	-1.02266	0.958535
LrhR19_RS11525	YbaB/EbfC family nucleoid-associated protein		-0.0174152	-1.01214	0.936204	-0.032053	-1.02247	0.886133
LrhR19_RS10905	amidohydrolase family protein		-0.0470828	-1.03317	0.900781	-0.0315065	-1.02208	0.9317
LrhR19_RS01785	pseudouridine synthase		-0.00469986	-1.00326	0.975117	-0.0310118	-1.02173	0.843999
LrhR19_RS05740	transcription repressor NadR		0.0672082	1.04769	0.802394	-0.031006	-1.02172	0.912873
LrhR19_RS08870	DUF3173 family protein		-0.366125	-1.28889	0.450751	-0.0305575	-1.02141	0.955457
LrhR19_RS12850	phosphoketolase family protein		-0.0189637	-1.01323	0.90617	-0.0295248	-1.02068	0.851848
LrhR19_RS05850	hypothetical protein		-0.146633	-1.10698	0.465772	-0.0292419	-1.02048	0.899179
LrhR19_RS11295	GNAT family N-acetyltransferase		0.0987557	1.07085	0.64814	-0.0290605	-1.02035	0.902811
LrhR19_RS08395	pyridoxamine 5'-phosphate oxidase family protein		0.148612	1.1085	0.542549	-0.0285763	-1.02001	0.916928
LrhR19_RS09470	DNA cytosine methyltransferase		0.0987702	1.07086	0.574998	-0.0280459	-1.01963	0.886133
LrhR19_RS03945	phenylalanine--tRNA ligase subunit alpha	pheS	-0.165854	-1.12183	0.272382	-0.027631	-1.01934	0.877936
LrhR19_RS05120	N-acetylglucosamine-6-phosphate deacetylase	nagA	-0.0750503	-1.0534	0.624176	-0.0270767	-1.01895	0.872298
LrhR19_RS03235	aldose epimerase family protein		-0.170786	-1.12567	0.188842	-0.0270646	-1.01894	0.865175
LrhR19_RS11820	ATP synthase F1 subunit delta	atpH	-0.0014389	-1.001	0.993099	-0.0270442	-1.01892	0.877682
LrhR19_RS13970	glutaredoxin		-0.048598	-1.03426	0.890893	-0.0268577	-1.01879	0.936006
LrhR19_RS02395	PTS sugar transporter subunit IIB		0.10123	1.07269	0.741827	-0.0267974	-1.01875	0.934974
LrhR19_RS03725	serine hydrolase domain-containing protein		-0.110767	-1.0798	0.794028	-0.0263236	-1.01841	0.954166
LrhR19_RS12535	bacteriocin secretion accessory protein		0.151197	1.11049	0.862295	-0.0260545	-1.01822	0.976383
LrhR19_RS10075	beta-glucoside-specific PTS transporter subunit IIABC		-0.238695	-1.17992	0.719057	-0.0258319	-1.01807	0.971344
LrhR19_RS13925	MucBP domain-containing protein		0.234564	1.17655	0.242868	-0.025676	-1.01796	0.914478
LrhR19_RS00830	aspartate kinase		0.0173421	1.01209	0.915037	-0.025623	-1.01792	0.87356
LrhR19_RS10230	phage portal protein		-0.13932	-1.10139	0.689586	-0.0255961	-1.0179	0.945529
LrhR19_RS09970	class II aldolase/adducin family protein		0.176725	1.13032	0.708933	-0.0251535	-1.01759	0.96178
LrhR19_RS09550	carboxymuconolactone decarboxylase family protein		0.056042	1.03961	0.910236	-0.0249793	-1.01747	0.960387
LrhR19_RS02555	Cof-type HAD-IIB family hydrolase		0.147224	1.10744	0.286674	-0.0247058	-1.01727	0.880574
LrhR19_RS06585	50S ribosomal protein L5	rplE	-0.154987	-1.11341	0.324739	-0.0242174	-1.01693	0.894999
LrhR19_RS05160	hypothetical protein		-0.0740558	-1.05267	0.725111	-0.024189	-1.01691	0.914478
LrhR19_RS00015	amino acid permease		-0.0603724	-1.04273	0.661917	-0.0234673	-1.0164	0.87626
LrhR19_RS00955	PRD domain-containing protein		-0.200376	-1.149	0.412369	-0.0233912	-1.01635	0.932787
LrhR19_RS09345	hypothetical protein		0.131462	1.0954	0.54349	-0.0231171	-1.01615	0.922641
LrhR19_RS04390	ribosome recycling factor	frr	0.12263	1.08872	0.47197	-0.0229407	-1.01603	0.907082
LrhR19_RS11365	glycerol-3-phosphate 1-O-acyltransferase PlsY	plsY	-0.128313	-1.09301	0.545348	-0.0228685	-1.01598	0.921584
LrhR19_RS04705	deaminase		-0.0470117	-1.03312	0.845213	-0.0218835	-1.01528	0.927748
LrhR19_RS11160	DNA repair protein RadA	radA	-0.141756	-1.10325	0.29124	-0.0217206	-1.01517	0.89054
LrhR19_RS07615	oligoendopeptidase F	pepF	0.179313	1.13234	0.231189	-0.0214081	-1.01495	0.905677
LrhR19_RS03285	glycerol kinase GlpK	glpK	0.0494281	1.03485	0.860536	-0.0205768	-1.01436	0.940816
LrhR19_RS09520	response regulator transcription factor		0.147115	1.10735	0.658741	-0.0205156	-1.01432	0.955457
LrhR19_RS10000	1-phosphofructokinase family hexose kinase		0.130589	1.09474	0.702706	-0.0200711	-1.01401	0.958015
LrhR19_RS03650	ABC transporter ATP-binding protein		-0.238734	-1.17996	0.636223	-0.0198272	-1.01384	0.971344
LrhR19_RS05960	hypothetical protein		-0.00248095	-1.00172	0.993099	-0.0193943	-1.01353	0.946687
LrhR19_RS09545	SAP domain-containing protein		-0.182578	-1.13491	0.592646	-0.0186126	-1.01298	0.960387
LrhR19_RS06660	alkyl hydroperoxide reductase subunit C	ahpC	0.123188	1.08914	0.394142	-0.0185068	-1.01291	0.910693
LrhR19_RS09300	nucleobase:cation symporter-2 family protein		-0.374599	-1.29648	0.0211886	-0.0183006	-1.01277	0.922525
LrhR19_RS00800	DNA/RNA nuclease SfsA	sfsA	-0.0420534	-1.02958	0.870793	-0.018118	-1.01264	0.942246
LrhR19_RS10060	PTS glucose transporter subunit IIA		-0.066761	-1.04736	0.868504	-0.0179499	-1.01252	0.964759
LrhR19_RS10870	ABC transporter ATP-binding protein		-0.383662	-1.30465	0.406351	-0.0177305	-1.01237	0.972707
LrhR19_RS01405	sugar-binding domain-containing protein		0.116146	1.08384	0.494369	-0.0173864	-1.01212	0.926478
LrhR19_RS10045	MurR/RpiR family transcriptional regulator		0.0814757	1.0581	0.794246	-0.0169829	-1.01184	0.960216
LrhR19_RS07460	phosphate ABC transporter substrate-binding protein PstS family protein		0.15154	1.11075	0.694851	-0.0169694	-1.01183	0.967906
LrhR19_RS14435	MBG domain-containing protein		-0.0400979	-1.02818	0.916918	-0.0168615	-1.01176	0.964759
LrhR19_RS10070	PRD domain-containing protein		0.086604	1.06187	0.82656	-0.0166145	-1.01158	0.968069
LrhR19_RS16005	hypothetical protein		-0.0451732	-1.03181	0.894926	-0.0164557	-1.01147	0.960604
LrhR19_RS03895	nucleotidyltransferase		-0.318137	-1.24672	0.0199879	-0.0163781	-1.01142	0.919082
LrhR19_RS12680	single-stranded DNA-binding protein	ssb	-0.687133	-1.61008	0.232737	-0.0162971	-1.01136	0.979052
LrhR19_RS04130	farnesyl diphosphate synthase		-0.169723	-1.12484	0.210481	-0.0161617	-1.01127	0.919292
LrhR19_RS00380	ABC transporter permease		-0.0747621	-1.05319	0.673444	-0.0153098	-1.01067	0.933585
LrhR19_RS04170	bifunctional phosphopantothenoylcysteine decarboxylase/phosphopantothenate--cysteine ligase CoaBC	coaBC	-0.210074	-1.15675	0.349643	-0.0149224	-1.0104	0.954804
LrhR19_RS05010	ParA family protein		0.427523	1.34492	0.0138355	-0.0143263	-1.00998	0.945529
LrhR19_RS14460	IS30 family transposase		-0.0517582	-1.03653	0.802719	-0.0137092	-1.00955	0.950953
LrhR19_RS01150	M3 family oligoendopeptidase		0.115397	1.08327	0.467548	-0.0134273	-1.00935	0.940735
LrhR19_RS11855	peptide chain release factor N(5)-glutamine methyltransferase	prmC	-0.169257	-1.12448	0.370981	-0.0129456	-1.00901	0.953326
LrhR19_RS01380	hypothetical protein		-0.192176	-1.14249	0.553754	-0.0124272	-1.00865	0.972106
LrhR19_RS04110	transcription antitermination factor NusB	nusB	-0.115613	-1.08344	0.449331	-0.0123388	-1.00859	0.942926
LrhR19_RS05015	DNA methyltransferase		0.118615	1.08569	0.449331	-0.0121466	-1.00845	0.946566
LrhR19_RS09935	ECF-type riboflavin transporter substrate-binding protein		-0.429885	-1.34713	0.0448123	-0.0116465	-1.00811	0.964714
LrhR19_RS07200	ATP-dependent Clp protease ATP-binding subunit ClpX	clpX	0.0131774	1.00918	0.933356	-0.0115293	-1.00802	0.942178
LrhR19_RS11185	ABC transporter		-0.111729	-1.08052	0.757332	-0.011118	-1.00774	0.976687
LrhR19_RS08300	branched-chain amino acid ABC transporter permease		-0.839098	-1.78893	0.0248778	-0.0109137	-1.00759	0.979022
LrhR19_RS12420	glutamate 5-kinase	proB	-0.557375	-1.47159	0.0523489	-0.00993735	-1.00691	0.976383
LrhR19_RS09840	MoxR family ATPase		0.138167	1.10051	0.693354	-0.00966763	-1.00672	0.979052
LrhR19_RS03465	ABC transporter ATP-binding protein		-0.195779	-1.14534	0.19752	-0.00944311	-1.00657	0.959325
LrhR19_RS05910	tRNA guanosine(34) transglycosylase Tgt	tgt	-0.020702	-1.01445	0.927244	-0.00928913	-1.00646	0.966794
LrhR19_RS04930	N-acetylmuramoyl-L-alanine amidase		0.0966928	1.06932	0.678649	-0.00913957	-1.00636	0.971344
LrhR19_RS04765	type 2 isopentenyl-diphosphate Delta-isomerase	fni	0.00393777	1.00273	0.988247	-0.00905529	-1.0063	0.972106
LrhR19_RS07945	NUDIX domain-containing protein		-0.2489	-1.1883	0.6438	-0.00901701	-1.00627	0.985582
LrhR19_RS13930	NAD(P)H-binding protein		0.0468592	1.03301	0.88239	-0.00866884	-1.00603	0.976687
LrhR19_RS05555	DUF4479 and tRNA-binding domain-containing protein		0.100747	1.07233	0.611449	-0.00864926	-1.00601	0.968069
LrhR19_RS14130	FIVAR domain-containing protein		-0.00553015	-1.00384	0.986213	-0.00809683	-1.00563	0.979401
LrhR19_RS11380	ATP-dependent protease subunit HslV	hslV	-0.0697968	-1.04957	0.803158	-0.00803461	-1.00558	0.977372
LrhR19_RS11330	tyrosine recombinase XerS	xerS	0.00780855	1.00543	0.986213	-0.00764459	-1.00531	0.985052
LrhR19_RS07750	D-alanyl-D-alanine carboxypeptidase family protein		0.0128913	1.00898	0.936032	-0.0068067	-1.00473	0.966469
LrhR19_RS14325	hypothetical protein		0.201562	1.14994	0.507918	-0.00600381	-1.00417	0.984904
LrhR19_RS00395	elongation factor P	efp	0.105053	1.07553	0.618174	-0.00564641	-1.00392	0.979401
LrhR19_RS00250	Spx/MgsR family RNA polymerase-binding regulatory protein		0.208995	1.15588	0.370981	-0.00563609	-1.00391	0.982825
LrhR19_RS01895	HK97-gp10 family putative phage morphogenesis protein		-0.249036	-1.18841	0.286674	-0.00504968	-1.00351	0.984272
LrhR19_RS03955	endolytic transglycosylase MltG	mltG	-0.154181	-1.11279	0.196077	-0.00423884	-1.00294	0.976383
LrhR19_RS08200	BglG family transcription antiterminator		0.0803589	1.05728	0.648716	-0.00391564	-1.00272	0.98285
LrhR19_RS05715	biotin--[acetyl-CoA-carboxylase] ligase		0.155618	1.1139	0.451441	-0.00372149	-1.00258	0.985582
LrhR19_RS07920	TPM domain-containing protein		0.0141969	1.00989	0.965971	-0.00368227	-1.00256	0.989437
LrhR19_RS05275	hypothetical protein		0.00185612	1.00129	0.993487	-0.00318066	-1.00221	0.989283
LrhR19_RS14540	PssD/Cps14F family polysaccharide biosynthesis glycosyltransferase	pssD	0.305764	1.23607	0.285534	-0.00232658	-1.00161	0.993142
LrhR19_RS08270	deoxyribose-phosphate aldolase	deoC	-0.174956	-1.12893	0.335112	-0.0023017	-1.0016	0.989437
LrhR19_RS03990	YfhO family protein		-0.0250958	-1.01755	0.91819	-0.00209818	-1.00146	0.991323
LrhR19_RS13405	ABC transporter ATP-binding protein		-0.231831	-1.17432	0.0711437	-0.00152179	-1.00106	0.990048
LrhR19_RS12125	acetyl-CoA carboxylase biotin carboxyl carrier protein subunit		-0.131324	-1.0953	0.807075	-0.00108763	-1.00075	0.99796
LrhR19_RS07000	hypothetical protein		0.124601	1.09021	0.571138	-0.000950358	-1.00066	0.996494
LrhR19_RS10025	L-ascorbate 6-phosphate lactonase	ulaG	0.0933953	1.06688	0.779625	0.00035272	1.00024	0.998588
LrhR19_RS06865	pur operon repressor	purR	-0.199093	-1.14798	0.267549	0.000405414	1.00028	0.99796
LrhR19_RS03640	response regulator transcription factor		-0.216242	-1.1617	0.592186	0.000450483	1.00031	0.998588
LrhR19_RS04635	glutaredoxin-like protein NrdH	nrdH	0.433395	1.35041	0.139867	0.000860166	1.0006	0.99796
LrhR19_RS00100	hypothetical protein		0.0544347	1.03845	0.82656	0.0011108	1.00077	0.996363
LrhR19_RS01985	hypothetical protein		-0.407707	-1.32658	0.613522	0.0015449	1.00107	0.99796
LrhR19_RS07515	UDP-N-acetylmuramoyl-L-alanine--D-glutamate ligase	murD	-0.0585087	-1.04139	0.678649	0.00261469	1.00181	0.984904
LrhR19_RS07285	pantetheine-phosphate adenylyltransferase	coaD	-0.0624049	-1.0442	0.810858	0.00324823	1.00225	0.989283
LrhR19_RS05945	DUF3290 family protein		0.0920786	1.0659	0.815903	0.0033623	1.00233	0.991977
LrhR19_RS06700	DNA-directed RNA polymerase subunit beta'	rpoC	-0.130291	-1.09451	0.366308	0.00367489	1.00255	0.981545
LrhR19_RS04550	orotidine-5'-phosphate decarboxylase	pyrF	-0.0584587	-1.04135	0.794246	0.00388521	1.0027	0.985052
LrhR19_RS01840	N-acetylmuramoyl-L-alanine amidase		-0.226338	-1.16986	0.370293	0.0040518	1.00281	0.987393
LrhR19_RS02040	DEAD/DEAH box helicase		-0.147512	-1.10766	0.702602	0.0040728	1.00283	0.990048
LrhR19_RS03950	phenylalanine--tRNA ligase subunit beta	pheT	-0.116399	-1.08403	0.389604	0.00452179	1.00314	0.976383
LrhR19_RS11105	hypothetical protein		-0.565775	-1.48018	0.0837354	0.00460817	1.0032	0.989283
LrhR19_RS11950	hypothetical protein		0.403643	1.32284	0.286674	0.00464642	1.00323	0.990048
LrhR19_RS07030	methyltransferase domain-containing protein		0.066733	1.04734	0.678649	0.00482615	1.00335	0.977006
LrhR19_RS06935	ABC transporter ATP-binding protein		0.115673	1.08348	0.619211	0.00539861	1.00375	0.9825
LrhR19_RS12480	DUF2075 domain-containing protein		0.466732	1.38198	0.23724	0.00547234	1.0038	0.989437
LrhR19_RS08515	glycoside hydrolase family 38 C-terminal domain-containing protein		-0.0378425	-1.02658	0.930888	0.00557245	1.00387	0.989283
LrhR19_RS10385	DegV family protein		0.118714	1.08577	0.574998	0.00560715	1.00389	0.979844
LrhR19_RS10490	excinuclease ABC subunit UvrC	uvrC	-0.0276899	-1.01938	0.873422	0.00565638	1.00393	0.973272
LrhR19_RS12505	hypothetical protein		-0.121536	-1.08789	0.726543	0.00663314	1.00461	0.984722
LrhR19_RS05875	bifunctional oligoribonuclease/PAP phosphatase NrnA		-0.106193	-1.07638	0.595316	0.00727817	1.00506	0.973272
LrhR19_RS13115	1,4-dihydroxy-2-naphthoate polyprenyltransferase	menA	-0.215809	-1.16136	0.398626	0.00744912	1.00518	0.979052
LrhR19_RS06810	DUF1934 domain-containing protein		-0.13084	-1.09493	0.661717	0.00748464	1.0052	0.980441
LrhR19_RS02235	PTS sugar transporter subunit IIA		-3.27046	-9.64952	0.0217098	0.00755338	1.00525	0.993059
LrhR19_RS07735	amino acid racemase		0.0536521	1.03789	0.733543	0.00771385	1.00536	0.964759
LrhR19_RS05865	hypothetical protein		-0.109719	-1.07902	0.577421	0.00853378	1.00593	0.968069
LrhR19_RS01060	site-specific integrase		0.289258	1.22201	0.075406	0.008956	1.00623	0.964759
LrhR19_RS06120	hypothetical protein		0.0629097	1.04457	0.883379	0.00897981	1.00624	0.982483
LrhR19_RS01565	permease-like cell division protein FtsX	ftsX	-0.260977	-1.19829	0.0420103	0.0092385	1.00642	0.953326
LrhR19_RS10505	DeoR/GlpR family DNA-binding transcription regulator		-0.0567161	-1.0401	0.794028	0.00973811	1.00677	0.965906
LrhR19_RS00085	acyltransferase family protein		0.0277964	1.01945	0.873607	0.00998788	1.00695	0.95441
LrhR19_RS05880	DRTGG domain-containing protein		-0.0525847	-1.03712	0.747605	0.0101632	1.00707	0.954841
LrhR19_RS04920	histidine--tRNA ligase	hisS	-0.0121993	-1.00849	0.940575	0.010229	1.00712	0.952945
LrhR19_RS05480	arginine repressor	argR	-0.222017	-1.16636	0.26761	0.0103165	1.00718	0.964927
LrhR19_RS05650	NAD(P)/FAD-dependent oxidoreductase		0.0573509	1.04055	0.702602	0.0103793	1.00722	0.949183
LrhR19_RS05220	hypothetical protein		-0.110652	-1.07972	0.725111	0.0106447	1.00741	0.975496
LrhR19_RS01175	ABC transporter ATP-binding protein		0.411956	1.33049	0.381626	0.0108323	1.00754	0.983707
LrhR19_RS12400	hypothetical protein		0.0896237	1.06409	0.702602	0.0111552	1.00776	0.964927
LrhR19_RS07895	hypothetical protein		0.319041	1.2475	0.577968	0.0118945	1.00828	0.984499
LrhR19_RS12260	transcription-repair coupling factor	mfd	-0.103453	-1.07434	0.416573	0.0121638	1.00847	0.932787
LrhR19_RS11635	type II CAAX endopeptidase family protein		0.0531324	1.03752	0.795114	0.012167	1.00847	0.955457
LrhR19_RS02860	helix-turn-helix domain-containing protein		0.214531	1.16033	0.500776	0.013015	1.00906	0.972106
LrhR19_RS04945	bifunctional (p)ppGpp synthetase/guanosine-3',5'-bis(diphosphate) 3'-pyrophosphohydrolase		-0.0241225	-1.01686	0.872164	0.0131016	1.00912	0.927692
LrhR19_RS08630	diaminopimelate epimerase	dapF	-0.100652	-1.07226	0.595044	0.0133353	1.00929	0.949183
LrhR19_RS07800	nucleoid occlusion protein	noc	0.0140801	1.00981	0.940575	0.0139139	1.00969	0.942178
LrhR19_RS11030	metallophosphoesterase family protein		0.138454	1.10073	0.75093	0.0139777	1.00974	0.976428
LrhR19_RS15795	putative metal homeostasis protein		-1.15826	-2.23188	0.075406	0.0140795	1.00981	0.982867
LrhR19_RS09430	tRNA uracil 4-sulfurtransferase ThiI	thiI	0.0147839	1.0103	0.927244	0.0141271	1.00984	0.92935
LrhR19_RS16150	DUF2399 domain-containing protein		-0.165274	-1.12138	0.697837	0.0144926	1.0101	0.974797
LrhR19_RS07885	hypothetical protein		0.361463	1.28473	0.163865	0.0151554	1.01056	0.963352
LrhR19_RS00510	nucleotidyltransferase		0.257174	1.19514	0.165505	0.0153029	1.01066	0.946566
LrhR19_RS08305	branched-chain amino acid ABC transporter permease		-0.0266638	-1.01865	0.951626	0.0162128	1.0113	0.971344
LrhR19_RS11610	redox-sensing transcriptional repressor Rex		0.0495565	1.03495	0.747605	0.0163396	1.01139	0.921511
LrhR19_RS13225	BglG family transcription antiterminator		0.287293	1.22035	0.464801	0.0165081	1.01151	0.971888
LrhR19_RS11435	DUF190 domain-containing protein		0.074978	1.05335	0.898871	0.0170889	1.01192	0.976383
LrhR19_RS05615	dephospho-CoA kinase	coaE	-0.242705	-1.18321	0.348387	0.0181999	1.0127	0.95274
LrhR19_RS06780	CTP synthase		0.00981671	1.00683	0.946582	0.0182585	1.01274	0.903514
LrhR19_RS02165	MurR/RpiR family transcriptional regulator		0.0467584	1.03294	0.913956	0.0187544	1.01308	0.964927
LrhR19_RS11570	asparaginase		0.118892	1.0859	0.474635	0.019033	1.01328	0.919292
LrhR19_RS02465	DgaE family pyridoxal phosphate-dependent ammonia lyase		0.0586076	1.04146	0.844816	0.0192098	1.0134	0.951158
LrhR19_RS03675	aldo/keto reductase		0.0996745	1.07153	0.753432	0.0192741	1.01345	0.955939
LrhR19_RS09220	DUF3862 domain-containing protein		-0.0130483	-1.00909	0.947714	0.0197591	1.01379	0.922525
LrhR19_RS10400	GH25 family lysozyme		-0.195995	-1.14551	0.470077	0.0197692	1.0138	0.949183
LrhR19_RS03530	WxL domain-containing protein		0.339018	1.2649	0.316193	0.0198274	1.01384	0.961593
LrhR19_RS00825	homoserine dehydrogenase		0.000732799	1.00051	0.996067	0.0204301	1.01426	0.907082
LrhR19_RS01640	pitrilysin family protein		-0.0653433	-1.04633	0.679793	0.0205188	1.01432	0.90538
LrhR19_RS01630	helix-turn-helix domain-containing protein		0.0568553	1.0402	0.702706	0.0206284	1.0144	0.897601
LrhR19_RS08825	BREX-1 system adenine-specific DNA-methyltransferase PglX	pglX	-0.0531035	-1.03749	0.718076	0.0211232	1.01475	0.893489
LrhR19_RS08560	MFS transporter		0.159295	1.11674	0.807075	0.0214832	1.015	0.976183
LrhR19_RS00185	cation diffusion facilitator family transporter		-0.200039	-1.14873	0.478414	0.0222602	1.01555	0.944633
LrhR19_RS04415	PolC-type DNA polymerase III		-0.0169911	-1.01185	0.914148	0.0225336	1.01574	0.884617
LrhR19_RS08980	phage tail protein		-0.0392853	-1.0276	0.927244	0.0225649	1.01576	0.959325
LrhR19_RS11590	ribosomal protein S18-alanine N-acetyltransferase	rimI	-0.130006	-1.0943	0.515738	0.0226176	1.0158	0.919292
LrhR19_RS05255	hypothetical protein		0.106292	1.07646	0.715285	0.0233847	1.01634	0.940735
LrhR19_RS00090	glycosyltransferase family 2 protein		0.0245639	1.01717	0.906108	0.0257799	1.01803	0.899179
LrhR19_RS09085	hypothetical protein		-0.503253	-1.41741	0.688661	0.0260465	1.01822	0.982867
LrhR19_RS11870	Mur ligase family protein		0.137023	1.09963	0.299946	0.0261362	1.01828	0.868314
LrhR19_RS11700	TIGR02452 family protein		-0.0979707	-1.07027	0.742192	0.0265072	1.01854	0.933112
LrhR19_RS12195	sulfite exporter TauE/SafE family protein		0.0537225	1.03794	0.880898	0.0265526	1.01858	0.938889
LrhR19_RS00840	hypothetical protein		-0.0787519	-1.0561	0.762063	0.0266358	1.01863	0.922665
LrhR19_RS04380	translation elongation factor Ts	tsf	-0.0504979	-1.03562	0.734543	0.0266509	1.01864	0.869565
LrhR19_RS01470	HAMP domain-containing sensor histidine kinase		-0.374213	-1.29613	0.245873	0.0267817	1.01874	0.942246
LrhR19_RS04810	tRNA (adenine(22)-N(1))-methyltransferase TrmK		0.111315	1.08021	0.647222	0.0268687	1.0188	0.919082
LrhR19_RS04970	DUF3013 family protein		-0.171712	-1.12639	0.569806	0.0269761	1.01887	0.933259
LrhR19_RS09370	ATP-binding cassette domain-containing protein		-0.121916	-1.08818	0.678649	0.0281801	1.01972	0.927748
LrhR19_RS06680	30S ribosomal protein S12	rpsL	-0.0224166	-1.01566	0.899126	0.0288189	1.02018	0.866939
LrhR19_RS01170	diadenylate cyclase CdaA	cdaA	-0.114304	-1.08245	0.537303	0.0292393	1.02047	0.886966
LrhR19_RS04935	HAD hydrolase-like protein		0.0181678	1.01267	0.945746	0.0297508	1.02084	0.91145
LrhR19_RS01580	preprotein translocase subunit SecA	secA	0.00427827	1.00297	0.979247	0.0300794	1.02107	0.851514
LrhR19_RS00205	glycogen/starch/alpha-glucan phosphorylase		-0.061276	-1.04339	0.72424	0.0304541	1.02133	0.871735
LrhR19_RS06540	translation initiation factor IF-1	infA	0.015268	1.01064	0.928334	0.0311059	1.0218	0.856949
LrhR19_RS07005	DUF1002 domain-containing protein		0.180566	1.13333	0.135757	0.0312223	1.02188	0.833865
LrhR19_RS07505	cell division protein FtsQ/DivIB		-0.109022	-1.0785	0.464352	0.0314693	1.02205	0.854056
LrhR19_RS13625	metallophosphoesterase		-0.115992	-1.08372	0.622236	0.0316448	1.02218	0.90217
LrhR19_RS05455	dihydroorotate oxidase		0.0458225	1.03227	0.816783	0.0316781	1.0222	0.880134
LrhR19_RS01780	zinc ribbon domain-containing protein		0.0150495	1.01049	0.946363	0.0318528	1.02232	0.889196
LrhR19_RS10195	bifunctional DNA primase/polymerase		-0.620151	-1.53704	0.225187	0.0319814	1.02242	0.955939
LrhR19_RS05820	endonuclease MutS2		0.0192688	1.01345	0.908616	0.0321929	1.02257	0.845977
LrhR19_RS08420	MMPL family transporter		0.263615	1.20048	0.0841432	0.0322296	1.02259	0.866081
LrhR19_RS03960	uridine kinase	udk	0.0491363	1.03465	0.800759	0.0322976	1.02264	0.87626
LrhR19_RS04005	YqgQ family protein		0.123013	1.08901	0.623026	0.0326597	1.0229	0.906392
LrhR19_RS12015	amino acid permease		-0.324739	-1.25244	0.173213	0.0330204	1.02315	0.907082
LrhR19_RS07620	NAD(P)-dependent oxidoreductase		0.150883	1.11025	0.435997	0.0332698	1.02333	0.883276
LrhR19_RS03240	LacI family DNA-binding transcriptional regulator		-0.195879	-1.14542	0.21018	0.0333476	1.02338	0.860702
LrhR19_RS02505	transaldolase family protein		-0.107936	-1.07769	0.747605	0.0335909	1.02356	0.924194
LrhR19_RS04115	bifunctional methylenetetrahydrofolate dehydrogenase/methenyltetrahydrofolate cyclohydrolase FolD	folD	-0.180695	-1.13343	0.291555	0.0336383	1.02359	0.868314
LrhR19_RS06185	iron-sulfur cluster biosynthesis family protein		0.291433	1.22386	0.326739	0.0336779	1.02362	0.922525
LrhR19_RS08695	1,4-dihydroxy-2-naphthoyl-CoA synthase	menB	-0.104497	-1.07512	0.579682	0.0341969	1.02399	0.869574
LrhR19_RS04250	ATP-binding cassette domain-containing protein		0.0561389	1.03968	0.687507	0.0344512	1.02417	0.816849
LrhR19_RS08720	IS6 family transposase		0.0921374	1.06595	0.815903	0.0349119	1.02449	0.932787
LrhR19_RS04720	asparagine--tRNA ligase	asnS	-0.0127803	-1.0089	0.933356	0.0351681	1.02468	0.818348
LrhR19_RS04785	metal-sulfur cluster assembly factor		0.013961	1.00972	0.953819	0.0352206	1.02471	0.885673
LrhR19_RS01235	sodium:proton antiporter		0.0689991	1.04899	0.718664	0.0352562	1.02474	0.866831
LrhR19_RS13880	PTS sugar transporter subunit IIA		0.119174	1.08611	0.892247	0.0353374	1.0248	0.967593
LrhR19_RS04910	peptide-methionine (R)-S-oxide reductase MsrB	msrB	-0.104348	-1.07501	0.802394	0.036191	1.0254	0.932787
LrhR19_RS03860	YqeG family HAD IIIA-type phosphatase		-0.274172	-1.2093	0.423005	0.0362887	1.02547	0.923668
LrhR19_RS16290	AbrB family transcriptional regulator		0.468732	1.38389	0.350797	0.037025	1.026	0.953276
LrhR19_RS13135	alpha-glucosidase		0.282435	1.21625	0.182779	0.037476	1.02632	0.886133
LrhR19_RS03470	ABC transporter ATP-binding protein		-0.110211	-1.07939	0.609609	0.0376875	1.02647	0.87356
LrhR19_RS08935	Nramp family divalent metal transporter		-0.101294	-1.07274	0.724845	0.0382086	1.02684	0.90217
LrhR19_RS03290	type 1 glycerol-3-phosphate oxidase	glpO	0.190495	1.14116	0.264772	0.0383492	1.02694	0.852597
LrhR19_RS04030	aminotransferase class I/II-fold pyridoxal phosphate-dependent enzyme		-0.0772107	-1.05498	0.564395	0.0385095	1.02705	0.78958
LrhR19_RS00550	glucose PTS transporter subunit IIA		-0.129171	-1.09367	0.693569	0.0386175	1.02713	0.91145
LrhR19_RS04180	methionyl-tRNA formyltransferase	fmt	-0.276613	-1.21135	0.0946327	0.0386803	1.02717	0.848128
LrhR19_RS10705	SGNH/GDSL hydrolase family protein		0.0209661	1.01464	0.936032	0.038722	1.0272	0.885673
LrhR19_RS11155	PIN/TRAM domain-containing protein		0.0353205	1.02478	0.815402	0.0387905	1.02725	0.803809
LrhR19_RS05780	glutamate racemase	racE	-0.107694	-1.0775	0.412306	0.0387999	1.02726	0.791862
LrhR19_RS07700	3D-(3,5/4)-trihydroxycyclohexane-1,2-dione acylhydrolase (decyclizing)	iolD	-0.0279602	-1.01957	0.939681	0.0392621	1.02759	0.915358
LrhR19_RS05435	MBL fold metallo-hydrolase		0.0109821	1.00764	0.958491	0.0393534	1.02765	0.849842
LrhR19_RS02925	ABC transporter substrate-binding protein/permease		0.275836	1.2107	0.364691	0.0399419	1.02807	0.910693
LrhR19_RS08115	PTS transporter subunit EIIC		-0.381393	-1.3026	0.653009	0.040003	1.02812	0.964759
LrhR19_RS10325	NAD-dependent DNA ligase LigA	ligA	-0.0846807	-1.06045	0.500776	0.0401232	1.0282	0.772121
LrhR19_RS01525	phosphate ABC transporter ATP-binding protein PstB	pstB	-0.0769512	-1.05479	0.678649	0.040221	1.02827	0.84373
LrhR19_RS01090	amino acid permease		-0.00541152	-1.00376	0.980239	0.0405947	1.02854	0.852717
LrhR19_RS02675	glycerophosphodiester phosphodiesterase family protein		-0.0299933	-1.02101	0.923731	0.0409784	1.02881	0.894083
LrhR19_RS06275	NADH-dependent flavin oxidoreductase		0.115419	1.08329	0.494171	0.041545	1.02922	0.830207
LrhR19_RS02835	SLC13 family permease		0.0453524	1.03194	0.784664	0.0416614	1.0293	0.810899
LrhR19_RS03590	cysteine synthase A	cysK	-0.0723697	-1.05144	0.648991	0.0419212	1.02948	0.804571
LrhR19_RS04460	riboflavin biosynthesis protein RibF	ribF	0.0494219	1.03485	0.829693	0.0421879	1.02967	0.862655
LrhR19_RS10065	HAD family phosphatase		0.0597941	1.04232	0.879942	0.0426485	1.03	0.91145
LrhR19_RS11755	MetQ/NlpA family ABC transporter substrate-binding protein		-0.119712	-1.08652	0.80972	0.0428894	1.03017	0.933112
LrhR19_RS09395	rod shape-determining protein MreC	mreC	-0.106541	-1.07664	0.448436	0.043075	1.03031	0.782619
LrhR19_RS09985	PTS family galactitol (gat) porter component IIB		0.334686	1.2611	0.709507	0.0433331	1.03049	0.965906
LrhR19_RS02535	SDR family oxidoreductase		-0.260567	-1.19795	0.388416	0.043477	1.03059	0.899372
LrhR19_RS04360	1-acyl-sn-glycerol-3-phosphate acyltransferase		0.14438	1.10526	0.573346	0.043482	1.0306	0.879
LrhR19_RS07105	winged helix-turn-helix domain-containing protein		0.468905	1.38406	0.0701316	0.0436203	1.0307	0.894024
LrhR19_RS00815	homoserine kinase	thrB	-0.0663612	-1.04707	0.719057	0.043652	1.03072	0.825535
LrhR19_RS07695	Gfo/Idh/MocA family oxidoreductase		-0.123609	-1.08946	0.815227	0.0438702	1.03088	0.934974
LrhR19_RS08800	DUF262 domain-containing protein		0.00511811	1.00355	0.985788	0.0451378	1.03178	0.866939
LrhR19_RS03735	pyruvate oxidase		0.187555	1.13883	0.270294	0.0452673	1.03187	0.82324
LrhR19_RS11785	DNA-directed RNA polymerase subunit beta		0.215641	1.16122	0.531113	0.0456709	1.03216	0.907082
LrhR19_RS01715	NAD kinase		0.0693548	1.04925	0.730042	0.0457118	1.03219	0.836638
LrhR19_RS03930	RNA methyltransferase		0.0984646	1.07063	0.648322	0.0460039	1.0324	0.846254
LrhR19_RS14050	MetQ/NlpA family ABC transporter substrate-binding protein		0.06895	1.04895	0.712794	0.0460868	1.03246	0.817009
LrhR19_RS02765	hypothetical protein		-0.409319	-1.32806	0.23724	0.0464316	1.03271	0.907893
LrhR19_RS09745	ribose-phosphate pyrophosphokinase		0.117611	1.08494	0.407625	0.0466534	1.03287	0.766706
LrhR19_RS05155	cation-translocating P-type ATPase		-0.159132	-1.11662	0.220757	0.0466834	1.03289	0.750339
LrhR19_RS01215	ABC transporter permease		0.342451	1.26791	0.296144	0.0471122	1.03319	0.906392
LrhR19_RS15490	transposase		0.100052	1.07181	0.892247	0.0471543	1.03322	0.948878
LrhR19_RS11790	rod shape-determining protein		-0.00816554	-1.00568	0.960951	0.0473217	1.03334	0.757929
LrhR19_RS12105	citrate lyase acyl carrier protein	citD	-0.135726	-1.09865	0.766797	0.0477242	1.03363	0.9217
LrhR19_RS00570	SDR family oxidoreductase		-0.0867552	-1.06198	0.615408	0.0480596	1.03387	0.792952
LrhR19_RS07335	dihydrolipoyllysine-residue acetyltransferase		-0.0587592	-1.04157	0.718664	0.0481892	1.03397	0.775293
LrhR19_RS10370	hypothetical protein		0.0263823	1.01846	0.926524	0.0482565	1.03401	0.866831
LrhR19_RS12030	hypothetical protein		0.481278	1.39598	0.00130478	0.0483176	1.03406	0.766706
LrhR19_RS01725	CYTH domain-containing protein		0.151208	1.1105	0.597953	0.048509	1.0342	0.879808
LrhR19_RS00565	sucrose-6-phosphate hydrolase		0.0535727	1.03783	0.719057	0.0492047	1.03469	0.7473
LrhR19_RS03300	uracil-DNA glycosylase family protein		0.149414	1.10912	0.565476	0.0492138	1.0347	0.866831
LrhR19_RS03195	DUF4867 family protein		0.0910071	1.06511	0.725111	0.0496164	1.03499	0.862226
LrhR19_RS07690	inositol 2-dehydrogenase	iolG	-0.326776	-1.25421	0.431947	0.0498373	1.03515	0.914478
LrhR19_RS08290	ABC transporter ATP-binding protein		-0.522834	-1.43677	0.153143	0.050132	1.03536	0.907082
LrhR19_RS02180	UbiD family decarboxylase		-0.0117059	-1.00815	0.980239	0.0502228	1.03542	0.915005
LrhR19_RS00700	FAD-dependent oxidoreductase		-0.0983328	-1.07054	0.764058	0.050316	1.03549	0.886718
LrhR19_RS05770	MIP/aquaporin family protein		-0.124696	-1.09028	0.616422	0.0505655	1.03567	0.852597
LrhR19_RS01450	excinuclease ABC subunit UvrB	uvrB	-0.0996449	-1.07151	0.530644	0.0508439	1.03587	0.767582
LrhR19_RS04155	patatin-like phospholipase family protein		-0.370443	-1.29275	0.359435	0.0508937	1.03591	0.910693
LrhR19_RS11560	16S rRNA (cytidine(1402)-2'-O)-methyltransferase	rsmI	-0.0988898	-1.07095	0.592186	0.0509005	1.03591	0.797027
LrhR19_RS05465	hypothetical protein		0.321022	1.24922	0.433423	0.0514467	1.0363	0.914478
LrhR19_RS02360	5-dehydro-4-deoxy-D-glucuronate isomerase	kduI	-0.0257488	-1.01801	0.931196	0.0515716	1.03639	0.867404
LrhR19_RS03125	DUF308 domain-containing protein		-0.133112	-1.09666	0.568959	0.0520859	1.03676	0.839986
LrhR19_RS07425	cysteine desulfurase family protein		-0.120956	-1.08746	0.405516	0.0521963	1.03684	0.739254
LrhR19_RS14165	hypothetical protein		0.359477	1.28296	0.272469	0.0525787	1.03712	0.895755
LrhR19_RS04230	ATP-dependent DNA helicase RecG	recG	-0.116646	-1.08421	0.412552	0.05298	1.03741	0.728412
LrhR19_RS12190	MFS transporter		0.00880632	1.00612	0.970034	0.0532792	1.03762	0.810617
LrhR19_RS02815	GNAT family N-acetyltransferase		-0.0950526	-1.0681	0.788655	0.0533509	1.03767	0.886718
LrhR19_RS05525	ABC transporter ATP-binding protein		0.206045	1.15352	0.633001	0.0538953	1.03806	0.910693
LrhR19_RS07995	sugar ABC transporter ATP-binding protein		-0.396839	-1.31662	0.291555	0.0544463	1.03846	0.900729
LrhR19_RS00935	ABC-2 transporter permease		-0.0405387	-1.0285	0.90617	0.0548551	1.03875	0.871892
LrhR19_RS12700	type 1 glutamine amidotransferase domain-containing protein		0.0592582	1.04193	0.715959	0.0548789	1.03877	0.739254
LrhR19_RS11490	helix-turn-helix domain-containing protein		0.0427286	1.03006	0.927942	0.0551044	1.03893	0.908126
LrhR19_RS04625	hypothetical protein		0.173951	1.12814	0.476752	0.0554171	1.03916	0.845977
LrhR19_RS04770	RsmF rRNA methyltransferase first C-terminal domain-containing protein		0.0838493	1.05984	0.700611	0.0561442	1.03968	0.806456
LrhR19_RS08175	SIS domain-containing protein		-0.0687617	-1.04882	0.634859	0.0562148	1.03973	0.700052
LrhR19_RS11650	DUF1827 family protein		0.15355	1.1123	0.467412	0.056995	1.0403	0.811852
LrhR19_RS02635	GNAT family N-acetyltransferase		0.147252	1.10746	0.634184	0.0571545	1.04041	0.868314
LrhR19_RS06025	oligoendopeptidase F	pepF	0.118954	1.08595	0.463556	0.0574567	1.04063	0.744245
LrhR19_RS08470	ABC transporter ATP-binding protein		0.0691964	1.04913	0.630958	0.0574941	1.04066	0.692352
LrhR19_RS09400	rod shape-determining protein		-0.00236618	-1.00164	0.988623	0.0576234	1.04075	0.724085
LrhR19_RS08530	ROK family protein		-0.258208	-1.19599	0.702602	0.0576956	1.0408	0.933494
LrhR19_RS03265	6-phospho-beta-galactosidase	lacG	-0.089369	-1.0639	0.764255	0.0577393	1.04083	0.860702
LrhR19_RS03785	type II toxin-antitoxin system RelB/DinJ family antitoxin		0.016034	1.01118	0.975117	0.0577413	1.04083	0.914478
LrhR19_RS02960	PTS sugar transporter subunit IIB		0.0810718	1.0578	0.816874	0.0582138	1.04118	0.877402
LrhR19_RS02695	sugar ABC transporter permease		0.266915	1.20323	0.711698	0.0587197	1.04154	0.941099
LrhR19_RS05210	restriction endonuclease		-0.127836	-1.09265	0.690732	0.0589352	1.0417	0.866081
LrhR19_RS08830	BREX system P-loop protein BrxC	brxC	-0.095648	-1.06855	0.530092	0.0590675	1.04179	0.707643
LrhR19_RS13040	GNAT family N-acetyltransferase		-0.176744	-1.13033	0.678649	0.0591179	1.04183	0.896681
LrhR19_RS05670	TIGR01457 family HAD-type hydrolase		-0.0023436	-1.00163	0.990512	0.0592887	1.04195	0.771483
LrhR19_RS06070	DUF488 family protein		0.452214	1.36814	0.0536197	0.0595503	1.04214	0.840642
LrhR19_RS01025	DNA-3-methyladenine glycosylase I		0.136052	1.09889	0.768379	0.0597887	1.04231	0.907082
LrhR19_RS02845	M20/M25/M40 family metallo-hydrolase		0.183667	1.13577	0.564395	0.0598065	1.04233	0.868314
LrhR19_RS04200	ribosome small subunit-dependent GTPase A	rsgA	-0.0887867	-1.06348	0.584051	0.0599807	1.04245	0.716194
LrhR19_RS10550	bifunctional metallophosphatase/5'-nucleotidase		0.0533779	1.03769	0.714565	0.0601002	1.04254	0.674702
LrhR19_RS02135	recombinase RecA	recA	-0.0752437	-1.05354	0.63058	0.0604817	1.04281	0.70087
LrhR19_RS01860	phage tail protein		-0.118008	-1.08524	0.557498	0.0609956	1.04319	0.776387
LrhR19_RS04160	guanylate kinase	gmk	0.031615	1.02216	0.871073	0.0614603	1.04352	0.730076
LrhR19_RS13490	hypothetical protein		0.0453162	1.03191	0.908686	0.0615552	1.04359	0.87626
LrhR19_RS11600	PTS sugar transporter subunit IIB		0.1618	1.11868	0.481447	0.0616861	1.04368	0.813467
LrhR19_RS08900	C69 family dipeptidase		0.184132	1.13613	0.19039	0.061938	1.04387	0.692352
LrhR19_RS12515	aldo/keto reductase		0.0260487	1.01822	0.907356	0.0624669	1.04425	0.769077
LrhR19_RS06175	alpha-hydroxy-acid oxidizing protein		0.0306115	1.02145	0.870793	0.0628185	1.0445	0.712289
LrhR19_RS08165	beta-galactosidase family protein		-0.144142	-1.10507	0.279101	0.0629868	1.04463	0.657615
LrhR19_RS14290	pyridoxal phosphate-dependent aminotransferase		-0.456106	-1.37183	0.408197	0.0641902	1.0455	0.915005
LrhR19_RS03075	ABC transporter permease		-0.225354	-1.16906	0.309802	0.0643559	1.04562	0.799332
LrhR19_RS07915	sulfite exporter TauE/SafE family protein		-0.108931	-1.07843	0.721066	0.0645777	1.04578	0.845805
LrhR19_RS06940	ABC transporter ATP-binding protein		0.273192	1.20848	0.157373	0.064603	1.0458	0.779498
LrhR19_RS03180	galactose-6-phosphate isomerase subunit LacB	lacB	0.334052	1.26055	0.106248	0.064727	1.04589	0.797789
LrhR19_RS14075	NUDIX hydrolase		0.403248	1.32248	0.146924	0.0648924	1.04601	0.852597
LrhR19_RS00555	alpha-glucosidase		-0.548077	-1.46214	0.144389	0.0652964	1.0463	0.882397
LrhR19_RS09770	NAD(P)-binding domain-containing protein		0.0316456	1.02218	0.930818	0.0653141	1.04631	0.862226
LrhR19_RS10005	MurR/RpiR family transcriptional regulator		-0.120106	-1.08681	0.80972	0.0654597	1.04642	0.900729
LrhR19_RS04355	amino acid permease		0.0789495	1.05625	0.747605	0.0673743	1.04781	0.797789
LrhR19_RS14000	DUF2785 domain-containing protein		0.0673213	1.04777	0.766797	0.0674387	1.04785	0.779543
LrhR19_RS11335	manganese-dependent inorganic pyrophosphatase		0.0823323	1.05873	0.592646	0.0685459	1.04866	0.651508
LrhR19_RS12155	NAD(P)-binding domain-containing protein		-0.290889	-1.22339	0.405516	0.0687152	1.04878	0.864451
LrhR19_RS05970	class Ib ribonucleoside-diphosphate reductase assembly flavoprotein NrdI	nrdI	0.110868	1.07988	0.597953	0.0688823	1.0489	0.756046
LrhR19_RS01570	cell division ATP-binding protein FtsE	ftsE	0.0158546	1.01105	0.918027	0.0694955	1.04935	0.606338
LrhR19_RS02075	ORF6N domain-containing protein		-0.0149758	-1.01043	0.970182	0.0698471	1.04961	0.858852
LrhR19_RS07245	ribonuclease J		0.194386	1.14424	0.127578	0.0700108	1.04972	0.614527
LrhR19_RS12630	DNA polymerase III subunit beta	dnaN	0.375824	1.29758	0.00310837	0.0703781	1.04999	0.584512
LrhR19_RS07265	DNA polymerase III subunit delta	holA	-0.0759994	-1.05409	0.764255	0.0707338	1.05025	0.792952
LrhR19_RS12705	cytochrome ubiquinol oxidase subunit I		-0.227933	-1.17116	0.678649	0.0707981	1.0503	0.903939
LrhR19_RS10960	DHH family phosphoesterase		-0.0820267	-1.0585	0.560183	0.0710809	1.0505	0.608349
LrhR19_RS10465	DUF2252 domain-containing protein		-0.0761672	-1.05421	0.725111	0.0712018	1.05059	0.747412
LrhR19_RS10570	6-phosphofructokinase	pfkA	0.0822909	1.0587	0.631993	0.0714497	1.05077	0.677762
LrhR19_RS10670	CCA tRNA nucleotidyltransferase		-0.0295489	-1.02069	0.881048	0.0716529	1.05092	0.680181
LrhR19_RS10095	ketose-bisphosphate aldolase		0.497823	1.41208	0.456847	0.0721676	1.0513	0.927748
LrhR19_RS05260	helix-turn-helix domain-containing protein		0.0893047	1.06386	0.646708	0.0722778	1.05138	0.713032
LrhR19_RS07590	glycosyltransferase family 2 protein		0.0995548	1.07144	0.618174	0.0728911	1.05182	0.720301
LrhR19_RS10645	30S ribosomal protein S1	rpsA	0.176495	1.13013	0.196354	0.0735172	1.05228	0.61618
LrhR19_RS13400	ATP-binding cassette domain-containing protein		-0.0287669	-1.02014	0.836728	0.0735764	1.05232	0.559474
LrhR19_RS13175	Cof-type HAD-IIB family hydrolase		-0.0108297	-1.00753	0.975117	0.0738755	1.05254	0.836638
LrhR19_RS02435	ABC transporter ATP-binding protein		0.236944	1.17849	0.54349	0.0739223	1.05257	0.86867
LrhR19_RS04820	DNA primase	dnaG	0.0443429	1.03121	0.75956	0.0740435	1.05266	0.596457
LrhR19_RS11180	C1 family peptidase		0.232332	1.17473	0.104357	0.0743489	1.05289	0.631982
LrhR19_RS12265	aminoacyl-tRNA hydrolase	pth	-0.0191939	-1.01339	0.946956	0.0746755	1.05312	0.798476
LrhR19_RS14330	phosphomevalonate kinase		0.0351333	1.02465	0.809084	0.0751403	1.05346	0.573859
LrhR19_RS09760	type 1 glutamine amidotransferase		0.152349	1.11138	0.50742	0.0752261	1.05353	0.768313
LrhR19_RS01400	type I glyceraldehyde-3-phosphate dehydrogenase	gap	0.193836	1.1438	0.118943	0.0753828	1.05364	0.569799
LrhR19_RS10840	phosphatase PAP2 family protein		0.000902675	1.00063	0.996067	0.0754218	1.05367	0.70087
LrhR19_RS03245	UDP-glucose--hexose-1-phosphate uridylyltransferase		-0.0230466	-1.0161	0.914148	0.075779	1.05393	0.69539
LrhR19_RS06955	methionine--tRNA ligase	metG	0.00594473	1.00413	0.971709	0.0760012	1.05409	0.596457
LrhR19_RS06985	NAD-dependent protein deacylase		-0.119389	-1.08627	0.601353	0.0760937	1.05416	0.7473
LrhR19_RS05460	hypothetical protein		0.635644	1.55363	0.197475	0.076132	1.05419	0.904634
LrhR19_RS00425	MupG family TIM beta-alpha barrel fold protein		0.1905	1.14116	0.719057	0.0766254	1.05455	0.895755
LrhR19_RS10485	amino acid ABC transporter ATP-binding protein		0.113611	1.08193	0.650948	0.0768876	1.05474	0.772121
LrhR19_RS01530	phosphate ABC transporter ATP-binding protein PstB	pstB	0.133704	1.09711	0.47048	0.0769599	1.05479	0.695231
LrhR19_RS14030	SufD family Fe-S cluster assembly protein		0.0427158	1.03005	0.80721	0.0772106	1.05498	0.637241
LrhR19_RS08455	ABC transporter permease		0.0247549	1.01731	0.890863	0.0772537	1.05501	0.61618
LrhR19_RS01520	phosphate signaling complex protein PhoU	phoU	-0.0304566	-1.02134	0.892247	0.0782414	1.05573	0.69539
LrhR19_RS06895	16S rRNA (adenine(1518)-N(6)/adenine(1519)-N(6))-dimethyltransferase RsmA	rsmA	-0.0441582	-1.03108	0.82656	0.0783203	1.05579	0.685486
LrhR19_RS12235	tRNA lysidine(34) synthetase TilS	tilS	0.126647	1.09175	0.381198	0.0783689	1.05582	0.596457
LrhR19_RS01305	carbohydrate ABC transporter permease		0.175078	1.12903	0.282121	0.0790601	1.05633	0.649018
LrhR19_RS10390	SPFH domain-containing protein		0.175668	1.12949	0.415842	0.0795829	1.05671	0.736602
LrhR19_RS10520	ribonuclease Z	rnz	-0.0551977	-1.039	0.726439	0.079648	1.05676	0.599841
LrhR19_RS04710	endonuclease III	nth	0.0855572	1.0611	0.676608	0.0796491	1.05676	0.695231
LrhR19_RS13180	FAD-dependent oxidoreductase		0.123443	1.08933	0.388416	0.0798017	1.05687	0.58055
LrhR19_RS07230	DUF3737 family protein		0.331312	1.25816	0.326746	0.0804612	1.05736	0.843999
LrhR19_RS05140	ammonia-dependent NAD(+) synthetase	nadE	-0.100045	-1.07181	0.579625	0.0807048	1.05753	0.652151
LrhR19_RS05545	hypothetical protein		0.0205612	1.01435	0.927244	0.0813762	1.05803	0.696426
LrhR19_RS03160	exonuclease SbcCD subunit D		0.256906	1.19491	0.289173	0.0819213	1.05843	0.771992
LrhR19_RS11290	nitroreductase family protein		0.245751	1.18571	0.102623	0.0821129	1.05857	0.617424
LrhR19_RS13670	LTA synthase family protein		0.13806	1.10042	0.29652	0.0822526	1.05867	0.54558
LrhR19_RS09540	GNAT family N-acetyltransferase		-0.0559224	-1.03952	0.867576	0.0824704	1.05883	0.797789
LrhR19_RS13110	UbiA family prenyltransferase		-0.169108	-1.12436	0.481195	0.0824712	1.05883	0.750339
LrhR19_RS06295	Nramp family divalent metal transporter		-0.0654116	-1.04638	0.725111	0.0827744	1.05905	0.644954
LrhR19_RS06945	helix-turn-helix transcriptional regulator		-0.111381	-1.08026	0.856442	0.0830383	1.05925	0.891105
LrhR19_RS04850	hypothetical protein		0.24851	1.18798	0.336437	0.0830888	1.05928	0.778984
LrhR19_RS10220	terminase TerL endonuclease subunit		0.0691299	1.04908	0.873607	0.0832394	1.05939	0.848128
LrhR19_RS01260	ABC transporter ATP-binding protein		0.12239	1.08854	0.42432	0.0833016	1.05944	0.597517
LrhR19_RS00035	alkaline phosphatase family protein		0.034042	1.02388	0.840432	0.0836407	1.05969	0.584381
LrhR19_RS12110	[citrate (pro-3S)-lyase] ligase	citC	-0.0444591	-1.0313	0.893024	0.0846285	1.06041	0.786794
LrhR19_RS15330	IS5 family transposase		0.341277	1.26688	0.273449	0.0849008	1.06061	0.822252
LrhR19_RS09365	amino acid ABC transporter substrate-binding protein		0.0850958	1.06076	0.740727	0.0857494	1.06124	0.7473
LrhR19_RS10160	PatB family C-S lyase		0.392891	1.31302	0.281041	0.0865641	1.06184	0.847538
LrhR19_RS00560	LacI family DNA-binding transcriptional regulator		0.172997	1.1274	0.47197	0.0867054	1.06194	0.740726
LrhR19_RS08205	hypothetical protein		0.295353	1.22719	0.073694	0.0872654	1.06235	0.630581
LrhR19_RS06010	cation-translocating P-type ATPase		0.096818	1.06941	0.453493	0.0879917	1.06289	0.484794
LrhR19_RS02500	transcription antiterminator		-0.0474146	-1.03341	0.892247	0.0881514	1.06301	0.789897
LrhR19_RS11325	FtsX-like permease family protein		-0.0586486	-1.04149	0.813758	0.0883154	1.06313	0.714954
LrhR19_RS07495	cell division protein FtsZ	ftsZ	-0.162146	-1.11895	0.236156	0.0884388	1.06322	0.528306
LrhR19_RS03460	OFA family MFS transporter		-0.317232	-1.24594	0.296916	0.088751	1.06345	0.797789
LrhR19_RS00375	ABC transporter permease		-0.0739008	-1.05256	0.685868	0.0887728	1.06347	0.614527
LrhR19_RS07380	ribonuclease J		0.204931	1.15263	0.102623	0.0892145	1.06379	0.496968
LrhR19_RS11395	type I DNA topoisomerase	topA	0.112265	1.08092	0.401661	0.0894176	1.06394	0.497333
LrhR19_RS07420	DUF1831 domain-containing protein		0.106582	1.07667	0.593019	0.0894615	1.06397	0.652984
LrhR19_RS04605	EbsA family protein		0.223215	1.16733	0.493545	0.0897019	1.06415	0.808658
LrhR19_RS02510	PTS glucitol/sorbitol transporter subunit IIA		0.237655	1.17907	0.589704	0.0901776	1.0645	0.856229
LrhR19_RS00650	iron-containing alcohol dehydrogenase		0.0250744	1.01753	0.904036	0.0901921	1.06451	0.616691
LrhR19_RS01010	hypothetical protein		0.301784	1.23267	0.487799	0.0902024	1.06452	0.861903
LrhR19_RS09730	mannitol-1-phosphate 5-dehydrogenase		0.0693827	1.04927	0.627881	0.0903068	1.0646	0.500618
LrhR19_RS06560	50S ribosomal protein L30	rpmD	-0.0505221	-1.03564	0.755261	0.0908675	1.06501	0.556395
LrhR19_RS10405	YxeA family protein		0.256867	1.19488	0.243472	0.0913465	1.06536	0.710114
LrhR19_RS09330	aromatic acid exporter family protein		0.0812407	1.05793	0.782016	0.0914319	1.06543	0.763229
LrhR19_RS07135	excinuclease ABC subunit UvrA		0.177367	1.13082	0.153143	0.0917309	1.06565	0.473257
LrhR19_RS11175	C1 family peptidase		0.174249	1.12838	0.264772	0.0922051	1.066	0.571898
LrhR19_RS08525	glycoside hydrolase family 1 protein		-1.28703	-2.44026	0.0242493	0.0925288	1.06624	0.877936
LrhR19_RS05200	M20 family metallopeptidase		-0.0467088	-1.03291	0.805129	0.0926256	1.06631	0.599841
LrhR19_RS01445	excinuclease ABC subunit UvrA	uvrA	-0.0611176	-1.04327	0.650948	0.0928053	1.06644	0.451817
LrhR19_RS10625	helix-turn-helix domain-containing protein		0.0315788	1.02213	0.886137	0.0929354	1.06654	0.623908
LrhR19_RS01415	ATP-dependent Clp endopeptidase proteolytic subunit ClpP	clpP	0.292787	1.225	0.0789266	0.0933243	1.06683	0.605893
LrhR19_RS11085	23S rRNA (guanosine(2251)-2'-O)-methyltransferase RlmB	rlmB	-0.156924	-1.11491	0.332573	0.0933524	1.06685	0.571131
LrhR19_RS10295	Y-family DNA polymerase		0.293654	1.22574	0.446228	0.0939527	1.06729	0.836638
LrhR19_RS13335	antirestriction protein ArdA		0.130788	1.09489	0.858799	0.0941498	1.06744	0.899179
LrhR19_RS02895	MBL fold metallo-hydrolase		-0.0509897	-1.03598	0.726439	0.0946526	1.06781	0.480067
LrhR19_RS00485	DUF917 domain-containing protein		-0.0342589	-1.02403	0.946363	0.0948446	1.06795	0.85558
LrhR19_RS15605	transposase		0.17005	1.1251	0.574998	0.094918	1.068	0.772121
LrhR19_RS14480	transposase		0.193892	1.14385	0.25851	0.0954963	1.06843	0.601187
LrhR19_RS04025	tRNA (adenosine(37)-N6)-dimethylallyltransferase MiaA	miaA	-0.0739025	-1.05256	0.62186	0.095852	1.0687	0.491374
LrhR19_RS02405	PTS sugar transporter subunit IIC		-0.136825	-1.09948	0.732891	0.0959379	1.06876	0.82324
LrhR19_RS04960	RsmE family RNA methyltransferase		-0.0806799	-1.05752	0.712794	0.0961069	1.06889	0.647986
LrhR19_RS12305	glutamate synthase subunit beta		0.131001	1.09505	0.761001	0.0963893	1.06909	0.839986
LrhR19_RS13510	TMEM175 family protein		0.0638044	1.04522	0.864585	0.0966092	1.06926	0.78928
LrhR19_RS08070	ABC transporter ATP-binding protein		0.471823	1.38686	0.415842	0.0969281	1.06949	0.889352
LrhR19_RS03570	aminotransferase class I/II-fold pyridoxal phosphate-dependent enzyme		0.198329	1.14737	0.461396	0.0969418	1.0695	0.742315
LrhR19_RS10745	DUF1304 domain-containing protein		0.117047	1.08451	0.568522	0.0971477	1.06966	0.630581
LrhR19_RS05745	YtxH domain-containing protein		-0.0132486	-1.00923	0.944414	0.0979579	1.07026	0.560585
LrhR19_RS00725	alpha/beta hydrolase-fold protein		0.148941	1.10876	0.335234	0.0981457	1.0704	0.530868
LrhR19_RS11845	serine hydroxymethyltransferase	glyA	-0.143511	-1.10459	0.447882	0.0986705	1.07079	0.606338
LrhR19_RS10130	PTS transporter subunit EIIC		0.30898	1.23883	0.457626	0.0988267	1.0709	0.841483
LrhR19_RS11840	uracil phosphoribosyltransferase	upp	0.10636	1.07651	0.415842	0.0988608	1.07093	0.436006
LrhR19_RS11595	tRNA (adenosine(37)-N6)-threonylcarbamoyltransferase complex transferase subunit TsaD	tsaD	-0.0321076	-1.0225	0.82274	0.0990375	1.07106	0.435748
LrhR19_RS03495	ABC transporter ATP-binding protein		0.310717	1.24032	0.359435	0.0992782	1.07124	0.800105
LrhR19_RS06525	DNA-directed RNA polymerase subunit alpha		-0.0126238	-1.00879	0.940575	0.099438	1.07136	0.500276
LrhR19_RS09895	iron-sulfur cluster biosynthesis family protein		0.103166	1.07413	0.683881	0.0996037	1.07148	0.695231
LrhR19_RS04275	chromosome segregation protein SMC	smc	-0.0785489	-1.05596	0.545115	0.0997984	1.07162	0.408824
LrhR19_RS02105	site-specific integrase		0.34932	1.27396	0.0374348	0.100379	1.07205	0.578578
LrhR19_RS10660	tetratricopeptide repeat protein		-0.106394	-1.07653	0.628365	0.100442	1.0721	0.637897
LrhR19_RS05195	ECF transporter S component		0.13885	1.10103	0.582699	0.100762	1.07234	0.696426
LrhR19_RS16380	hypothetical protein		-0.0154379	-1.01076	0.982473	0.101182	1.07265	0.886133
LrhR19_RS05870	DEAD/DEAH box helicase		-0.127136	-1.09212	0.357239	0.101369	1.07279	0.449625
LrhR19_RS07635	ATP-binding cassette domain-containing protein		-0.0670168	-1.04755	0.725111	0.101728	1.07306	0.572311
LrhR19_RS07930	FAD-dependent oxidoreductase		0.0185149	1.01292	0.923731	0.102553	1.07367	0.531783
LrhR19_RS12565	amidohydrolase		0.103964	1.07472	0.674995	0.102615	1.07372	0.674239
LrhR19_RS01710	RluA family pseudouridine synthase		0.10386	1.07464	0.579625	0.102787	1.07385	0.572311
LrhR19_RS00870	TetR/AcrR family transcriptional regulator		0.0704352	1.05003	0.899126	0.103319	1.07424	0.849842
LrhR19_RS11210	CBS domain-containing protein		-0.000179177	-1.00012	0.99944	0.103692	1.07452	0.691387
LrhR19_RS05695	YibE/F family protein		-0.0773549	-1.05508	0.725111	0.103968	1.07473	0.623685
LrhR19_RS03170	DeoR/GlpR family DNA-binding transcription regulator		0.415007	1.33331	0.0839408	0.104009	1.07476	0.706855
LrhR19_RS07705	5-dehydro-2-deoxygluconokinase	iolC	0.241178	1.18196	0.617244	0.104014	1.07476	0.848128
LrhR19_RS13525	HAD family hydrolase		0.0745269	1.05302	0.716461	0.104073	1.0748	0.596457
LrhR19_RS04185	16S rRNA (cytosine(967)-C(5))-methyltransferase RsmB	rsmB	-0.136695	-1.09938	0.403478	0.104457	1.07509	0.517147
LrhR19_RS11770	FtsW/RodA/SpoVE family cell cycle protein		-0.0909845	-1.0651	0.536733	0.104666	1.07525	0.449625
LrhR19_RS12810	metallophosphoesterase family protein		0.0828003	1.05907	0.70717	0.105083	1.07556	0.617424
LrhR19_RS10320	DNA helicase PcrA	pcrA	-0.05873	-1.04155	0.677649	0.105169	1.07562	0.404947
LrhR19_RS03670	zinc-binding alcohol dehydrogenase family protein		0.0682591	1.04845	0.80972	0.105748	1.07605	0.702101
LrhR19_RS11220	low temperature requirement protein A		0.218744	1.16372	0.318637	0.105948	1.0762	0.650597
LrhR19_RS13440	ABC transporter ATP-binding protein		-0.167283	-1.12294	0.839379	0.106623	1.07671	0.898863
LrhR19_RS00130	amino acid ABC transporter permease		0.152359	1.11139	0.609609	0.106686	1.07675	0.728412
LrhR19_RS04555	dihydroorotate dehydrogenase		-0.0898551	-1.06426	0.700611	0.107009	1.07699	0.630581
LrhR19_RS14005	DUF1694 domain-containing protein		-0.161021	-1.11808	0.574998	0.107011	1.07699	0.712289
LrhR19_RS01200	hypothetical protein		0.302166	1.23299	0.35231	0.107332	1.07723	0.773605
LrhR19_RS01250	3'-5' exonuclease		0.205565	1.15314	0.360867	0.108141	1.07784	0.646517
LrhR19_RS01385	phosphopyruvate hydratase	eno	0.13213	1.09591	0.321087	0.108444	1.07807	0.404947
LrhR19_RS07815	cobyric acid synthase		0.409348	1.32809	0.0652137	0.108744	1.07829	0.662054
LrhR19_RS10500	1-phosphofructokinase	pfkB	0.0235918	1.01649	0.898449	0.108905	1.07841	0.466131
LrhR19_RS04430	YlxR family protein		-0.18234	-1.13472	0.228367	0.108979	1.07846	0.471657
LrhR19_RS00645	alpha/beta hydrolase		0.00193443	1.00134	0.990089	0.109135	1.07858	0.432574
LrhR19_RS02705	MFS transporter		0.316767	1.24554	0.616223	0.109623	1.07895	0.877936
LrhR19_RS05115	pyrroline-5-carboxylate reductase	proC	-0.00832146	-1.00578	0.954705	0.109744	1.07904	0.367
LrhR19_RS04690	DUF1273 domain-containing protein		0.105264	1.07569	0.733875	0.110516	1.07961	0.726673
LrhR19_RS09075	ISLre2-like element ISLrh4 family transposase		0.0428921	1.03018	0.912126	0.111293	1.0802	0.763201
LrhR19_RS12205	lysine--tRNA ligase	lysS	0.117703	1.08501	0.405516	0.112146	1.08083	0.408608
LrhR19_RS11975	Gfo/Idh/MocA family oxidoreductase		0.223563	1.16761	0.0865367	0.112302	1.08095	0.402931
LrhR19_RS09535	GNAT family N-acetyltransferase		0.10801	1.07774	0.793042	0.112404	1.08103	0.792952
LrhR19_RS02390	glycoside hydrolase family 36 protein		0.0224911	1.01571	0.927244	0.112707	1.08126	0.607776
LrhR19_RS11795	DUF1146 family protein		0.0993183	1.07127	0.813651	0.113075	1.08153	0.795753
LrhR19_RS15355	ABC transporter permease		0.421808	1.33961	0.440194	0.113321	1.08172	0.864875
LrhR19_RS02460	KDGP aldolase family protein		0.103618	1.07446	0.678649	0.113387	1.08176	0.638893
LrhR19_RS08125	PatB family C-S lyase		0.379783	1.30115	0.492304	0.113496	1.08185	0.864673
LrhR19_RS06925	LytTR family DNA-binding domain-containing protein		0.163566	1.12005	0.423803	0.113532	1.08187	0.58864
LrhR19_RS03280	glycosyltransferase family A protein		0.0799803	1.057	0.921014	0.113617	1.08194	0.886718
LrhR19_RS01635	SDR family oxidoreductase		-0.142892	-1.10412	0.472851	0.114119	1.08231	0.568386
LrhR19_RS06270	SDR family oxidoreductase		0.339024	1.2649	0.10325	0.114597	1.08267	0.617424
LrhR19_RS03655	hypothetical protein		0.337647	1.26369	0.475519	0.115453	1.08332	0.838676
LrhR19_RS13045	50S ribosomal protein L1	rplA	0.128472	1.09314	0.381066	0.115606	1.08343	0.410948
LrhR19_RS09265	GRP family sugar transporter		-0.138749	-1.10095	0.348713	0.115806	1.08358	0.419237
LrhR19_RS07500	cell division protein FtsA	ftsA	-0.0807555	-1.05757	0.625703	0.116117	1.08381	0.446159
LrhR19_RS07795	AAA family ATPase		0.104886	1.07541	0.494171	0.116287	1.08394	0.428895
LrhR19_RS05665	TIGR01906 family membrane protein		0.268648	1.20468	0.251848	0.116449	1.08406	0.645085
LrhR19_RS08160	PTS sugar transporter subunit IIB		0.046225	1.03256	0.780394	0.11692	1.08442	0.432927
LrhR19_RS11130	ABC transporter ATP-binding protein		0.247775	1.18737	0.607545	0.117188	1.08462	0.827756
LrhR19_RS11480	hypothetical protein		0.427351	1.34476	0.0565975	0.117236	1.08465	0.636844
LrhR19_RS00820	threonine synthase	thrC	0.0916552	1.06559	0.531581	0.117378	1.08476	0.395166
LrhR19_RS04940	D-aminoacyl-tRNA deacylase	dtd	0.143612	1.10467	0.597953	0.117719	1.08502	0.668034
LrhR19_RS07170	Cof-type HAD-IIB family hydrolase		0.130271	1.0945	0.55671	0.118311	1.08546	0.587437
LrhR19_RS05130	nicotinate phosphoribosyltransferase		0.00892545	1.00621	0.964177	0.118326	1.08547	0.466302
LrhR19_RS11400	DNA-processing protein DprA	dprA	0.109161	1.0786	0.661917	0.118444	1.08556	0.624109
LrhR19_RS11690	alpha/beta hydrolase		0.153585	1.11233	0.696551	0.118638	1.08571	0.773887
LrhR19_RS05135	serine hydrolase domain-containing protein		-0.119564	-1.08641	0.482285	0.118664	1.08573	0.469389
LrhR19_RS10650	ribosome biogenesis GTPase Der	der	0.0595791	1.04216	0.678649	0.119169	1.08611	0.355002
LrhR19_RS10350	diacylglycerol kinase		-0.00656766	-1.00456	0.968641	0.119193	1.08613	0.37445
LrhR19_RS01165	CdaR family protein		0.12	1.08674	0.343463	0.119893	1.08665	0.319618
LrhR19_RS05410	HAMP domain-containing sensor histidine kinase		0.278519	1.21295	0.101518	0.120023	1.08675	0.505309
LrhR19_RS12390	helix-turn-helix domain-containing protein		0.575828	1.49053	0.263478	0.1205	1.08711	0.852597
LrhR19_RS09625	L-serine ammonia-lyase, iron-sulfur-dependent subunit beta	sdaAB	0.00740513	1.00515	0.975117	0.12105	1.08753	0.566924
LrhR19_RS03995	penicillin-binding protein 2		0.0745734	1.05305	0.573813	0.12117	1.08762	0.307743
LrhR19_RS11850	L-threonylcarbamoyladenylate synthase		0.129447	1.09387	0.388416	0.121187	1.08763	0.404353
LrhR19_RS14025	SufS family cysteine desulfurase		-0.130166	-1.09442	0.412369	0.121671	1.08799	0.424404
LrhR19_RS13470	DUF3278 domain-containing protein		0.0859147	1.06136	0.889498	0.121707	1.08802	0.839986
LrhR19_RS12815	endonuclease III		0.129272	1.09374	0.602169	0.121931	1.08819	0.61618
LrhR19_RS03305	DNA mismatch repair protein		-0.128073	-1.09283	0.484643	0.121972	1.08822	0.495035
LrhR19_RS08345	sugar kinase		0.121941	1.0882	0.383921	0.122137	1.08835	0.360137
LrhR19_RS06065	magnesium transporter CorA family protein		0.330564	1.2575	0.228888	0.122144	1.08835	0.691387
LrhR19_RS01900	phage head closure protein		0.0162209	1.01131	0.961323	0.122546	1.08865	0.678811
LrhR19_RS01890	DUF806 family protein		-0.0656181	-1.04653	0.817841	0.12258	1.08868	0.649018
LrhR19_RS14260	hypothetical protein		0.472124	1.38715	0.252583	0.122851	1.08888	0.806026
LrhR19_RS08385	galactosidase		0.0238111	1.01664	0.926524	0.122899	1.08892	0.584736
LrhR19_RS11725	BioY family transporter		0.170375	1.12535	0.254691	0.12362	1.08946	0.408608
LrhR19_RS10375	M13 family metallopeptidase		0.148802	1.10865	0.334117	0.123852	1.08964	0.411096
LrhR19_RS07595	DeoR/GlpR family DNA-binding transcription regulator		0.062012	1.04392	0.730042	0.123976	1.08973	0.451638
LrhR19_RS01490	NAD(P)H-dependent glycerol-3-phosphate dehydrogenase		0.0540397	1.03817	0.698503	0.12421	1.08991	0.307393
LrhR19_RS04010	ROK family glucokinase		-0.0905283	-1.06476	0.482142	0.124786	1.09035	0.298534
LrhR19_RS04825	glycine--tRNA ligase subunit beta	glyS	0.0490904	1.03461	0.747605	0.12568	1.09102	0.358986
LrhR19_RS09720	HTH domain-containing protein		0.0618764	1.04382	0.678649	0.125747	1.09107	0.343408
LrhR19_RS12770	DUF805 domain-containing protein		0.145104	1.10581	0.336729	0.125846	1.09115	0.395166
LrhR19_RS05835	DUF1292 domain-containing protein		0.289187	1.22195	0.285635	0.12671	1.0918	0.668066
LrhR19_RS09845	stage II sporulation protein M		-0.0573206	-1.04053	0.844959	0.126901	1.09195	0.63281
LrhR19_RS07980	ribokinase	rbsK	0.107839	1.07761	0.709464	0.127012	1.09203	0.652984
LrhR19_RS04145	DNA repair protein RecN	recN	-0.100974	-1.0725	0.451441	0.127046	1.09206	0.309486
LrhR19_RS14235	helix-turn-helix transcriptional regulator		0.098135	1.07039	0.807922	0.127313	1.09226	0.755147
LrhR19_RS11100	FAD-linked oxidase C-terminal domain-containing protein		0.132038	1.09584	0.516297	0.127571	1.09245	0.522251
LrhR19_RS14205	hypothetical protein		0.561837	1.47615	0.300672	0.127703	1.09255	0.851593
LrhR19_RS05930	VTT domain-containing protein		0.161647	1.11856	0.476615	0.127927	1.09272	0.57978
LrhR19_RS04050	type I glutamate--ammonia ligase	glnA	0.216211	1.16168	0.0887231	0.128084	1.09284	0.311729
LrhR19_RS12060	alpha/beta hydrolase		0.236988	1.17853	0.132152	0.128245	1.09296	0.428895
LrhR19_RS07340	alpha-ketoacid dehydrogenase subunit beta		-0.0314219	-1.02202	0.844816	0.128452	1.09312	0.338905
LrhR19_RS04560	carbamoyl-phosphate synthase large subunit	carB	-0.0518359	-1.03658	0.719057	0.128532	1.09318	0.30969
LrhR19_RS13130	DUF4111 domain-containing protein		0.409016	1.32778	0.392976	0.129179	1.09367	0.818348
LrhR19_RS11285	fumarylacetoacetate hydrolase family protein		0.303904	1.23448	0.0536197	0.129858	1.09419	0.424414
LrhR19_RS13380	alpha/beta hydrolase		-0.105702	-1.07602	0.761001	0.130378	1.09458	0.706887
LrhR19_RS03250	UDP-glucose 4-epimerase GalE	galE	0.0178193	1.01243	0.913956	0.131174	1.09518	0.319401
LrhR19_RS13995	helix-turn-helix transcriptional regulator		0.219985	1.16472	0.119306	0.131236	1.09523	0.355963
LrhR19_RS08845	hypothetical protein		0.230175	1.17298	0.659121	0.131788	1.09565	0.817009
LrhR19_RS04245	ABC transporter ATP-binding protein		0.233205	1.17544	0.121357	0.131931	1.09576	0.389723
LrhR19_RS11555	DNA replication initiation control protein YabA		0.00262753	1.00182	0.993099	0.132011	1.09582	0.668034
LrhR19_RS10860	anaerobic ribonucleoside-triphosphate reductase	nrdD	0.228877	1.17192	0.102623	0.132247	1.096	0.348379
LrhR19_RS03040	XRE family transcriptional regulator		0.097816	1.07015	0.904036	0.132437	1.09614	0.86867
LrhR19_RS12280	PadR family transcriptional regulator		0.258513	1.19624	0.415842	0.132599	1.09627	0.699666
LrhR19_RS10010	PTS sugar transporter subunit IIA		0.150999	1.11034	0.769671	0.132603	1.09627	0.812445
LrhR19_RS13410	hypothetical protein		-0.127568	-1.09245	0.542301	0.132972	1.09655	0.505309
LrhR19_RS00580	carboxyltransferase subunit alpha	accA	-0.0601309	-1.04256	0.700611	0.133258	1.09677	0.329634
LrhR19_RS00315	flippase		0.130754	1.09487	0.535838	0.133347	1.09684	0.51422
LrhR19_RS04350	DUF1003 domain-containing protein		0.186283	1.13783	0.473162	0.133497	1.09695	0.616861
LrhR19_RS00120	NAD-dependent epimerase/dehydratase family protein		0.131214	1.09522	0.3235	0.133708	1.09711	0.290495
LrhR19_RS05540	tRNA (guanosine(46)-N7)-methyltransferase TrmB	trmB	0.158943	1.11647	0.376485	0.134112	1.09742	0.444078
LrhR19_RS01275	uracil-DNA glycosylase		-0.0580103	-1.04103	0.744081	0.134268	1.09754	0.404947
LrhR19_RS07830	DUF979 domain-containing protein		-0.252948	-1.19164	0.181968	0.134614	1.0978	0.484695
LrhR19_RS03335	NADP-dependent oxidoreductase		0.13297	1.09655	0.714565	0.134807	1.09795	0.711668
LrhR19_RS11315	sensor histidine kinase		0.155391	1.11372	0.61635	0.135034	1.09812	0.662054
LrhR19_RS11005	NAD(P)/FAD-dependent oxidoreductase		0.198021	1.14712	0.163202	0.136378	1.09914	0.333708
LrhR19_RS00750	hypothetical protein		-0.322483	-1.25048	0.602896	0.136423	1.09918	0.83708
LrhR19_RS02625	MFS transporter		-0.140099	-1.10198	0.719057	0.136713	1.0994	0.725359
LrhR19_RS04225	DAK2 domain-containing protein		0.0397451	1.02793	0.780394	0.137166	1.09974	0.270547
LrhR19_RS07775	DUF1129 family protein		-0.0363192	-1.02549	0.799561	0.137224	1.09979	0.259936
LrhR19_RS09700	hypothetical protein		0.455015	1.3708	0.0567865	0.137298	1.09984	0.606049
LrhR19_RS08625	aspartate kinase		-0.0831494	-1.05933	0.728987	0.137381	1.09991	0.543775
LrhR19_RS11375	ATP-dependent protease ATPase subunit HslU	hslU	0.102496	1.07363	0.450751	0.137825	1.10025	0.279015
LrhR19_RS13945	AAA family ATPase		0.400166	1.31966	0.0623473	0.138014	1.10039	0.555948
LrhR19_RS06475	ABC transporter permease		-0.0277757	-1.01944	0.929027	0.138355	1.10065	0.623134
LrhR19_RS04795	ABC transporter ATP-binding protein		-0.457904	-1.37355	0.263343	0.138838	1.10102	0.757929
LrhR19_RS08615	2,3,4,5-tetrahydropyridine-2,6-dicarboxylate N-acetyltransferase	dapD	-0.00568763	-1.00395	0.986213	0.139242	1.10133	0.633538
LrhR19_RS02670	nicotinate phosphoribosyltransferase		0.250252	1.18941	0.102313	0.139263	1.10134	0.37445
LrhR19_RS09225	hypothetical protein		0.422628	1.34037	0.00955182	0.139364	1.10142	0.390343
LrhR19_RS03840	NADP-dependent oxidoreductase		0.225423	1.16912	0.342191	0.139627	1.10162	0.570063
LrhR19_RS12385	MFS transporter		-0.0217051	-1.01516	0.975117	0.139755	1.10172	0.839986
LrhR19_RS04410	proline--tRNA ligase		0.0716378	1.05091	0.601628	0.139819	1.10177	0.251334
LrhR19_RS00440	alpha-galactosidase		-0.0314846	-1.02206	0.86512	0.140328	1.10216	0.350786
LrhR19_RS04210	thiamine diphosphokinase		-0.0708086	-1.05031	0.678649	0.140577	1.10235	0.356792
LrhR19_RS03975	sensor histidine kinase		-0.108133	-1.07783	0.63275	0.140616	1.10238	0.505707
LrhR19_RS10445	DNA helicase RecQ	recQ	0.0803103	1.05725	0.700611	0.141858	1.10332	0.451638
LrhR19_RS07805	16S rRNA (guanine(527)-N(7))-methyltransferase RsmG	rsmG	0.121468	1.08784	0.431286	0.1419	1.10336	0.330064
LrhR19_RS05730	catabolite control protein A	ccpA	0.206054	1.15353	0.392976	0.142732	1.10399	0.562217
LrhR19_RS01345	glycoside hydrolase family 13 protein		-0.158548	-1.11616	0.657974	0.143054	1.10424	0.68343
LrhR19_RS01730	DsbA family protein		0.392161	1.31236	0.0403242	0.143846	1.10485	0.467257
LrhR19_RS07845	Asp23/Gls24 family envelope stress response protein		-0.0937732	-1.06716	0.888976	0.143944	1.10492	0.819832
LrhR19_RS02655	glycoside hydrolase family 31 protein		0.17514	1.12907	0.182082	0.145073	1.10579	0.263513
LrhR19_RS11715	class I SAM-dependent methyltransferase		0.337523	1.26359	0.198648	0.14523	1.10591	0.614527
LrhR19_RS02520	PTS glucitol/sorbitol transporter subunit IIC		-0.000842063	-1.00058	0.997803	0.145772	1.10632	0.710114
LrhR19_RS09765	hypothetical protein		0.4133	1.33173	0.501859	0.145876	1.1064	0.843999
LrhR19_RS12225	ATP-dependent zinc metalloprotease FtsH	ftsH	0.142116	1.10352	0.328411	0.14612	1.10659	0.289478
LrhR19_RS13475	peptidoglycan-binding protein LysM		0.453207	1.36908	0.0496429	0.146195	1.10665	0.561008
LrhR19_RS09315	GNAT family N-acetyltransferase		0.368169	1.29071	0.302002	0.14624	1.10668	0.715106
LrhR19_RS07780	redox-regulated ATPase YchF	ychF	0.139872	1.10181	0.299682	0.146478	1.10686	0.258776
LrhR19_RS09560	LysR family transcriptional regulator		0.210346	1.15697	0.672669	0.146669	1.10701	0.780581
LrhR19_RS09355	beta-glucoside-specific PTS transporter subunit IIABC		-0.129621	-1.09401	0.923731	0.147068	1.10732	0.909583
LrhR19_RS07075	ABC transporter permease/substrate-binding protein		0.14968	1.10932	0.393418	0.147331	1.10752	0.384069
LrhR19_RS12310	glutamate synthase large subunit	gltB	0.0211873	1.01479	0.939815	0.147878	1.10794	0.556428
LrhR19_RS07710	5-deoxy-glucuronate isomerase	iolB	0.249751	1.189	0.650948	0.147967	1.10801	0.806026
LrhR19_RS13950	acyltransferase		0.00468755	1.00325	0.988258	0.149456	1.10915	0.599017
LrhR19_RS06875	iron export ABC transporter permease subunit FetB	fetB	0.31795	1.24656	0.165658	0.149825	1.10943	0.544466
LrhR19_RS08195	PTS sugar transporter subunit IIA		0.412243	1.33075	0.176248	0.149993	1.10956	0.662054
LrhR19_RS06440	hypothetical protein		0.109246	1.07866	0.917856	0.150232	1.10975	0.88669
LrhR19_RS11010	NusG domain II-containing protein		0.0520896	1.03677	0.764255	0.151534	1.11075	0.327616
LrhR19_RS13345	ATP-binding protein		-0.527008	-1.44094	0.330889	0.151899	1.11103	0.79713
LrhR19_RS00065	glycosyltransferase		0.329378	1.25647	0.0269595	0.151956	1.11107	0.300999
LrhR19_RS10470	YihY/virulence factor BrkB family protein		0.112073	1.08078	0.63058	0.152072	1.11116	0.486339
LrhR19_RS10330	CamS family sex pheromone protein		-0.0155109	-1.01081	0.931196	0.152204	1.11127	0.307743
LrhR19_RS10725	S41 family peptidase		0.0923674	1.06612	0.54036	0.152699	1.11165	0.26648
LrhR19_RS04530	N-formylglutamate amidohydrolase		0.050059	1.03531	0.900781	0.15301	1.11189	0.668034
LrhR19_RS13700	APC family permease		-0.0886739	-1.06339	0.67775	0.154248	1.11284	0.41834
LrhR19_RS05070	glycosyltransferase		-0.166623	-1.12243	0.719057	0.154658	1.11316	0.740356
LrhR19_RS00845	PTS sugar transporter subunit IIC		-0.0315205	-1.02209	0.923731	0.155382	1.11372	0.584381
LrhR19_RS03190	tagatose-6-phosphate kinase	lacC	0.206901	1.15421	0.388336	0.15562	1.1139	0.516863
LrhR19_RS16250	hypothetical protein		0.335835	1.26211	0.291555	0.155924	1.11414	0.653185
LrhR19_RS11875	serine hydrolase domain-containing protein		0.133145	1.09668	0.638825	0.15596	1.11416	0.570063
LrhR19_RS03315	DNA/RNA non-specific endonuclease		0.213892	1.15981	0.440194	0.156189	1.11434	0.580655
LrhR19_RS00685	hypothetical protein		-0.461848	-1.37731	0.678649	0.156325	1.11444	0.889196
LrhR19_RS03255	galactokinase		-0.206427	-1.15383	0.200594	0.156436	1.11453	0.320685
LrhR19_RS14310	type I methionyl aminopeptidase	map	-0.0714018	-1.05074	0.699825	0.156494	1.11458	0.332543
LrhR19_RS00885	asparagine synthase (glutamine-hydrolyzing)	asnB	0.118446	1.08556	0.366108	0.156638	1.11469	0.194446
LrhR19_RS00060	glycosyltransferase		0.162303	1.11907	0.23005	0.159137	1.11662	0.219172
LrhR19_RS07850	Asp23/Gls24 family envelope stress response protein		0.408463	1.32727	0.419673	0.159156	1.11663	0.788518
LrhR19_RS06320	hypothetical protein		0.296849	1.22846	0.256476	0.159179	1.11665	0.568386
LrhR19_RS13590	MFS transporter		0.0909597	1.06508	0.506785	0.159577	1.11696	0.20112
LrhR19_RS13600	hypothetical protein		0.0854059	1.06099	0.719057	0.160068	1.11734	0.462792
LrhR19_RS04000	rhomboid family intramembrane serine protease		-0.00275056	-1.00191	0.989456	0.160796	1.1179	0.385696
LrhR19_RS11775	DUF2969 domain-containing protein		0.102044	1.07329	0.556681	0.160885	1.11797	0.304867
LrhR19_RS00055	O-unit flippase-like protein	wzx	0.0785143	1.05593	0.572519	0.161087	1.11813	0.187181
LrhR19_RS00730	zinc ribbon domain-containing protein		-0.106808	-1.07684	0.62186	0.161105	1.11814	0.411783
LrhR19_RS00050	Wzz/FepE/Etk N-terminal domain-containing protein		0.362358	1.28553	0.00955182	0.161436	1.1184	0.223874
LrhR19_RS10205	phage head closure protein		0.113558	1.08189	0.899126	0.161625	1.11855	0.854959
LrhR19_RS11310	response regulator transcription factor		0.0230627	1.01611	0.954255	0.162828	1.11948	0.654116
LrhR19_RS04715	DnaD domain protein		0.144608	1.10543	0.414732	0.164151	1.12051	0.327616
LrhR19_RS04055	Xaa-Pro dipeptidyl-peptidase		0.100999	1.07252	0.494171	0.164172	1.12052	0.225719
LrhR19_RS05240	pyruvate oxidase	spxB	0.140993	1.10266	0.504616	0.164574	1.12084	0.417239
LrhR19_RS12650	DNA topoisomerase (ATP-hydrolyzing) subunit B	gyrB	-0.0560696	-1.03963	0.678649	0.16472	1.12095	0.157026
LrhR19_RS10970	ABC transporter permease		0.464306	1.37965	0.474635	0.16511	1.12125	0.834126
LrhR19_RS00810	hypothetical protein		0.123309	1.08923	0.329814	0.165445	1.12151	0.157862
LrhR19_RS06530	30S ribosomal protein S11	rpsK	-0.0631633	-1.04475	0.700419	0.165519	1.12157	0.242963
LrhR19_RS06855	bifunctional UDP-N-acetylglucosamine diphosphorylase/glucosamine-1-phosphate N-acetyltransferase GlmU	glmU	0.105513	1.07588	0.415842	0.166259	1.12215	0.162877
LrhR19_RS03865	ribosome biogenesis GTPase YqeH	yqeH	0.0512234	1.03614	0.764255	0.166728	1.12251	0.272588
LrhR19_RS05075	glycosyltransferase		0.0663326	1.04705	0.911804	0.167354	1.123	0.769747
LrhR19_RS03900	YceD family protein		0.0708157	1.05031	0.703865	0.167449	1.12307	0.304867
LrhR19_RS03905	NADP-dependent phosphogluconate dehydrogenase	gndA	0.231231	1.17384	0.0866208	0.167689	1.12326	0.20306
LrhR19_RS07680	ketose-bisphosphate aldolase		0.155308	1.11366	0.723393	0.168214	1.12367	0.702947
LrhR19_RS01755	PatB family C-S lyase		0.0943371	1.06757	0.503555	0.168375	1.12379	0.190007
LrhR19_RS07470	isoleucine--tRNA ligase	ileS	0.0756518	1.05384	0.614865	0.168596	1.12396	0.196242
LrhR19_RS09155	single-stranded DNA-binding protein	ssb	0.324241	1.25201	0.384886	0.168711	1.12405	0.673669
LrhR19_RS05735	Xaa-Pro peptidase family protein		0.180682	1.13342	0.160538	0.169136	1.12439	0.174103
LrhR19_RS07430	5'-methylthioadenosine/adenosylhomocysteine nucleosidase		-0.146775	-1.10709	0.405516	0.169302	1.12451	0.302456
LrhR19_RS05840	Holliday junction resolvase RuvX	ruvX	0.297279	1.22882	0.0845767	0.16998	1.12504	0.327616
LrhR19_RS00180	tyrosine--tRNA ligase	tyrS	-0.131059	-1.0951	0.449454	0.170327	1.12531	0.289625
LrhR19_RS13990	universal stress protein		0.446768	1.36298	0.00660461	0.170763	1.12565	0.2809
LrhR19_RS12200	helix-turn-helix transcriptional regulator		0.500017	1.41423	0.0359053	0.17101	1.12585	0.496477
LrhR19_RS01970	YopX family protein		-0.103037	-1.07403	0.923994	0.171293	1.12607	0.871735
LrhR19_RS13295	hypothetical protein		0.522446	1.43639	0.0448123	0.171579	1.12629	0.543775
LrhR19_RS02215	class II aldolase/adducin family protein		-0.641005	-1.55941	0.453578	0.171775	1.12644	0.850511
LrhR19_RS09630	DUF1054 family protein		0.232263	1.17468	0.251427	0.171933	1.12657	0.397964
LrhR19_RS10315	DUF898 family protein		0.238016	1.17937	0.626358	0.172868	1.1273	0.73641
LrhR19_RS09615	histidine phosphatase family protein		-0.10958	-1.07891	0.616223	0.173014	1.12741	0.381425
LrhR19_RS02930	argininosuccinate synthase		0.0579284	1.04097	0.807922	0.173285	1.12762	0.408608
LrhR19_RS14070	histidinol-phosphate transaminase	hisC	0.235697	1.17748	0.446326	0.173339	1.12767	0.584381
LrhR19_RS13555	ammonium transporter		-0.923293	-1.89644	0.4509	0.17355	1.12783	0.888364
LrhR19_RS07530	cell division protein FtsL	ftsL	0.271039	1.20668	0.209437	0.174707	1.12874	0.426141
LrhR19_RS03365	ABC transporter permease		0.318496	1.24703	0.503971	0.175017	1.12898	0.738308
LrhR19_RS08740	IS30-like element ISLpl1 family transposase		0.54549	1.45952	0.0277529	0.175039	1.129	0.505309
LrhR19_RS00715	MarR family winged helix-turn-helix transcriptional regulator		0.291604	1.224	0.263343	0.175659	1.12948	0.518071
LrhR19_RS16405	FtsX-like permease family protein		-0.050144	-1.03537	0.901187	0.175702	1.12951	0.61618
LrhR19_RS05475	arginine--tRNA ligase	argS	-0.0152185	-1.0106	0.928334	0.175742	1.12955	0.200412
LrhR19_RS12615	ribonuclease P protein component	rnpA	0.328228	1.25547	0.0511994	0.175925	1.12969	0.29806
LrhR19_RS07985	D-ribose ABC transporter substrate-binding protein		-0.564865	-1.47925	0.154327	0.176503	1.13014	0.673613
LrhR19_RS04650	LysR family transcriptional regulator		0.0791206	1.05637	0.660592	0.177431	1.13087	0.263851
LrhR19_RS08460	osmoprotectant ABC transporter substrate-binding protein		0.276001	1.21083	0.0622709	0.177588	1.13099	0.220354
LrhR19_RS04880	PhoH family protein		0.0512775	1.03618	0.775342	0.177873	1.13122	0.257775
LrhR19_RS10920	TetR/AcrR family transcriptional regulator		0.137803	1.10023	0.778899	0.177912	1.13125	0.716751
LrhR19_RS08555	anthranilate phosphoribosyltransferase	trpD	0.0509954	1.03598	0.90617	0.178147	1.13143	0.636774
LrhR19_RS09245	hypothetical protein		0.395287	1.3152	0.0191477	0.178166	1.13144	0.283191
LrhR19_RS11245	MFS transporter		0.17849	1.1317	0.779266	0.178698	1.13186	0.791862
LrhR19_RS02315	heparinase II/III family protein		0.0816003	1.05819	0.782268	0.178724	1.13188	0.510497
LrhR19_RS10935	N-acetylmuramic acid 6-phosphate etherase	murQ	-0.0410619	-1.02887	0.961656	0.179953	1.13285	0.825535
LrhR19_RS13420	ABC transporter permease		-0.077403	-1.05512	0.659121	0.180387	1.13319	0.238131
LrhR19_RS07180	LysR family transcriptional regulator		-0.0623448	-1.04416	0.881228	0.180528	1.1333	0.614527
LrhR19_RS05645	peptidylprolyl isomerase		0.153655	1.11238	0.530334	0.18073	1.13346	0.436203
LrhR19_RS16055	MFS transporter		-0.389795	-1.31021	0.388416	0.181062	1.13372	0.69539
LrhR19_RS03870	YhbY family RNA-binding protein		0.17968	1.13263	0.439077	0.18137	1.13396	0.420011
LrhR19_RS08275	PTS transporter subunit EIIC		0.15067	1.11009	0.428632	0.182009	1.13446	0.309678
LrhR19_RS02745	hydrolase		0.297606	1.2291	0.167229	0.18201	1.13446	0.4111
LrhR19_RS11640	co-chaperone GroES	groES	0.364937	1.28783	0.0277529	0.182689	1.135	0.259177
LrhR19_RS10495	fructose-specific PTS transporter subunit EIIC		0.116692	1.08425	0.381198	0.18399	1.13602	0.130157
LrhR19_RS01555	response regulator transcription factor		0.135037	1.09812	0.435908	0.184861	1.13671	0.256082
LrhR19_RS10850	helix-turn-helix transcriptional regulator		0.355425	1.27936	0.416573	0.1852	1.13697	0.698952
LrhR19_RS00865	alpha/beta hydrolase		0.378646	1.30012	0.0403297	0.185329	1.13708	0.314607
LrhR19_RS05690	YibE/F family protein		0.183233	1.13543	0.471311	0.185818	1.13746	0.451638
LrhR19_RS10565	DNA polymerase III subunit alpha	dnaE	-0.0038888	-1.0027	0.979289	0.187278	1.13861	0.108969
LrhR19_RS09415	folylpolyglutamate synthase/dihydrofolate synthase family protein		-0.295945	-1.22769	0.160538	0.188736	1.13976	0.366625
LrhR19_RS13280	FtsK/SpoIIIE domain-containing protein		0.352576	1.27684	0.0898701	0.188837	1.13984	0.381425
LrhR19_RS08210	ABC transporter substrate-binding protein		-0.00134461	-1.00093	0.995802	0.188865	1.13987	0.404947
LrhR19_RS07535	16S rRNA (cytosine(1402)-N(4))-methyltransferase RsmH	rsmH	0.117845	1.08511	0.461396	0.188951	1.13993	0.197066
LrhR19_RS00595	3-hydroxyacyl-ACP dehydratase FabZ	fabZ	0.0654939	1.04644	0.705915	0.190073	1.14082	0.200412
LrhR19_RS06670	elongation factor G	fusA	0.0761401	1.05419	0.616414	0.190411	1.14109	0.147512
LrhR19_RS15790	transposase		0.0523324	1.03694	0.900681	0.190952	1.14152	0.597812
LrhR19_RS10790	methylated-DNA--[protein]-cysteine S-methyltransferase		0.111931	1.08067	0.786303	0.191034	1.14158	0.627719
LrhR19_RS10910	FtsX-like permease family protein		0.319716	1.24809	0.273244	0.191891	1.14226	0.529093
LrhR19_RS09620	L-serine ammonia-lyase, iron-sulfur-dependent, subunit alpha	sdaAA	-0.176801	-1.13037	0.343373	0.192162	1.14247	0.273629
LrhR19_RS10080	family 1 glycosylhydrolase		0.40166	1.32103	0.419127	0.192475	1.14272	0.728412
LrhR19_RS04340	ABC transporter transmembrane domain-containing protein		0.0647549	1.04591	0.747605	0.193049	1.14318	0.279344
LrhR19_RS11585	tRNA (adenosine(37)-N6)-threonylcarbamoyltransferase complex dimerization subunit type 1 TsaB	tsaB	0.134272	1.09754	0.390053	0.193925	1.14387	0.175249
LrhR19_RS12270	L-lactate dehydrogenase		0.329691	1.25674	0.0144634	0.193991	1.14392	0.125047
LrhR19_RS01550	ATP-binding protein		0.146411	1.10681	0.465772	0.194077	1.14399	0.302333
LrhR19_RS11045	XRE family transcriptional regulator		0.595364	1.51085	0.0809604	0.194494	1.14432	0.614527
LrhR19_RS01375	ClC family H(+)/Cl(-) exchange transporter		-0.0757911	-1.05394	0.706431	0.194715	1.1445	0.26493
LrhR19_RS06835	large-conductance mechanosensitive channel protein MscL	mscL	-0.0306739	-1.02149	0.935764	0.19536	1.14501	0.559474
LrhR19_RS07195	ribosome biogenesis GTP-binding protein YihA/YsxC	yihA	-0.0417078	-1.02933	0.864585	0.195989	1.14551	0.314511
LrhR19_RS10525	SDR family oxidoreductase		-0.0243736	-1.01704	0.892643	0.196074	1.14558	0.158089
LrhR19_RS04260	ABC transporter permease		0.101448	1.07285	0.487958	0.196086	1.14559	0.138148
LrhR19_RS03410	OsmC family protein		0.351004	1.27545	0.0622709	0.196234	1.1457	0.299115
LrhR19_RS10980	TetR/AcrR family transcriptional regulator		-0.0712316	-1.05061	0.790633	0.197185	1.14646	0.404666
LrhR19_RS07400	tetratricopeptide repeat protein		0.129539	1.09394	0.603316	0.197525	1.14673	0.390128
LrhR19_RS06715	CtsR family transcriptional regulator		0.258974	1.19663	0.416573	0.197733	1.14689	0.542758
LrhR19_RS09820	aspartate ammonia-lyase		0.209914	1.15662	0.660619	0.198469	1.14748	0.678569
LrhR19_RS07760	response regulator transcription factor		0.196445	1.14587	0.158157	0.199947	1.14866	0.136008
LrhR19_RS12095	citrate lyase subunit alpha	citF	-0.0500266	-1.03528	0.858799	0.200188	1.14885	0.384372
LrhR19_RS12355	hypothetical protein		0.251273	1.19026	0.106248	0.200211	1.14887	0.191329
LrhR19_RS04190	Stp1/IreP family PP2C-type Ser/Thr phosphatase		0.0252974	1.01769	0.930371	0.200552	1.14914	0.412675
LrhR19_RS01560	PDZ domain-containing protein		0.272439	1.20785	0.176891	0.200698	1.14925	0.317804
LrhR19_RS07330	dihydrolipoyl dehydrogenase	lpdA	0.106245	1.07642	0.499544	0.200726	1.14928	0.158089
LrhR19_RS07835	DUF969 domain-containing protein		-0.265899	-1.20239	0.314158	0.200794	1.14933	0.431402
LrhR19_RS02940	MupG family TIM beta-alpha barrel fold protein		0.296097	1.22782	0.122611	0.200989	1.14949	0.293525
LrhR19_RS03695	glutamine synthetase family protein		0.0585657	1.04143	0.807922	0.201097	1.14957	0.331515
LrhR19_RS05520	HIT family protein		0.372063	1.2942	0.048318	0.201682	1.15004	0.287119
LrhR19_RS00195	FAD:protein FMN transferase		0.379054	1.30049	0.0810756	0.201893	1.15021	0.365039
LrhR19_RS01825	methionine adenosyltransferase	metK	0.0935658	1.067	0.499544	0.201933	1.15024	0.105359
LrhR19_RS06355	zinc ABC transporter substrate-binding protein		0.224704	1.16854	0.503971	0.202332	1.15056	0.551759
LrhR19_RS08265	phosphopentomutase		-0.0534572	-1.03775	0.719057	0.202851	1.15097	0.110117
LrhR19_RS05895	metal-dependent transcriptional regulator		0.160237	1.11747	0.264772	0.203371	1.15139	0.134663
LrhR19_RS04060	ABC transporter ATP-binding protein		0.333513	1.26008	0.0858628	0.203562	1.15154	0.29806
LrhR19_RS05975	alpha/beta hydrolase		0.260111	1.19757	0.0861617	0.203956	1.15185	0.168157
LrhR19_RS12295	cyclic di-AMP binding protein CbpA	cbpA	0.462036	1.37748	0.00190516	0.203981	1.15187	0.131073
LrhR19_RS02600	hypothetical protein		-0.170437	-1.1254	0.678649	0.203992	1.15188	0.601187
LrhR19_RS14210	helix-turn-helix transcriptional regulator		-0.0118906	-1.00828	0.981943	0.204794	1.15252	0.66537
LrhR19_RS03875	nicotinate-nucleotide adenylyltransferase		-0.0279816	-1.01958	0.902092	0.20507	1.15274	0.255289
LrhR19_RS04405	RIP metalloprotease RseP	rseP	0.135948	1.09881	0.29652	0.20512	1.15278	0.0911924
LrhR19_RS05965	aldo/keto reductase		0.186862	1.13829	0.23724	0.205286	1.15291	0.171388
LrhR19_RS01295	ABC transporter ATP-binding protein		0.126297	1.09149	0.337053	0.205459	1.15305	0.0894588
LrhR19_RS14270	ABC transporter permease subunit		0.264659	1.20135	0.0798791	0.205622	1.15318	0.1635
LrhR19_RS05985	HAD hydrolase-like protein		0.233404	1.17561	0.153082	0.205676	1.15323	0.196242
LrhR19_RS02890	trypsin-like peptidase domain-containing protein		0.166246	1.12213	0.173213	0.20602	1.1535	0.0785265
LrhR19_RS10580	DUF441 domain-containing protein		-0.142479	-1.1038	0.707212	0.206079	1.15355	0.558894
LrhR19_RS13695	glycosyltransferase family 4 protein		0.151036	1.11037	0.242647	0.206506	1.15389	0.0891869
LrhR19_RS12000	serine--tRNA ligase	serS	0.151296	1.11057	0.231189	0.206848	1.15416	0.0826262
[truncated: 737 more rows]

## Sheet: long_table_change
IL8vsGFP
Gene_id	Protein_id	Annotation	gene	logFC	FDR	diffexpressed
LrhR19_RS01065	WP_014571243.1	alpha-galactosidase		1.12588053876663	1.30825222471283e-05	UP
LrhR19_RS02525	WP_005690780.1	transcriptional regulator GutM		1.01615641565306	0.0251344828019138	UP
LrhR19_RS04835	WP_005689519.1	GNAT family N-acetyltransferase		1.11304622908096	0.0003799951810447	UP
LrhR19_RS05330	WP_005685431.1	sugar porter family MFS transporter		1.06221414051643	7.82514940105777e-05	UP
LrhR19_RS05795	WP_005685531.1	D-alanine--poly(phosphoribitol) ligase subunit 2	dltC	1.30416626589076	3.51508738408267e-07	UP
LrhR19_RS05800	WP_005685530.1	D-alanyl-lipoteichoic acid biosynthesis protein DltB	dltB	1.2572414236229	2.72694685699898e-07	UP
LrhR19_RS06205	WP_014571574.1	hypothetical protein		1.91863751220034	0.0148384535542925	UP
LrhR19_RS07120	WP_014571658.1	ABC transporter ATP-binding protein		1.07602826301337	1.60148248798716e-05	UP
LrhR19_RS16295		hypothetical protein		1.18706121248745	0.0363146989374505	UP
LrhR19_RS09150	WP_014569471.1	helix-turn-helix transcriptional regulator		1.05973163496675	0.0407958905662721	UP
LrhR19_RS09810	WP_005690549.1	hypothetical protein		1.54709208373517	0.0407958905662721	UP
LrhR19_RS09980	WP_005691506.1	PTS transporter subunit IIC		1.00103948125029	0.0063449785162495	UP
LrhR19_RS14320	WP_005685793.1	DUF2922 domain-containing protein		1.05754679067641	0.0058650813734729	UP
LrhR19_RS16100	WP_005688512.1	hypothetical protein		-1.57731927589206	0.0251426060123935	DOWN
LrhR19_RS02065	WP_010489714.1	hypothetical protein		-1.21694617103076	0.0025865352822197	DOWN
LrhR19_RS02175	WP_005690800.1	putative holin-like toxin		-2.25513476769063	0.0020574787662249	DOWN
LrhR19_RS02245	WP_005690873.1	bacteriocin immunity protein		-1.39172277041469	0.0234977871949037	DOWN
LrhR19_RS02545	WP_039140009.1	Txe/YoeB family addiction module toxin		-1.24244046772021	0.0298234282784601	DOWN
LrhR19_RS15840	WP_005684115.1	hypothetical protein		-2.65193192728013	1.44238278163807e-05	DOWN
LrhR19_RS03420	WP_003563620.1	cold-shock protein		-2.84477949819918	1.02040451031843e-06	DOWN
LrhR19_RS03665	WP_005684245.1	helix-turn-helix domain-containing protein		-1.01264626245702	0.0040777598784791	DOWN
LrhR19_RS03775	WP_005684269.1	metalloregulator ArsR/SmtB family transcription factor		-1.28859887250592	0.0254575302066709	DOWN
LrhR19_RS16355	WP_005684404.1	hypothetical protein		-2.12656767508873	0.0266917889391996	DOWN
LrhR19_RS04335	WP_005684335.1	YneF family protein		-1.85062354397862	2.64411923278328e-06	DOWN
LrhR19_RS04665	WP_005689413.1	hypothetical protein		-1.73447452032185	1.38892811594449e-07	DOWN
LrhR19_RS04680		RNase P RNA component class B	rnpB	-1.01374980211182	1.60148248798716e-05	DOWN
LrhR19_RS05340	WP_005685433.1	5-(carboxyamino)imidazole ribonucleotide mutase	purE	-1.65314377766573	0.0022571443327069	DOWN
LrhR19_RS05345	WP_014569764.1	5-(carboxyamino)imidazole ribonucleotide synthase	purK	-2.26377889121544	1.18079869891828e-06	DOWN
LrhR19_RS05350	WP_005689858.1	phosphoribosylaminoimidazolesuccinocarboxamide synthase	purC	-1.71274953655917	6.99777162870286e-06	DOWN
LrhR19_RS05355	WP_005685436.1	phosphoribosylformylglycinamidine synthase subunit PurS	purS	-2.05168765754001	0.001877512049648	DOWN
LrhR19_RS05360	WP_039139124.1	phosphoribosylformylglycinamidine synthase subunit PurQ	purQ	-2.02261468212443	2.36211173326339e-05	DOWN
LrhR19_RS05365	WP_039139122.1	phosphoribosylformylglycinamidine synthase subunit PurL	purL	-2.00524957704311	3.51508738408267e-07	DOWN
LrhR19_RS05370	WP_005714029.1	amidophosphoribosyltransferase	purF	-1.37352347076188	3.37276004304504e-05	DOWN
LrhR19_RS06105	WP_005684071.1	hypothetical protein		-2.19198917467322	6.20037989329616e-06	DOWN
LrhR19_RS06485	WP_005686763.1	hypothetical protein		-1.84981538395967	0.0029883223699526	DOWN
LrhR19_RS06890	WP_005685240.1	Veg family protein		-1.43042887469165	6.0098742604536e-06	DOWN
LrhR19_RS07155	WP_005690917.1	hypothetical protein		-1.14651986006752	0.0034294934666652	DOWN
LrhR19_RS15925	WP_005685658.1	SPJ_0845 family protein		-1.28826428793143	0.0435126600859884	DOWN
LrhR19_RS07360	WP_005689184.1	hypothetical protein		-1.29237718844898	0.0289105493842131	DOWN
LrhR19_RS07905	WP_003562894.1	LBP_cg2779 family protein		-1.88825007860179	1.56219176688957e-05	DOWN
LrhR19_RS08285	WP_014571073.1	MazG-like family protein		-1.18853651343742	0.02167285553268	DOWN
LrhR19_RS08335		FIVAR domain-containing protein		-1.08199106537965	0.0034337125112198	DOWN
LrhR19_RS08430	WP_005690301.1	sulfite exporter TauE/SafE family protein		-1.1473414372706	3.37276004304504e-05	DOWN
LrhR19_RS08435	WP_005690300.1	amidohydrolase family protein		-1.77352505916152	2.73533014049918e-07	DOWN
LrhR19_RS08440	WP_005690299.1	hypothetical protein		-1.69451176126291	0.000674396405416	DOWN
LrhR19_RS08445	WP_005690298.1	DUF3100 domain-containing protein		-1.50330133161961	0.0001860323399923	DOWN
LrhR19_RS09045	WP_014569485.1	phage portal protein		-1.62862352146492	0.0452380485771838	DOWN
LrhR19_RS09125	WP_014569475.1	hypothetical protein		-2.00245249409511	0.0261808808758897	DOWN
LrhR19_RS09325	WP_005685812.1	cold-shock protein		-2.47741175248713	6.68961401733863e-06	DOWN
LrhR19_RS09350	WP_014569443.1	YfhO family protein		-1.11315187016841	1.86296797916629e-05	DOWN
LrhR19_RS09670	WP_005690455.1	NADP-dependent oxidoreductase		-1.08415147636107	0.0009537389640653	DOWN
LrhR19_RS09890	WP_005687889.1	hypothetical protein		-1.11225177410793	0.0005522158322718	DOWN
LrhR19_RS10395	WP_005685766.1	hypothetical protein		-1.15356302001666	0.0003533303946474	DOWN
LrhR19_RS10560	WP_005715663.1	YjzD family protein		-2.36909524581438	1.0084624626975e-05	DOWN
LrhR19_RS10620	WP_005689273.1	ferredoxin		-1.1965032666071	0.0060095675498745	DOWN
LrhR19_RS10655	WP_005686429.1	HU family DNA-binding protein		-2.57534343142402	5.9032538856636e-06	DOWN
LrhR19_RS10735	WP_005687419.1	NCS2 family permease		-1.25351199088068	4.18288362701996e-07	DOWN
LrhR19_RS10750	WP_014571037.1	hypothetical protein		-1.74319544744321	0.0018281673904376	DOWN
LrhR19_RS11225	WP_005686095.1	chromosome partitioning protein ParB		-1.39360673419768	2.64411923278328e-06	DOWN
LrhR19_RS11745	WP_005684659.1	helix-turn-helix transcriptional regulator		-2.29220883412826	1.02040451031843e-06	DOWN
LrhR19_RS11750	WP_005684661.1	universal stress protein		-1.68227162363841	1.47437983328086e-05	DOWN
LrhR19_RS12065	WP_048488190.1	hypothetical protein		-1.04865196974238	6.20037989329616e-06	DOWN
LrhR19_RS12370	WP_005691206.1	hypothetical protein		-1.51750949612658	1.86296797916629e-05	DOWN
LrhR19_RS12775	WP_005690140.1	hypothetical protein		-1.09128885456704	0.0058396721577123	DOWN
LrhR19_RS16175	WP_005690111.1	hypothetical protein		-1.08502985652436	0.0363146989374505	DOWN
LrhR19_RS16180	WP_005690109.1	hypothetical protein		-1.84689945473746	0.0094053654258654	DOWN
LrhR19_RS13220	WP_005691575.1	helix-turn-helix domain-containing protein		-1.58266187753632	0.0408874009515428	DOWN
LrhR19_RS13230	WP_005691571.1	ketohydroxyglutarate aldolase		-2.03589333652568	0.021577638567486	DOWN
LrhR19_RS13370	WP_003594753.1	IS30 family transposase		-1.73954871891513	0.0058650813734729	DOWN
LrhR19_RS13435	WP_048488214.1	hypothetical protein		-1.7407383467309	0.0037968609223478	DOWN
LrhR19_RS13450	WP_005696980.1	iron-sulfur cluster biosynthesis family protein		-1.67067230385148	0.0018532072735065	DOWN
LrhR19_RS13460	WP_048488218.1	matrixin family metalloprotease		-1.08765654584507	0.0001568469345588	DOWN
LrhR19_RS13675	WP_005688073.1	YkuJ family protein		-1.51015864026903	0.0007418017434834	DOWN
LrhR19_RS14405	WP_005687711.1	hypothetical protein		-1.32416230223315	0.0118468306910396	DOWN
IL10vsGFP
Gene_id	Protein_id	Annotation	gene	logFC	FDR	diffexpressed
LrhR19_RS01065	WP_014571243.1	alpha-galactosidase		1.09150439194971	2.72265987462377e-05	UP
LrhR19_RS02880	WP_005684999.1	Hsp20/alpha crystallin family protein		1.35364460944996	0.0014790062318739	UP
LrhR19_RS03565	WP_005684222.1	transporter substrate-binding domain-containing protein		1.04029894543866	0.0020441271428501	UP
LrhR19_RS03760	WP_005691643.1	IS607 family transposase		1.01556663905533	0.0005166929664374	UP
LrhR19_RS04835	WP_005689519.1	GNAT family N-acetyltransferase		1.15813206274261	0.0003187438656621	UP
LrhR19_RS05795	WP_005685531.1	D-alanine--poly(phosphoribitol) ligase subunit 2	dltC	1.08456738131453	3.8211435087611e-06	UP
LrhR19_RS05800	WP_005685530.1	D-alanyl-lipoteichoic acid biosynthesis protein DltB	dltB	1.05163177607826	1.89704180153112e-06	UP
LrhR19_RS07120	WP_014571658.1	ABC transporter ATP-binding protein		1.16483493854894	9.82085963787763e-06	UP
LrhR19_RS08085	WP_005685142.1	peptide ABC transporter substrate-binding protein		1.01728064158052	3.16481675181369e-05	UP
LrhR19_RS16295		hypothetical protein		1.17046547728215	0.0448122801873579	UP
LrhR19_RS09810	WP_005690549.1	hypothetical protein		1.81931160741366	0.0179115642365335	UP
LrhR19_RS11980	WP_064460612.1	glycosyltransferase		1.04790763672898	8.50877837773814e-06	UP
LrhR19_RS12855	WP_005688056.1	peptide ABC transporter substrate-binding protein		1.2168893468152	1.12562930999789e-06	UP
LrhR19_RS14320	WP_005685793.1	DUF2922 domain-containing protein		1.14782594300461	0.0038991752548808	UP
LrhR19_RS02175	WP_005690800.1	putative holin-like toxin		-1.98146566658736	0.004057252601882	DOWN
LrhR19_RS02235	WP_005712286.1	PTS sugar transporter subunit IIA		-3.27045717770157	0.0217098499239734	DOWN
LrhR19_RS02245	WP_005690873.1	bacteriocin immunity protein		-1.8384959197103	0.0067173806324691	DOWN
LrhR19_RS15840	WP_005684115.1	hypothetical protein		-1.99012426958341	0.0001669410598181	DOWN
LrhR19_RS03420	WP_003563620.1	cold-shock protein		-1.99866352744929	1.77319715320961e-05	DOWN
LrhR19_RS04335	WP_005684335.1	YneF family protein		-1.30160995381543	6.47181230270977e-05	DOWN
LrhR19_RS04665	WP_005689413.1	hypothetical protein		-1.12477609726297	5.23638900913024e-06	DOWN
LrhR19_RS05340	WP_005685433.1	5-(carboxyamino)imidazole ribonucleotide mutase	purE	-1.37180834804186	0.0070760968892484	DOWN
LrhR19_RS05345	WP_014569764.1	5-(carboxyamino)imidazole ribonucleotide synthase	purK	-2.091920520776	3.68804471216021e-06	DOWN
LrhR19_RS05350	WP_005689858.1	phosphoribosylaminoimidazolesuccinocarboxamide synthase	purC	-1.89054962139863	4.25265230007306e-06	DOWN
LrhR19_RS05355	WP_005685436.1	phosphoribosylformylglycinamidine synthase subunit PurS	purS	-1.53865583666097	0.009840808163216	DOWN
LrhR19_RS05360	WP_039139124.1	phosphoribosylformylglycinamidine synthase subunit PurQ	purQ	-1.98280365932989	3.97914107412984e-05	DOWN
LrhR19_RS05365	WP_039139122.1	phosphoribosylformylglycinamidine synthase subunit PurL	purL	-2.18769184547148	2.76168103110882e-07	DOWN
LrhR19_RS05370	WP_005714029.1	amidophosphoribosyltransferase	purF	-1.4817981975261	2.72265987462377e-05	DOWN
LrhR19_RS05375	WP_039139120.1	phosphoribosylformylglycinamidine cyclo-ligase	purM	-1.45198250455191	0.0008658634036043	DOWN
LrhR19_RS06105	WP_005684071.1	hypothetical protein		-1.42543078940435	0.0002299679361661	DOWN
LrhR19_RS06890	WP_005685240.1	Veg family protein		-1.15812283796179	4.85197523981835e-05	DOWN
LrhR19_RS07905	WP_003562894.1	LBP_cg2779 family protein		-1.34990502285919	0.0003187438656621	DOWN
LrhR19_RS08430	WP_005690301.1	sulfite exporter TauE/SafE family protein		-1.01809248048897	0.0001513710793261	DOWN
LrhR19_RS08435	WP_005690300.1	amidohydrolase family protein		-1.72786206510229	4.31657676647429e-07	DOWN
LrhR19_RS08440	WP_005690299.1	hypothetical protein		-1.56752510847361	0.0011560885267606	DOWN
LrhR19_RS08445	WP_005690298.1	DUF3100 domain-containing protein		-1.66000521265628	9.40317416648167e-05	DOWN
LrhR19_RS08525		glycoside hydrolase family 1 protein		-1.28703396395946	0.024249268311198	DOWN
LrhR19_RS09325	WP_005685812.1	cold-shock protein		-1.50770768456412	0.0005166929664374	DOWN
LrhR19_RS10560	WP_005715663.1	YjzD family protein		-1.89197388198219	7.52879969255015e-05	DOWN
LrhR19_RS10620	WP_005689273.1	ferredoxin		-1.04939596372444	0.0153395281688428	DOWN
LrhR19_RS10655	WP_005686429.1	HU family DNA-binding protein		-1.66197719138728	0.0003382720626537	DOWN
LrhR19_RS10735	WP_005687419.1	NCS2 family permease		-1.50532598297661	2.54228894585791e-07	DOWN
LrhR19_RS10750	WP_014571037.1	hypothetical protein		-1.37422327306864	0.0076390353406714	DOWN
LrhR19_RS11225	WP_005686095.1	chromosome partitioning protein ParB		-1.05637005092848	4.10710208569075e-05	DOWN
LrhR19_RS11745	WP_005684659.1	helix-turn-helix transcriptional regulator		-1.57396138933096	3.37751732124606e-05	DOWN
LrhR19_RS11750	WP_005684661.1	universal stress protein		-1.094651317695	0.0007278129306998	DOWN
LrhR19_RS13370	WP_003594753.1	IS30 family transposase		-1.16265157954668	0.0437470640687012	DOWN
LrhR19_RS13435	WP_048488214.1	hypothetical protein		-1.29688141980176	0.0201470976150059	DOWN
LrhR19_RS13450	WP_005696980.1	iron-sulfur cluster biosynthesis family protein		-1.01653208413783	0.0308370036905689	DOWN
LrhR19_RS13675	WP_005688073.1	YkuJ family protein		-1.18135125832625	0.004559302925524	DOWN
LrhR19_RS14405	WP_005687711.1	hypothetical protein		-1.06784791821348	0.0360186743625292	DOWN
